# Supplementary material for: Macrophage inflammatory and regenerative response periodicity is programmed by cell cycle and chromatin state
Source: Mol Cell. Author manuscript; Available in PMC 2024 Jan 5. (PMC9831293; doi:10.1016/j.molcel.2022.11.017)
Supplement: Table S1 — Table 1: Gene scores of the trajectory analysis of M2 MF polarization. Related to Figure 1. [file NIHMS1855552-supplement-Table_S1.xls]

## Sheet: IL4_traj2-GeneScoreMatrix-heatm
	T.0_1	T.1_2	T.2_3	T.3_4	T.4_5	T.5_6	T.6_7	T.7_8	T.8_9	T.9_10	T.10_11	T.11_12	T.12_13	T.13_14	T.14_15	T.15_16	T.16_17	T.17_18	T.18_19	T.19_20	T.20_21	T.21_22	T.22_23	T.23_24	T.24_25	T.25_26	T.26_27	T.27_28	T.28_29	T.29_30	T.30_31	T.31_32	T.32_33	T.33_34	T.34_35	T.35_36	T.36_37	T.37_38	T.38_39	T.39_40	T.40_41	T.41_42	T.42_43	T.43_44	T.44_45	T.45_46	T.46_47	T.47_48	T.48_49
chr13:Hist1h2ae	1.44464	1.44464	1.44464	1.44464	1.44464	1.44464	1.36747	1.35878	1.36267	1.21145	0.991903	0.880493	0.821291	0.672148	0.562506	0.593444	0.774832	0.670663	0.660052	0.427006	0.302667	0.440991	0.327283	0.332693	0.226578	0.245525	0.14492	-0.0520612	-0.0217986	0.0376129	0.115296	0.0933359	0.172256	0.353992	0.336447	0.420717	0.453865	0.524896	0.573221	0.574116	0.443349	0.485319	0.684704	0.619543	0.567749	0.720765	0.863021	0.807596	0.843854
chr11:Mir142	1.5	1.5	1.5	1.5	1.5	1.5	1.5	1.5	1.5	1.5	1.5	1.5	1.5	1.5	1.46812	1.33574	1.14588	1.03556	0.66868	0.491786	0.408717	0.366047	0.209546	0.202013	0.0175099	-0.0238682	0.104321	0.199454	0.0985435	0.278522	0.476535	0.560524	0.397801	0.542707	0.54521	0.596173	0.524939	0.390961	0.108839	0.0331783	0.00978242	-0.031687	-0.21931	-0.166678	-0.253597	-0.327615	-0.388031	-0.422732	-0.459658
chr13:Hist1h2ad	1.43879	1.43879	1.43879	1.43879	1.43879	1.43879	1.35618	1.34697	1.35176	1.20808	0.984812	0.874598	0.81879	0.67198	0.563671	0.594228	0.774152	0.670011	0.659657	0.429179	0.298603	0.436778	0.322433	0.329164	0.221368	0.239417	0.13938	-0.0565887	-0.0262325	0.0341198	0.108755	0.098969	0.176928	0.362903	0.349075	0.43373	0.469417	0.540926	0.58897	0.592902	0.461624	0.506149	0.692951	0.632726	0.578291	0.722819	0.866951	0.80987	0.850441
chr11:Mir7115	1.5	1.5	1.5	1.5	1.5	1.5	1.42379	1.4662	1.42178	1.44282	1.3784	1.5	1.5	1.4254	1.46993	1.5	1.24189	1.23464	1.25613	1.26715	1.20804	1.16762	1.09533	0.934878	0.946646	0.845961	0.758253	0.938141	0.944912	0.932369	0.832431	0.757611	0.613333	0.601406	0.607596	0.520215	0.517217	0.421811	0.295239	0.127616	0.0990473	0.026317	-0.111467	0.00793802	0.0301806	-0.082105	-0.0869955	-0.179387	-0.25903
chr9:Ccdc12	1.5	1.5	1.5	1.5	1.5	1.5	1.5	1.5	1.5	1.5	1.37452	1.27782	1.48247	1.35178	1.27179	1.31271	1.0977	1.0251	0.82952	0.723307	0.421602	0.576672	0.494851	0.431139	0.474988	0.419775	0.220844	0.239543	0.299958	0.33674	0.42314	0.618901	0.585923	0.615251	0.380173	0.473284	0.380627	0.433281	0.506333	0.43858	0.36796	0.327787	0.422001	0.332363	0.322733	0.451265	0.400627	0.481691	0.539542
chr13:Hist1h2bf	1.19458	1.19458	1.19458	1.19458	1.19458	1.19458	1.10374	1.17541	1.16023	1.08201	0.953215	0.937578	0.92966	0.762912	0.583825	0.60566	0.665594	0.604154	0.553798	0.471479	0.284031	0.348529	0.256997	0.245305	0.0800767	0.00232896	-0.00799556	-0.1583	-0.195711	-0.103337	0.0217445	0.0986752	0.277604	0.440265	0.455355	0.620557	0.71523	0.772452	0.94917	0.985174	0.87196	0.870576	1.06805	0.850364	0.839069	1.00045	1.08803	0.984075	0.999862
chrX:Mir223	1.5	1.5	1.5	1.5	1.5	1.5	1.5	1.5	1.5	1.5	1.37316	1.111	1.38416	1.49792	1.5	1.38874	1.32884	1.19585	1.21062	1.25141	0.974719	1.19214	1.46964	1.15903	0.879723	0.76033	0.879863	0.928909	0.941212	0.74906	0.613917	0.674449	0.362783	0.0316624	0.0210666	0.0140971	-0.00450963	-0.0873434	-0.0275474	-0.0992073	0.13491	0.195325	0.0779729	0.0465222	-0.0795556	-0.117709	-0.217474	-0.238792	-0.298472
chr8:Mir7687	1.5	1.5	1.5	1.5	1.5	1.5	1.5	1.5	1.5	1.5	1.5	1.47755	1.40867	1.36197	1.36936	1.1693	1.12671	0.748174	0.769499	0.541409	0.584218	0.2665	0.0861127	-0.0225353	-0.223403	-0.332812	-0.468329	-0.436989	-0.54346	-0.784445	-0.714616	-0.853928	-1.00728	-0.703626	-0.683418	-0.493076	-0.18665	0.126477	0.330866	0.43569	0.696364	0.837436	0.989646	1.16345	1.10349	0.910407	0.655294	0.514951	0.453199
chr13:Hist1h2bg	1.5	1.5	1.5	1.5	1.5	1.5	1.48548	1.4051	1.39114	1.25622	0.944535	0.767284	0.747597	0.642837	0.643268	0.61937	0.900381	0.750523	0.825735	0.498925	0.379088	0.589305	0.431792	0.369742	0.320586	0.399265	0.224115	0.0318965	0.135015	0.0998368	0.0879102	0.0172586	0.0244917	0.201133	0.145287	0.219555	0.213344	0.277475	0.164825	0.115548	0.0200308	0.169502	0.339603	0.477314	0.465835	0.610014	0.774823	0.762293	0.82527
chr2:Mir3960	1.5	1.5	1.5	1.5	1.5	1.5	1.5	1.5	1.5	1.5	1.5	1.24485	1.17494	1.18733	0.853223	0.818061	0.84573	1.01427	1.07925	0.966517	0.910194	0.678776	0.772842	0.399749	0.162891	0.335465	0.119715	0.344205	0.0972327	-0.069406	-0.05136	0.0968074	0.46598	0.302786	0.556503	0.461126	0.495777	0.656078	0.551536	0.378346	0.394386	0.16123	0.248359	-0.156061	0.150422	0.177277	0.30391	0.0387783	-0.0860284
chr2:Mir2861	1.5	1.5	1.5	1.5	1.5	1.5	1.5	1.5	1.5	1.5	1.5	1.24764	1.1775	1.19073	0.856178	0.820445	0.848278	1.01574	1.08057	0.967094	0.91015	0.677611	0.771236	0.397177	0.158174	0.330711	0.115148	0.339878	0.092815	-0.0741333	-0.0556365	0.0929358	0.463707	0.300617	0.555334	0.460445	0.494546	0.654989	0.550331	0.377267	0.393035	0.158923	0.246323	-0.159289	0.148139	0.174774	0.301341	0.0366259	-0.0888228
chr19:Mpeg1	1.5	1.5	1.5	1.5	1.5	1.5	1.5	1.5	1.39084	1.26896	1.22157	1.13779	1.18542	1.31874	1.45278	1.5	1.46327	1.38858	1.35781	1.31824	1.5	1.5	1.38866	1.49203	1.15	1.01727	1.02573	0.955054	1.09107	1.05247	0.942056	0.688056	0.508459	0.576534	0.114901	0.142249	0.169444	-0.0799822	0.0471791	-0.075277	-0.0635144	-0.0568007	-0.0904111	-0.214223	-0.323375	-0.135993	-0.0383906	-0.178921	-0.237911
chr13:Hist1h1c	1.5	1.5	1.5	1.5	1.5	1.5	1.5	1.5	1.5	1.5	1.5	1.5	1.43878	1.256	0.980784	0.878079	0.943257	0.699231	0.35944	0.320427	0.304118	0.489833	0.28052	0.153857	0.0454779	0.0309196	-0.116011	-0.142731	-0.127961	-0.257789	-0.236655	-0.124445	-0.035904	0.136617	-0.0745037	0.0741472	0.363469	0.672637	0.388041	0.411616	0.391683	0.638894	0.516441	0.428707	0.313239	0.473331	0.328963	0.0587941	-0.0660098
chr1:Ptpn18	1.5	1.5	1.5	1.5	1.5	1.5	1.5	1.5	1.5	1.5	1.5	1.41445	1.5	1.49999	1.47087	1.49309	1.40073	1.5	1.5	1.5	1.5	1.42399	1.37667	1.24779	1.07094	0.878868	0.611285	0.627505	0.346885	0.352442	0.386822	0.290226	0.244399	0.245741	0.114062	0.142447	0.173975	0.196709	0.186797	0.118109	0.03768	0.0409776	-0.0639245	-0.118188	-0.207174	-0.17421	-0.182538	-0.231238	-0.24671
chr11:Mir1932	1.5	1.5	1.5	1.5	1.5	1.5	1.5	1.5	1.5	1.5	1.5	1.5	1.5	1.5	1.5	1.5	1.37783	1.44305	1.21519	1.01217	0.962231	0.887876	0.682093	0.332898	0.245648	0.259435	0.32806	0.71527	0.463963	0.203773	0.217392	0.239044	0.240644	0.370902	0.455407	0.378972	0.237953	0.0948928	-0.252934	-0.203346	0.0501518	-0.190402	-0.101711	-0.101734	-0.219794	-0.310164	-0.311192	-0.459595	-0.431112
chr14:Mir6391	1.5	1.5	1.5	1.5	1.5	1.5	1.5	1.5	1.5	1.5	1.5	1.5	1.31622	0.963434	0.910323	0.761365	0.465642	0.452443	0.362855	0.462344	0.420355	0.43496	0.443193	0.511261	0.748293	0.918493	0.878949	0.783213	0.695921	0.886735	0.837868	0.797947	0.727324	0.811679	0.919178	0.794234	0.613161	0.711388	0.814875	0.72804	0.52138	0.375477	0.520874	0.830487	0.663912	0.529705	0.473379	0.307907	0.0312597
chr1:Mir26b	1.5	1.5	1.5	1.5	1.5	1.5	1.5	1.4724	1.5	1.5	1.5	1.5	1.5	1.5	1.5	1.41123	1.05963	1.17389	1.3767	1.19961	0.679601	0.81057	0.577839	0.562833	0.701688	0.65868	0.57127	0.76078	0.395224	0.124938	0.420577	0.4938	0.646227	0.617793	0.366181	0.0977761	-0.0457844	0.499148	0.267304	0.385963	0.446166	-0.076184	-0.0384092	-0.0356007	0.0351951	-0.0335726	0.0953129	0.307202	-0.118267
chr16:BC106179	1.5	1.5	1.5	1.5	1.5	1.5	1.5	1.5	1.5	1.5	1.5	1.5	1.5	1.29477	1.30479	1.3374	1.22983	1.35769	1.2303	1.26761	1.14881	1.0023	0.758063	0.701446	0.556115	0.423837	0.226387	0.104654	-0.0284588	0.00470318	-0.186405	-0.0665145	-0.0291329	-0.113194	-0.252424	-0.313633	-0.315102	-0.268139	-0.230921	-0.238811	-0.44062	-0.374252	-0.450874	-0.44971	-0.319407	-0.275947	-0.149724	0.011637	-0.0295707
chr6:Wbp1	1.5	1.5	1.5	1.5	1.5	1.5	1.5	1.5	1.5	1.5	1.5	1.5	1.5	1.5	1.30035	1.12158	1.11841	1.35511	1.09018	1.42177	1.44154	0.920708	0.646244	0.745815	0.8893	0.67898	0.740195	0.611794	0.35955	0.263852	0.00794783	0.00225827	0.226275	0.143375	-0.0436823	0.00239687	0.0890725	0.0618793	0.128916	0.0568086	0.0624167	-0.086388	-0.262898	-0.291966	-0.22194	-0.160729	-0.241242	-0.396006	-0.679323
chr7:Zfp553	1.5	1.5	1.5	1.5	1.5	1.5	1.5	1.4853	1.42366	1.39429	1.46444	1.47344	1.4403	1.38532	1.31145	1.30142	1.5	1.40592	1.34488	1.33734	1.22632	1.14682	1.06688	1.04455	0.888839	0.942105	0.941605	0.864759	0.779872	0.807303	0.605708	0.458135	0.477639	0.433333	0.45741	0.45081	0.484115	0.50911	0.311214	0.347856	0.251373	0.0835991	0.151041	0.179381	0.0344793	0.0663653	0.0628652	-0.0161168	-0.141695
chr16:Ifnar2	1.5	1.5	1.5	1.5	1.5	1.5	1.44174	1.17887	1.19941	1.2369	1.28252	1.35852	1.46693	1.46562	1.33582	1.25908	1.16606	1.20736	1.39631	1.31781	1.30136	1.26289	1.0478	1.06537	1.07344	1.12008	0.963496	1.00468	0.96056	0.858211	0.879109	0.771725	0.627696	0.760025	0.652599	0.451496	0.305357	0.356576	0.299687	0.244774	0.186071	0.0278359	-0.0968404	-0.102846	-0.0718194	-0.204628	-0.0388604	0.0245455	0.0401778
chr11:Hist3h2bb-ps	1.5	1.5	1.5	1.5	1.5	1.5	1.5	1.5	1.5	1.5	1.5	1.5	1.5	1.5	1.24341	1.34451	1.13645	0.894272	0.711485	0.378667	0.262761	0.0498329	-0.304395	-0.610134	-0.752314	-0.613509	-1.17505	-1.10092	-0.770008	-0.507881	-0.195781	-0.157181	-0.0276985	0.254688	0.674488	0.540454	0.714478	0.816906	0.741154	0.674404	0.338883	0.380927	0.16216	-0.124841	-0.0850005	-0.0244097	0.263119	-0.179734	-0.0238141
chr11:Arrb2	1.5	1.5	1.5	1.5	1.5	1.5	1.42838	1.44227	1.38492	1.41288	1.36353	1.49556	1.5	1.42631	1.5	1.5	1.22398	1.21829	1.2446	1.28299	1.19709	1.07209	1.03121	0.904089	0.932579	0.774334	0.716149	0.889363	0.91733	0.952742	0.872037	0.78741	0.711704	0.63134	0.577529	0.500215	0.519542	0.421573	0.367209	0.158717	0.0623827	-0.00940881	-0.143089	-0.0225782	0.041681	-0.0406183	-0.0531498	-0.137488	-0.204876
chr12:Ckb	1.5	1.5	1.5	1.5	1.5	1.5	1.5	1.5	1.09729	0.768594	0.705555	0.843541	0.801426	0.702496	0.424915	0.0962152	0.0875319	0.355939	0.205031	0.301254	0.578182	0.805473	0.906424	1.08529	1.10169	1.26822	1.46275	1.36467	0.99836	1.06921	1.31685	1.17086	1.03553	0.996239	1.0831	0.948901	0.820585	0.688793	0.808135	0.884769	0.542102	0.325144	0.345073	0.393502	-0.0108487	-0.505539	-0.557214	-0.892394	-0.753453
chr7:Mex3b	1.5	1.5	1.5	1.5	1.5	1.5	1.5	1.5	1.5	1.5	1.5	1.5	1.5	1.5	1.5	1.31765	1.07267	0.973503	1.13265	1.21942	1.00519	0.82085	0.833344	0.694557	0.670186	0.373536	0.316641	0.219909	-0.110914	-0.135447	-0.325102	-0.147994	-0.0390729	-0.0300477	0.0465145	0.0490065	0.311115	0.446969	0.437497	0.56576	0.354566	0.23732	0.374873	0.356225	0.333922	0.292725	0.325467	0.0239418	0.171662
chr1:Btg2	1.5	1.5	1.5	1.5	1.5	1.5	1.5	1.5	1.5	1.5	1.5	1.15833	1.18834	0.851041	0.738356	0.679398	0.458579	0.649797	0.423691	0.473281	0.506935	0.661397	0.67225	0.80507	0.933547	0.826163	0.753777	0.730742	0.292224	0.292347	0.222316	-0.105339	-0.300229	-0.385437	-0.689515	-0.857387	-0.79843	-0.890648	-0.912634	-0.871555	-0.897947	-0.928014	-0.889193	-0.85912	-0.952249	-0.946172	-1.01031	-1.14228	-1.13773
chr6:Foxp1	1.5	1.5	1.5	1.5	1.5	1.5	1.5	1.5	1.5	1.5	1.5	1.5	1.17596	0.814443	0.617296	0.178288	-0.104326	-0.291158	-0.414256	-0.760284	-0.977559	-1.13803	-0.874513	-0.817036	-0.776957	-0.887285	-0.794669	-0.848188	-0.959916	-0.999696	-0.855753	-0.712966	-0.879177	-1.07378	-1.19021	-1.25538	-1.20219	-1.19249	-1.11287	-0.863188	-0.61362	-0.581695	-0.770155	-0.795237	-0.950198	-0.891107	-0.793343	-0.841343	-0.881393
chr7:Mir7054	1.5	1.5	1.5	1.5	1.5	1.5	1.5	1.47704	1.34448	0.720423	0.698186	0.495997	0.80144	0.763315	0.48982	0.429462	0.782909	0.556069	0.586345	0.57179	0.807901	0.729323	1.3142	0.919722	0.882227	1.34589	1.48954	1.38468	1.33541	1.22437	1.19503	1.30604	1.23354	0.961691	0.798804	0.772335	0.379591	0.12063	0.175426	0.233947	0.438258	0.316341	0.417358	0.145113	-0.0398513	-0.0699365	-0.245813	-0.328844	-0.121679
chr8:Lyl1	1.5	1.5	1.5	1.5	1.5	1.5	1.5	1.5	1.5	1.5	1.5	1.5	1.5	1.5	1.18797	1.24034	1.3661	0.87428	1.11977	0.932329	0.443551	0.341114	0.311822	0.487755	0.587751	0.68345	0.30835	0.180023	0.357456	-0.0582119	-0.0791638	0.253111	0.300456	0.23158	0.161806	0.0136118	0.0750196	0.265653	0.38517	0.255375	0.184338	0.0843747	-0.279163	-0.406783	-0.311338	-0.413996	-0.383103	-0.341905	-0.562471
chr12:Asb2	1.5	1.5	1.5	1.5	1.5	1.5	1.5	1.5	1.5	1.5	1.5	1.5	1.5	1.5	1.5	1.5	1.43957	1.33546	1.18283	1.20304	1.10058	0.990163	0.844312	0.668577	0.35373	0.2167	0.260796	0.136047	0.0914439	0.00395825	-0.023628	-0.0647854	-0.110642	-0.13086	-0.0371509	-0.00108324	0.0718058	0.0205282	-0.0630129	-0.0711814	-0.0663403	-0.172907	-0.341156	-0.40679	-0.478812	-0.485865	-0.47487	-0.635991	-0.564265
chr10:Marcks	1.5	1.5	1.5	1.5	1.5	1.5	1.5	1.5	1.5	1.5	1.5	1.4708	1.22705	1.39131	1.25352	0.800321	0.673439	0.533467	0.319138	0.0719514	0.0422442	-0.154586	-0.26747	-0.180831	-0.25036	-0.531411	-0.721659	-0.715996	-1.00115	-1.16876	-1.22009	-1.36096	-1.41513	-1.33104	-1.34311	-1.48348	-1.48878	-1.26647	-1.42382	-1.12505	-0.935399	-0.720393	-0.391873	-0.542528	-0.605502	-0.434311	-0.337866	-0.263749	-0.262325
chr4:Iqcc	1.5	1.5	1.5	1.5	1.5	1.5	1.5	1.4668	1.5	1.5	1.5	1.5	1.5	1.5	1.5	1.29991	1.35765	1.41931	1.40431	1.34574	1.5	1.5	1.47837	1.13455	1.30503	0.958352	0.751521	0.60521	0.345697	0.395109	0.214665	-0.0828441	-0.205486	-0.224365	-0.1182	0.0218235	-0.0120447	0.00496232	-0.0701952	-0.232353	-0.331732	-0.32674	-0.368501	-0.392605	-0.368046	-0.682442	-0.915604	-0.916994	-1.13698
chr1:Ctdsp1	1.5	1.5	1.5	1.5	1.5	1.5	1.5	1.5	1.5	1.5	1.5	1.5	1.49669	1.39235	1.3044	1.14305	0.883967	1.05886	1.20541	1.30476	0.882464	1.01295	0.886635	0.912103	0.979834	0.85507	0.816163	0.789234	0.54286	0.3033	0.319809	0.3733	0.533053	0.590769	0.418502	0.182867	0.130688	0.39573	0.34933	0.18838	0.120608	-0.17322	-0.177232	-0.182466	-0.221895	-0.347883	-0.228748	-0.0920083	-0.337008
chr10:Cited2	1.5	1.5	1.5	1.5	1.5	1.5	1.4896	1.19044	1.17142	1.18313	1.44074	1.5	1.5	1.5	1.5	1.5	1.5	1.5	1.5	1.5	1.5	1.09144	1.17363	0.884638	0.642655	0.809095	0.790829	0.683694	0.602157	0.595541	0.45927	0.279051	0.546307	0.40262	0.403112	0.375136	0.101386	0.00311542	-0.0358091	-0.0755035	-0.0857344	-0.265661	-0.441655	-0.557554	-0.686691	-0.65957	-0.49259	-0.428839	-0.351733
chr4:Ccdc28b	1.5	1.5	1.5	1.5	1.5	1.5	1.5	1.45766	1.5	1.5	1.5	1.5	1.5	1.5	1.5	1.30884	1.43524	1.49474	1.49636	1.47119	1.5	1.5	1.46876	1.18198	1.30889	0.952214	0.724727	0.487919	0.261311	0.312525	0.119745	-0.0927072	-0.197686	-0.161985	-0.0713873	0.101448	0.102524	0.15481	0.106329	-0.10553	-0.205807	-0.207204	-0.28435	-0.335456	-0.324847	-0.660142	-0.917234	-0.962359	-1.19503
chr7:Mir3101	1.5	1.5	1.5	1.5	1.5	1.5	1.4711	1.5	1.5	1.5	1.5	1.5	1.5	1.5	1.22506	0.940527	1.1029	1.17801	1.04869	0.340457	0.0518724	0.232657	0.185733	0.249782	0.682872	0.737803	1.35632	1.09107	1.06754	0.838197	0.998843	0.940888	0.864379	0.702622	0.497303	0.0988537	0.0260637	-0.321654	-0.383488	-0.537999	-0.328341	-0.132144	-0.281225	-0.392219	-0.414605	-0.38948	-0.256785	-0.146586	-0.276111
chrX:F630028O10Rik	1.5	1.5	1.5	1.5	1.5	1.5	1.5	1.5	1.5	1.5	1.35579	0.959675	1.20493	1.29479	1.41344	1.24908	1.10385	1.12086	1.11373	1.16981	0.89691	1.10497	1.3939	1.13642	0.912296	0.712965	0.782897	0.91778	0.872261	0.694895	0.623906	0.7434	0.456488	0.119958	-0.000557854	0.00837939	-0.0149561	-0.0823639	-0.0681171	-0.147914	0.100441	0.0942095	-0.0763934	-0.064313	-0.182116	-0.170827	-0.349876	-0.378263	-0.44791
chr11:2900052L18Rik	1.5	1.5	1.5	1.5	1.5	1.5	1.5	1.42571	1.30419	1.13873	1.35698	1.5	1.5	1.25507	1.00675	1.12032	1.14251	1.34591	1.32137	1.12263	1.28762	1.12339	1.24036	0.832708	1.10759	0.789491	0.560475	0.480423	0.404489	0.44318	0.90823	0.590534	0.49645	0.123249	-0.0175757	-0.062814	0.119186	0.0307936	0.19303	0.125359	0.266598	-0.270168	-0.0317626	-0.0659837	-0.0998185	0.0955165	-0.0968301	-0.239455	-0.171533
chr17:Rnf5	1.5	1.5	1.5	1.5	1.5	1.5	1.5	1.5	1.5	1.5	1.5	1.5	1.5	1.26629	1.13922	1.38175	1.28026	1.02994	0.992439	0.736898	0.559674	0.781809	0.753553	0.547197	0.808907	0.836026	0.66019	0.651395	0.354922	0.27618	0.505697	0.42142	0.264089	0.331988	0.378276	0.202203	0.161064	0.228329	-0.0411895	0.110221	0.0818414	-0.102447	0.146447	0.346614	0.290125	0.368635	0.43263	0.255456	-0.0368323
chr8:Rnf150	1.5	1.5	1.5	1.5	1.5	1.5	1.5	1.5	1.5	1.5	1.49918	1.5	1.39841	1.33231	1.30006	1.20262	1.13114	1.04191	1.10413	0.889405	0.862945	0.842764	0.717493	0.966412	0.926595	0.920803	1.0278	0.931875	0.948072	0.757045	0.857102	0.887246	0.774552	0.766946	0.597428	0.49243	0.308484	0.0879986	0.0993596	0.0834771	0.038191	-0.0912937	-0.290429	-0.151999	-0.220303	-0.253099	-0.212049	-0.291061	-0.35596
chr11:Hist3h2a	1.5	1.5	1.5	1.5	1.5	1.5	1.451	1.5	1.41713	1.5	1.5	1.5	1.5	1.5	1.08	1.17893	0.86122	0.795556	0.372649	0.00115971	-0.0728373	-0.295825	-0.423406	-0.512524	-0.792728	-0.676696	-1.01724	-0.770455	-0.570903	-0.298358	0.0785526	-0.066516	0.162257	0.352754	0.695367	0.72928	0.944687	0.916325	0.773457	0.610666	0.436671	0.389191	0.41298	0.226774	0.275147	0.326022	0.490391	0.0339866	0.231058
chr4:Tssk3	1.5	1.5	1.5	1.5	1.5	1.5	1.5	1.5	1.5	1.5	1.5	1.5	1.5	1.5	1.5	1.5	1.40243	0.836031	0.639955	0.442761	0.360703	0.381999	0.229408	0.0168985	-0.241034	-0.212762	0.123041	0.227473	0.320088	0.517259	0.531731	0.365151	0.166113	0.325333	0.349377	0.204036	0.0903483	-0.295743	-0.382432	-0.555987	-0.728598	-0.692139	-0.662483	-0.85724	-0.863085	-0.72927	-0.652849	-0.562914	-0.579576
chr14:Mir17	1.5	1.5	1.5	1.5	1.5	1.5	1.5	1.5	1.5	1.32212	1.00671	0.51504	0.161477	0.0886875	-0.0426875	-0.1873	-0.762064	-1.09824	-1.25439	-1.48429	-1.5	-1.5	-1.5	-1.5	-1.5	-1.5	-1.5	-1.5	-1.5	-1.5	-1.45244	-0.835268	-0.66016	-0.420987	-0.385672	-0.414448	-0.15262	0.0462338	0.260887	0.114793	0.0832441	0.486622	-0.175931	-0.177629	-0.43078	-0.409789	-0.218539	-0.296734	-0.549849
chr13:Hist1h2ac	1.5	1.5	1.5	1.5	1.5	1.5	1.5	1.5	1.5	1.5	1.5	1.5	1.5	1.5	1.5	1.25244	1.14266	0.947185	0.784718	0.507776	0.185568	0.213192	0.322045	0.0461661	-0.14338	0.0409449	0.0817561	0.164374	0.425964	0.230572	0.328505	0.316676	0.013563	-0.210092	-0.314591	-0.163075	-0.370848	-0.216036	-0.00333737	-0.31645	0.0356073	-0.2577	-0.261795	-0.230904	-0.3088	-0.212173	-0.363377	-0.342746	-0.486225
chr9:Nbeal2	1.5	1.5	1.5	1.5	1.5	1.5	1.5	1.5	1.5	1.5	1.5	1.48403	1.5	1.5	1.36123	1.30173	1.05906	0.825032	0.666511	0.447713	0.367519	0.434172	0.387726	0.336889	0.365949	0.369385	0.181519	0.118952	0.208349	0.217538	0.370122	0.450656	0.451065	0.475651	0.250507	0.230475	0.139338	0.256609	0.411295	0.403604	0.377562	0.357723	0.5274	0.456983	0.420107	0.608977	0.55313	0.610966	0.538593
chr9:4930526I15Rik	1.5	1.5	1.5	1.5	1.5	1.5	1.5	1.5	1.5	1.5	1.14844	0.707455	0.189183	-0.112135	-0.367208	-0.383736	-0.682682	-0.947678	-1.01438	-1.23262	-1.39189	-1.31692	-1.45056	-1.49447	-1.45916	-1.5	-1.5	-1.5	-1.324	-1.41852	-1.29607	-1.0155	-1.05894	-0.75179	-0.397499	-0.442071	-0.493283	-0.281117	-0.361023	-0.195116	-0.173492	-0.212323	-0.0469277	0.100705	-0.0115985	-0.337903	-0.183009	-0.195068	-0.284367
chr8:Ier2	1.5	1.5	1.5	1.5	1.5	1.5	1.49318	1.38471	0.969335	0.900238	0.705483	0.421467	0.685192	0.8834	1.07871	1.1457	1.22905	1.43681	1.22969	1.43985	1.34884	1.08803	1.08828	0.922256	0.816618	0.469832	-0.0205647	0.0688751	-0.234457	-0.11127	-0.161808	0.103717	0.720117	0.791284	0.907055	0.799148	0.940625	1.26837	0.978832	1.16146	1.18125	1.01264	0.68471	0.255375	-0.0079748	-0.494521	-0.563774	-0.998472	-1.01759
chr3:4930539J05Rik	1.5	1.5	1.5	1.5	1.5	1.5	1.5	1.5	1.5	1.5	1.5	1.5	1.5	1.5	1.5	1.32588	0.846377	0.845748	0.945513	0.921965	0.576447	0.217928	0.437992	0.492802	0.44303	0.306139	0.495165	0.509291	0.516135	0.158868	-0.0335233	0.473767	0.46027	0.0631208	-0.308685	-0.313774	-0.209579	-0.0640658	-0.298582	-0.346909	-0.45283	-0.405893	-0.520606	-0.623571	-0.433204	-0.168843	-0.276793	-0.301704	-0.2506
chr7:Mir707	1.5	1.5	1.5	1.5	1.5	1.5	1.5	1.5	1.38023	1.02391	0.984322	1.25291	1.48356	1.44709	1.16056	0.733127	0.607528	0.667601	0.63066	0.230227	0.424794	0.49192	0.10694	0.16269	0.154172	0.0331945	0.0042584	0.0690062	-0.17764	0.0802069	0.309041	0.342973	0.235055	0.471094	0.0241497	-0.170236	-0.368635	-0.470068	-0.547166	-0.30397	-1.06191	-1.13575	-1.5	-1.5	-1.5	-1.5	-1.5	-1.5	-1.5
chr4:Cdc20	1.5	1.5	1.5	1.5	1.5	1.5	1.5	1.5	1.5	1.5	1.5	1.45292	1.26338	1.05593	0.664983	0.485163	0.368829	0.167137	-0.0367493	-0.189061	-0.415247	-0.333315	-0.343935	-0.544559	-0.579021	-0.532261	-0.596745	-0.497626	-0.515007	-0.457007	-0.458201	-0.253063	-0.0357294	0.116023	0.336007	0.330545	0.646572	0.794934	0.807608	0.808212	1.11882	1.18137	1.04138	0.847175	0.832638	0.774822	0.758748	0.443228	0.314046
chr17:Mir6973a	1.5	1.5	1.5	1.5	1.5	1.5	1.5	1.5	1.5	1.2486	1.33008	1.17116	1.39106	1.5	1.5	1.5	1.32092	1.32677	0.879283	0.795382	0.801968	0.475625	0.558156	0.321321	0.179192	0.0310055	-0.114006	0.0421033	-0.0210586	0.139511	0.143371	0.189744	0.280661	0.251064	0.267494	0.322854	0.630899	0.657438	0.522635	0.457856	0.499357	0.253004	0.00286453	0.101089	-0.00180714	0.0500374	-0.240749	-0.61707	-0.727254
chr6:Bid	1.5	1.5	1.5	1.5	1.5	1.5	1.43912	1.44519	1.11293	1.08859	0.960245	0.823805	0.91946	0.843974	0.857006	0.801201	0.8373	0.9026	0.955177	1.10165	1.10314	1.08459	0.96102	0.850619	0.861226	0.939617	0.877718	0.682536	0.829756	0.889854	0.79319	0.737324	0.71343	0.832065	0.774015	0.695623	0.593052	0.6514	0.701325	0.637953	0.388441	0.292301	0.262875	0.241128	0.25446	0.273768	0.197485	0.265623	0.233269
chr6:Ino80b	1.5	1.5	1.5	1.5	1.5	1.5	1.5	1.5	1.5	1.5	1.5	1.5	1.5	1.48868	1.27689	1.05214	0.930963	1.0658	0.747659	1.10861	1.00367	0.468265	0.159336	0.392833	0.585557	0.379211	0.447863	0.37669	0.232941	0.192293	-0.16396	-0.100391	0.160842	0.0622887	-0.163388	-0.137921	-0.018216	-0.0766206	0.0160013	-0.0702783	-0.0938624	-0.194227	-0.368277	-0.426033	-0.35467	-0.256591	-0.272126	-0.539187	-0.818126
chr17:Lst1	1.5	1.5	1.5	1.5	1.5	1.5	1.5	1.5	1.5	1.5	1.5	1.5	1.5	1.5	1.5	1.5	1.5	1.26721	1.07512	0.991304	0.916625	0.665998	0.560531	0.269573	0.149635	0.0717592	0.0551459	0.0469899	-0.0234549	0.103582	0.094712	0.0390621	0.220323	0.243478	0.27517	0.263098	0.469204	0.34021	0.250154	0.277896	0.401953	0.427322	0.288953	0.163364	0.0206036	-0.101454	-0.198146	-0.478907	-0.579085
chr11:Mnt	1.5	1.5	1.5	1.5	1.5	1.5	1.5	1.5	1.5	1.5	1.5	1.47318	1.19003	1.2624	1.25895	1.02976	1.05861	0.882884	0.719231	0.852268	0.783206	1.05832	0.615071	0.877736	0.613627	0.36726	0.704759	0.707796	0.301129	0.625942	0.52204	0.468191	0.264582	0.502676	0.342273	0.398534	0.403196	-0.0325989	0.0282459	0.159892	-0.145533	-0.0935487	-0.450089	-0.309776	-0.531684	-0.636378	-0.628724	-0.503153	-0.659495
chr12:Isca2	1.5	1.5	1.5	1.5	1.5	1.5	1.5	1.5	1.35448	0.95371	1.26941	1.39744	1.14808	1.21317	1.19873	1.40077	1.06692	1.28035	1.48745	1.46736	1.5	1.5	1.18562	1.40548	1.17966	1.069	0.792471	0.51386	0.147842	-0.301534	-0.239765	-0.424455	-0.275939	-0.164108	-0.210525	-0.153123	-0.151621	0.173288	0.138699	0.306758	0.524511	0.340879	0.524777	0.331051	0.332035	0.185667	0.129981	0.0154348	-0.145151
chr19:Grk2	1.5	1.5	1.5	1.5	1.5	1.5	1.5	1.5	1.5	1.5	1.46493	1.23006	1.15997	1.13752	1.32399	1.33619	1.14872	1.09105	1.27327	1.29263	1.43768	1.5	1.5	1.45248	1.26384	1.0274	0.924262	1.01467	0.816394	0.552281	0.24143	0.0813818	-0.0548297	-0.155837	-0.2004	-0.330476	-0.329856	-0.491278	-0.369054	-0.205496	-0.334048	-0.390918	-0.524	-0.639919	-0.74427	-0.659046	-0.511357	-0.515168	-0.580333
chr5:Crlf2	1.5	1.5	1.5	1.5	1.5	1.5	1.5	1.5	1.29725	0.971744	0.571606	0.228183	-0.114139	-0.35033	-0.455449	-0.647077	-0.736426	-1.14336	-1.30044	-1.33267	-1.5	-1.5	-1.5	-1.5	-1.43682	-1.5	-1.47433	-1.42944	-1.21393	-1.15099	-0.880288	-0.631699	-0.45678	-0.49934	-0.401765	-0.579429	-0.495736	-0.447691	-0.275992	-0.15977	-0.119307	0.0274649	-0.193745	-0.427106	-0.561085	-0.813454	-0.976083	-1.09186	-1.11513
chr3:Gm15417	1.5	1.5	1.5	1.5	1.5	1.5	1.5	1.5	1.5	1.5	1.3136	1.30064	1.3853	1.0621	1.01822	0.961595	1.38949	1.29079	1.18249	0.96382	0.838828	0.602189	0.508827	0.277258	0.141608	-0.254351	-0.204435	-0.666903	-0.806756	-0.688545	-0.423765	-0.577585	-0.199982	-0.15329	0.158634	0.244729	0.486166	0.530504	0.660389	0.733628	0.600053	0.283819	0.417634	0.316143	0.425501	0.188756	-0.0223927	-0.302361	-0.320731
chr10:Arhgap45	1.5	1.5	1.5	1.5	1.5	1.5	1.48602	1.5	1.5	1.5	1.32121	1.48221	1.20129	1.11331	0.93157	0.882205	1.03982	0.860497	1.03273	0.924594	1.10222	1.23067	1.03525	1.13847	1.22828	1.40087	1.5	1.5	1.35746	1.09087	1.02075	0.911727	0.732664	0.705402	0.651517	0.287485	0.0160314	-0.222463	-0.436184	-0.349884	-0.515409	-0.440471	-0.520271	-0.334163	-0.372898	-0.596903	-0.460501	-0.359212	-0.450209
chr14:Mir18	1.5	1.5	1.5	1.5	1.5	1.5	1.5	1.5	1.5	1.22021	0.863161	0.329846	-0.0541611	-0.115921	-0.273013	-0.454661	-1.02392	-1.41233	-1.45802	-1.5	-1.5	-1.5	-1.5	-1.5	-1.5	-1.5	-1.5	-1.5	-1.36801	-1.25342	-1.09957	-0.510911	-0.304801	-0.138357	-0.189938	-0.325252	-0.0918073	0.0887953	0.160058	-0.00889212	-0.0960254	0.328253	-0.290838	-0.312398	-0.568621	-0.476018	-0.22428	-0.350677	-0.615807
chr17:Zdhhc14	1.5	1.5	1.5	1.5	1.5	1.5	1.5	1.5	1.5	1.5	1.5	1.5	1.5	1.5	1.5	1.5	1.40868	1.12157	1.02526	0.835751	0.6686	0.726621	0.825386	1.03906	0.988217	0.891768	0.825543	0.738977	0.936454	0.815294	0.884988	0.692208	0.557371	0.442914	0.122233	0.143802	-0.00574623	0.101933	0.031757	-0.163652	-0.27328	-0.341108	-0.256711	-0.42859	-0.426708	-0.572043	-0.492087	-0.472306	-0.623419
chr16:St6gal1	1.5	1.5	1.5	1.5	1.5	1.5	1.5	1.5	1.5	1.47507	1.49762	1.5	1.5	1.36069	1.39095	1.30675	1.17312	1.31431	1.28587	1.37687	1.21316	1.04033	0.874659	0.756025	0.607056	0.440396	0.211942	0.0687594	0.0046941	-0.0643169	-0.204853	-0.0194069	0.0567572	-0.0212579	-0.173351	-0.325415	-0.325244	-0.233956	-0.284557	-0.395977	-0.506581	-0.373952	-0.441439	-0.464626	-0.413803	-0.325029	-0.0415377	0.0441208	0.141189
chr15:Nr4a1	1.5	1.5	1.5	1.5	1.5	1.5	1.5	1.49421	1.44574	1.40674	1.32298	1.37767	1.5	1.5	1.39001	1.24941	1.36193	1.49094	1.5	1.5	1.5	1.5	1.42891	0.943578	0.985222	1.11085	0.913204	0.752401	0.497595	0.359099	0.10202	-0.189122	-0.113662	-0.222011	-0.00837342	-0.171114	-0.315786	-0.209864	-0.346809	-0.188926	-0.244724	-0.220581	-0.165656	-0.120908	-0.0591137	-0.18817	-0.111633	-0.00446221	0.0315321
chr14:Mir19a	1.5	1.5	1.5	1.5	1.5	1.5	1.5	1.5	1.5	1.27493	0.838967	0.300979	-0.0951206	-0.131827	-0.285125	-0.440408	-1.0222	-1.40391	-1.43276	-1.5	-1.5	-1.5	-1.5	-1.5	-1.5	-1.5	-1.5	-1.5	-1.28521	-1.19192	-1.04278	-0.474367	-0.273995	-0.0842644	-0.137311	-0.281818	-0.0489608	0.107695	0.109202	-0.0729729	-0.159717	0.300418	-0.311869	-0.30372	-0.58517	-0.521905	-0.25157	-0.370238	-0.627726
chr14:Mir20a	1.5	1.5	1.5	1.5	1.5	1.5	1.5	1.5	1.5	1.27367	0.837708	0.30008	-0.0971221	-0.133752	-0.287032	-0.441591	-1.02365	-1.40777	-1.43662	-1.5	-1.5	-1.5	-1.5	-1.5	-1.5	-1.5	-1.5	-1.5	-1.28307	-1.18978	-1.04089	-0.473736	-0.274119	-0.0822425	-0.135285	-0.279816	-0.0469615	0.108654	0.11048	-0.0725353	-0.15908	0.300952	-0.311129	-0.303816	-0.586152	-0.522581	-0.252076	-0.370285	-0.628025
chr11:Slc43a2	1.5	1.5	1.5	1.5	1.5	1.5	1.5	1.5	1.5	1.5	1.5	1.44328	1.20329	0.994062	1.07831	1.15982	1.05092	0.963014	0.949494	1.05974	1.17148	1.03248	0.941195	1.15632	1.12276	1.02469	1.00227	0.978688	0.918252	0.994062	0.727014	0.555039	0.653992	0.59851	0.322606	0.287852	0.255138	0.0306015	-0.101561	-0.0585223	-0.169389	-0.322098	-0.284501	-0.491299	-0.407393	-0.360957	-0.35096	-0.400393	-0.55451
chr17:Mir6974	1.5	1.5	1.5	1.5	1.5	1.5	1.31913	1.11909	1.03888	1.30034	1.30907	1.22046	1.3127	1.36367	1.39629	1.28163	1.15038	1.31017	1.5	1.36823	1.15372	1.01237	1.13323	1.02643	0.889397	1.17308	1.23201	1.18046	1.15566	0.88823	0.935572	0.933348	1.06767	0.810368	0.665495	0.445099	0.146167	0.169393	0.252357	0.0562565	0.127387	0.0350365	-0.0127368	-0.0327958	-0.0462114	-0.027889	0.108635	0.0266483	-0.147584
chr7:C5ar2	1.5	1.5	1.5	1.5	1.5	1.5	1.3632	1.19867	0.955656	0.973031	1.00638	1.05144	0.952828	0.924024	0.82833	0.813419	0.74558	0.747189	0.960156	1.24652	1.30509	1.31131	1.31594	1.36451	1.17445	1.31212	1.09817	1.12218	1.15877	0.984195	0.905989	0.814739	0.532085	0.492662	0.511272	0.450911	0.328781	0.513206	0.335476	0.277563	0.322335	0.251355	0.184941	0.364789	0.315944	0.117943	0.1699	0.421683	0.269253
chr4:C1qc	1.5	1.5	1.5	1.5	1.5	1.5	1.5	1.5	1.5	1.5	1.5	1.5	1.5	1.5	1.36906	1.02234	1.01605	0.769205	0.458923	-0.0343983	-0.0569041	-0.0326281	-0.354065	-0.648249	-0.946657	-0.914889	-0.69156	-0.933018	-1.08221	-0.869732	-0.520002	-0.467619	-0.523477	0.0510955	0.098608	0.222313	0.228874	0.0889042	0.364161	0.412251	0.232688	-0.192138	-0.223461	-0.338895	-0.784377	-0.940492	-1.00878	-1.0403	-0.748437
chr7:Ifitm2	1.5	1.5	1.5	1.5	1.5	1.5	1.5	1.5	1.5	1.37039	1.44932	1.35393	1.10322	1.33062	1.03513	1.23531	1.34811	1.5	1.5	1.5	1.46331	1.02851	1.40536	1.33594	0.950241	0.767157	0.64668	0.318848	0.0714665	-0.131165	-0.253627	-0.321842	-0.113573	-0.358677	-0.348359	-0.403896	-0.0536654	-0.254434	-0.283211	-0.423205	-0.522442	-0.694641	-0.575661	-0.605214	-0.721364	-0.860339	-0.959454	-1.31872	-1.22067
chr7:Ifitm5	1.5	1.5	1.5	1.5	1.5	1.5	1.5	1.5	1.5	1.37837	1.5	1.42967	1.23094	1.5	1.20424	1.22856	1.25815	1.5	1.30356	1.31914	1.27608	1.05156	1.5	1.42302	0.845099	0.85324	0.859904	0.683188	0.468206	0.200128	0.0927562	-0.114622	-0.093193	-0.445444	-0.560987	-0.47307	-0.180203	-0.422916	-0.546538	-0.672958	-0.690577	-0.74664	-0.573586	-0.561627	-0.677858	-0.743242	-0.855852	-1.23862	-1.06749
chr7:Tnni2	1.5	1.5	1.5	1.5	1.5	1.5	1.5	1.5	1.5	1.5	1.5	1.34638	1.24545	1.25581	1.39355	1.33339	1.11496	1.22274	1.3001	1.18324	1.01247	0.968154	0.646485	0.750588	0.664855	0.369874	0.497085	0.593038	0.365574	0.0874371	0.0389693	-0.185815	-0.260308	-0.195454	-0.479851	-0.568979	-0.571583	-0.703203	-0.953146	-0.949941	-1.15016	-1.2618	-1.28434	-1.17667	-1.20449	-1.14382	-0.966068	-0.895568	-1.12978
chr5:Tpcn1	1.5	1.5	1.5	1.5	1.5	1.5	1.5	1.5	1.5	1.5	1.5	1.5	1.5	1.5	1.5	1.27995	1.18422	0.977673	0.777841	0.658191	0.642143	0.542223	0.183205	0.185626	0.0105533	0.00291022	0.17358	0.0467124	0.0179952	0.07425	-0.0243914	-0.0635038	0.0316261	-0.00923594	0.0650053	0.109437	-0.034676	-0.0807655	0.0546804	0.174462	0.075276	0.156636	-0.0761675	-0.00329859	0.107736	0.0192576	-0.0489938	0.0059421	-0.0930691
chr8:Hpgd	1.5	1.5	1.5	1.5	1.5	1.5	1.5	1.5	1.5	1.5	1.5	1.5	1.45772	1.5	1.5	1.5	1.5	1.36124	1.5	1.43406	1.16907	1.2393	1.2526	1.42427	1.28738	1.15671	0.883553	0.826891	0.77287	0.540224	0.379899	0.300547	-0.0911821	-0.121779	-0.486079	-0.617152	-0.811493	-0.837984	-0.933471	-0.913586	-0.914072	-0.954825	-1.03138	-0.946264	-1.12982	-1.15967	-1.15339	-1.1737	-1.14766
chr10:Coq10a	1.5	1.5	1.5	1.5	1.5	1.5	1.5	1.5	1.5	1.5	1.5	1.5	1.35033	1.18466	1.25259	1.34642	1.13626	1.20841	0.83743	1.13346	0.951192	0.746125	0.668286	0.349576	0.285965	0.360647	0.460141	0.60078	0.481381	0.288681	0.289268	0.354378	0.403619	0.118049	0.362473	0.487458	0.302622	0.0148321	-0.137644	-0.148237	0.0158136	-0.110569	-0.127267	-0.0981744	0.0810927	-0.259554	-0.41091	-0.408498	-0.113581
chr2:Cdk9	1.5	1.5	1.5	1.5	1.5	1.5	1.5	1.5	1.5	1.5	1.5	1.302	1.21271	1.10073	0.663739	0.677089	0.519134	0.653477	0.79069	0.609572	0.625702	0.401619	0.40031	-0.00101589	-0.156732	0.177618	-0.000537292	0.328292	0.097487	-0.0718157	-0.135369	-0.0224024	0.371881	0.398206	0.67602	0.525405	0.42776	0.593671	0.502738	0.386362	0.470875	0.183403	0.27671	-0.139165	0.0502779	0.115164	0.409033	0.136135	0.109336
chr3:Arhgef2	1.5	1.5	1.5	1.5	1.5	1.5	1.46783	1.5	1.27387	1.44642	1.34551	1.04019	1.0474	0.953997	0.882558	1.22838	1.13143	1.21328	1.02641	1.41429	1.31199	1.3189	1.3542	1.5	1.5	1.5	1.35688	1.38513	1.05071	1.06528	0.935127	1.01819	0.910212	0.714744	0.494959	0.250604	-0.0810491	-0.336157	-0.430803	-0.191021	-0.292875	-0.481482	-0.578445	-0.506013	-0.437301	-0.717952	-0.762898	-0.839313	-0.684161
chr14:Tpt1	1.5	1.5	1.5	1.5	1.5	1.5	1.5	1.5	1.29763	1.18105	0.945072	0.734709	0.337739	0.439515	0.32828	0.233193	0.256714	0.165037	0.463534	0.81777	0.871688	1.16575	1.22228	1.28867	1.20975	1.5	1.5	1.40058	1.5	1.5	1.41009	1.49163	1.11238	0.905358	1.14042	1.01505	0.580777	0.651524	0.807034	0.360496	-0.061243	-0.143447	-0.186657	-0.274596	-0.183467	-0.207474	-0.0772957	-0.276226	-0.71475
chr7:Bcl3	1.5	1.5	1.5	1.5	1.5	1.5	1.5	1.5	1.5	1.5	1.5	1.36071	1.5	1.46907	1.31708	1.14304	1.1424	1.26129	1.11809	0.86086	0.809759	0.556585	0.528083	0.478017	0.503825	0.512439	0.519314	0.444698	0.325782	0.429386	0.434839	0.350385	0.452536	0.53974	0.467329	0.332309	0.408991	0.392929	0.392635	0.693516	0.49357	0.476722	0.504228	0.506137	0.609302	0.436444	0.471381	0.170137	0.314325
chr1:Cenpf	1.5	1.5	1.5	1.5	1.5	1.5	1.5	1.5	1.5	1.5	1.5	1.5	1.5	1.5	1.37095	1.11948	0.920882	0.789455	0.778111	0.745761	0.71447	0.58045	0.482099	0.497633	0.436844	0.478012	0.523184	0.513121	0.565979	0.446833	0.402448	0.40544	0.303086	0.255827	0.047801	0.0161856	0.133752	0.125752	0.190828	0.140073	0.404271	0.440751	0.41678	0.383231	0.402962	0.467177	0.461206	0.418813	0.340773
chr5:Adap1	1.5	1.5	1.5	1.5	1.5	1.5	1.5	1.5	1.5	1.5	1.5	1.5	1.5	1.36876	1.18425	1.04916	1.0725	1.00616	0.841327	0.751414	0.675992	0.638402	0.446615	0.364874	0.317536	0.31088	0.36963	0.258545	0.276766	0.349818	0.403062	0.537736	0.579973	0.801122	0.694628	0.685268	0.540178	0.389364	0.410543	0.333834	0.310071	0.222508	0.082123	-0.00818653	-0.205928	-0.135311	-0.195523	-0.122438	-0.135623
chr9:Slc9a9	1.5	1.5	1.5	1.5	1.5	1.5	1.5	1.5	1.5	1.5	1.5	1.5	1.43649	0.98249	0.632099	0.452941	0.547394	0.136106	-0.270901	-0.329861	-0.418839	-0.399202	-0.284636	-0.371086	-0.393169	-0.297271	-0.428985	-0.676815	-0.676043	-0.58012	-0.623102	-0.652461	-0.609493	-0.727168	-0.657946	-0.771248	-0.590213	-0.485872	-0.30596	-0.235483	-0.496278	-0.564598	-0.619447	-0.647568	-0.647219	-0.764893	-0.528491	-0.782483	-0.935603
chr15:Ly6e	1.5	1.5	1.5	1.5	1.5	1.5	1.5	1.5	1.5	1.5	1.5	1.5	1.49309	1.5	1.41718	1.32989	1.20697	1.03037	0.799124	0.752094	0.579626	0.423339	0.321285	0.238718	0.155974	0.223673	0.0985975	-0.0556235	0.0703615	0.0403389	0.0223894	0.0569784	-0.0831683	-0.0400634	0.114037	0.232164	0.109687	0.0446496	-0.00796583	-0.067569	-0.0182878	0.147972	0.20839	0.12783	0.0784639	0.130917	0.0292798	0.0886533	0.0314961
chr12:Btbd6	1.5	1.5	1.5	1.5	1.5	1.5	1.5	1.5	1.5	1.5	1.5	1.5	1.5	1.5	1.5	1.43255	1.2495	1.11011	1.16686	1.05315	1.08543	1.21708	1.23459	1.03732	1.14291	1.08782	0.775915	0.644759	0.435262	0.151351	0.299349	0.333928	0.203918	-0.0271977	0.136937	-0.143323	-0.256004	-0.0441501	0.00374774	0.0929969	0.127834	-0.0476986	-0.151732	-0.17278	-0.0944932	-0.270198	-0.34462	-0.347872	-0.397314
chr4:C630043F03Rik	1.5	1.5	1.5	1.5	1.5	1.5	1.5	1.5	1.5	1.5	1.5	1.5	1.5	1.5	1.21158	1.06427	1.27271	0.578033	0.471337	0.467765	-0.251112	-0.0636355	0.118888	-0.320556	-0.403988	-0.216195	-0.325201	-0.882575	-0.935284	-0.608316	-0.528374	-0.224191	-0.387594	-0.615819	-0.691381	-0.534083	-0.774396	-0.704318	-0.501685	-0.328343	-0.438525	-0.625475	-0.636779	-0.773192	-0.954352	-0.738115	-0.522771	-0.511689	-0.474897
chr7:Hspb6	1.5	1.5	1.5	1.5	1.5	1.5	1.5	1.5	1.5	1.5	1.5	1.5	1.5	1.5	1.27249	1.16388	0.885116	1.24343	1.16953	0.730355	0.920815	0.559664	0.471264	0.49245	0.242706	0.381824	0.520506	0.505898	0.0886532	0.0716719	0.405852	0.0950553	0.412852	0.404096	0.100089	0.136309	-0.118192	-0.317138	-0.140261	0.2369	0.109096	-0.0458397	0.000613443	-0.0117571	0.0303436	0.430979	0.562853	0.688081	1.01154
chr8:Mrpl34	1.5	1.5	1.5	1.5	1.5	1.5	1.37203	1.33221	1.5	1.5	1.43136	1.5	1.5	1.5	1.44932	1.5	1.5	1.5	1.5	1.40524	1.5	1.5	1.22047	1.0214	0.762622	0.56487	0.702818	0.585755	0.210091	0.0562759	0.292092	-0.014057	-0.00760186	0.262614	-0.0849349	-0.144886	0.123599	-0.351466	-0.44128	-0.431309	-0.133694	0.0844756	0.091586	-0.0827924	-0.437151	-0.339612	-0.202129	-0.511466	-0.170808
chr2:Fnbp1	1.5	1.5	1.5	1.5	1.5	1.5	1.5	1.5	1.40544	1.3738	1.26392	1.08242	0.910673	0.80498	0.677611	0.723758	0.690139	0.728351	0.631622	0.72404	0.616225	0.512733	0.499712	0.633043	0.779431	0.764063	0.716229	0.828611	0.658979	0.900827	0.958886	0.935823	1.18522	1.15939	1.05898	1.02368	0.900547	0.859475	0.795535	0.843647	0.52428	0.301892	0.256371	-0.0991296	-0.136402	-0.0892864	-0.167683	-0.267489	-0.46277
chr9:Myd88	1.5	1.5	1.5	1.5	1.5	1.5	1.5	1.5	1.5	1.5	1.5	1.5	1.5	1.40317	1.19677	1.08718	1.02431	1.01033	0.901167	0.290548	0.0468493	-0.0740646	-0.0363327	0.12135	0.150657	-0.0617494	0.0934132	0.0665321	0.464701	0.392973	0.729283	0.830138	1.12554	0.904606	0.618226	0.793468	0.992142	0.84858	0.890879	0.264021	0.201792	-0.129461	-0.053176	-0.165254	-0.263312	-0.0554902	-0.299832	-0.327315	-0.514583
chr18:Mbp	1.5	1.5	1.5	1.5	1.5	1.5	1.5	1.5	1.5	1.5	1.5	1.5	1.44034	1.21475	1.24113	1.5	1.44043	1.29503	1.33787	1.2843	1.03503	1.05066	1.28258	1.49657	1.26842	0.822889	0.610519	0.432643	0.337108	0.168428	0.18846	0.0100626	-0.333405	-0.8093	-1.31473	-1.40627	-1.16314	-1.22757	-1.30437	-1.41203	-1.5	-1.5	-1.5	-1.5	-1.25162	-1.27548	-1.07998	-0.952111	-0.89607
chr19:Pfpl	1.5	1.5	1.5	1.5	1.5	1.5	1.46537	1.47471	1.42325	1.38679	1.10455	1.01504	1.16968	1.14893	1.2721	1.20877	1.38479	1.30756	1.31725	1.06828	1.00058	1.1834	1.15743	0.974511	1.01487	1.18012	1.30645	0.997679	1.08786	1.1824	1.17844	1.03509	0.793064	0.903017	0.825269	0.635509	0.0798402	-0.181512	-0.158042	-0.412202	-0.630979	-0.625828	-0.783794	-0.956239	-1.11393	-1.11294	-1.12519	-1.00422	-0.956421
chr3:Snhg8	1.5	1.5	1.5	1.5	1.5	1.5	1.5	1.5	1.5	1.5	1.5	1.5	1.5	1.5	1.5	1.5	1.5	1.43033	1.00513	0.703829	0.667345	0.714436	0.571417	-0.102088	-0.483643	-0.378958	-0.420302	-0.615262	-0.697537	-0.269822	-0.245585	-0.22305	0.0451413	0.0288298	0.317628	0.221989	0.1474	0.300539	0.380147	0.555314	0.240953	-0.159509	0.0497378	-0.382838	-0.375836	-0.508183	-0.347844	-0.732627	-0.638372
chr1:Mir6902	1.5	1.5	1.5	1.5	1.5	1.5	1.5	1.5	0.925541	0.87295	1.03277	1.13716	1.07686	0.867597	1.04455	0.447795	0.746032	0.679562	0.774664	1.03363	1.48227	1.24015	0.979647	1.08522	1.5	1.35094	1.34321	0.988222	1.04128	0.895474	0.652009	0.407526	0.718669	0.975975	0.979906	0.499327	0.441299	0.649946	0.830061	0.807904	0.915429	0.884083	0.552338	0.112076	-0.298588	-0.501587	-0.374937	-0.269398	-0.285103
chr4:Cd52	1.5	1.5	1.5	1.5	1.5	1.5	1.25426	1.116	0.912661	0.797131	0.763374	0.544658	0.558283	0.535399	0.323192	0.526763	0.319772	0.13861	-0.222942	-0.263528	-0.519683	-0.808154	-0.783477	-1.15637	-1.20804	-1.2884	-1.5	-1.36991	-1.23205	-1.08197	-1.11816	-1.25526	-1.32366	-1.48817	-1.31067	-0.92041	-0.932771	-0.858942	-1.09498	-1.02981	-1.13385	-1.14854	-1.14749	-0.82767	-0.604792	-0.76089	-0.991042	-1.00522	-0.749611
chr7:Shkbp1	1.5	1.5	1.5	1.5	1.5	1.5	1.5	1.5	1.5	1.5	1.5	1.5	1.5	1.5	0.975	0.836558	0.634666	0.389664	0.498182	0.593332	0.686301	0.23998	0.336001	0.186607	0.335838	0.619195	0.650852	0.793214	0.706106	0.669814	0.462594	0.476887	0.433168	0.502104	0.549948	0.620627	0.436519	0.339673	0.239455	0.115317	0.174273	0.0355216	-0.0199917	-0.0972885	-0.0595648	-0.210372	-0.238462	-0.331467	-0.359513
chr3:Tnfaip8l2	1.5	1.5	1.5	1.5	1.5	1.5	1.5	1.48812	1.21072	1.18962	0.996928	0.997589	0.945914	1.0724	1.11973	1.09765	1.28838	1.04317	1.13635	1.13137	1.23794	1.45831	1.5	1.5	1.39364	1.3538	1.5	1.5	1.44387	1.47701	1.28578	0.977671	0.768284	0.393849	0.574091	0.353073	0.207408	-0.059796	0.131061	-0.00256329	-0.0867728	-0.119392	0.0265498	-0.257832	-0.279792	-0.609254	-0.390841	-0.692349	-0.303282
chr17:Ltb	1.5	1.5	1.5	1.5	1.5	1.5	1.5	1.5	1.5	1.29939	1.40862	1.2487	1.5	1.5	1.5	1.5	1.44421	1.4565	1.04257	0.97058	0.977773	0.67512	0.77062	0.555304	0.384927	0.228013	0.0502263	0.158799	0.0952304	0.245868	0.227379	0.177651	0.237795	0.182433	0.0813624	0.160655	0.458105	0.516604	0.435096	0.342072	0.395038	0.142985	0.000606318	0.105797	0.00422708	-0.0160232	-0.284465	-0.644724	-0.738484
chr19:Avpi1	1.5	1.5	1.5	1.5	1.5	1.5	1.5	1.5	1.5	1.5	1.5	1.5	1.5	1.5	1.5	1.48566	1.35834	1.34644	1.24329	0.998111	0.890931	0.609399	0.455939	0.368257	0.168793	-0.204621	-0.123754	-0.188539	-0.205079	-0.269729	-0.165739	-0.285542	-0.393679	-0.493246	-0.372577	-0.258262	-0.135277	-0.194283	-0.0953635	-0.150099	-0.0938233	0.0291839	0.0925793	0.23438	0.124363	0.0703375	0.0423609	-0.0975586	-0.158383
chr9:2700012I20Rik	1.5	1.5	1.5	1.5	1.5	1.5	1.5	1.5	1.5	1.5	1.5	1.5	0.77519	0.741143	0.157964	0.425491	0.962883	1.24035	1.43253	0.978459	0.792814	0.585509	0.620437	0.904838	0.542392	0.652822	0.415635	-0.153558	-0.543329	-0.383529	0.197972	-0.324312	-0.109576	0.0081335	-0.15546	0.0193395	0.182004	0.082046	0.393612	0.0807435	0.090914	-0.541527	-0.307221	-0.201468	-0.210668	-0.249347	-0.285065	-0.677977	-0.691916
chr9:Smad3	1.5	1.5	1.5	1.5	1.5	1.5	1.5	1.5	1.5	1.5	1.48248	1.30794	1.00511	0.772044	0.697792	0.791399	0.818658	0.866367	0.909123	0.671523	0.897926	0.76322	0.722581	0.69772	0.650156	0.872192	0.542029	0.247133	0.475491	0.165728	0.269217	0.220523	0.346736	0.389833	0.483789	0.366619	0.0990988	0.2788	0.396137	0.0759444	0.429399	0.456904	0.234003	0.163003	-0.0381186	-0.219321	-0.20101	-0.343012	-0.574557
chr7:Relt	1.5	1.5	1.5	1.5	1.5	1.5	1.5	1.37836	1.00668	0.987408	1.05489	1.36305	1.5	1.5	1.5	1.5	1.5	1.5	1.45813	1.40704	1.36	1.30608	0.959492	0.87114	0.623591	0.333534	0.143458	0.154105	0.226336	0.283319	0.5123	0.344443	0.648369	0.730121	0.773128	0.693233	0.545591	0.64312	0.479698	0.347013	0.207905	-0.0776373	-0.134168	-0.610758	-0.562698	-0.734533	-0.793627	-0.571136	-0.541491
chr12:Mir5627	1.5	1.5	1.5	1.5	1.5	1.5	1.5	1.5	1.5	1.5	1.36424	0.801733	0.24741	-0.177509	-0.143767	-0.0569098	-0.826689	-0.616108	-0.638056	-1.02987	-1.14795	-1.04286	-0.78415	-0.777642	-0.720247	-0.946037	-1.17233	-0.819842	-0.795361	-0.945142	-0.886404	-0.543858	-0.36304	-0.639204	-0.320779	-0.226463	-0.280115	-0.260931	-0.400981	-0.771489	-0.686298	-0.507192	-0.739413	-1.4168	-1.30126	-1.5	-1.5	-1.5	-1.5
chr14:Abcc4	1.5	1.5	1.5	1.5	1.5	1.5	1.5	1.5	1.5	1.5	1.5	1.42775	1.30391	0.967924	0.770633	0.673411	0.253159	0.330906	0.191904	0.162865	-0.0821135	-0.204962	-0.222831	-0.160422	-0.0449022	0.142605	0.023143	0.133744	0.132293	0.268337	0.360617	0.608824	0.679744	0.86914	0.886091	0.77193	0.636999	0.86633	0.86018	0.838907	0.787827	0.59578	0.645225	0.761503	0.575502	0.525222	0.646893	0.560495	0.460369
chr8:Mir7238	1.5	1.5	1.5	1.5	1.5	1.5	1.5	1.5	1.5	1.48286	1.5	1.5	1.47444	1.5	0.971827	0.909213	0.445349	0.660471	0.462855	0.38698	0.719536	0.447189	0.343794	0.768628	0.646887	0.681514	1.18156	1.02656	0.727461	0.794802	0.847222	0.744411	0.927521	1.18132	0.881666	0.649697	0.855041	0.0142384	-0.334512	-0.366514	-0.679441	-0.793789	-0.960154	-0.975482	-1.10412	-0.952139	-0.885922	-1.16798	-0.755147
chr11:Eldr	1.5	1.5	1.5	1.5	1.5	1.5	1.31065	1.5	1.42627	1.42173	1.34698	1.24981	1.1538	1.0914	1.12696	1.22924	1.3097	1.40607	1.28704	1.26357	1.21685	1.0496	1.21437	1.22341	0.969766	0.817122	0.766513	0.616496	0.633454	0.574452	0.735228	0.724241	0.746211	0.625752	0.686299	0.768205	0.713005	0.740637	0.819083	0.662555	0.70796	0.557906	0.542478	0.37676	0.427828	0.126097	-0.113253	-0.175773	-0.27027
chr17:Sh3gl1	1.5	1.5	1.5	1.5	1.5	1.5	1.5	1.5	1.5	1.38699	1.26531	1.41232	1.12523	0.893827	0.780752	0.78374	0.43518	0.268759	0.267209	0.336465	0.375167	0.558047	0.382878	0.541018	0.662988	0.882307	0.848252	0.977371	1.10668	1.02888	0.990514	1.00271	0.873973	0.934976	1.02618	0.797701	0.737331	0.52857	0.498951	0.492413	0.59708	0.446068	0.496095	0.510445	0.438494	0.376562	0.414844	0.224059	0.231929
chr3:Zbtb7b	1.5	1.5	1.5	1.5	1.5	1.5	1.5	1.5	1.5	1.5	1.30592	1.18171	1.25514	0.909653	0.814658	0.788662	1.07625	1.06754	0.986299	0.762281	0.650089	0.387578	0.350478	0.101796	-0.0465098	-0.382569	-0.398744	-0.764008	-0.804372	-0.704004	-0.403573	-0.581626	-0.177676	-0.133535	0.183086	0.290909	0.511754	0.585491	0.712861	0.709275	0.592714	0.240629	0.385525	0.289338	0.410723	0.121083	-0.108886	-0.357194	-0.441274
chr2:Fam83d	1.5	1.5	1.5	1.5	1.5	1.5	1.5	1.5	1.5	1.5	1.5	1.5	1.44809	1.5	1.29189	1.2095	0.876384	0.872685	0.774186	0.667809	0.409902	0.353891	0.348979	0.408034	0.351389	0.57032	0.601351	0.639469	0.691037	0.505992	0.482128	0.560618	0.660935	0.59532	0.467064	0.310542	0.25253	0.432805	0.540072	0.341026	0.389169	0.462655	0.426153	0.320364	0.337661	0.281571	0.314906	0.183182	-0.0251686
chr7:Ccdc106	1.5	1.5	1.5	1.5	1.5	1.5	1.5	1.5	1.5	1.5	1.5	1.5	1.24956	1.306	0.857139	0.710494	0.49068	0.251792	0.20845	0.0640316	-0.139075	-0.175454	0.217807	0.223767	0.152455	0.185227	0.227898	0.262969	0.230207	0.499777	0.584005	0.749726	0.999645	0.497369	0.397668	0.598558	0.360683	0.0711172	-0.0345772	-0.0950239	-0.309227	-0.583193	-0.548443	-0.74879	-0.810883	-0.732043	-0.828693	-0.611895	-0.452651
chr1:Tlr5	1.5	1.5	1.5	1.5	1.5	1.5	1.5	1.29663	1.19954	1.12305	1.18051	1.05619	1.20747	1.21601	1.24745	1.17812	0.834399	1.0939	1.28859	1.20237	1.309	1.12273	1.09419	1.00691	1.08778	0.941623	0.871033	0.979281	0.830397	0.660528	0.76315	0.521067	0.618053	0.579639	0.572368	0.539216	0.618206	0.462966	0.492335	0.345539	0.503861	0.366191	0.381523	0.206765	0.186829	-0.0285952	-0.181377	-0.145321	-0.163057
chr12:Brf1	1.5	1.5	1.5	1.5	1.5	1.5	1.5	1.5	1.5	1.5	1.5	1.5	1.5	1.5	1.5	1.46566	1.23173	1.32395	1.46119	1.31485	1.31077	1.38457	1.45568	1.23142	1.25674	1.04704	0.886586	0.855517	0.571493	0.323207	0.423937	0.330488	0.192973	-0.0523062	0.0919335	-0.174637	-0.20028	-0.152904	-0.0950802	-0.0182545	-0.128493	-0.278442	-0.333341	-0.285352	-0.251127	-0.38461	-0.394517	-0.371489	-0.340629
chr4:Akna	1.5	1.5	1.5	1.5	1.5	1.5	1.5	1.5	1.5	1.5	1.5	1.5	1.5	1.4279	1.5	1.5	1.31154	1.42202	1.14496	0.852701	0.58206	0.525874	0.35173	0.431792	0.236094	-0.173748	-0.166465	-0.333807	-0.450719	-0.59369	-0.440654	-0.357359	-0.431114	-0.0557431	-0.195965	-0.115776	0.358882	0.392248	0.24799	0.0576991	0.31338	0.354602	0.285379	0.179838	0.0162181	0.00151444	0.207444	0.241952	0.370883
chr6:Srgap3	1.5	1.5	1.5	1.5	1.5	1.5	1.5	1.5	1.5	1.5	1.5	1.5	1.5	1.5	1.5	1.33545	1.19383	1.10377	0.851186	0.816365	0.833189	0.495998	0.504878	0.716897	0.679253	0.70307	0.751001	0.742594	0.600878	0.530718	0.543818	0.478209	0.433569	0.276418	-0.0715093	-0.0889827	-0.0772605	-0.195047	-0.173041	-0.335111	-0.487133	-0.481408	-0.662644	-0.737779	-0.815507	-0.811555	-0.934564	-0.969663	-1.02002
chr14:Spry2	1.5	1.5	1.5	1.5	1.5	1.5	1.5	1.5	1.5	1.5	1.5	1.5	1.0027	0.900062	0.667386	0.735438	0.982666	0.775114	0.998441	0.760194	0.596058	0.532397	0.798317	0.983418	1.00511	0.788341	0.317112	0.267787	0.0460325	-0.524367	-0.0778059	0.261119	0.379753	0.273278	0.288797	0.0882343	0.273292	0.477538	0.320553	0.334629	0.531375	-0.201565	-0.520062	-0.762642	-0.906342	-0.920017	-1.11736	-1.44292	-1.40116
chr1:Cfap45	1.31071	1.31071	1.31071	1.31071	1.31071	1.31071	1.19964	1.16754	1.16224	1.03727	1.0476	0.904098	0.926182	0.926697	0.773405	0.516117	0.667173	0.560944	0.424491	0.51414	0.485682	0.549574	0.789793	0.65185	0.743714	0.869016	1.08495	1.11713	1.14416	1.17168	1.01235	1.17403	1.03789	0.905301	0.96941	0.826876	0.66528	0.471555	0.322324	0.33478	0.343477	0.352387	-0.0484592	0.27392	0.253303	0.144013	0.137645	0.245974	0.192668
chr17:Agpat1	1.5	1.5	1.5	1.5	1.5	1.5	1.5	1.5	1.5	1.5	1.5	1.5	1.5	1.35684	1.24384	1.48809	1.36827	1.12942	1.10173	0.764572	0.565601	0.794243	0.776847	0.559191	0.77598	0.784697	0.610785	0.622423	0.354951	0.26095	0.467983	0.392497	0.240948	0.309401	0.370088	0.202475	0.214472	0.272361	0.0056376	0.12974	0.102179	-0.048219	0.203113	0.404579	0.337114	0.402781	0.465183	0.260831	-0.0292298
chr10:Mir7663	1.5	1.5	1.5	1.5	1.5	1.5	1.5	1.5	1.5	1.5	1.5	1.5	1.39281	1.3572	1.0376	0.205915	-0.427666	-0.519577	-0.490852	-1.19258	-1.43933	-1.29693	-1.34649	-1.1128	-1.36336	-1.00788	-0.867222	-0.613286	-0.859461	-0.234685	-0.183587	-0.141173	0.046382	-0.247773	-0.28722	-0.404729	-0.601906	-0.101181	-0.357741	-0.249261	-0.692211	-0.743689	-0.34869	-0.533472	-0.574726	-0.660708	-0.832327	-0.979136	-1.26659
chr15:4930483J18Rik	1.5	1.5	1.5	1.5	1.5	1.5	1.5	1.5	1.5	1.5	1.5	1.5	1.5	1.5	1.37768	1.12303	0.867192	0.911252	0.605243	0.635547	0.403904	0.205203	0.0597015	0.135119	0.315731	0.741117	0.539795	0.72066	0.598894	0.586592	0.490483	0.815952	0.685468	0.580867	0.405736	0.435308	0.0316142	0.0350393	-0.0728069	-0.209928	-0.422356	-0.481451	-0.966348	-0.827869	-0.642797	-0.444051	-0.628362	-0.453597	-0.380091
chr10:Mob3a	1.5	1.5	1.5	1.5	1.5	1.5	1.5	1.5	1.5	1.5	1.5	1.5	1.5	1.5	1.18352	1.13091	0.856956	0.830793	1.02032	0.629549	0.453196	0.320875	0.350033	0.314936	0.373923	0.100343	-0.161614	-0.124515	-0.500376	-0.37897	-0.232097	-0.308318	-0.032285	-0.303869	-0.407298	-0.438881	-0.216097	-0.149555	-0.120968	0.095515	-0.0867685	0.0410735	0.41421	-0.0365059	0.068169	-0.109969	0.0604202	0.311336	0.399321
chr12:Mir345	1.5	1.5	1.5	1.5	1.5	1.5	1.5	1.5	1.5	1.36705	1.5	1.5	1.5	1.35942	1.5	1.46943	0.948764	0.62289	0.572215	0.761556	1.09876	0.933971	0.520066	0.0740409	0.13757	-0.0498732	-0.444423	-0.489413	-0.404449	-0.617356	-0.329733	-0.638365	-0.591154	-0.673122	-0.480665	-0.49239	-0.588495	-0.346191	-0.646849	-0.517019	-0.00374021	-0.561886	-0.174915	-0.194025	-0.0138602	-0.00396179	-0.115596	-0.0320529	-0.361764
chr6:Il17ra	1.5	1.5	1.5	1.5	1.5	1.5	1.5	1.5	1.5	1.5	1.19128	1.07214	1.28188	1.07343	0.874206	0.796094	0.883215	0.885739	0.635611	0.767271	0.629391	0.868957	0.719301	0.842685	1.07147	1.20653	1.24917	1.31469	1.23127	1.28394	1.09914	0.731201	0.606683	0.424505	0.0458726	-0.14943	-0.0240546	-0.398173	-0.730036	-0.601348	-0.638625	-0.380053	-0.29365	-0.237685	-0.0861097	0.0416235	0.0218644	-0.0406188	0.048178
chr5:5031425E22Rik	1.5	1.5	1.5	1.5	1.5	1.5	1.5	1.5	1.45517	1.49363	1.231	0.449728	0.901262	1.06006	0.851027	0.438975	0.370797	0.229346	0.0149841	0.00388461	-0.231175	-0.0579227	0.168869	-0.420392	-0.889369	-0.546842	-0.628795	-0.666209	-0.780417	-0.857978	-0.628653	-0.740217	-0.670605	-0.200968	-0.563632	0.215606	-0.302448	0.0483749	0.316975	0.342276	0.464255	0.0195059	-0.0870105	-0.509894	-1.07401	-0.918773	-1.1545	-0.82182	-1.34717
chr13:Parp8	1.5	1.5	1.5	1.5	1.5	1.5	1.5	1.5	1.5	1.5	1.5	1.5	1.5	1.5	1.5	1.36512	1.36254	1.27944	1.19848	1.0469	0.77643	0.632777	0.76786	0.719854	0.654233	0.586357	0.663955	0.640286	0.440065	0.477396	0.678984	0.632068	0.449941	0.197258	0.00635969	0.0289455	0.0100828	-0.11308	-0.132648	-0.0347485	-0.321226	-0.465135	-0.464781	-0.478364	-0.457777	-0.427437	-0.486528	-0.352587	-0.47181
chr10:Glipr1	1.5	1.5	1.5	1.5	1.5	1.5	1.5	1.5	1.5	1.5	1.5	1.5	1.5	1.5	1.5	1.42524	1.32375	0.899195	0.805048	0.986284	1.03719	0.990841	1.06805	0.880967	0.503896	0.261836	0.189961	0.327821	0.327237	0.415018	0.358261	0.27739	0.202351	0.0813556	0.0312267	0.515029	0.751414	0.423511	0.271566	0.241742	-0.0104102	-0.0586078	-0.174898	-0.165892	-0.116416	-0.304874	-0.442555	-0.688826	-0.471311
chr2:Rgs19	1.5	1.5	1.5	1.5	1.5	1.5	1.43385	1.42197	1.13779	1.051	1.26312	1.28525	1.49127	1.47019	1.2365	1.24901	1.27986	1.46879	1.28049	1.03554	0.867218	0.742496	0.544485	0.510677	0.357537	0.59316	0.511518	0.40455	0.458734	0.728479	0.737865	0.729108	0.761045	0.726854	0.61347	0.692532	0.715807	0.669831	0.562408	0.475555	0.0574553	0.12328	0.211181	0.109487	0.144222	-0.051779	-0.119994	-0.236728	0.108246
chr1:Atg9a	1.5	1.5	1.5	1.5	1.5	1.5	1.5	1.5	1.49988	1.336	1.24595	1.33768	1.5	1.43896	1.44613	1.5	1.31728	1.36576	1.31318	1.33702	1.04846	0.955125	0.874558	0.625063	0.688103	0.756843	0.663699	0.824543	0.700056	0.559477	0.552439	0.833486	0.654964	0.634479	0.655535	0.397545	0.376327	0.284748	0.228625	0.249031	0.343978	0.0836935	-0.0936599	0.0649698	0.155512	-0.0277903	-0.168497	-0.123241	-0.0307737
chr1:Ankzf1	1.5	1.5	1.5	1.5	1.5	1.5	1.5	1.5	1.43019	1.13967	0.916257	0.906805	1.22038	1.08988	1.18178	1.33861	1.0079	1.23011	1.26751	1.44462	1.30068	1.24776	1.2846	1.00979	1.03271	1.05393	0.934652	1.18289	0.868797	0.638242	0.63476	0.803143	0.664965	0.507018	0.534092	0.315948	0.217882	0.137758	0.112868	0.289837	0.246895	-0.0191935	-0.145328	-0.0317333	0.130344	-0.0591756	-0.11705	-0.0938368	-0.0469347
chr7:Prr14	1.5	1.5	1.5	1.5	1.5	1.5	1.5	1.5	1.5	1.5	1.5	1.5	1.5	1.41431	1.04655	0.462137	0.776088	0.78616	0.619713	0.0689724	0.18305	0.371179	0.196836	-0.0684762	0.249688	0.214895	0.425631	0.193284	-0.131009	0.0222476	0.264265	-0.0117331	0.138991	0.291949	0.517068	0.10235	0.362519	0.205362	0.324086	0.305949	0.198471	0.12323	-0.0143333	-0.1954	-0.223588	-0.443387	-0.448006	-0.822358	-0.930283
chr14:Mir17hg	1.5	1.5	1.5	1.5	1.5	1.5	1.5	1.45	1.35453	1.02595	0.617368	0.119218	-0.24698	-0.32575	-0.46651	-0.665667	-1.17733	-1.5	-1.5	-1.5	-1.5	-1.5	-1.5	-1.5	-1.5	-1.5	-1.5	-1.5	-1.34728	-0.959267	-0.735681	-0.227215	0.00714886	0.231895	0.198757	-0.00852485	0.238316	0.446196	0.459116	0.248339	-0.0646643	0.384988	-0.196462	-0.210989	-0.58686	-0.596847	-0.212522	-0.27765	-0.569125
chr14:Gm4285	1.5	1.5	1.5	1.5	1.5	1.5	1.5	1.5	1.5	1.5	1.5	1.25962	0.782177	0.648133	0.436821	0.210194	0.278492	0.202418	0.540729	0.717517	0.754126	1.18569	1.0833	1.20976	1.19129	1.35604	1.4005	1.00325	1.14347	1.17746	1.07865	0.910579	0.603156	0.690618	0.699423	0.612817	0.352573	0.661639	0.670382	0.314754	-0.300708	-0.421691	-0.357893	-0.418104	-0.37522	-0.30318	-0.107531	-0.202875	-0.747279
chr1:Mir8114	1.5	1.5	1.5	1.5	1.5	1.5	1.5	1.5	1.5	1.5	1.42975	1.13067	1.095	1.11542	0.541613	0.357993	0.433701	0.01285	-0.0362627	-0.309047	0.380636	1.02663	0.848295	0.266328	0.225627	0.658902	0.276776	-0.335875	-0.548262	-0.505386	-0.469439	-0.993049	-0.888158	-0.785662	-0.754453	-0.0838868	-0.112444	-0.0456328	-0.144351	0.193821	-0.0209801	-0.0775899	-0.00424986	-0.226185	-0.399437	0.110933	-0.470838	-0.412375	-0.358907
chr10:Vsir	1.5	1.5	1.5	1.5	1.5	1.5	1.5	1.5	1.5	1.5	1.5	1.5	1.23135	0.9662	1.10228	0.878168	0.80746	0.825456	0.647018	0.773895	0.699661	0.237438	0.0742401	0.212333	0.454059	0.442921	0.577643	0.41486	0.2477	0.511783	0.413234	0.346194	0.453767	0.451092	0.30412	-0.0303793	-0.415511	-0.510099	-0.568058	-0.432388	-0.654083	-0.939471	-0.998537	-1.07576	-1.22323	-0.927624	-0.826188	-0.507878	-0.613926
chr3:Rbm15	1.5	1.5	1.5	1.5	1.5	1.5	1.5	1.5	1.5	1.5	1.5	1.5	1.5	1.5	0.959882	0.646854	0.608445	0.432503	0.357012	0.0117008	-0.246886	-0.368089	-0.719483	-0.431108	-0.560116	-0.445927	-0.267309	-0.348204	-0.397493	-0.526602	-0.170749	-0.148678	-0.160251	0.303006	0.0797343	0.195175	0.0421187	0.00320444	-0.196458	-0.279976	-0.375206	-0.639747	-0.521861	-0.454786	-0.717021	-0.7498	-0.786253	-0.473567	-0.0391847
chr4:C1qb	1.5	1.5	1.5	1.5	1.5	1.5	1.5	1.5	1.35673	1.1737	1.35877	1.12819	0.82012	0.782479	0.688897	0.46872	0.254374	0.404644	0.452968	-0.0654765	0.0427089	-0.306818	-0.233061	-0.224829	-0.398049	-0.910542	-1.06943	-0.838821	-1.07814	-0.948518	-0.435636	-0.605052	-0.584142	-0.814986	-0.602065	-0.497918	0.0743297	0.214793	0.0639036	0.121275	-0.0226815	-0.208271	-0.362582	0.0620299	0.339498	0.226684	0.0647428	-0.104074	0.0324182
chr5:Pop7	1.5	1.5	1.5	1.5	1.5	1.5	1.5	1.5	1.5	1.5	1.36883	1.02704	0.558375	0.451323	0.36934	0.641033	0.722536	0.79547	0.593507	0.18187	0.422067	0.542945	0.854329	1.12154	1.11049	1.10002	0.987043	0.710884	0.593835	0.637173	0.542433	0.41932	0.779859	0.383216	-0.224832	-0.131302	-0.0420745	-0.233739	-0.290242	-0.392579	-0.384851	-0.650209	-0.51083	-1.01757	-0.971196	-0.888285	-0.92057	-1.38257	-1.5
chr10:Map3k5	1.5	1.5	1.5	1.5	1.5	1.5	1.5	1.5	1.5	1.5	1.5	1.48344	1.5	1.43044	1.34782	1.42979	1.28543	1.35141	1.46756	1.32056	1.39696	1.43907	1.16526	0.914037	0.739691	0.752552	0.4638	0.645335	0.510642	0.534798	0.561628	0.397451	0.279095	0.28945	0.165571	0.239352	0.105347	0.110599	-0.225377	-0.233762	-0.322173	-0.388725	-0.550543	-0.559171	-0.609341	-0.670228	-0.678603	-0.702991	-0.521008
chr7:Ube2m	1.5	1.5	1.5	1.5	1.5	1.5	1.5	1.5	1.5	1.5	1.5	1.5	1.5	1.33364	1.16569	0.726373	0.838427	0.502292	0.0513592	-0.275766	-0.281192	0.0961919	0.191987	0.288335	0.420637	0.194598	0.124859	0.0966383	-0.171086	-0.00323179	0.0703311	0.172483	0.0598739	0.0763733	-0.115482	-0.177559	-0.425823	-0.841636	-1.10912	-0.831569	-0.942516	-0.786227	-0.92088	-1.28881	-1.44961	-1.43941	-1.01381	-0.364227	-0.18615
chr10:Plxnc1	1.5	1.5	1.5	1.5	1.5	1.5	1.5	1.5	1.18829	1.07571	0.524104	0.558006	0.407942	0.0344824	-0.275101	-0.153166	-0.656553	-0.644606	-0.67103	-0.429617	-0.516793	-0.366078	-0.507775	-0.64743	-0.432451	-0.325156	-0.634259	-0.34271	-0.246321	-0.155563	-0.166734	0.0673012	0.32016	0.365937	0.679925	0.695228	1.03287	1.31039	1.5	1.48671	1.5	1.4053	1.21464	0.876005	0.883351	0.697722	0.732522	0.777656	0.884018
chr1:Traf3ip3	1.5	1.5	1.5	1.5	1.5	1.5	1.5	1.5	1.43541	1.24689	1.27473	1.21539	1.25331	0.908174	0.900537	0.834837	0.635499	0.796793	0.953022	1.097	1.06471	1.11146	1.4688	1.43821	1.44347	1.32927	1.40234	1.2509	1.21451	1.11836	0.812785	0.84903	0.586456	0.300072	0.222999	0.278039	0.312916	0.0857769	0.22792	0.0990119	0.0938458	0.0957991	-0.105966	-0.131347	-0.239948	-0.222814	-0.205896	-0.213104	0.0327266
chr11:Ltc4s	1.5	1.5	1.5	1.5	1.5	1.5	1.5	1.5	1.10118	0.925275	0.613674	0.717378	0.889	0.790817	1.35237	1.4067	0.74525	0.501584	0.440971	0.339739	0.0819388	0.15069	0.45503	0.0978122	0.0434896	-0.126912	0.214933	0.68822	0.95867	1.122	1.37661	1.5	1.29633	0.917463	0.785664	0.832552	0.571875	0.0557354	-0.00690342	0.228675	0.366616	0.454913	0.641571	0.829639	1.01045	1.03303	0.603727	0.480377	0.287608
chr16:Cebpd	1.5	1.5	1.5	1.5	1.5	1.5	1.5	1.5	1.40308	1.43388	1.21302	1.07911	1.21377	0.972258	0.541904	0.76638	0.422953	0.205646	0.135131	0.501772	0.373723	0.250362	0.0919167	-0.102566	-0.428015	-0.532226	-0.751707	-1.0526	-1.0351	-0.693418	-0.856031	-0.952788	-0.783016	-0.631169	-0.536998	-0.329946	-0.106787	-0.162191	0.127565	0.264377	0.142855	0.0774141	0.143231	-0.0869238	-0.268022	-0.500695	-0.615068	-0.54155	-0.677695
chr7:B9d2	1.5	1.5	1.5	1.5	1.5	1.5	1.5	1.5	1.5	1.5	1.5	1.47338	1.5	1.0625	1.15776	0.902056	0.356456	0.572277	0.730799	0.640869	0.827933	0.836866	0.862106	0.877468	1.11952	0.268566	0.731586	0.929448	0.827832	0.684784	0.214597	-0.351125	-0.386263	-0.197685	-0.282663	-0.41913	-0.0227103	-0.183016	-0.287037	-0.0912002	-0.00450462	0.131183	0.312758	0.175707	0.142387	0.191206	0.250413	0.387095	0.419543
chr1:Hes6	1.5	1.5	1.5	1.5	1.5	1.5	1.5	1.5	1.5	1.30409	1.35762	1.18229	1.38462	1.38993	1.5	1.36156	1.15802	1.09952	0.88932	0.854575	1.0569	0.570309	0.266784	-0.0385555	-0.083328	-0.0163081	-0.0665781	-0.224563	-0.332474	-0.00301651	0.0378806	-0.148442	-0.0248413	0.244628	0.202852	0.432253	0.23525	0.107458	0.0502178	-0.0864164	-0.242652	-0.509145	-0.669467	-0.502123	-0.761884	-0.975128	-1.40171	-1.14442	-1.00906
chr17:Sema6b	1.5	1.5	1.5	1.5	1.5	1.5	1.5	1.5	1.5	1.5	1.22561	0.995056	0.878862	0.867806	0.798825	0.930427	1.04701	0.820851	0.916262	0.897529	0.780438	0.880019	1.11766	1.3293	1.17459	1.13324	0.814055	0.662484	0.782054	0.584852	0.646123	0.824452	0.728781	0.599959	0.399155	0.481019	0.507512	0.515861	0.530895	0.550438	0.557803	0.200441	0.0751347	-0.0920989	-0.0473495	0.0802515	0.210402	0.091444	0.0728279
chr7:Chmp2a	1.5	1.5	1.5	1.5	1.5	1.5	1.5	1.5	1.5	1.5	1.5	1.5	1.5	1.09929	0.881473	0.444351	0.517449	0.157548	-0.245371	-0.674687	-0.599943	-0.248795	0.00351898	0.127871	0.326465	0.140262	0.206155	0.392909	0.0741399	0.228517	0.422502	0.510049	0.487571	0.515916	0.302601	0.299036	-0.0576549	-0.665235	-1.0871	-0.967848	-1.06223	-0.795965	-0.906793	-1.40473	-1.5	-1.5	-1.28815	-0.636332	-0.34724
chr6:Mir7043	1.5	1.5	1.5	1.5	1.5	1.5	1.5	1.5	1.5	1.5	1.5	1.5	1.36765	1.22942	1.33333	0.983534	1.09344	0.953384	0.804977	0.642251	0.681097	0.665731	0.0985777	0.0492717	0.0834239	-0.0373476	-0.108632	-0.151883	-0.147322	-0.36145	-0.410262	-0.663784	-0.862462	-1.04731	-1.37922	-1.5	-1.26981	-1.25408	-1.5	-1.10524	-0.986903	-1.14547	-0.894579	-0.783765	-0.356661	0.131978	0.488592	0.170074	0.151047
chr5:1600023N17Rik	1.5	1.5	1.5	1.5	1.5	1.5	1.5	1.5	1.5	1.32571	1.5	0.962235	1.5	1.28313	1.21605	1.42272	1.02395	0.687351	0.961626	0.836022	1.1944	1.5	1.5	1.1594	1.46432	1.3736	0.794392	0.419454	0.224307	0.0803357	0.130226	-0.0603506	-0.439279	-0.665571	-0.443267	-0.528686	-0.84679	-0.71421	-0.575501	-0.561226	-0.729655	-0.528114	-0.38476	-0.242086	-0.203353	-0.368899	-0.337891	-0.319451	-0.309854
chr6:2810454H06Rik	1.5	1.5	1.5	1.5	1.5	1.5	1.5	1.46598	1.5	1.24406	1.22857	1.21839	1.15236	1.38563	1.5	1.24867	1.13581	0.989921	1.18039	1.3137	1.5	1.34925	1.5	1.49218	1.32434	0.990671	1.11385	1.09934	0.959202	0.87434	0.334163	0.0331006	0.227953	0.2088	0.0954435	-0.365884	-0.269143	-0.526719	-0.429467	-0.36041	-0.324008	-0.186084	-0.0705249	-0.208336	-0.469608	-0.527568	-0.302383	-0.532382	-0.247446
chr16:BC031361	1.5	1.5	1.5	1.5	1.5	1.5	1.5	1.5	1.5	1.5	1.5	1.20292	0.94608	0.529519	0.193776	0.224564	0.0547719	-0.046753	-0.182578	-0.262138	-0.140631	-0.589206	-0.219951	-0.643436	-0.713806	-0.523875	-1.06671	-1.33889	-1.47841	-1.36259	-1.25808	-1.16042	-0.385541	-0.584055	-0.380353	-0.00374064	-0.451603	-0.460733	-0.135959	0.277886	0.217608	0.0930787	0.0351061	-0.472741	-0.187142	-0.237558	-0.767978	-0.161455	0.0813553
chr13:Hist1h3e	1.5	1.5	1.5	1.5	1.5	1.5	1.5	1.5	1.5	1.5	1.5	1.5	1.5	1.5	1.5	1.46381	0.790017	0.246467	0.35702	0.0265058	-0.0391094	0.110539	-0.0184702	-0.0398604	0.078604	0.022908	0.0629488	0.0141781	0.320538	-0.133016	-0.0196263	0.0496815	-0.280654	-0.0565272	0.127308	0.014174	0.0758092	0.264063	0.290124	0.367026	0.601215	0.443422	0.254268	0.39546	0.187702	0.148819	0.0714344	-0.280632	-0.576751
chr9:Uba7	1.5	1.5	1.5	1.5	1.5	1.5	1.5	1.5	1.5	1.5	1.5	1.5	1.5	1.5	1.5	1.24294	1.36738	1.3691	1.18424	1.3396	0.966375	0.828339	1.02037	0.885204	0.863326	0.90347	1.16354	1.13161	1.10209	1.01874	0.878454	1.00519	1.03349	0.634281	0.407713	0.238503	0.00602116	-0.131117	-0.401793	-0.505041	-0.684964	-0.657407	-0.826197	-1.04446	-1.00292	-1.01203	-0.74835	-0.844414	-0.986717
chr8:Mvb12a	1.5	1.5	1.5	1.5	1.5	1.5	1.5	1.5	1.5	1.5	1.40249	1.24725	1.0046	0.567631	0.618011	0.535227	0.461154	0.524132	0.741205	0.782686	0.573112	0.984289	1.16541	1.21979	1.26825	1.5	1.45852	1.5	1.25756	1.20301	1.16077	1.02888	0.783369	0.506911	0.637446	0.721069	0.504796	0.424336	0.104252	0.0558782	-0.17479	-0.200558	-0.096288	0.000533145	-0.040496	-0.292014	-0.491676	-0.474077	-0.465314
chr11:Stk10	1.5	1.5	1.5	1.5	1.5	1.5	1.5	1.5	1.5	1.5	1.30385	1.29569	1.13399	1.05811	0.760169	0.614379	0.171484	0.184886	-0.00174734	-0.161957	-0.277194	-0.112307	-0.193037	-0.168026	-0.267359	-0.188804	-0.292626	0.17129	0.168726	0.194339	0.192549	0.324403	0.24444	0.141206	-0.0190001	-0.0627975	0.00793766	0.116104	-0.126344	-0.105303	0.0103012	0.0429831	0.0444546	0.0417329	0.252456	0.178923	-0.0836581	-0.161246	-0.201844
chr5:Fbxo24	1.5	1.5	1.5	1.5	1.5	1.5	1.16518	1.38782	1.5	1.5	1.5	1.5	1.48604	1.5	1.5	1.5	1.5	1.5	1.5	1.5	1.46654	1.1945	1.09501	1.24316	1.13617	1.00336	0.77537	0.584647	0.400973	0.178611	0.124094	-0.195229	-0.111966	-0.204722	-0.289235	-0.413899	-0.479416	-0.76103	-0.595451	-0.720252	-0.820515	-1.15392	-1.04489	-1.05336	-1.06701	-0.740775	-0.486243	-0.28352	0.00894343
chr7:Lin37	1.5	1.5	1.5	1.5	1.5	1.5	1.5	1.5	1.5	1.5	1.5	1.39605	1.24655	1.32229	1.36131	1.10317	1.24616	1.19058	0.996229	1.04533	1.34035	1.5	1.5	1.24073	1.14002	1.00543	0.942247	0.730526	0.464554	0.181458	-0.0169145	-0.302211	-0.576233	-0.486923	-0.404896	-0.784648	-1.11042	-0.936617	-1.10706	-1.11546	-0.819152	-0.789403	-0.601234	-0.693116	-0.773374	-0.977138	-0.960572	-0.779938	-0.878787
chr5:Utp3	1.5	1.5	1.5	1.5	1.5	1.5	1.5	1.5	1.5	1.5	1.5	1.5	1.49093	1.40361	1.32396	1.16651	0.714677	1.00418	1.01852	0.628975	0.568514	0.463715	0.305539	0.264482	0.057634	0.211105	-0.00514373	-0.0251154	0.010466	-0.159554	-0.19662	-0.168824	-0.0404771	-0.0462718	-0.229485	0.0479237	-0.361396	-0.109563	0.0891476	-0.37079	-0.279652	-0.209216	-0.230121	-0.544274	-0.62618	-0.390651	-0.502471	-0.15299	0.215116
chr8:Chd9	1.5	1.5	1.5	1.5	1.5	1.5	1.5	1.5	1.5	1.5	1.5	1.5	1.36834	1.2441	1.22584	1.39006	1.45173	1.38166	0.95163	1.03499	0.845292	0.895356	0.736336	1.0524	1.15344	0.725916	0.636963	0.47565	0.402825	0.250608	0.0394466	0.156761	0.0978372	0.094335	-0.560636	-0.771417	-0.471683	-0.675466	-0.552071	-0.204143	-0.0405608	-0.0539647	-0.256797	-0.479567	-0.483927	-0.2206	-0.42634	-0.626223	-0.365926
chr7:Bnip3	1.5	1.5	1.5	1.5	1.5	1.5	1.5	1.5	1.5	1.5	1.5	1.5	1.5	1.29065	1.05981	0.8114	0.894679	0.764605	0.775088	0.93225	0.914753	0.976904	0.958341	1.0062	1.14357	1.20228	1.16806	1.12621	0.99321	0.939001	0.696571	0.592878	0.480984	0.463888	0.470948	0.30764	0.148671	0.249439	0.175269	0.144162	-0.0787227	-0.115859	-0.190044	-0.0934371	-0.116475	-0.307212	-0.447673	-0.402373	-0.410648
chr9:Gm10658	1.5	1.5	1.5	1.5	1.5	1.5	1.5	1.5	1.5	1.5	1.5	1.5	1.21276	0.937567	0.388923	0.446539	0.657134	0.740629	0.805889	0.79295	0.665442	0.214833	0.232874	0.417385	0.314557	0.450682	0.163059	-0.0539116	-0.137331	-0.106351	0.0915443	-0.0265878	0.222368	0.255292	0.109035	0.293862	0.288663	0.400521	0.52981	0.3489	0.185958	-0.417246	-0.245133	-0.143607	-0.158125	-0.16811	-0.334564	-0.370424	-0.36231
chr18:Pmaip1	1.5	1.5	1.5	1.5	1.5	1.5	1.5	1.5	1.5	1.5	1.5	1.43903	1.5	1.5	1.22521	1.5	1.5	1.44656	1.44535	1.37826	1.47281	1.2161	1.25397	1.0667	0.947778	1.19424	0.903928	0.566125	0.399756	0.303549	0.0257187	-0.125497	-0.269641	-0.172771	-0.254663	-0.507919	-0.928988	-0.97663	-0.914065	-0.88663	-0.915595	-0.845217	-0.787927	-0.766376	-0.961636	-1.26325	-0.990758	-0.871374	-0.999795
chr8:Tom1	1.5	1.5	1.5	1.5	1.5	1.5	1.5	1.5	1.5	1.5	1.5	1.5	1.5	1.5	1.5	1.44794	1.5	1.3627	1.30037	1.22008	0.897235	0.902003	0.68177	0.454743	-0.0378085	0.0979266	-0.0386567	-0.156383	-0.141842	-0.0418906	-0.279858	-0.258469	-0.209047	-0.0511349	-0.0644729	-0.0894423	-0.212075	-0.409811	-0.304201	-0.249979	-0.358962	-0.338025	-0.26402	-0.378491	-0.36832	-0.393365	-0.0920181	-0.0765964	0.112786
chr10:Gstt2	1.5	1.5	1.5	1.5	1.5	1.5	1.5	1.5	1.5	1.5	1.5	1.5	1.07	0.693567	0.546617	-0.0247086	-0.331003	-0.380853	-0.76218	-1.21799	-1.15105	-1.08902	-0.759719	-0.407405	0.0426111	-0.0654064	0.425486	0.0957309	0.0870696	0.264462	0.31804	0.333235	0.322726	0.0216906	-0.110779	-0.601329	-0.399048	-0.530682	-0.439759	-0.627587	-0.686732	-0.826598	-1.00612	-0.959008	-0.382255	-0.0984002	0.463802	0.435884	0.600603
chr17:Prrt1	1.5	1.5	1.5	1.5	1.5	1.5	1.5	1.5	1.5	1.5	1.37972	1.17371	1.44512	0.94695	0.744117	0.746085	0.79981	-0.0367692	-0.357203	-0.522309	-0.214583	-0.0113418	0.0964266	-0.125615	0.311377	-0.0466333	-0.170291	-0.295946	0.283937	0.487329	0.407043	0.190516	0.657961	0.683274	0.794545	0.527285	1.01578	1.06722	1.06021	0.969082	0.822458	1.31858	1.5	1.03038	0.799875	0.633355	0.446841	-0.0681423	-0.208379
chr5:3110082I17Rik	1.5	1.5	1.5	1.5	1.5	1.5	1.5	1.5	1.28265	0.959743	0.905862	1.10946	1.0531	0.939824	0.76382	0.80926	0.912789	1.04817	1.09122	1.08418	1.23854	1.27126	0.660396	0.400209	-0.14879	-0.286237	-0.33144	-0.388865	-0.404945	-0.421339	-0.250913	-0.12453	-0.17036	0.0705259	0.188582	0.573182	0.900704	0.861803	0.61856	0.440091	0.179549	-0.276717	-0.540599	-0.524443	-0.478764	-0.304014	-0.510709	-0.503101	-0.463604
chr6:Hotairm2	1.5	1.5	1.5	1.5	1.5	1.5	1.5	1.5	1.5	1.5	1.17853	0.879003	0.607548	0.405336	0.34541	-0.168386	-0.392446	-0.0433286	0.090874	-0.385004	-0.224228	-0.109698	-0.365201	-0.383263	0.00992462	-0.215621	-0.316297	-0.310002	-0.583955	-0.597226	-0.236425	-0.132821	-0.250466	0.252104	0.478582	0.309382	0.922448	1.12766	1.25388	1.27629	1.01696	0.652399	0.357033	0.364766	0.077738	0.0930309	0.235907	-0.3935	-0.436817
chr9:Rbm15b	1.5	1.5	1.5	1.5	1.5	1.5	1.5	1.5	1.30142	1.30306	1.25352	0.938708	1.01967	0.637627	0.552599	0.0726072	-0.350565	-0.548767	-0.224356	-0.0446257	-0.371819	-0.0949384	0.187262	0.117955	0.165517	-0.00367076	-0.213747	-0.0116252	-0.256437	-0.314574	-0.267488	0.0890771	-0.079537	0.0400298	-0.123271	0.0231863	0.402614	0.535411	0.569048	0.747564	0.781952	0.434865	0.339025	0.114366	0.000118894	0.338993	0.377552	0.435624	0.876725
chr12:Hspa2	1.5	1.5	1.5	1.5	1.5	1.5	1.5	1.5	1.5	1.5	1.5	1.5	1.5	1.5	1.5	1.5	1.30261	0.883606	0.659781	0.247948	0.167774	0.0787277	-0.313916	-0.545632	-0.359642	-0.0864062	-0.416146	-0.160395	-0.827577	-0.489582	-0.163466	-0.116591	-0.392364	-0.388275	-0.472017	-0.524856	-0.722485	-0.537188	-0.948645	-0.225611	-0.372941	-0.598958	-0.880188	-0.724701	-0.571763	-0.860979	-0.996202	-0.813814	-0.509512
chr8:Sap30	1.5	1.5	1.5	1.5	1.5	1.5	1.5	1.5	1.5	1.5	1.5	1.40013	1.47399	1.40557	1.41986	1.3947	1.38599	1.24056	1.00014	1.03799	1.09177	1.26125	1.39341	1.21497	1.17094	1.2815	0.883511	0.938414	0.507207	0.339507	0.333097	0.296816	0.00655689	-0.238194	-0.289568	-0.645333	-0.939556	-0.815973	-0.878289	-0.440771	-0.185746	-0.160548	-0.540272	-0.580709	-0.403484	-0.346195	-0.212133	-0.225698	-0.310846
chr8:Nxnl1	1.5	1.5	1.5	1.5	1.5	1.5	1.5	1.5	1.39021	1.12331	1.03211	0.994274	1.06971	0.805163	0.844765	1.13315	1.10034	1.12064	1.16466	1.10747	0.860669	0.946716	1.00854	1.00747	1.08694	0.979964	0.984115	0.810145	0.811485	0.659602	0.729712	1.07525	0.924327	0.607749	0.525329	0.300768	0.242612	0.143947	0.375048	0.256339	0.0967541	0.0425648	-0.139572	-0.292948	-0.302121	-0.431055	-0.312771	-0.342285	-0.594044
chr17:Mir1894	1.5	1.5	1.5	1.5	1.5	1.5	1.5	1.5	1.5	1.5	1.27821	1.00064	0.476798	0.455932	0.657089	0.592016	0.194099	0.268988	-0.150512	-0.30924	-0.211391	-0.195767	0.00973484	-0.105928	-0.337547	-0.360246	-0.507718	-0.396298	0.287433	0.255541	-0.0445204	0.23965	0.611742	0.366213	0.405611	0.243027	-0.0600185	0.522305	0.349616	0.114776	0.441001	0.669566	0.445917	0.595738	0.750439	1.08034	1.0603	1.43652	1.09848
chr7:Vsig10l	1.5	1.5	1.5	1.5	1.5	1.5	1.5	1.5	1.48386	1.30193	1.32125	1.18735	1.03919	1.08059	1.10994	1.08663	0.877319	0.821905	1.16317	0.952721	0.868813	0.854847	1.04342	1.1384	1.00566	1.02414	0.849533	0.739532	0.876085	0.819741	0.904932	0.835684	0.81785	0.498106	0.503692	0.433852	0.213222	0.298677	0.323646	0.182853	-0.0947975	-0.267072	-0.300369	-0.319536	-0.311755	-0.421479	-0.44917	-0.54081	-0.673741
chr8:Ocel1	1.5	1.5	1.5	1.5	1.5	1.5	1.5	1.5	1.5	1.16267	0.732883	0.413755	0.481905	0.410522	0.282551	0.293875	0.030187	0.295749	0.662334	1.1019	1.02192	1.14345	1.05808	0.609317	0.43611	0.149132	-0.0049658	0.28913	-0.0724699	0.354065	0.0110242	0.783273	0.916939	0.799047	0.615882	0.414393	0.582058	0.782646	0.430134	0.386919	-0.464382	-0.666679	-1.18549	-1.5	-0.94855	-0.895193	-0.494664	-0.0444707	-0.318926
chr8:Herpud1	1.5	1.5	1.5	1.5	1.5	1.5	1.5	1.25916	0.945792	1.24952	0.981547	0.975188	0.729257	0.818811	0.772264	0.665531	0.622394	0.813101	0.904432	1.22526	1.07369	1.20863	1.23169	1.17811	1.05908	0.959224	1.12001	1.07088	1.24237	1.21432	0.72581	0.727036	0.445589	0.54513	0.519346	0.511398	0.497276	0.381498	0.411847	0.285256	0.305683	0.377728	0.21637	0.404702	0.0857841	0.0347476	-0.178587	-0.0729596	0.0291908
chr15:Tob2	1.5	1.5	1.5	1.5	1.5	1.5	1.5	1.5	1.5	1.4684	1.35463	0.900828	0.932392	1.02701	0.921774	1.10125	1.41386	0.964522	0.973148	1.20723	1.26638	1.5	1.5	1.26534	1.36656	1.46461	1.4122	1.27025	1.27089	0.850716	0.372523	0.048826	-0.173651	-0.279257	-0.0136323	-0.0495471	0.0322216	-0.167733	-0.585747	-0.77356	-0.484417	-0.4806	-0.548286	-0.519363	-0.463524	-0.241495	-0.503974	-0.454799	-0.210951
chr4:Mir7022	1.5	1.5	1.5	1.5	1.5	1.5	1.5	1.42483	1.5	1.31992	0.673478	0.838348	0.795883	0.55703	0.477232	0.0507362	-0.0300469	0.109228	-0.232415	-0.564215	-0.600418	-0.805175	-0.606775	-0.740304	-0.00107033	0.0332935	-0.0699951	-0.324049	-0.331623	0.297459	0.538859	0.725888	0.832038	0.407121	0.517172	-0.473021	-0.513731	-0.49875	-0.544057	-0.541383	-0.526398	-0.590672	-0.576422	-0.399747	-0.228026	-0.357616	0.372333	0.0424294	0.175602
chr18:Scarna17	1.5	1.5	1.5	1.5	1.5	1.5	1.5	1.5	1.47708	1.5	0.896821	0.920416	0.907785	0.762184	0.975212	0.516832	-0.597031	-0.772393	-0.350611	-0.0282955	-0.232165	-0.140996	0.479808	0.499206	0.0377076	-0.393166	-0.059897	0.304185	-0.0544966	-0.358364	0.111122	0.057872	-0.0802647	-0.574978	-0.94438	-0.638221	-0.355942	-0.22542	-0.390895	-0.1791	-0.0165985	-0.372459	-0.542884	-0.114589	-0.233671	-0.0188806	-0.526266	-0.249453	-0.509532
chr14:Zfp219	1.5	1.5	1.5	1.5	1.5	1.5	1.5	1.5	1.47563	1.17183	1.41532	1.47974	1.5	1.45948	1.5	1.13778	1.164	0.891125	1.08796	1.2296	1.5	1.5	1.19271	1.39075	1.04195	0.646781	0.817302	0.895625	0.88276	0.910492	0.798841	0.534211	0.263811	0.0524813	-0.260977	0.255598	0.559804	0.397389	-0.0316574	-0.0925211	-0.415278	-0.250045	-0.065762	-0.192898	-0.0185928	0.0102173	-0.382275	-0.678472	-0.562764
chr7:Tmem143	1.5	1.5	1.5	1.5	1.5	1.5	1.5	1.5	1.5	1.5	1.40169	1.33062	1.11868	0.916492	1.02332	0.852665	0.487605	0.581008	0.536155	0.574035	0.515514	0.744396	0.725744	0.859479	1.16435	1.09947	0.940507	1.03475	0.869503	0.896534	0.941049	0.903052	0.648479	0.483169	0.369467	0.0464737	0.0160884	0.0697414	-0.0809029	-0.112705	-0.338365	-0.495114	-0.602664	-0.560036	-0.223593	-0.315447	-0.432461	-0.488217	-0.382919
chr7:Akt1s1	1.5	1.5	1.5	1.5	1.5	1.5	1.5	1.5	1.49768	1.47093	1.37923	1.34294	1.24357	1.23509	0.879858	0.572977	0.403637	0.592211	0.429725	0.0618179	0.12597	0.226629	-0.184804	-0.129318	-0.0110228	0.0714234	-0.0965967	0.298814	0.207216	0.592238	0.749008	0.634118	0.628383	0.787097	0.418587	0.106505	-0.315054	-0.342927	-0.67252	-0.620499	-1.21956	-1.21761	-1.5	-1.5	-1.5	-1.39288	-1.17651	-0.904676	-0.842556
chr6:Bhlhe41	1.5	1.5	1.5	1.5	1.5	1.5	1.5	1.5	1.46088	1.00201	1.03625	0.960539	0.970747	0.773717	0.757339	0.620319	0.117756	0.0397501	-0.187492	0.189943	-0.0308237	-0.163393	-0.476919	-0.338735	-0.151247	-0.101591	-0.212964	-0.0589571	0.100559	0.422719	0.276656	0.868658	0.879373	1.09157	1.102	1.20209	1.20696	1.30979	0.991905	0.822831	0.621068	0.562315	0.247354	0.340391	0.233691	0.0443903	-0.302692	-0.448234	-0.350831
chr3:Mir7009	1.5	1.5	1.5	1.5	1.5	1.5	1.5	1.5	1.5	1.5	1.5	1.5	1.5	1.17215	1.0978	1.30187	1.07626	0.987287	0.326476	0.3564	0.59273	0.0178837	0.236899	-0.0432353	0.293641	0.107601	-0.113575	0.27152	0.583382	0.497261	0.539828	0.179284	1.01244	1.01172	1.02075	0.500264	0.785143	0.406259	-0.19671	-0.681071	-0.396059	-0.32007	-0.265756	-1.26169	-1.21986	-1.30599	-0.873067	-1.33453	-0.853811
chr6:Slc2a3	1.36004	1.36004	1.36004	1.36004	1.36004	1.36004	1.21262	1.17254	1.20305	1.22995	1.34441	1.24069	1.06727	0.959801	0.944692	0.974741	0.869295	1.06653	1.08959	1.11225	1.01576	0.978624	1.014	1.2825	1.01313	0.99256	1.01517	1.10436	0.946089	0.966676	0.922753	0.858539	0.751641	0.765344	0.77866	0.839161	0.829743	0.684816	0.520943	0.45368	0.271897	0.283813	0.339907	0.365181	0.282051	0.256378	0.378061	0.459362	0.343694
chr13:Mef2c	1.5	1.5	1.5	1.5	1.5	1.5	1.5	1.5	1.5	1.5	1.5	1.5	1.5	1.32274	0.960934	0.606299	0.508495	0.198444	-0.2497	-0.425064	-0.728792	-0.68911	-0.709945	-0.834217	-0.891517	-0.68795	-0.957147	-1.14961	-1.32198	-1.2818	-1.08136	-1.10477	-0.900451	-0.829998	-0.632526	-0.513973	-0.284144	-0.0303916	-0.086354	-0.123993	-0.0549908	-0.253333	-0.383967	-0.580455	-0.569635	-0.566211	-0.732552	-0.894126	-0.775269
chr7:Mia	1.5	1.5	1.5	1.5	1.5	1.5	1.5	1.5	1.5	1.5	1.5	1.5	1.5	1.5	1.03341	0.710917	0.804299	0.857226	0.732585	0.178601	-0.253999	0.00129431	-0.143321	0.0943154	0.578495	0.577612	1.14736	0.861046	0.927087	0.712175	0.776891	0.69297	0.578035	0.5422	0.396375	0.163076	0.093048	-0.104222	-0.169105	-0.365027	-0.0868338	0.0841484	-0.102189	-0.209739	-0.182013	-0.354386	-0.299426	-0.109537	-0.291103
chr13:Arrdc3	1.5	1.5	1.5	1.5	1.5	1.5	1.5	1.5	1.5	1.5	1.5	1.5	1.48681	1.09185	0.864378	1.17568	0.762631	0.635733	0.946105	0.445767	0.270528	0.3238	0.191997	0.108577	0.217281	0.050054	-0.0541158	0.251269	0.165808	-0.145236	-0.0527222	0.348044	0.236529	0.36074	0.362995	0.500529	0.355605	0.251815	-0.0354521	0.01586	0.184061	0.336329	-0.0781004	-0.348422	-0.645828	-0.612725	-0.579707	-0.305869	-0.307048
chr7:Mir7057	1.5	1.5	1.5	1.5	1.5	1.5	1.5	1.5	1.5	1.3015	1.18547	0.749381	0.601506	0.829889	0.710034	0.92155	0.844595	0.892373	0.668512	0.449263	0.48607	0.565745	0.719629	0.227662	0.544925	0.496608	0.40956	0.748811	0.706173	0.646633	0.562413	0.593537	0.548902	0.406253	1.07725	0.588815	0.81601	0.646924	0.68813	0.80767	0.757367	0.726603	0.55575	0.381911	0.433011	-0.0130034	0.0149316	-0.451064	-0.134442
chr10:Izumo4	1.5	1.5	1.5	1.5	1.5	1.5	1.5	1.5	1.4115	1.0754	1.33723	0.690708	0.752461	1.01099	0.414773	0.61173	0.364033	0.384363	0.419671	0.00104127	-0.226737	-0.252228	0.192387	0.145404	-0.0968904	-0.24345	-0.510516	-0.468438	-0.690763	-0.745513	-0.44725	-0.364357	-0.191609	-0.246426	-0.192467	-0.35866	-0.141192	-0.00983223	0.0063986	0.348296	0.336096	0.232285	0.74602	0.249433	0.117413	0.12233	0.346038	0.487594	0.450091
chr9:Inka1	1.5	1.5	1.5	1.5	1.5	1.5	1.5	1.5	1.5	1.30168	1.09616	0.893067	1.11784	0.891767	1.27078	0.55653	0.653736	0.555864	0.448424	0.859274	0.650226	0.749608	1.08009	0.484066	0.52012	0.350805	0.722817	0.625714	0.800934	1.05509	0.867792	1.01987	1.07381	0.734221	0.834358	0.688396	0.226086	0.219809	-0.0763087	-0.186026	-0.784188	-0.688226	-0.764515	-1.18581	-1.24656	-1.24889	-0.909715	-0.918923	-1.22219
chr1:Rnpep	1.5	1.5	1.5	1.5	1.5	1.5	1.5	1.5	1.08841	1.05873	1.11295	1.12986	1.11471	1.13318	1.11972	1.25331	1.03529	1.15986	0.962389	0.92264	0.678691	0.601638	0.254051	0.0313257	0.066938	-0.0611033	-0.3653	-0.294496	-0.548978	-0.224952	0.0489007	-0.119872	0.120936	0.890592	0.921093	1.05808	1.18846	1.35368	1.37259	1.4073	1.30754	1.3082	1.29417	0.620366	0.116059	0.261706	0.114376	-0.0482967	-0.231325
chr5:Mir339	1.5	1.5	1.5	1.5	1.5	1.5	1.5	1.5	1.5	1.5	1.5	1.5	1.5	1.44001	1.14543	0.678081	0.655392	0.52122	0.480765	0.0439707	-0.10769	-0.074801	-0.197045	-0.218797	-0.258429	-0.437476	-0.389997	-0.2109	0.0701862	0.00515163	0.26164	0.316372	-0.00069342	-0.144112	-0.179	0.000577131	0.359867	0.325856	0.204252	-0.134123	-0.132218	-0.631128	-0.624701	-0.424693	-0.217323	-0.131717	-0.148122	-0.187032	0.012447
chr11:Trim17	1.5	1.5	1.5	1.5	1.5	1.5	1.5	1.5	1.5	1.5	1.5	1.5	1.5	1.5	1.18138	1.27207	1.11701	0.753985	0.724078	0.451283	0.334533	0.0688089	-0.303226	-0.429347	-0.610064	-0.483184	-0.883422	-0.820276	-0.577005	-0.326381	-0.0116932	0.0188523	0.113355	0.341695	0.611939	0.469259	0.515789	0.552806	0.531171	0.518969	0.111569	0.13667	0.0496782	-0.159773	-0.145811	-0.117833	0.0624888	-0.171727	-0.0457663
chr8:Rab20	1.26481	1.26481	1.26481	1.26481	1.26481	1.26481	1.20073	1.09174	1.03077	0.927079	0.650295	0.496421	0.606684	0.653861	0.57255	0.679118	0.754843	0.706339	0.618237	0.602833	0.67213	0.548327	0.40911	0.551958	0.535086	0.684271	0.561599	0.754812	0.64943	0.705709	0.937648	0.767312	0.778703	0.921898	0.830753	0.747498	0.704577	0.726314	0.946699	1.18131	1.17019	0.968075	1.03758	0.993141	0.894145	1.04487	0.986448	0.837241	0.859363
chr8:Bst2	1.5	1.5	1.5	1.5	1.5	1.5	1.5	1.5	1.5	1.5	1.31276	1.25628	0.972287	0.490929	0.262923	0.49545	0.308928	0.360336	0.728717	0.677965	0.349609	0.926967	1.08188	1.15289	1.02769	1.38907	1.08653	1.18813	0.871183	0.838531	0.998517	1.01041	0.671291	0.26784	0.38079	0.543617	0.431225	0.294433	-0.150075	-0.0642865	-0.28041	-0.316629	-0.200032	0.0561606	0.143273	-0.165926	-0.447726	-0.50897	-0.449612
chr4:Fhl3	1.5	1.5	1.5	1.5	1.5	1.5	1.5	1.5	1.5	0.838714	0.610685	0.861215	0.106059	0.0208157	0.244085	0.027209	0.089189	-0.384986	-0.525424	-0.700431	-0.570148	-0.655072	-1.14637	-0.625865	-1.26556	-1.5	-1.5	-1.5	-1.4339	-1.351	-0.908595	-0.329605	-0.112181	0.409168	0.136549	0.839575	1.27033	1.23658	1.02989	0.954799	0.55555	0.566342	0.00894719	0.467714	0.622178	0.439629	0.280751	-0.109403	-0.258317
chr1:1700056E22Rik	1.5	1.5	1.5	1.5	1.5	1.5	1.5	1.32872	0.722019	0.8305	0.884781	1.20057	1.24185	1.02833	1.23052	0.286701	-0.118885	0.0229379	0.213712	0.27313	-0.357198	-0.672735	-1.42233	-1.5	-1.5	-1.5	-1.5	-1.46402	-1.5	-1.5	-1.00777	-0.870926	-0.636772	-0.636232	-0.626941	0.0674097	0.440722	0.323364	0.483583	0.734211	0.956957	0.868442	0.903183	0.633255	1.21156	0.686287	-0.0111203	-0.0884825	0.132258
chr4:Coro2a	1.5	1.5	1.5	1.5	1.5	1.5	1.5	1.5	1.5	1.5	1.5	1.5	1.5	1.5	1.4615	1.35014	1.11122	0.735858	0.671377	0.72249	0.624961	0.741328	0.505819	0.431158	0.0774758	0.0864917	0.183825	0.234384	0.40647	0.228926	-0.103471	-0.0726843	-0.106088	-0.233141	-0.195378	-0.144588	-0.197463	-0.361074	-0.232536	-0.379773	-0.651506	-0.770504	-0.643498	-0.578002	-0.530377	-0.620086	-0.627846	-0.703037	-0.665287
chr12:Ifi27l2a	1.5	1.5	1.5	1.5	1.5	1.5	1.5	1.5	1.5	1.5	1.5	1.5	1.5	1.5	1.5	1.37323	1.14118	0.966464	0.816864	0.97479	0.951186	0.908843	0.615262	0.674091	0.485464	0.529661	0.645647	0.655858	0.489238	0.401615	0.374003	0.29195	0.480657	0.426649	0.148872	0.241884	-0.193316	-0.166799	-0.378437	-0.47624	-0.486086	-0.520133	-0.519419	-0.651435	-0.670908	-0.753305	-0.443706	-0.452216	-0.558602
chr11:Gm12260	1.5	1.5	1.5	1.5	1.5	1.5	1.5	1.5	1.5	1.4894	1.32307	1.47727	1.43849	1.1199	0.963334	0.98195	0.986781	0.312283	0.742824	0.673198	0.501853	0.365517	-0.273534	-0.439314	-0.392754	-0.243934	-0.647881	-0.903995	-0.581121	-0.473674	-0.281812	0.030498	-0.16336	0.0287686	0.24331	-0.155577	-0.30359	-0.184675	0.0486495	0.254196	-0.337292	-0.216387	-0.523929	-0.713141	-0.683769	-0.788245	-0.49404	-0.396782	-0.298059
chr7:Rras	1.5	1.5	1.5	1.5	1.5	1.5	1.5	1.5	1.5	0.875449	0.841937	0.613163	0.928601	0.883682	0.538393	0.568044	1.07273	0.706804	0.735647	0.597455	0.736233	0.667293	1.28115	0.866436	0.799542	1.43367	1.45273	1.3724	1.34619	1.13047	1.08807	1.31047	1.11416	1.02256	0.731205	0.731805	0.0737445	-0.229347	-0.202285	-0.171097	0.0607285	-0.00438516	-0.0261787	-0.0385195	-0.25664	-0.201959	-0.367861	-0.311251	-0.054153
chr10:Il23a	1.5	1.5	1.5	1.5	1.5	1.5	1.5	1.5	1.5	1.5	1.32423	1.35895	1.45006	1.0971	0.72458	0.533732	0.390482	-0.040386	-0.136572	-0.0272689	-0.152363	0.163574	0.00991562	0.098935	0.82576	0.874182	1.02479	1.19094	1.00591	0.689266	0.786819	0.852582	0.815762	0.584096	0.438121	0.087109	-0.0881599	-0.203016	-0.296059	-0.129897	-0.128996	-0.251786	-0.356524	-0.18545	0.34364	0.276297	0.189425	0.0809307	0.0191781
chr7:4632427E13Rik	1.5	1.5	1.5	1.5	1.5	1.5	1.5	1.5	1.5	1.5	1.5	1.5	1.5	1.5	1.5	1.5	1.39987	1.5	1.04432	1.11531	0.881834	0.638486	0.852677	0.536552	0.526756	0.226445	-0.195399	-0.331758	-0.756605	-0.578388	-0.629339	-0.710237	-0.865302	-1.42507	-1.44633	-1.12302	-1.25288	-1.34229	-0.812011	-0.84012	-0.563579	-0.577263	-0.708256	-0.38321	-0.227423	-0.0464785	-0.0282238	0.252296	0.192766
chr10:B4galnt1	1.5	1.5	1.5	1.5	1.5	1.5	1.5	1.5	1.5	1.26097	0.925873	0.673466	1.07128	0.856382	0.906784	0.893005	0.999173	1.04055	0.892224	0.863666	0.908852	0.819313	0.839376	0.340291	0.299711	0.210532	0.309173	0.293058	0.195966	0.0117081	-0.159658	-0.184641	0.142433	0.173447	0.0973867	0.0961411	0.0781612	-0.263162	-0.116632	-0.0574319	0.0417434	0.133895	0.353903	0.224505	0.177012	0.411625	0.374105	0.482498	0.626596
chr8:Nod2	1.5	1.5	1.5	1.5	1.5	1.5	1.5	1.5	1.5	1.5	1.5	1.5	1.4455	1.45798	1.36015	1.43218	1.5	1.5	1.47575	1.15869	1.03446	0.982148	1.0154	1.29178	1.17493	1.14478	0.959885	0.698333	0.664162	0.474965	0.703047	0.497581	0.0309873	-0.135635	-0.339573	-0.425991	-0.468459	-0.59383	-0.727286	-0.667371	-0.638025	-0.870357	-0.801748	-0.656674	-0.484853	-0.48503	-0.388473	-0.62219	-0.492299
chr4:Fbxo44	1.5	1.5	1.5	1.5	1.5	1.5	1.5	1.5	1.5	1.5	1.5	1.5	1.11894	0.814057	0.771708	0.62739	0.582907	0.376752	-0.0203853	-0.521043	-0.407205	-0.475877	-0.55788	-0.514307	-0.0772815	-0.112784	-0.234207	-0.560717	-0.418895	-0.0171623	0.104868	-0.00900194	0.0589234	0.0151286	0.246972	-0.24424	-0.234629	-0.149048	0.0937168	0.040125	0.00721202	-0.0319341	-0.0376373	0.06263	0.0981791	-0.10833	0.301649	0.106141	0.163361
chr5:Mir5619	1.5	1.5	1.5	1.5	1.5	1.5	1.5	1.5	1.5	1.5	1.5	1.39089	1.00445	0.763537	0.357211	0.0508203	-0.259485	-0.940298	-0.974267	-0.969701	-0.859173	-0.477813	-0.0582709	0.0747242	0.0316233	0.172817	0.366572	0.426689	0.425116	0.646631	0.453853	0.481202	0.645143	0.296332	-0.071465	0.65732	0.704412	0.590278	0.443826	1.05171	0.600713	0.935101	0.934984	0.381584	0.314421	0.530357	0.159819	0.0148345	0.0727889
chr4:Pigv	1.5	1.5	1.5	1.5	1.5	1.5	1.5	1.5	1.5	1.5	1.5	1.23164	0.873845	0.659118	0.817839	0.906596	1.04205	1.15215	1.35159	1.11088	0.979903	0.85829	0.673585	0.847487	0.846066	0.292047	-0.179075	-0.195352	-0.179248	-0.324543	-0.295376	-0.284401	-0.0640692	-0.0491512	-0.291776	-0.363173	-0.220604	0.153264	0.0400906	0.0205791	0.121236	-0.113233	-0.270215	-0.264799	-0.0751255	0.00420415	0.0373415	-0.320203	-0.293475
chr18:Pura	1.5	1.5	1.5	1.5	1.5	1.5	1.21308	1.11633	1.01906	0.920625	0.785285	0.640856	0.731754	0.729268	0.733759	0.832116	0.791627	1.13507	0.93891	0.974031	1.00447	1.02595	1.00734	0.93618	0.923	0.863406	0.942111	0.884689	0.527039	0.833523	0.986078	0.730838	1.0607	1.09564	0.956791	1.06886	1.00623	0.707822	0.919248	1.11788	0.799457	0.666261	0.654696	0.182137	0.109964	0.150358	-0.0856744	-0.127632	-0.137967
chr9:Ubl5	1.5	1.5	1.5	1.5	1.5	1.5	1.5	1.5	1.5	1.5	1.35866	1.12917	1.16751	1.26047	1.13131	0.953149	0.589065	0.384031	0.290894	0.0300881	-0.475913	-0.359252	-0.598658	-0.489478	-0.409546	-0.193888	0.1221	0.0929315	0.622927	0.746213	1.04509	1.29177	1.19849	1.33751	1.18213	1.07732	0.895039	0.702282	0.829565	0.363264	0.118813	-0.10333	-0.457273	-0.144504	-0.246532	0.0463613	0.0825363	-0.144194	-0.234445
chr1:Cxcr4	1.5	1.5	1.5	1.5	1.5	1.5	1.5	1.5	1.5	1.5	1.5	1.5	1.5	1.5	1.5	1.4264	0.651916	0.626356	0.342706	0.621306	0.211792	0.0842612	0.444581	0.233221	0.422093	0.0665516	-0.0382333	0.322901	0.17415	-0.0728564	-0.656086	-0.402596	-0.729525	-0.696052	-0.64056	-0.831561	-0.422509	-0.748665	-1.16477	-1.33593	-1.05569	-0.947711	-0.99513	-1.01582	-1.04249	-1.01258	-0.89883	-1.13252	-0.809206
chr2:Slc2a6	1.5	1.5	1.5	1.5	1.5	1.5	1.5	1.5	1.5	1.5	1.44416	1.20821	1.00114	0.787554	0.379678	0.0585289	-0.553227	-0.67641	-0.94101	-0.923641	-0.742892	-1.00179	-1.42143	-1.5	-1.5	-1.40856	-1.21216	-1.01434	-1.12655	-1.16259	-1.03479	-1.02492	-0.637307	-0.543878	-0.418797	-0.630366	-0.60665	-0.779046	-0.995924	-0.635254	-0.718039	-0.541413	-0.583374	-0.888905	-0.673476	0.011061	0.335418	0.142343	0.406634
chr6:Tmsb10	1.5	1.5	1.5	1.5	1.5	1.5	1.5	1.5	1.16065	0.846797	0.514984	0.585624	0.644935	0.0514344	-0.392412	-0.543769	-0.684551	-0.783496	-0.85854	-1.32409	-1.43269	-1.5	-1.5	-1.5	-1.5	-1.42347	-1.35559	-1.28536	-1.16434	-1.27309	-0.82738	-0.20074	0.0496679	0.142099	0.0130181	-0.274143	-0.120785	-0.088913	0.015602	-0.0517677	0.12927	0.0813516	-0.21789	-0.640109	-0.342039	-0.211016	-0.0709352	-0.375507	-0.367295
chr1:5033417F24Rik	1.5	1.5	1.5	1.5	1.5	1.5	1.05086	1.10087	1.23934	1.01198	0.77377	0.578434	0.42359	0.133366	0.262965	0.272628	0.16064	0.31738	0.310838	0.267884	0.0495916	0.227737	0.101106	0.270909	0.63924	0.688902	0.61597	0.696077	0.846108	0.715927	0.703218	0.712029	0.807899	0.974647	0.715195	0.516806	0.345962	0.250226	0.494199	0.528285	0.270879	0.450608	0.49621	0.297265	-0.107715	0.185553	0.314238	0.387444	0.710093
chr7:Gm23450	1.5	1.5	1.5	1.5	1.5	1.5	1.5	1.5	1.5	1.5	1.5	1.5	1.35342	1.35373	0.919183	0.822973	0.70481	0.93362	0.996255	0.771794	0.544895	0.645608	0.405202	0.408798	0.261026	0.0127315	-0.202237	-0.393276	-0.719697	-0.593584	-0.743126	-0.713877	-0.532376	-0.489997	-0.493184	-0.575315	-0.43384	-0.26123	-0.134231	0.0351403	-0.254356	-0.23627	-0.154364	-0.365056	-0.261765	-0.180112	-0.116585	0.0831526	-0.111289
chr2:Commd3	1.5	1.5	1.5	1.5	1.5	1.5	1.5	1.5	1.47003	1.5	1.5	1.5	1.5	1.31498	0.777921	0.583541	0.381045	0.476816	0.611789	0.291238	-0.235669	-0.507679	-0.687508	-0.327677	-0.286613	-0.207838	-0.197689	-0.113015	0.276029	0.00967277	0.525558	0.68215	0.764395	0.675924	0.194974	0.376687	0.186434	0.167885	0.288722	0.189159	0.205451	-0.208535	-0.379622	-0.3351	-0.281072	-0.266066	-0.578221	-0.40946	-0.8311
chr7:Prr19	1.5	1.5	1.5	1.5	1.5	1.5	1.5	1.5	1.5	1.5	1.5	1.5	1.5	1.5	1.42017	1.31619	1.08144	1.26332	1.04363	0.789819	0.566281	0.397346	0.216734	0.412865	0.448399	0.53224	0.682031	0.752563	0.59818	0.424212	0.282698	0.345167	0.449441	0.69017	0.702195	0.503416	0.246692	0.278854	0.255417	0.232766	0.23935	0.161175	-0.060135	-0.418151	-0.650244	-1.01422	-0.865836	-0.870083	-1.1681
chr5:4930515G01Rik	1.5	1.5	1.5	1.5	1.5	1.5	1.5	1.3777	1.14133	1.09843	1.14851	0.353758	0.52869	0.580577	0.887897	0.750526	1.06063	1.5	1.5	1.5	1.40897	0.945811	1.17425	1.2257	0.726135	0.355386	-0.16082	-0.367453	-0.583281	-0.587475	-0.468536	-0.427522	-0.339901	-0.380235	-0.801579	-1.00714	-1.11365	-0.739061	-1.11085	-1.05342	-1.5	-1.31791	-1.07714	-0.83539	-0.656455	-0.561622	-0.395853	-0.43093	-0.791145
chr15:1810021B22Rik	1.5	1.5	1.5	1.5	1.5	1.5	1.5	1.30636	1.18638	1.2172	1.44109	1.5	1.32283	1.38025	1.06373	0.78098	0.568272	0.507884	0.318733	0.156746	-0.0750935	-0.0133426	-0.152232	-0.0810992	-0.30155	-0.196962	-0.0764603	-0.238088	-0.191317	0.271546	0.296791	0.473225	0.221248	-0.0288651	0.121496	0.341683	0.222868	0.465561	0.964332	1.00108	0.84719	0.66712	0.486697	0.537186	0.808855	0.526262	0.539532	0.641753	0.759984
chr1:D1Ertd622e	1.5	1.5	1.5	1.5	1.5	1.5	1.5	1.5	1.1054	1.00498	0.921209	1.10923	1.25958	1.28628	1.12387	1.21927	0.954996	1.22169	1.21246	1.14189	1.27195	1.17776	0.99136	1.12194	0.837771	0.893219	0.836225	1.21447	0.896734	1.01253	1.16977	1.00378	1.06328	0.870331	0.538131	0.968248	0.943221	0.809553	0.739385	0.548958	0.10104	-0.015832	-0.208668	-0.237435	-0.232748	-0.358926	-0.692086	-0.57999	-0.622466
chr7:Rpl28	1.5	1.5	1.5	1.5	1.5	1.5	1.5	1.5	1.19383	1.5	1.26239	0.51396	0.534249	0.909861	1.1909	0.98679	0.995503	1.0623	0.872512	0.571884	0.281567	0.0428674	-0.0866735	0.224957	-0.147918	-0.229615	-0.568202	-0.767113	-0.728853	-0.309929	0.115823	-0.254585	0.194846	0.887636	0.716229	0.548271	0.358029	0.729581	0.614206	0.400175	0.354029	0.344817	0.205645	0.0202313	-0.416751	-0.65947	-0.284994	-0.288714	-0.516555
chr5:6330418K02Rik	1.5	1.5	1.5	1.5	1.5	1.5	1.14287	0.900941	0.69565	0.767922	0.847911	0.811584	1.13814	0.961292	1.28966	1.37191	1.32752	1.5	1.5	1.5	1.30847	0.938984	0.692777	-0.0213352	-0.11249	-0.454151	-0.633449	-0.610163	-1.35847	-1.5	-1.5	-1.45319	-1.29226	-0.859874	-0.316359	-0.450333	-0.350445	-0.42555	-0.448999	-0.172054	-0.0550639	-0.251642	-0.0828225	-0.207485	-0.295159	-0.748614	-0.726054	-0.862906	-0.628693
chr6:2610001J05Rik	1.5	1.5	1.5	1.5	1.5	1.5	1.08248	1.29707	1.5	1.5	1.42688	1.31901	0.447022	0.29424	0.0242071	0.0121343	-0.163609	-0.0479429	-0.290563	-0.906545	-1.36341	-1.5	-1.5	-1.5	-1.5	-1.5	-1.5	-1.5	-1.5	-1.5	-1.5	-1.2866	-1.39422	-1.14142	-0.902557	-0.542076	-0.461914	-0.243051	-0.24067	-0.0137641	-0.201367	-0.118348	-0.196942	-0.151283	-0.209338	-0.146155	-0.180103	-0.0925487	-0.581682
chr6:Fmc1	1.5	1.5	1.5	1.5	1.5	1.5	1.5	1.49313	1.5	1.3488	0.960975	1.04683	0.697642	0.656961	0.931728	1.07164	0.87426	0.556086	1.06223	1.29058	1.48273	1.23441	0.80014	1.12453	0.95448	0.528206	0.434156	0.152492	0.190039	-0.16137	-0.730106	-0.394266	-0.199546	-0.326468	-0.411552	-0.355449	0.0147939	0.0616924	0.331147	0.66151	0.440478	0.405579	-0.0319421	0.134074	0.508533	0.861537	0.690593	0.888949	0.647478
chr7:Gmfg	1.5	1.5	1.5	1.5	1.5	1.5	1.5	1.44678	1.31157	1.27014	1.28698	1.45883	1.5	1.5	1.5	1.5	1.5	1.37268	1.41957	1.30009	1.14564	1.18583	0.792984	1.00635	0.615961	0.554814	0.772456	0.484759	0.429683	0.251189	0.313124	0.215065	-0.147317	-0.195766	-0.587001	-0.457282	-0.364836	-0.476929	-0.439171	-0.251172	-0.264136	-0.48207	-0.392103	-0.639689	-0.761668	-0.432019	-0.729444	-0.584801	-0.743046
chr11:Mir146	1.5	1.5	1.5	1.5	1.5	1.5	1.5	1.5	1.5	1.5	1.5	1.5	1.5	1.5	1.43038	1.4118	1.5	1.30172	1.36974	1.37539	1.21395	1.23836	0.808437	0.879848	0.638254	0.766138	0.924086	0.592454	0.255535	0.295306	0.164343	0.196302	0.0510017	0.165462	0.146461	0.0590024	0.0449144	-0.514089	-0.619072	-0.508812	-0.715318	-0.892331	-0.806942	-0.83881	-0.815293	-1.13051	-1.05871	-1.23565	-0.944801
chr5:Emilin1	1.5	1.5	1.5	1.5	1.5	1.5	1.5	1.5	1.5	1.1407	1.48623	0.622497	0.338672	0.226059	0.0269685	0.204048	-0.2043	0.0198444	0.255724	0.768156	0.92094	1.06497	0.745138	0.886043	0.983945	0.838079	0.834865	1.13974	0.754015	0.457778	0.292888	0.591542	0.130216	0.287976	0.404495	0.453421	0.540172	0.538822	0.55306	0.502161	0.476681	0.0362962	-0.207533	-0.0557493	0.0985175	0.329351	0.0762091	-0.146182	-0.393404
chr9:Acaa1a	1.5	1.5	1.5	1.5	1.5	1.5	1.5	1.5	1.5	1.5	1.5	1.5	1.4491	1.00324	0.919391	0.797929	0.676381	0.587949	0.559992	-0.0335496	-0.276979	-0.26553	-0.183073	0.0479418	0.322443	0.167404	0.153821	0.150341	0.663461	0.565312	0.819326	0.874552	1.29085	1.19885	0.984938	0.961686	1.16796	1.19885	1.16933	0.525175	0.384816	0.125368	0.138389	-0.095145	-0.347907	-0.34766	-0.521963	-0.631549	-0.805215
chr8:Ntpcr	1.5	1.5	1.5	1.5	1.5	1.5	1.5	1.5	1.5	1.5	1.48305	1.5	1.2142	1.10598	1.42371	1.38444	1.41194	1.3639	1.5	1.5	1.28118	1.22978	1.15143	1.11348	1.0731	0.653175	0.533857	0.453712	0.397464	0.111478	0.125832	0.161253	0.0644881	0.0376271	0.0840858	-0.0708067	0.00699341	-0.0566059	-0.0584733	-0.0297821	0.0666045	-0.221968	-0.12408	-0.297852	-0.449009	-0.544496	-0.497925	-0.548181	-0.683259
chr4:Spag8	1.5	1.5	1.5	1.5	1.5	1.5	1.5	1.5	1.5	1.5	1.5	1.5	1.5	1.5	1.42284	1.09997	0.832555	0.399831	0.403396	0.566106	0.709445	0.996015	1.05678	1.37661	1.07827	1.15319	1.10167	1.06462	1.15368	0.896573	0.693833	0.608255	0.278172	0.23975	-0.266578	-0.0671437	0.042945	0.21391	0.100214	0.111592	0.533719	0.121954	0.0203502	0.144443	-0.105451	-0.0136933	-0.0041824	-0.109778	-0.456899
chr5:Rhof	1.5	1.5	1.5	1.5	1.5	1.5	1.5	1.5	1.5	1.5	1.5	1.5	1.5	1.5	1.5	1.5	1.5	1.5	1.42072	0.858057	0.521294	0.480705	0.471898	0.312122	0.0468054	-0.162824	-0.169652	-0.730606	-0.911677	-0.380031	-0.203048	-0.134195	-0.133829	0.0170231	0.242586	0.553341	0.51175	0.456878	0.619046	0.551461	0.0131576	-0.350038	-0.287096	-0.303439	-0.548124	-0.878173	-1.1661	-1.2488	-1.17355
chr19:D030056L22Rik	1.5	1.5	1.5	1.5	1.5	1.5	1.5	1.5	1.5	1.5	1.5	1.5	1.5	1.5	1.5	1.5	0.909008	0.350557	0.0659564	-0.211986	-0.293692	-0.295805	-0.624651	-0.354311	-0.354824	-0.376958	-0.541076	-0.301041	-0.282546	-0.00242942	-0.0410654	-0.0839956	-0.07393	0.0202038	0.109625	0.198005	0.329995	0.396075	0.307013	0.328696	-0.107782	-0.134477	-0.177598	-0.267102	-0.34356	-0.184822	-0.229947	-0.302374	-0.318201
chr7:Arl6ip1	1.5	1.5	1.5	1.5	1.5	1.5	1.5	1.3658	1.07188	1.25017	1.28701	0.752346	0.590572	0.579888	0.626687	0.68973	0.82961	1.13182	1.23445	1.1829	1.04604	0.811057	0.886393	1.15355	1.17178	1.29795	1.20198	0.821137	0.563559	0.475171	0.554044	0.278296	0.331198	0.412772	0.015416	0.0278186	-0.0340498	-0.187617	0.0210821	0.121542	0.238393	0.227745	0.124961	0.242534	0.357403	0.507783	0.203174	0.294717	0.38516
chr1:Ppox	1.5	1.5	1.5	1.5	1.5	1.5	1.5	1.5	1.34031	1.08039	1.17783	1.09574	1.19902	1.09022	0.826726	0.584993	0.63326	0.856439	1.16118	1.16629	1.23437	1.06425	1.14076	1.27995	1.21936	1.05984	0.805227	0.680198	0.328547	0.119021	0.448113	0.500164	0.308652	-0.0682735	-0.222704	-0.290522	-0.423609	0.00318001	-0.148772	0.114634	0.132599	-0.210176	-0.231532	-0.119777	-0.1897	-0.327584	-0.221817	-0.155653	-0.296276
chr5:Lamtor4	1.5	1.5	1.5	1.5	1.5	1.5	1.5	0.939363	1.17981	1.5	1.5	1.5	1.5	1.44045	1.47228	1.5	1.5	1.49438	1.5	1.37009	0.809151	0.383193	0.383891	0.338389	0.0847374	-0.15435	-0.505687	-0.551115	-0.613389	-0.791501	-0.559972	-0.774911	-0.866497	-1.22892	-1.2511	-1.28318	-1.34073	-0.973847	-0.943588	-0.898672	-1.15204	-1.34745	-1.3836	-1.39429	-1.22735	-1.17187	-1.0127	-0.881395	-0.92474
chr7:Mir330	1.3735	1.3735	1.3735	1.3735	1.3735	1.3735	1.14618	0.904213	0.562494	0.567354	0.582654	0.782994	0.861684	0.656904	0.629659	0.413578	0.321325	0.764402	0.980128	1.26512	0.834777	0.539572	0.626083	0.526787	0.643556	0.406172	0.703643	1.33277	1.01222	0.980764	1.02313	1.1874	1.05209	0.710968	0.897482	0.804233	0.799211	0.545065	0.274837	0.279149	0.158926	-0.176371	-0.315349	-0.15862	-0.13657	-0.219262	-0.351552	-0.387249	-0.393896
chr13:Emb	1.5	1.5	1.5	1.5	1.5	1.5	1.5	1.5	1.5	1.5	1.5	1.5	1.5	1.47812	1.1608	1.14589	1.03819	1.01395	0.681519	0.536433	0.545363	0.405814	-0.0548709	-0.0315418	-0.0707755	-0.119738	-0.3268	-0.411805	-0.285074	-0.406709	-0.592013	-0.572974	-0.395527	-0.133487	-0.11595	-0.0830879	-0.00881057	0.0979583	0.374416	0.304304	0.381522	0.213136	0.261057	0.233047	0.265432	0.127022	0.0957775	0.290231	0.344441
chr6:Atp6v1fnb	1.5	1.5	1.5	1.5	1.5	1.5	1.5	1.5	1.37674	1.46512	0.647291	0.974699	0.808592	0.698245	0.244505	0.0812912	0.0157355	0.2085	0.39559	0.337517	-0.0603934	-0.0478668	-0.439145	-0.340812	-0.650348	-0.364982	-0.0630328	0.0686365	0.0853549	-0.103218	0.0248356	0.270138	0.572786	0.845	0.823289	0.937768	0.964721	0.685608	0.895034	1.31228	1.5	1.5	1.39803	1.29424	1.33928	1.18726	1.06979	0.745054	0.443727
chr7:Lsp1	1.5	1.5	1.5	1.5	1.5	1.5	1.5	1.5	1.5	1.5	1.5	1.5	1.5	1.32864	1.43644	1.0063	0.993337	0.986681	1.03247	0.912088	0.874442	0.716589	0.464714	0.41265	0.453973	0.304211	0.370812	0.176428	-0.0577587	-0.114847	0.00760053	-0.176211	-0.0880111	0.0277214	0.0683824	-0.00823351	-0.0322356	-0.121108	-0.207796	-0.110133	-0.00708752	-0.0669064	0.0108371	-0.135309	-0.283526	-0.344561	-0.335392	-0.386056	-0.338769
chr8:Mon1b	1.5	1.5	1.5	1.5	1.5	1.5	1.5	1.5	1.5	1.5	1.38741	1.03977	0.830798	0.682999	0.612042	0.100032	-0.103892	-0.115295	-0.466117	-0.743885	-0.7488	-1.07293	-1.03068	-1.18334	-1.24661	-1.26814	-1.20308	-1.39378	-1.35277	-1.30069	-1.15535	-1.04382	-1.07417	-1.09381	-0.981666	-1.06	-0.924614	-0.905891	-0.406542	-0.656024	-0.477658	-0.543138	-0.167058	-0.0443455	-0.16881	-0.0603263	-0.225474	-0.451317	-0.269485
chr9:Rwdd2a	1.5	1.5	1.5	1.5	1.5	1.5	1.5	1.5	1.5	1.5	1.5	1.5	1.29982	0.921589	0.355512	0.375554	0.305222	0.0684989	-0.109179	-0.256916	-0.571265	-0.557982	-0.86078	-1.0318	-1.24941	-1.01418	-1.21985	-1.19344	-1.10052	-1.20965	-1.10767	-0.839552	-0.862218	-0.544077	0.0174311	0.280378	-0.174364	0.218548	0.357816	0.415181	0.721647	0.839639	0.942534	0.92145	0.916459	0.509643	0.386019	0.648549	0.202078
chr17:H2-Ke6	1.5	1.5	1.5	1.5	1.5	1.5	1.34659	1.18737	1.13917	1.10955	1.30391	0.99721	0.747615	0.291864	0.56254	0.334231	0.0112831	0.0203142	-0.228166	-0.223405	-0.562659	-0.468045	-0.489273	0.0320295	0.187123	-0.25796	0.331222	0.76617	0.597568	0.852035	1.27375	1.49541	1.49492	1.5	1.5	1.5	1.5	1.24681	0.721396	0.845507	0.929434	0.144289	0.0146071	-0.23148	-0.938084	-0.884443	-1.16755	-1.38692	-1.34152
chr5:2310034O05Rik	1.5	1.5	1.5	1.5	1.5	1.5	1.5	1.5	1.5	1.40978	1.3929	1.5	1.5	1.43898	1.44955	1.37688	1.19967	1.28082	1.36981	1.32443	1.33204	1.30655	1.20036	1.15212	1.2266	1.21788	1.20246	0.945334	0.872909	0.600873	0.725955	0.574267	0.402485	0.205194	0.158761	0.00533076	-0.194636	-0.469722	-0.500881	-0.734433	-0.658805	-0.757708	-0.670504	-0.570827	-0.790041	-0.920741	-0.867429	-0.799546	-0.860342
chr10:Gm16998	1.5	1.5	1.5	1.5	1.5	1.5	1.30059	1.5	1.5	1.5	1.42956	0.686323	1.16393	1.04076	0.784272	1.11435	0.773832	0.57669	0.127383	-0.239887	-0.656665	-0.464987	-0.210133	-0.59185	-0.88095	-1.12141	-1.5	-1.5	-1.5	-1.5	-1.32446	-0.848965	-0.633367	-0.364478	-0.270777	0.277672	0.412166	1.15564	1.03388	1.08768	1.10354	1.18732	1.08602	0.858873	1.13838	1.04759	0.930497	1.05274	0.957505
chr16:Itgb5	1.5	1.5	1.5	1.5	1.5	1.5	1.5	1.5	1.5	1.5	1.5	1.45265	1.32532	1.31881	1.47034	1.16895	1.01062	1.01433	1.09395	0.568069	0.336939	0.517542	0.137849	-0.201729	-0.585167	-0.998342	-0.915152	-0.85105	-1.14829	-1.3178	-1.40297	-1.31725	-1.5	-1.41976	-1.06417	-1.02623	-0.747894	-0.735302	-1.08804	-1.15133	-1.17048	-0.766637	-0.53129	-0.354174	-0.176739	0.150843	0.394629	0.258979	0.183725
chr17:Hcfc1r1	1.5	1.5	1.5	1.5	1.5	1.5	1.5	1.5	1.5	1.5	1.37924	1.49891	1.42522	1.16237	1.26527	1.11534	1.05151	0.708617	0.292528	0.594506	0.718501	0.881212	0.703026	0.542041	0.832678	0.431805	0.117871	-0.0373367	0.0024676	-0.137599	-0.281344	-0.424282	-0.176735	-0.212099	-0.113591	-0.705036	-0.470588	-0.209297	-0.293436	-0.082421	0.266987	0.316528	0.175084	0.130249	0.186229	0.163669	0.548823	0.536817	0.420106
chr2:Lpcat4	1.5	1.5	1.5	1.5	1.5	1.5	1.5	1.5	1.47768	1.47978	1.5	1.5	1.41493	1.2464	0.868068	0.571965	0.736784	0.918712	0.854924	0.896173	0.865197	0.414028	0.511741	0.280781	0.265072	0.242533	0.504945	0.493932	0.417881	0.357959	0.563301	0.564902	0.696565	0.655724	0.771991	0.509097	0.782279	0.484017	0.307953	0.105092	0.1384	-0.175276	-0.374666	-0.464105	-0.585887	-0.608301	-0.366649	-0.814533	-0.882549
chr3:1700040D17Rik	1.5	1.5	1.5	1.5	1.5	1.5	1.5	1.5	1.44674	1.5	1.5	1.29702	1.30773	1.44569	1.5	1.36441	1.20629	1.33865	1.5	1.38503	1.5	1.35677	1.38997	0.979634	1.09409	1.00151	0.935403	0.693599	0.414506	0.357175	0.564794	0.197436	0.351003	0.238516	0.21331	0.0749308	-0.144174	-0.0369686	0.0736221	0.109981	-0.144036	-0.370729	-0.335211	-0.548506	-0.607036	-0.406262	-0.485085	-0.379531	-0.434985
chr10:A930033H14Rik	1.5	1.5	1.5	1.5	1.5	1.5	1.46889	1.37317	1.2651	1.30373	0.981311	0.788915	0.821345	1.06412	1.22885	1.5	1.5	1.5	1.5	1.5	1.37916	1.45137	1.14838	0.545541	0.136477	-0.0454435	-0.212913	-0.685939	-0.966628	-0.746778	-0.401965	-0.175446	-0.2147	-0.33104	0.0197905	0.1114	0.12818	-0.188728	0.0166454	0.601537	0.88365	0.850184	0.506193	0.713376	0.858618	0.578768	0.446937	0.221911	-0.063254
chr7:Dedd2	1.5	1.5	1.5	1.5	1.5	1.5	1.46978	1.5	1.5	1.5	1.5	1.5	1.5	1.5	1.5	1.5	1.5	1.5	1.5	1.2012	0.884148	0.885822	0.696196	0.489976	0.499176	0.515406	0.781073	0.724737	0.577155	0.516364	0.661675	0.791684	0.703653	0.746292	0.6915	0.578361	0.318137	0.0131763	-0.063383	-0.316775	-0.13475	-0.213325	-0.585807	-0.573792	-0.8313	-0.905633	-0.903786	-0.783134	-0.9504
chr12:Zfp36l1	1.5	1.5	1.5	1.5	1.5	1.5	1.5	1.5	0.806244	0.647335	0.679619	0.334816	0.634619	0.810265	0.714855	0.996184	0.698319	0.385153	0.0302005	0.224615	0.0903538	-0.415088	-0.264288	0.0131601	-0.0974963	0.527792	0.265975	0.329367	0.730582	0.943164	0.918397	0.993823	1.5	1.2804	1.09338	0.927646	0.272723	0.524632	0.470878	0.358617	0.0943863	-0.252168	-0.285683	-0.755147	-0.613748	-0.525381	-0.227486	-0.236775	-0.321379
chr7:Pafah1b3	1.5	1.5	1.5	1.5	1.5	1.5	1.5	1.5	1.5	1.5	1.5	1.5	1.5	1.5	1.35828	1.24431	0.980404	1.1571	0.975579	0.723907	0.451342	0.26884	0.082794	0.314676	0.396966	0.450952	0.623928	0.768286	0.662578	0.463287	0.382089	0.448088	0.571517	0.818265	0.733334	0.500453	0.26598	0.297396	0.200856	0.149792	0.129882	0.0605354	-0.154985	-0.548939	-0.823792	-1.16812	-1.0106	-0.942441	-1.21775
chr7:Pou2f2	1.5	1.5	1.5	1.5	1.5	1.5	1.5	1.5	1.5	1.40987	1.3072	1.5	1.5	1.48422	1.11347	1.27703	1.24291	1.39266	1.27151	1.37256	1.40711	1.28828	1.27367	1.13749	1.10961	1.12364	1.03016	0.998569	0.656347	0.564858	0.448229	0.351285	0.303464	0.111884	0.0458275	-0.299735	-0.303712	-0.441926	-0.571703	-0.526426	-0.568487	-0.308918	-0.313705	-0.264725	-0.245427	-0.286474	-0.288356	-0.38639	-0.325041
chr19:Frat1	1.5	1.5	1.5	1.5	1.5	1.5	1.5	1.5	1.13745	1.27226	1.29562	1.5	1.5	1.5	1.04691	1.02111	0.598397	0.866528	1.01994	1.07323	0.932676	1.05327	0.939539	0.766391	0.505699	0.467261	0.128606	-0.104039	-0.366716	-0.0975502	0.120309	-0.0554974	-0.626515	-1.07765	-1.11988	-0.648977	-0.587426	-0.617953	-0.648819	-0.377544	-0.849022	-0.837564	-0.77353	-0.417341	-0.133136	0.0712391	-0.475655	-0.48011	-0.546947
chr14:1810041H14Rik	1.5	1.5	1.5	1.5	1.5	1.5	1.5	1.5	1.5	1.5	1.5	1.29212	0.935501	0.85733	0.831683	0.638881	0.231538	-0.0013046	0.314859	0.694985	0.856975	0.616392	0.940858	0.906759	1.17109	1.08263	1.36966	1.5	1.3864	1.21142	1.05681	0.683382	0.907108	0.771354	0.670271	0.341603	0.260083	-0.0623219	-0.468301	-0.245988	-0.535603	-0.576005	-0.573292	-0.942526	-1.20788	-0.932808	-0.932471	-0.923805	-0.945057
chr8:Thap11	1.5	1.5	1.5	1.5	1.5	1.5	1.5	1.39677	1.3305	1.26152	1.23777	1.5	1.37748	1.42347	1.39049	1.34934	0.838402	0.854796	1.01697	1.05571	0.923883	1.09021	0.808772	0.617729	0.792744	0.436741	0.519314	0.673657	0.644162	0.528086	0.436805	0.489802	0.575656	0.803472	0.678312	0.34241	0.525866	0.419214	0.267422	0.162882	0.0525177	-0.0965641	0.306731	0.145255	-0.145984	-0.153299	-0.35008	-0.313071	-0.643143
chr10:Calhm6	1.5	1.5	1.5	1.5	1.5	1.5	1.5	1.5	1.5	1.5	1.32292	1.44742	1.15214	1.11475	1.5	1.19055	0.883974	0.30648	0.50797	0.877491	1.12053	1.01336	1.18971	1.37272	1.5	1.13251	1.06981	1.13424	1.16067	0.869619	0.409866	0.0708043	-0.232942	-0.820757	-0.900485	-1.02139	-0.931084	-0.997681	-0.619116	-0.501435	-0.354271	-0.0790751	0.760054	0.614508	0.723511	0.74735	0.527062	0.334564	0.280628
chr7:Sephs2	1.5	1.5	1.5	1.5	1.5	1.5	1.5	1.5	1.5	1.5	1.5	1.30962	1.36389	1.42744	1.37379	1.26696	0.87305	0.971922	0.818718	0.504707	0.389704	0.322009	0.805076	0.715586	0.343735	0.331679	0.11581	0.39759	0.36346	0.449144	0.328679	0.586271	0.212132	0.032391	-0.130188	-0.23532	-0.111269	0.0924127	-0.0876209	-0.323026	-0.173682	-0.240651	-0.159794	0.300797	0.106449	0.277413	0.334486	0.392753	0.533598
chr11:Limd2	1.5	1.5	1.5	1.5	1.5	1.5	1.5	1.5	1.5	1.5	1.27197	1.2709	1.5	1.5	1.5	1.5	1.5	1.5	1.27342	1.5	1.5	1.5	1.5	0.868779	0.723167	0.441837	0.199632	0.296474	0.166891	0.316891	0.198425	-0.0856277	-0.242882	-0.272012	-0.140697	-0.0899927	0.0161677	0.0379955	-0.260764	-0.308124	-0.401637	-0.588538	-0.416071	-0.55243	-0.720295	-0.945016	-1.12686	-1.11675	-1.02804
chr2:Bmyc	1.5	1.5	1.5	1.5	1.5	1.5	1.5	1.5	1.5	1.5	1.5	1.5	1.40948	1.21381	1.04201	0.479158	0.768571	0.891271	0.659641	0.71006	0.543594	0.283985	0.11035	0.0581315	0.208508	0.186394	0.469464	-0.00463228	-0.342199	-0.409747	-0.279836	0.139367	0.113125	0.289126	0.619879	0.441876	0.309359	0.213444	0.203147	0.354832	0.244151	0.0138361	-0.595799	-0.550477	-0.619486	-0.927651	-0.870184	-0.92862	-1.03154
chr11:Bahcc1	1.5	1.5	1.5	1.5	1.5	1.5	1.5	1.5	1.5	1.38316	1.44397	1.5	1.5	1.40816	1.03521	1.21621	1.14127	1.25035	1.11838	1.08723	1.24062	1.07641	1.09372	0.766012	0.894739	0.715945	0.484918	0.54844	0.385071	0.374826	0.66351	0.52513	0.511798	0.309288	0.218456	0.37565	0.457171	0.355425	0.336553	0.264924	0.338468	-0.0940293	0.0374824	-0.0269499	-0.111545	0.0737659	-0.139745	-0.302698	-0.286563
chr7:Apoe	1.5	1.5	1.5	1.5	1.5	1.5	1.5	1.5	1.5	1.5	1.5	1.5	0.942275	0.784338	1.05611	1.24537	1.41536	1.40352	1.39954	1.10488	0.815974	0.595521	0.848928	0.895794	1.01206	0.699954	0.65906	0.635895	0.576664	0.266734	0.308146	0.299797	0.375247	0.324876	0.34688	0.394403	0.413029	0.361823	0.222078	0.00536824	0.0682665	0.189857	0.223909	0.331508	-0.0966692	-0.154288	-0.422982	-0.691501	-0.833743
chr7:Pnkp	1.5	1.5	1.5	1.5	1.5	1.5	1.5	1.5	1.48632	1.5	1.5	1.5	1.5	1.5	1.35107	1.10203	0.611646	0.596133	0.447301	0.232397	-0.271742	-0.0779479	-0.576405	-1.05322	-0.96318	-1.18628	-1.36144	-0.828647	-0.785605	-0.42902	-0.400056	-0.343596	-0.185125	-0.1448	-0.0397267	-0.0583612	-0.0708174	0.124787	0.0258969	0.237162	0.257603	0.305542	0.383388	0.252635	0.0870138	0.332147	0.461145	1.12956	1.19382
chr7:Fbrs	1.5	1.5	1.5	1.5	1.5	1.5	1.5	1.5	1.5	1.5	1.5	1.46086	1.48859	1.37012	1.22778	1.06763	1.49898	1.21654	1.02126	0.460208	0.424529	0.59285	0.338485	0.152261	0.191567	0.281289	0.439424	0.271339	0.056318	0.192082	0.198843	0.139179	0.336493	0.569107	0.624551	0.465822	0.603684	0.458366	0.298716	0.228331	0.0857802	0.168742	0.115116	-0.104783	-0.433463	-0.62428	-0.895303	-1.36113	-1.5
chr14:Pabpn1	1.5	1.5	1.5	1.5	1.5	1.5	1.5	1.44825	1.5	1.5	1.5	1.5	1.5	1.25264	0.618809	0.44863	0.501064	0.176908	0.211814	0.139574	-0.276736	-0.553858	-0.643943	-0.201211	-0.322078	-0.30608	-0.12185	-0.3428	-0.105137	-0.19225	-0.162043	0.275149	0.55991	0.58576	0.309202	0.910239	1.13491	0.858765	1.36264	1.10982	1.40113	1.17138	0.879363	0.739082	0.501685	0.42868	-0.0240336	0.0494457	0.0637057
chr1:Usp21	1.5	1.5	1.5	1.5	1.5	1.5	1.5	1.5	1.4352	0.957607	1.15609	0.950361	0.889165	0.651925	0.494541	0.285227	0.260247	0.794209	1.07965	1.10244	1.27711	1.11924	1.25673	1.38585	1.5	1.33361	1.17919	1.15466	0.621087	0.443166	0.715711	0.67478	0.618176	0.318547	0.207908	-0.0261976	-0.18913	0.0185671	-0.080386	0.273135	0.0434633	-0.308252	-0.275504	-0.381642	-0.445289	-0.658886	-0.478394	-0.480941	-0.551687
chr5:Abhd11	1.5	1.5	1.5	1.5	1.5	1.5	1.19843	1.5	1.5	1.2074	1.32006	0.897979	1.18683	1.37211	1.5	1.5	1.5	1.5	1.5	1.40287	1.5	1.25897	1.5	1.06668	0.559173	0.104875	-0.0415633	-0.337073	-0.764972	-0.903055	-0.680214	-0.69145	-0.775399	-0.86627	-0.957657	-0.446253	-0.390825	-0.0938273	0.168593	0.372034	0.293329	-0.014764	0.0764869	0.270634	-0.0916773	0.319872	0.030869	-0.12343	-0.489955
chr3:Tifa	1.5	1.5	1.5	1.5	1.5	1.5	1.5	1.5	1.5	1.5	1.5	1.5	1.5	1.5	1.35605	1.28014	1.13128	0.785042	0.436844	0.0251326	-0.222761	-0.321511	-0.480428	-0.540776	-0.663541	-0.440271	-0.23093	-0.180676	-0.0784799	0.257837	0.41341	0.477762	0.504742	0.423395	0.409167	0.344369	0.19026	0.0276573	-0.00516935	0.0402807	-0.4598	-0.472984	-0.729518	-0.7335	-0.888664	-1.07185	-0.915014	-0.84958	-1.0987
chr16:Cggbp1	1.5	1.5	1.5	1.5	1.5	1.5	1.5	1.5	1.5	1.5	1.5	1.5	1.5	1.26194	1.5	1.5	1.5	1.43489	1.38883	0.949893	0.633417	0.479853	0.498865	0.579089	0.58829	-0.020683	-0.25643	-0.36449	-0.654768	-0.761336	-0.789798	-0.506982	-0.61864	-0.593621	-0.624548	-0.600141	-0.211567	-0.255296	-0.0577847	-0.00289815	-0.020778	-0.104144	-0.363142	-0.614517	-0.60076	-0.760176	-0.53144	-0.777598	-1.05467
chr9:Manf	1.5	1.5	1.5	1.5	1.5	1.5	1.5	1.5	1.34548	1.27383	1.19583	0.864741	0.979426	0.524461	0.595256	-0.0669129	-0.490132	-0.563341	-0.269404	-0.137494	-0.4153	-0.27754	0.0906145	0.00684257	0.102531	-0.0552167	-0.144749	0.040908	-0.234637	-0.290081	-0.200596	0.18326	0.142236	0.193707	0.0286831	0.162585	0.380554	0.516123	0.499605	0.660009	0.719348	0.227495	0.0306395	-0.167187	-0.349622	-0.00764208	0.0736267	0.204285	0.68891
chr4:Hint2	1.5	1.5	1.5	1.5	1.5	1.5	1.5	1.5	1.5	1.5	1.5	1.5	1.5	1.43979	1.27654	0.968694	0.64664	0.193929	0.155735	0.39683	0.547868	0.86768	0.878418	1.17637	1.00188	1.13577	1.05169	1.06675	1.16007	0.95909	0.719145	0.653007	0.270566	0.285823	-0.195521	-0.061663	0.052574	0.226865	0.0945932	0.106023	0.519093	0.0990552	-0.0204295	0.126485	-0.130147	-0.0334716	0.0120824	-0.126807	-0.491096
chr11:Mgat4b	1.5	1.5	1.5	1.5	1.5	1.5	1.5	1.5	1.5	1.5	1.16279	0.981075	1.1208	0.795918	0.287872	0.18964	-0.321277	-0.330454	-0.40182	-0.374698	-0.876974	-0.45757	-0.351561	-0.358161	-0.00539945	0.255163	0.419023	0.580905	0.535454	0.840248	0.579652	0.858918	0.672416	0.610998	0.421364	0.109626	0.0411734	-0.169154	-0.449475	-0.534255	-0.883961	-0.745893	-1.15358	-1.39464	-1.27399	-0.8648	-0.711543	-0.636121	-0.597444
chr2:Mrpl41	1.5	1.5	1.5	1.5	1.5	1.5	1.5	1.5	1.31227	1.29523	1.5	1.5	1.5	1.42567	0.92069	1.5	1.39101	1.5	1.5	1.5	1.5	0.992166	1.06447	0.910745	0.616688	0.923722	0.203348	0.313264	-0.406315	-0.740614	-1.05784	-1.14181	-0.33286	-0.233267	-0.195459	-0.181404	-0.323266	-0.391071	-0.396093	0.364547	0.422475	0.626158	0.339238	-0.0231826	0.245332	0.089787	0.153966	0.410029	0.0980675
chr3:Fcgr1	1.5	1.5	1.5	1.5	1.5	1.5	1.5	1.5	1.5	1.5	1.5	1.35443	1.34321	1.5	1.44962	1.20117	0.915441	0.903741	0.97398	1.13558	1.08563	0.863557	0.742255	0.753812	0.706229	0.429796	0.425956	0.664694	0.593056	0.341281	0.163988	0.181655	0.44075	0.538652	0.443143	0.311477	0.302564	0.210589	-0.00159827	0.111163	0.451336	0.446552	0.291177	-0.0777249	-0.180379	-0.321529	-0.299747	-0.449149	-0.240636
chr13:Hist1h2bc	1.5	1.5	1.5	1.5	1.5	1.5	1.5	1.5	1.5	1.5	1.5	1.5	1.5	1.5	1.5	1.27759	1.12184	0.98233	0.790304	0.494713	0.210206	0.252297	0.36158	0.115371	-0.115289	0.0623682	0.0879572	0.183405	0.433344	0.242872	0.380011	0.33869	-0.0264318	-0.156099	-0.223551	-0.0401487	-0.212665	-0.118103	0.0929089	-0.156619	0.24819	-0.00944082	-0.0194399	0.0475723	-0.125677	-0.0122895	-0.137111	-0.157649	-0.320419
chr11:Supt4a	1.5	1.5	1.5	1.5	1.5	1.5	1.5	1.5	1.5	1.48223	1.46472	1.5	1.5	1.5	1.28083	1.13385	1.16793	1.13004	1.10029	0.787996	0.884369	0.986784	0.564166	0.298931	0.167531	0.325059	0.459829	0.527125	0.231752	0.326114	0.401885	0.269832	0.184462	0.265664	0.178653	0.130449	0.178229	-0.00758139	-0.247295	-0.0999687	-0.2691	-0.450269	-0.46397	-0.408395	-0.417258	-0.307877	-0.205757	-0.377565	-0.0195242
chr7:U2af1l4	1.5	1.5	1.5	1.5	1.5	1.5	1.5	1.5	1.5	1.5	1.45208	1.37548	1.36644	1.42369	1.42428	1.17014	1.32215	1.10874	0.850622	0.918458	1.31119	1.5	1.37567	1.1476	1.02628	0.878508	0.756771	0.653972	0.440568	0.141507	-0.116917	-0.501983	-0.828451	-0.534177	-0.38057	-0.81394	-1.20791	-0.896928	-1.09605	-1.23285	-0.837391	-0.811056	-0.44129	-0.488679	-0.668332	-1.09287	-1.05243	-0.962264	-1.15916
chr19:2700046G09Rik	1.5	1.5	1.5	1.5	1.5	1.5	1.5	1.5	1.5	1.5	1.49798	1.34959	1.39979	1.25771	0.374102	0.339838	0.197585	0.343633	0.222748	0.316604	0.1336	0.0907779	-0.0809222	-0.217885	-0.204757	0.264689	-0.167057	-0.146942	-0.209959	-0.187679	-0.207086	0.0264607	0.369384	0.72855	0.53184	0.608564	0.678879	0.62466	0.325485	0.369143	0.780901	0.723942	0.425926	0.397288	-0.112662	-0.502929	-0.580644	-1.26091	-0.541721
chr8:Snx20	1.5	1.5	1.5	1.5	1.5	1.5	1.5	1.5	1.16327	1.0366	0.454078	0.480134	0.697703	0.814862	0.578908	0.555184	0.416301	0.270342	0.332788	0.410232	0.258854	0.253081	0.653422	0.474262	0.46501	0.528731	0.31449	0.314112	0.502272	0.539576	0.581751	1.07984	1.03206	0.687693	0.769265	0.765038	0.665043	0.836018	1.1049	0.993616	0.903646	0.929928	0.722207	0.597652	0.686436	0.580527	0.502979	0.753044	0.545006
chr9:Swsap1	1.5	1.5	1.5	1.5	1.5	1.5	1.47859	1.20522	1.19691	1.34744	1.5	1.5	1.31045	1.37958	1.35311	1.34946	1.39823	1.5	1.5	1.5	1.5	1.48245	1.01193	0.719021	0.790154	0.86197	0.216569	0.499078	0.226739	0.0154417	-0.246383	-0.493309	-0.644493	-0.445582	-0.226255	-0.228008	-0.0740526	0.474886	0.167521	0.313188	0.104057	-0.032925	-0.0182706	-0.0209511	0.0872368	-0.150902	-0.415894	-0.908087	-0.916528
chr7:Tyrobp	1.5	1.5	1.5	1.5	1.5	1.5	1.5	1.5	1.46399	1.42918	1.0684	1.21087	1.5	1.13474	0.593012	0.454015	0.652595	0.0701213	0.711803	0.789653	0.527702	1.40653	1.25161	1.1138	1.17302	1.16026	0.955467	0.91137	0.777765	0.208657	0.158331	-0.391427	-0.792063	-0.579872	-0.610648	-0.687166	-1.29891	-0.763551	-0.678946	-0.332425	-0.365157	-0.236413	-0.207688	-0.527397	-0.815601	-0.992054	-0.886682	-0.920888	-0.968598
chr7:Fes	1.5	1.5	1.5	1.5	1.5	1.5	1.5	1.5	1.5	1.5	1.5	1.5	1.5	1.5	1.33623	1.40976	1.12151	0.742621	0.866518	0.732254	0.829996	0.649054	0.387826	0.692425	0.38869	0.365423	-0.0541155	-0.0728931	0.0409099	0.0136408	0.0782669	0.0924769	0.0293005	0.438732	0.111424	0.376717	0.410806	0.680866	0.648217	0.290308	0.0275864	0.0524	0.0910749	-0.0282491	0.00910123	0.040687	0.170755	0.0793879	0.00957549
chr18:Zfp608	1.5	1.5	1.5	1.5	1.5	1.5	1.5	1.5	1.5	1.5	1.44625	1.1825	0.967401	0.681847	0.262847	-0.153918	-0.354998	-0.971082	-0.96908	-0.952669	-1.18765	-1.41115	-1.5	-1.5	-1.5	-1.5	-1.5	-1.5	-1.5	-1.27259	-0.827258	-0.371665	-0.0346546	0.131687	0.496218	0.713987	1.05699	1.17795	1.18613	1.34176	1.12664	0.520483	0.440652	0.374971	0.233135	0.0146821	-0.243212	-0.475976	-0.502149
chr16:Adprh	1.5	1.5	1.5	1.5	1.5	1.5	1.5	1.5	1.16611	1.0442	0.8998	1.1687	1.48877	1.48142	1.5	1.43229	1.48241	1.5	1.5	1.5	1.5	1.5	1.47012	0.968082	0.858969	0.552788	0.404724	0.292845	-0.0766066	-0.338037	-0.36372	-0.287538	-0.44585	-0.231525	-0.103692	-0.129807	-0.182725	-0.0446624	-0.304327	-0.279851	-0.102941	-0.00634539	-0.111102	-0.0376355	-0.250153	-0.421572	-0.64396	-0.478469	-0.424946
chr9:Aagab	1.5	1.5	1.5	1.5	1.5	1.5	1.5	1.5	1.5	1.5	1.5	1.5	1.5	1.46328	1.5	1.5	0.919682	0.965752	0.834802	0.565736	0.654087	0.725519	0.624588	0.335021	0.59908	0.423505	0.245706	0.198311	-0.0567732	-0.306837	-0.223298	-0.270881	-0.330789	-0.467462	-0.20017	-0.466388	-0.56166	-0.637446	-0.482157	-0.453491	-0.390175	-0.513361	-0.697183	-0.880535	-1.01383	-1.23291	-1.41999	-1.45199	-1.44628
chr11:Slc16a6	1.5	1.5	1.5	1.5	1.5	1.5	1.5	1.5	1.33044	1.09126	1.32566	1.46762	1.42954	1.25425	1.2485	1.28848	1.08836	1.09896	1.04132	0.896402	0.756211	0.583782	0.404212	0.103724	0.0883216	-0.00578231	-0.297447	-0.460365	-0.347659	-0.175035	0.323338	0.423969	0.436847	0.523627	0.757516	0.790974	0.949665	1.29588	1.31971	1.23593	1.03938	0.653055	0.641854	0.462753	0.183147	0.254145	0.184822	-0.123181	-0.315265
chr18:Arap3	1.5	1.5	1.5	1.5	1.5	1.5	1.5	1.5	1.5	1.40186	1.3373	1.35272	1.17743	1.25545	1.22659	1.00691	1.12148	1.16892	1.11698	1.03501	1.10749	1.2351	1.03206	1.1155	0.95315	1.17956	1.17802	1.01607	0.913019	0.947152	0.909826	0.901634	0.828784	0.667356	0.53736	0.552188	0.106321	0.0357789	-0.0893942	0.158223	0.197043	0.170341	0.00286956	-0.301111	-0.353467	-0.385308	-0.548642	-0.387736	-0.420463
chr4:Dcaf12	1.5	1.5	1.5	1.5	1.5	1.5	1.5	1.5	1.5	1.49096	1.5	1.5	1.01064	0.759792	0.704303	0.599064	0.484231	0.658779	0.567687	0.490377	0.654864	0.3932	0.246567	0.764327	0.825922	0.739864	0.992376	0.861305	0.814981	0.980389	0.965507	0.917766	0.990108	1.08253	0.969473	0.77632	0.773104	0.831768	0.758592	0.496156	0.219404	0.225399	0.211566	0.031096	-0.0489733	-0.214533	-0.232968	-0.196699	-0.372767
chr5:Ccdc146	1.5	1.5	1.5	1.5	1.5	1.5	1.34881	1.2367	1.26648	1.20493	1.19772	1.41769	1.19161	0.956972	1.13443	1.47873	1.5	1.5	1.5	1.5	1.5	1.5	1.5	1.5	1.5	1.41216	1.01287	0.667495	0.328623	-0.0473996	0.105015	-0.0580891	-0.300942	-0.556895	-0.404196	-0.326825	-0.504896	-0.535833	-0.56187	-0.54376	-0.599533	-0.668024	-0.761053	-0.647645	-0.55341	-0.492218	-0.454923	-0.198825	-0.168137
chr2:Card9	1.5	1.5	1.5	1.5	1.5	1.5	1.5	1.5	1.5	1.5	1.5	1.5	1.5	1.5	1.5	1.25837	1.26941	1.5	1.20618	0.981417	1.13566	1.14736	1.14909	0.70906	0.777207	0.362091	0.187764	-0.0388831	-0.211723	-0.0715749	-0.0855746	-0.0127029	-0.177489	-0.438966	-0.107121	-0.297005	-0.49206	-0.317726	-0.481942	-0.210634	-0.336977	-0.126807	-0.0501591	0.77115	0.839415	0.707309	0.60963	0.885374	0.622891
chr7:Fbl	1.5	1.5	1.5	1.5	1.5	1.5	1.42176	1.19959	1.41803	0.977856	0.777047	0.671527	0.697804	0.505188	0.131105	-0.260216	-0.616694	-0.986826	-1.0421	-1.40855	-1.24179	-1.27386	-1.40137	-1.5	-1.33066	-1.15345	-1.03699	-1.17195	-0.984056	-0.706527	-0.841544	-0.776107	-0.825859	-0.783851	-0.651464	-0.800574	-0.808449	-0.53956	-0.249545	-0.246767	-0.492587	-0.339126	-0.69609	-0.635198	-0.415478	-0.454053	-0.729252	-0.822104	-1.24287
chr2:Ajm1	1.5	1.5	1.5	1.5	1.5	1.5	1.5	1.5	1.5	1.4899	1.29818	1.14905	0.880919	0.57477	-0.398429	-0.345024	-0.279912	-0.109681	-0.370316	0.10649	0.00627895	-0.21348	0.0251799	-0.201411	-0.124025	0.514583	-0.131714	-0.48865	-0.439886	-0.071239	-0.514649	-0.0218649	-0.0933944	-0.070787	0.029478	-0.132087	-0.230234	0.196578	0.419448	0.0547703	0.0495208	0.0315106	-0.514661	-0.271991	-0.531003	-0.43461	-0.545867	-0.887686	-0.980289
chr1:3110045C21Rik	1.5	1.5	1.5	1.5	1.5	1.5	1.5	1.5	1.5	1.5	1.45269	1.43508	1.06298	0.857827	0.289795	-0.216464	-0.350964	-0.278814	-0.109696	-0.204354	-0.253557	-0.182886	-0.32634	-0.740528	-0.373484	-0.376085	-0.375015	-0.398454	-0.549011	-0.987676	-0.75535	-0.507776	-0.591622	-0.469952	0.295697	-0.00224736	0.30313	0.398765	0.664949	0.558369	0.515568	0.152106	-0.290321	0.0104353	-0.165957	-0.622679	-0.877545	-0.740349	-0.513111
chr9:Mir5133	1.5	1.5	1.5	1.5	1.5	1.5	1.5	1.5	1.5	1.5	1.5	1.5	1.37623	0.98685	0.684479	0.600283	0.370478	0.0863171	0.0174525	-0.307618	-0.769619	-0.968105	-0.933799	-1.00504	-0.949578	-0.943649	-1.41153	-1.38221	-1.41579	-1.40089	-1.45182	-1.12451	-0.914892	-1.3191	-1.5	-1.36988	-1.09275	-0.884333	-0.770285	-0.749421	-1.05285	-0.77018	-0.650991	-0.759286	-0.652786	-0.229372	-0.269886	-0.176565	-0.253354
chr13:Snora47	1.5	1.5	1.5	1.5	1.5	1.5	1.5	1.5	1.5	1.46208	1.5	1.5	1.41968	1.13063	1.33816	0.905561	0.517539	0.032449	-0.0980246	-0.191786	-0.0446328	-0.695045	-0.405196	-0.139462	-0.131704	-0.0240399	-0.162839	0.274501	0.144173	0.997385	0.857559	0.609533	0.643774	0.913482	0.824262	0.843239	0.658517	1.08146	0.783924	1.03526	0.588749	0.584576	0.617072	0.621909	0.207599	-0.0890748	-0.0383284	-0.0238314	0.110467
chr5:Nup54	1.5	1.5	1.5	1.5	1.5	1.5	1.5	1.5	1.41083	1.43554	1.18091	1.5	1.36636	1.25631	1.28942	1.01509	1.20085	1.33282	1.2838	1.4977	1.5	1.5	1.15555	1.13289	1.27646	0.928736	0.934398	0.719541	0.494016	0.524431	0.358431	0.292005	0.507673	0.575766	0.586291	0.429361	0.695421	0.665585	0.54549	0.572147	0.40355	0.340586	0.309681	0.0759679	-0.0838055	-0.302974	-0.318903	-0.280974	-0.11952
chr10:Rap1b	1.5	1.5	1.5	1.5	1.5	1.5	1.5	1.5	1.5	1.5	1.5	1.5	1.5	1.39037	0.964767	0.876439	0.772246	0.99382	0.802914	0.59814	0.392992	0.436001	0.533378	0.414625	0.256788	0.641029	0.442453	0.804234	0.630287	0.762896	0.763129	0.568134	0.613519	0.467996	0.41956	0.658159	0.392117	0.845804	0.520192	0.479571	0.273563	0.192219	0.256633	-0.012568	-0.14125	0.0191438	-0.0770923	-0.199617	-0.463425
chr19:Smarca2	1.5	1.5	1.5	1.5	1.5	1.5	1.5	1.5	1.5	1.5	1.5	1.5	1.27366	0.970084	0.665979	0.572056	0.580572	0.157249	-0.361111	-0.500608	-0.801355	-0.706039	-0.847435	-0.718514	-0.736855	-0.863386	-1.0761	-1.49938	-1.5	-1.49148	-1.44061	-1.47621	-1.5	-1.42495	-1.38379	-1.5	-1.08209	-0.930699	-0.682052	-0.347357	-0.467332	-0.558236	-0.591109	-0.720786	-0.823348	-0.969207	-0.886937	-1.02706	-1.14788
chr11:G630025P09Rik	1.5	1.5	1.5	1.5	1.5	1.5	1.23893	1.10005	1.24379	1.208	1.5	1.5	1.5	1.5	1.5	1.14981	1.2578	1.5	1.5	1.14775	0.858951	0.22689	0.0367445	0.690115	1.00767	1.26904	1.2479	0.874433	0.269367	0.53087	0.701826	0.586199	0.567875	0.593104	0.156954	0.144738	-0.0217057	-0.120339	-0.0722146	0.167273	-0.31153	-0.512233	-0.0788286	-0.0206029	-0.00987376	0.138587	-0.0615034	-0.192268	-0.299791
chr16:Rwdd2b	1.5	1.5	1.5	1.5	1.5	1.5	1.5	1.5	1.5	1.5	1.5	1.5	1.5	1.5	1.5	1.5	1.5	1.25294	1.31584	1.0389	0.505448	0.450224	0.018584	-0.0432933	-0.0479987	-0.104679	-0.389926	-0.508417	-0.115384	-0.281188	-0.631393	-0.44368	-0.362335	-0.366413	-0.0180153	-0.0627852	-0.497914	-0.744489	-0.869603	-0.905028	-0.967778	-0.917077	-0.714912	-0.641067	-0.553172	-0.650352	-0.581693	-0.162592	-0.109565
chr17:Bak1	1.5	1.5	1.5	1.5	1.5	1.5	1.5	1.5	1.5	1.5	1.33727	1.49277	1.5	1.2458	1.19273	0.794146	1.24743	1.15984	1.28546	0.660039	0.908364	0.646022	0.43361	0.420067	0.669819	0.43563	0.245276	-0.347215	-0.553989	-0.653164	-0.160933	-0.207163	0.0740759	0.469261	0.230345	0.440561	0.827149	0.643261	0.747177	0.646421	0.574742	0.127222	0.22325	-0.0202205	-0.828512	-0.896266	-1.2194	-1.5	-1.20468
chr9:Icam1	1.5	1.5	1.5	1.5	1.5	1.5	1.5	1.5	1.20531	1.39514	1.26015	0.887795	0.949918	1.0941	0.98668	1.1702	0.979344	1.09055	1.02377	0.997948	0.930327	1.14359	1.16317	0.995936	0.848044	0.639828	0.653959	0.496048	0.261206	0.143061	0.333307	0.0899209	-0.160418	-0.0851597	0.0397126	0.26088	0.0124297	-0.20955	-0.340488	-0.140027	-0.071479	-0.18777	-0.046642	0.0347642	-0.0383776	-0.17057	-0.353298	-0.224667	-0.0889766
chr5:Arl6ip4	1.5	1.5	1.5	1.5	1.5	1.5	1.5	1.5	0.967875	1.00304	0.941922	0.403917	0.1413	0.372782	0.171869	-0.222734	-0.198398	0.0531225	0.550842	0.851642	0.743402	0.727801	0.735105	0.694883	0.660225	0.58973	0.335194	0.664379	0.248548	0.308174	0.138616	-0.0507051	-0.175413	0.133267	0.484076	0.0943915	-0.432357	-0.173312	-0.733082	-0.577335	-0.446622	-0.360399	-0.103692	-0.325244	-0.656333	-0.943627	-1.06445	-1.10888	-1.28618
chr2:Adrm1	1.5	1.5	1.5	1.5	1.5	1.5	1.5	1.5	1.5	1.37339	1.41829	1.21957	1.30604	0.898648	1.17686	1.18125	0.791076	1.05736	0.727839	0.87171	1.0759	0.794729	0.868152	0.977948	1.14415	0.960859	1.18145	0.942906	0.448071	0.459075	0.316068	0.196772	0.361444	0.0789837	0.315601	0.221885	0.0929321	-0.177894	-0.10696	-0.123112	0.1538	0.0238307	-0.0139799	-0.0346072	-0.135359	-0.311468	-0.544296	-0.456894	-0.285275
chr7:Igflr1	1.5	1.5	1.5	1.5	1.5	1.5	1.5	1.5	1.5	1.5	1.42251	1.4291	1.43869	1.5	1.5	1.42287	1.5	1.40413	1.03704	1.03975	1.38573	1.5	1.32504	1.02598	0.790546	0.665991	0.541463	0.450384	0.157243	-0.112447	-0.291601	-0.639108	-0.989992	-0.787598	-0.572781	-0.894042	-1.31286	-1.05278	-1.27765	-1.42031	-1.02329	-1.02407	-0.453991	-0.425884	-0.533601	-0.925592	-0.839635	-0.835369	-1.00213
chr15:Mir33	1.5	1.5	1.5	1.5	1.5	1.5	1.5	1.5	1.24907	0.898564	0.880042	1.2657	0.909523	1.12269	1.10911	0.763788	0.913212	1.23507	1.21112	0.921513	0.983467	0.661826	0.699152	0.679058	0.253755	0.094674	0.123014	-0.310453	-0.634659	-0.493308	-0.0666605	-0.0250489	0.157443	-0.162841	0.1547	0.193879	0.102788	0.0616936	0.270284	0.23285	0.139409	-0.227021	-0.370172	0.0768097	-0.172597	-0.520333	-0.414306	-0.353999	-0.259812
chr14:Mzt1	1.5	1.5	1.5	1.5	1.5	1.5	1.5	1.5	1.5	1.5	1.5	1.5	1.5	1.12359	0.888369	1.05338	0.945639	0.517588	0.378473	0.513195	0.184023	0.260028	0.379343	0.412044	0.863457	0.862019	0.559327	0.314702	0.621383	0.432713	0.309278	0.581566	0.611979	0.490448	0.39796	-0.0393879	-0.115111	-0.0887299	0.124549	0.094485	0.0787412	0.0829293	0.043919	-0.211394	-0.104129	-0.293427	-0.364449	-0.348383	-0.459798
chr17:Pram1	1.5	1.5	1.5	1.5	1.5	1.5	1.5	1.29639	1.09328	0.968446	0.84389	0.991689	0.666893	0.607288	0.242138	0.786067	0.827761	0.929397	1.29905	1.5	1.41431	1.34013	1.37202	1.5	1.5	1.5	1.5	1.5	1.47698	1.18714	0.924204	0.985365	0.72392	0.688062	0.61834	0.339201	0.171868	-0.215439	-0.289455	-0.44506	-0.443985	-0.59772	-0.927657	-0.971992	-0.906993	-1.06875	-1.14913	-1.04981	-1.07223
chr3:Lmo4	1.5	1.5	1.5	1.5	1.5	1.5	1.5	1.5	1.5	1.5	1.5	1.5	1.5	1.5	1.5	1.25278	1.2917	0.901742	0.604232	0.631781	0.554959	0.205082	-0.259885	-0.471802	-0.423615	-0.808705	-0.784706	-1.08331	-0.881074	-0.788035	-0.888942	-0.751878	-0.5729	-0.509211	-0.757247	-0.66281	-0.49097	-0.286454	-0.130929	0.0762976	0.158796	0.43816	0.415263	0.222705	0.301452	0.511452	0.385809	0.450102	0.302118
chr5:Atraid	1.5	1.5	1.5	1.5	1.5	1.5	1.43514	0.812703	0.446548	-0.11992	-0.118277	-0.0292222	-0.199899	-0.32388	-0.931867	-0.998016	-1.06884	-1.04997	-0.552009	0.36882	0.544711	0.776214	1.11136	0.734534	0.865415	1.24268	1.5	1.29222	1.5	1.47242	0.967102	1.08815	0.482838	0.0580631	0.856649	0.744984	0.197677	-0.0704463	0.299007	-0.0050948	-0.37125	-0.565284	-0.721213	-0.681136	-0.281651	-0.78791	-0.714302	-0.15	-0.427823
chr11:Cxcl16	1.5	1.5	1.5	1.5	1.5	1.5	1.5	1.5	1.5	1.49514	1.5	1.48434	1.5	1.5	1.5	1.46775	1.42144	1.4997	1.29849	1.25748	1.04712	1.11406	0.942169	0.684701	0.719352	0.707591	0.591004	0.259763	0.382305	0.508996	0.434481	0.525865	0.214028	0.358704	0.532322	0.254649	0.0621737	0.336234	0.473302	0.167163	0.106054	0.0148677	-0.00807519	0.0703863	-0.115717	-0.172116	-0.292247	-0.305934	-0.533921
chr15:6030408B16Rik	1.5	1.5	1.5	1.5	1.5	1.5	1.5	1.5	1.5	1.47315	1.43277	1.16959	1.1395	0.908953	0.841913	0.852089	1.16217	1.24417	0.928364	0.905303	0.989913	1.00716	1.32018	1.31604	1.3054	1.14846	1.09995	0.800706	0.598819	0.739044	0.782534	0.483231	0.262596	-0.159334	-0.242347	-0.322555	-0.424166	-0.299124	-0.374053	-0.595066	-0.746329	-0.709822	-0.610408	-0.328623	-0.20844	-0.190814	-0.221085	-0.172605	-0.107968
chr7:Cd37	1.5	1.5	1.5	1.5	1.5	1.5	1.5	1.5	1.5	1.14122	1.08706	1.07745	1.02931	1.02255	0.90625	1.03787	0.687133	0.757257	1.05182	0.769341	0.819054	0.958007	0.842235	0.727016	0.657998	0.866119	0.563034	0.386131	0.392037	-0.166476	0.189601	0.286996	0.259095	0.266674	0.271328	0.356664	0.28124	0.345758	0.646853	0.421659	0.845237	0.618594	0.881344	0.842736	0.775565	0.505079	0.348054	0.232039	0.29319
chr15:Trps1	1.5	1.5	1.5	1.5	1.5	1.5	1.5	1.5	1.5	1.5	1.5	1.5	1.29315	1.10627	0.958319	0.708754	0.526341	-0.396882	-1.01182	-1.4067	-1.5	-1.5	-1.5	-1.5	-1.5	-1.5	-1.34767	-1.46219	-1.28121	-1.04385	-0.790426	-0.554094	-0.325976	0.0179771	-0.324211	-0.20346	-0.135744	-0.0128638	-0.0706278	0.100646	-0.101988	-0.280449	-0.468551	-0.690997	-0.871265	-0.485032	-0.567293	-0.459844	-0.999018
chr17:Mrps18b	1.5	1.5	1.5	1.5	1.5	1.5	1.5	1.5	1.5	1.5	1.35783	1.09634	0.508986	0.619915	0.745132	0.640137	0.425986	0.486696	0.123832	0.0292329	-0.118131	-0.137016	0.126409	0.0870987	-0.216597	-0.273954	-0.547991	-0.471216	-0.0803698	0.051917	-0.0419398	0.114193	0.660307	0.586755	0.616132	0.554733	0.248523	0.637599	0.41604	0.302178	0.445671	0.492741	0.197953	-0.0559412	-0.0308377	0.303408	0.136569	0.614484	0.519511
chr11:Arsg	1.5	1.5	1.5	1.5	1.5	1.5	1.40415	1.27119	1.24424	1.10162	1.20651	1.19189	1.18065	1.04632	1.19983	1.48237	1.25577	1.4591	1.41317	1.31682	1.23762	1.13879	1.16573	0.989682	1.04682	0.925953	0.548187	0.469738	0.379487	0.371626	0.52161	0.527773	0.442665	0.542508	0.664236	0.646673	0.688388	0.851628	0.886065	0.873183	0.835798	0.608229	0.578962	0.67223	0.32886	0.278048	0.199489	-0.189291	-0.312855
chr1:6720483E21Rik	1.5	1.5	1.5	1.5	1.5	1.5	1.22134	0.986774	0.804095	0.698483	0.70822	0.756957	0.0122442	-0.522346	-0.639943	-0.922221	-1.5	-1.5	-1.5	-1.5	-1.5	-1.5	-1.5	-1.5	-1.5	-1.5	-1.5	-1.3653	-1.3102	-1.24249	-1.3952	-1.35881	-1.34459	-1.23175	-0.770729	-0.892226	-0.738568	-0.644908	-0.304528	-0.236887	-0.375975	-0.156171	0.0143744	0.266414	0.413545	0.153403	0.106954	-0.0957116	0.113839
chr7:Clec11a	1.5	1.5	1.5	1.5	1.5	1.5	1.5	1.5	1.35958	1.23718	1.18542	0.804147	0.118172	-0.0581398	-0.508129	-0.56094	-0.524125	-0.468482	-0.450391	-0.753577	-1.01646	-1.0798	-1.06448	-1.13812	-1.28677	-1.06392	-1.0835	-1.40394	-1.5	-1.26028	-1.16578	-0.867231	-0.871527	-0.623346	-0.577751	-0.540567	-0.835365	-0.586808	-0.420544	0.300297	0.0950742	0.192285	-0.27711	-0.430241	-0.846216	-0.743272	-0.437524	0.0899663	-0.30856
chr9:Icam4	1.5	1.5	1.5	1.5	1.5	1.5	1.27837	0.802243	0.603357	0.936436	0.965864	0.843241	1.15722	1.25664	1.31621	1.5	1.5	1.352	1.42897	0.915639	1.06597	1.25561	0.865269	0.546526	0.677454	0.167883	0.417866	0.136037	0.612801	0.594158	0.917155	0.388191	0.510475	0.940648	0.961934	0.531123	0.450504	0.430818	0.207889	0.0836507	0.309266	0.028453	0.03175	-0.502241	-0.854672	-1.29324	-1.14607	-1.10109	-1.22045
chr10:Irak3	1.5	1.5	1.5	1.5	1.5	1.5	1.5	1.5	1.5	1.4448	1.32461	1.5	1.38693	0.908904	0.834245	0.694729	0.749726	0.893464	0.76143	0.720659	0.868142	1.00747	0.63124	0.898832	0.981284	1.1337	1.3594	1.35572	0.953272	1.18674	1.07475	0.80978	0.553001	0.75144	0.319557	0.333378	0.172737	-0.183859	-0.204798	-0.148631	-0.391058	-0.449903	-0.190613	0.149921	0.0914871	0.0482537	0.0301016	-0.0946695	0.194786
chr13:Hist1h2bl	1.47064	1.47064	1.47064	1.47064	1.47064	1.47064	1.5	1.5	1.5	1.5	1.5	1.5	1.5	1.5	1.5	1.38119	1.33684	1.14154	0.932624	0.746747	0.631545	0.432659	0.281771	0.297363	0.499016	0.487974	0.425459	0.321743	0.371849	0.334257	0.406384	0.424366	0.468669	0.488843	0.375171	0.0898136	0.136755	0.136722	0.0340388	0.201719	0.269201	0.211848	0.109727	0.104287	0.22404	0.0877434	0.165362	0.0534416	0.0332726
chr13:Hist1h2bm	1.45607	1.45607	1.45607	1.45607	1.45607	1.45607	1.5	1.5	1.5	1.5	1.5	1.5	1.5	1.5	1.47334	1.31976	1.30696	1.14058	0.962992	0.812493	0.661359	0.479757	0.385591	0.403448	0.574707	0.546066	0.448267	0.358938	0.45112	0.373736	0.391662	0.399234	0.437348	0.453945	0.280884	0.0573471	0.135075	0.191044	0.094006	0.246936	0.287514	0.274883	0.193215	0.103654	0.198097	0.0624411	0.143371	-0.0281971	-0.0389029
chr5:Lfng	1.41473	1.41473	1.41473	1.41473	1.41473	1.41473	1.5	1.5	1.5	1.5	1.5	1.48099	1.28726	1.20896	1.19672	1.19469	1.06394	0.907411	0.64765	0.724878	0.740321	0.786057	0.880808	0.796921	0.745203	0.652508	0.591712	0.533276	0.645429	0.755249	0.682129	0.769945	0.631772	0.668856	0.831364	0.866377	0.697888	0.788585	0.808973	0.614954	0.459824	0.354818	0.402639	0.550655	0.445701	0.408786	0.48963	0.554215	0.268874
chr13:Hist1h2ai	1.21751	1.21751	1.21751	1.21751	1.21751	1.21751	1.5	1.5	1.5	1.5	1.5	1.5	1.5	1.5	1.5	1.5	1.5	1.27371	0.733489	0.726591	0.506212	0.135623	-0.255304	-0.229611	0.0575268	-0.051165	0.0184612	-0.189802	-0.0662709	0.0819983	0.171179	0.267417	0.451295	0.510505	0.4875	0.169147	0.158822	0.0257948	-0.0926218	0.291459	0.418802	0.226015	0.163875	0.19883	0.512603	0.245814	0.365415	0.380472	0.462512
chr1:Mir7681	1.37952	1.37952	1.37952	1.37952	1.37952	1.37952	1.5	1.5	1.5	1.5	1.5	1.5	1.5	1.5	1.5	1.5	1.5	1.27885	1.12675	0.990622	0.676855	0.478672	0.539614	0.450275	0.495485	0.6698	0.518128	0.546394	0.779754	0.732864	0.679239	0.737951	0.711025	0.504783	0.445451	0.526043	0.217546	0.127854	0.32948	0.0110702	0.115502	-0.0153341	-0.269133	-0.292611	-0.22729	-0.166387	-0.324533	-0.0599	-0.0680911
chr2:4930426L09Rik	1.35794	1.35794	1.35794	1.35794	1.35794	1.35794	1.5	1.5	1.5	1.44826	1.35383	1.03385	1.24082	1.34001	1.37502	1.37192	1.41877	1.37413	1.26881	1.29552	1.28151	1.14669	1.20617	1.04357	0.951076	1.15311	1.11124	1.0194	0.968943	0.882648	0.898416	0.825037	0.815106	0.779762	0.764614	0.681251	0.307822	0.301623	0.165699	0.0188263	0.0126906	-0.116446	-0.103862	-0.21112	-0.217362	-0.188294	-0.343187	-0.211204	-0.266844
chr2:Bmf	1.45305	1.45305	1.45305	1.45305	1.45305	1.45305	1.5	1.5	1.42811	1.37225	1.49537	1.5	1.5	1.5	1.5	1.48942	1.49575	1.44816	1.4811	1.5	1.46573	1.38356	1.3128	1.35541	1.36213	1.49121	1.39242	1.2516	1.11547	0.864031	0.651645	0.583747	0.475988	0.277895	0.13099	-0.00194106	-0.189155	-0.227021	-0.246514	-0.367623	-0.374064	-0.405598	-0.443391	-0.417832	-0.410275	-0.446709	-0.481236	-0.557811	-0.588994
chr7:Mylpf	1.48913	1.48913	1.48913	1.48913	1.48913	1.48913	1.5	1.39302	1.23347	1.27645	1.09547	1.15585	1.5	1.5	1.4622	1.30874	1.02698	1.17164	1.23433	1.36416	1.5	1.38152	1.5	1.47897	1.46838	1.25498	1.21997	1.1197	1.06145	0.940742	0.808573	0.513116	0.71254	0.59902	0.33131	0.104595	0.0683318	-0.0784946	0.0234472	-0.0450372	0.0914	0.160281	0.203929	0.0765894	-0.0242492	-0.115189	0.0260752	0.0492299	-0.0694277
chr7:E030018B13Rik	1.4832	1.4832	1.4832	1.4832	1.4832	1.4832	1.5	1.49603	1.5	1.5	1.5	1.5	1.5	1.18393	0.940299	1.06953	1.26841	1.44508	1.5	1.5	1.4913	0.99745	1.16468	1.05039	1.09393	0.9931	0.767056	0.616024	0.474933	0.129849	-0.103153	-0.389595	-0.233138	-0.177872	-0.347836	-0.393119	-0.281296	-0.345027	-0.42288	-0.64528	-0.80447	-0.839079	-0.477914	-0.4302	-0.498635	-0.313417	0.064808	0.14634	0.133428
chr1:Gm15850	1.29262	1.29262	1.29262	1.29262	1.29262	1.29262	1.5	1.47765	1.5	1.5	1.5	1.47968	1.5	1.5	1.5	1.5	1.5	1.42674	1.18992	0.691127	0.469395	0.672415	0.914993	1.12415	0.945524	1.00271	0.862303	0.899795	0.747327	0.484666	0.61616	0.834261	0.52129	0.493196	0.226255	0.326988	0.179032	0.187776	0.136434	0.123869	0.483063	0.42712	0.178006	0.0621439	0.045927	0.21692	0.128139	0.33	0.063517
chr18:Mir6980	1.47623	1.47623	1.47623	1.47623	1.47623	1.47623	1.5	1.49357	1.42432	1.09793	1.14484	1.3055	1.21406	1.40038	1.5	1.28864	1.38229	1.5	1.43782	1.49509	1.5	1.4399	1.196	1.20467	0.939417	1.09046	1.25224	1.16332	1.04792	0.93193	0.775895	0.840979	0.87396	0.7807	0.673956	0.649652	0.120941	-0.113482	-0.322965	-0.00833084	0.160477	0.149433	0.0811576	-0.210187	-0.336175	-0.312608	-0.466461	-0.206052	-0.163169
chr14:Ubac2	1.34286	1.34286	1.34286	1.34286	1.34286	1.34286	1.5	1.5	1.5	1.37819	1.29586	1.27561	1.16531	1.0148	1.04897	1.09582	1.16209	0.94211	0.917887	0.951695	1.084	0.907109	0.974163	0.916815	0.843305	0.749121	0.677983	0.598589	0.54049	0.463209	0.549908	0.280561	0.305884	0.369181	0.484941	0.643736	0.532461	0.477534	0.357862	0.500906	0.330512	0.250009	0.39888	0.62288	0.452235	0.359005	0.136611	0.30844	0.439493
chr7:Coro1a	1.48917	1.48917	1.48917	1.48917	1.48917	1.48917	1.5	1.5	1.45391	1.5	1.5	1.5	1.5	1.5	1.5	1.5	1.5	1.46175	1.31378	1.33965	1.30548	1.09531	1.01389	1.16092	1.00702	1.04862	1.00766	1.01029	0.984623	0.866393	0.987441	0.87591	0.829246	0.660236	0.264296	-0.0239061	-0.288371	-0.497663	-0.73773	-0.505428	-0.59598	-0.831808	-0.904241	-0.797763	-0.726767	-0.613207	-0.499856	-0.303644	-0.294327
chr13:Hist1h4j	1.34471	1.34471	1.34471	1.34471	1.34471	1.34471	1.5	1.5	1.5	1.5	1.39506	1.5	1.39978	1.1903	1.2501	1.13202	0.875635	0.839453	0.668671	0.752071	0.809286	0.755845	0.552411	0.397066	0.383531	0.18935	0.210773	0.121959	0.0862291	0.225249	0.177112	0.324353	0.347251	0.475347	0.626246	0.852578	0.864483	0.746352	0.864844	0.789729	0.70147	0.581607	0.405646	0.224303	0.257248	0.116004	-0.100943	-0.172813	-0.13841
chr9:Pstpip1	1.49879	1.49879	1.49879	1.49879	1.49879	1.49879	1.5	1.5	1.5	1.5	1.5	1.5	1.41943	1.45018	1.21713	1.29912	1.22854	0.99486	0.833051	0.760616	0.919425	0.965186	0.983633	1.06259	1.1173	1.10116	1.03561	1.00666	1.19177	1.01488	0.960439	0.948852	0.662826	0.588448	0.452504	0.181729	0.123024	0.0425076	-0.0368739	-0.047117	-0.0138189	0.0535158	0.0254083	0.0412568	0.0637519	0.192092	0.164334	0.157185	0.103238
chr11:Socs3	1.41226	1.41226	1.41226	1.41226	1.41226	1.41226	1.5	1.5	1.46558	1.34329	0.90142	0.869437	0.755637	0.839961	0.554505	0.751959	0.773136	0.407419	0.16627	0.344976	0.281168	0.275128	-0.0698789	-0.0176337	-0.208541	-0.0305827	-0.111222	-0.107569	-0.0904747	0.0482206	-0.113091	0.434725	0.544253	0.914365	0.925011	1.07852	1.17511	1.21458	1.0688	1.03893	0.836384	0.830515	0.537222	0.644032	0.741955	0.563868	0.33902	-0.0117168	0.0887598
chr7:Klf13	1.41121	1.41121	1.41121	1.41121	1.41121	1.41121	1.5	1.5	1.5	1.5	1.5	1.5	1.5	1.48841	1.10518	1.21073	1.39958	1.46713	1.5	1.5	1.25169	0.818874	0.996003	0.799677	0.859676	0.855298	0.56909	0.464583	0.301154	0.0662866	-0.188826	-0.392139	-0.318538	-0.323522	-0.410197	-0.394856	-0.286412	-0.2779	-0.435479	-0.616298	-0.631549	-0.648655	-0.320868	-0.151087	-0.216892	-0.114634	0.224162	0.315373	0.446215
chr17:Rab26os	1.37402	1.37402	1.37402	1.37402	1.37402	1.37402	1.5	1.5	1.5	1.243	1.5	1.5	1.5	1.1467	1.43555	1.24479	1.12204	0.948017	1.1055	1.19886	1.29221	1.16405	0.870265	1.02745	1.32973	1.0715	1.29644	1.04017	0.928601	0.798513	0.690741	0.850504	0.789305	0.797125	0.556741	0.140872	0.068468	-0.162177	-0.11542	-0.136997	-0.438012	-0.609784	-0.777923	-0.788769	-0.632578	-0.555491	-0.487797	-0.570542	-0.585156
chr5:Klf3	1.49838	1.49838	1.49838	1.49838	1.49838	1.49838	1.5	1.5	1.5	1.5	1.45016	1.5	1.49277	1.31864	1.40708	1.3832	1.28562	0.993361	0.936208	1.22479	1.26527	1.29802	1.24199	1.03462	0.986	0.960494	1.06199	0.839698	0.787057	0.673266	0.428519	0.307123	0.0674217	-0.00150564	0.0783849	0.100168	0.0304025	-0.0573506	-0.0649094	0.0157913	0.0426031	-0.0866624	-0.0747675	0.178232	0.335089	0.330627	0.433466	0.28383	0.284734
chr6:Lag3	1.31696	1.31696	1.31696	1.31696	1.31696	1.31696	1.5	1.44333	1.18535	0.952911	1.02084	1.02832	1.17477	1.20526	1.33308	1.16757	1.22212	0.980126	1.06794	1.18321	1.35839	1.23581	1.5	1.5	1.37635	1.5	1.40881	1.12546	0.93973	0.861031	0.685183	0.650903	0.656289	0.103503	-0.0213329	0.184055	0.0392297	-0.00325034	0.061718	0.351319	0.173711	0.404097	0.31801	0.270993	0.166665	0.179004	0.0597685	-0.0912774	-0.0995613
chr2:Nfatc2	1.41803	1.41803	1.41803	1.41803	1.41803	1.41803	1.5	1.5	1.5	1.5	1.5	1.5	1.5	1.37845	1.42514	1.5	1.31213	1.17926	1.01706	0.899713	0.762115	0.91249	0.960283	0.769723	0.84489	0.783133	0.545463	0.590116	0.496108	0.37294	0.458081	0.461715	0.283917	0.253211	0.343646	0.375922	0.292909	0.364373	0.250794	0.369909	0.582058	0.423398	0.374546	0.432062	0.342602	0.1261	0.0732059	-0.193739	-0.0805351
chr3:Mir7012	1.48554	1.48554	1.48554	1.48554	1.48554	1.48554	1.5	1.5	1.06551	1.13609	1.22785	1.17778	1.02153	1.11371	0.609242	0.350471	0.512969	0.510709	0.751746	1.01618	1.15153	0.736244	0.683933	1.02404	1.00433	1.09273	1.5	1.5	1.5	1.5	0.875493	0.18124	0.261101	0.0631316	-0.089041	0.0137674	0.22641	-0.720711	-0.615844	-0.735979	-0.494634	-0.030559	0.275291	0.504825	0.673783	0.576171	0.276094	0.211947	0.529978
chr7:Bbc3	1.29545	1.29545	1.29545	1.29545	1.29545	1.29545	1.41818	1.39578	1.09239	0.753788	1.10271	1.33172	1.20002	1.25925	0.982548	0.598862	0.534877	0.476385	0.87299	1.08131	0.945674	0.805902	0.4943	0.725154	0.863869	0.798858	0.933858	0.90397	0.846262	0.357878	0.203185	0.547562	0.297572	0.282275	0.191232	-0.162782	0.0770423	0.182184	0.241101	0.257462	0.318954	0.540907	0.310601	0.462789	0.780544	0.526367	0.714311	0.63892	0.910909
chr14:Tmem253	1.3992	1.3992	1.3992	1.3992	1.3992	1.3992	1.5	1.42411	1.38635	1.00502	1.17747	1.30957	1.5	1.29482	1.30164	1.03991	0.980835	0.571717	0.85381	0.974143	1.48102	1.5	1.31799	1.35598	1.10586	0.756468	0.877106	1.04489	1.07734	1.29828	1.20296	0.765268	0.382832	0.185065	-0.139243	0.278947	0.48792	0.332453	-0.236965	-0.278436	-0.807138	-0.650417	-0.300197	-0.376506	-0.150575	-0.141834	-0.325336	-0.741042	-0.620786
chr2:Mir1953	1.39556	1.39556	1.39556	1.39556	1.39556	1.39556	1.5	1.5	1.5	1.5	1.5	1.5	1.5	1.5	1.5	1.5	1.5	1.28255	1.04054	0.882004	0.570498	0.602878	0.337142	0.392609	0.462608	0.327466	0.681373	0.710748	0.411952	0.379232	0.443729	0.443715	0.405137	0.234793	-0.0178635	-0.194567	-0.291168	-0.33219	-0.456136	-0.369433	-0.24125	-0.0704427	-0.0301811	-0.256667	-0.0986299	-0.0778773	-0.0190031	0.0563428	-0.201029
chr7:Slco2b1	1.36911	1.36911	1.36911	1.36911	1.36911	1.36911	1.5	1.5	1.5	1.5	1.5	1.5	1.5	1.5	1.5	1.5	1.5	1.5	1.41773	1.37908	1.32198	1.36242	1.22558	0.922179	0.933071	0.778777	0.859978	0.913764	0.546263	0.529776	0.51107	0.324452	0.397788	0.409482	0.62558	0.391814	0.28963	0.0864239	0.0772508	0.152325	-0.0176628	-0.0306849	-0.130806	-0.249846	-0.261648	-0.416173	-0.485473	-0.523096	-0.586858
chr11:Tob1	1.43319	1.43319	1.43319	1.43319	1.43319	1.43319	1.5	1.5	1.4934	1.5	1.5	1.5	1.36783	1.47256	1.5	1.41311	1.32963	1.26625	1.40543	1.39224	1.34333	1.36227	0.87066	1.49543	1.4833	1.5	1.5	1.30383	0.836736	0.654673	0.626335	0.643701	0.645056	0.594779	-0.0558635	-0.333966	-0.687341	-0.724912	-0.497512	-0.565122	-0.52217	-0.433727	-0.748756	-0.686859	-0.275222	-0.337595	-0.355697	-0.305209	-0.432968
chr10:Lyz2	1.32209	1.32209	1.32209	1.32209	1.32209	1.32209	1.5	1.32768	1.42099	1.45928	1.5	1.43617	1.15977	1.07764	1.06288	1.31215	1.30926	1.48204	1.5	1.5	1.44903	1.45951	1.5	1.5	1.5	1.31263	1.07367	1.27419	0.869507	0.58148	0.394953	0.779479	0.543494	0.143638	-0.0939848	-0.134333	-0.365807	-0.361894	-0.70828	-0.629213	-0.575889	-0.400568	-0.825104	-0.590756	-0.424759	-0.451765	-0.354157	-0.348554	-0.350096
chr6:Foxj2	1.22332	1.22332	1.22332	1.22332	1.22332	1.22332	1.3518	1.34865	1.28425	1.32708	1.29035	1.07482	1.09339	1.07812	1.12553	1.13995	0.958189	0.865243	0.894561	0.885648	0.61013	0.751515	0.865834	0.976512	0.804612	0.716199	0.669639	0.641371	0.540872	0.367946	0.407372	0.558477	0.480357	0.475411	0.478195	0.606995	0.562832	0.482114	0.518362	0.600957	0.717107	0.680923	0.604537	0.73446	0.61533	0.676097	0.638403	0.550335	0.593047
chr7:Zfp324	1.17183	1.17183	1.17183	1.17183	1.17183	1.17183	1.5	1.5	1.5	1.5	1.5	1.5	1.5	1.5	1.5	1.5	1.5	1.5	1.47236	1.22177	1.4536	1.21344	1.04808	0.787051	0.656604	0.77622	0.805888	0.788599	0.437856	-0.0455463	-0.0599603	-0.178419	0.144301	0.122459	0.0778206	0.0758662	0.0967166	0.191589	0.142525	0.069281	0.183649	0.138077	-0.101908	-0.148071	-0.0244085	0.0132122	0.22214	0.0283985	-0.0925158
chr4:2510039O18Rik	1.33142	1.33142	1.33142	1.33142	1.33142	1.33142	1.5	1.5	1.5	1.5	1.5	1.5	1.44722	1.3358	1.06209	0.821558	0.670963	0.346893	-0.0504343	-0.101545	0.0980955	0.350592	0.435158	0.431515	0.442353	0.537627	0.809103	0.828993	0.98434	1.08466	1.16502	1.13422	1.23781	1.12689	1.07932	0.846166	0.716334	0.572849	0.543619	0.378436	0.495406	0.362448	0.374789	0.208153	0.188964	0.304052	0.233772	0.573763	0.376334
chr8:Dda1	1.45803	1.45803	1.45803	1.45803	1.45803	1.45803	1.5	1.5	1.5	1.5	1.5	1.5	1.5	1.5	1.5	1.5	1.5	1.5	1.5	1.36753	1.47947	1.38085	1.07981	0.833332	0.545845	0.231968	0.215333	-0.138457	-0.411287	-0.580071	-0.37853	-0.814682	-0.732639	-0.765354	-0.997554	-0.998914	-0.623162	-0.814711	-0.736551	-0.69743	-0.452597	-0.386777	-0.193374	-0.0607546	-0.334727	-0.265414	-0.155682	-0.536235	-0.186804
chr2:Spi1	1.44603	1.44603	1.44603	1.44603	1.44603	1.44603	1.5	1.5	1.5	1.45337	1.5	1.5	1.5	1.5	1.47037	1.5	1.5	1.39669	1.47762	1.5	1.34365	0.989717	0.786392	0.968666	0.834501	0.978135	0.842847	0.926753	0.571522	0.358994	0.0269415	-0.0552116	-0.14838	-0.0193193	-0.377113	-0.439971	-0.391453	-0.602133	-0.576239	-0.277787	-0.202867	-0.0159943	0.223212	0.275077	0.27209	0.272809	0.325594	-0.137484	-0.174243
chr11:Mir7671	1.2952	1.2952	1.2952	1.2952	1.2952	1.2952	1.5	1.5	1.5	1.15256	1.09891	1.5	1.5	1.2938	1.06391	1.44295	1.5	0.722037	1.38483	0.808898	1.17362	0.909785	0.557482	0.785466	1.25	1.33468	1.14024	0.675164	0.0627594	-0.210302	-0.151328	0.230393	0.530892	0.503989	0.0257938	-0.104108	-0.0338869	-0.325536	-0.138344	0.474199	0.180389	0.600191	-0.0662221	-0.210901	-0.57492	-0.411817	-0.384797	-0.00865222	-0.0443976
chr11:Mtmr4	1.33278	1.33278	1.33278	1.33278	1.33278	1.33278	1.5	1.5	1.5	1.5	1.5	1.5	1.5	1.5	1.5	1.5	1.41418	0.89606	0.571174	0.632806	0.827437	0.604913	0.475814	0.533888	0.374822	0.44927	0.775302	0.807549	0.867408	0.88819	0.866364	0.402229	0.296852	0.429311	0.27291	0.29233	0.0912579	0.00945836	0.00609111	0.0132882	0.139566	0.0295236	0.106123	0.142845	-0.193161	-0.0180009	-0.00713994	0.25431	0.0454144
chr11:Zmynd15	1.4302	1.4302	1.4302	1.4302	1.4302	1.4302	1.5	1.5	1.44871	1.206	1.30234	1.31809	1.5	1.5	1.5	1.5	1.49874	1.43813	1.27138	1.45456	1.5	1.4382	1.49651	1.27211	1.17178	1.17508	1.14423	0.823253	0.870955	0.994808	0.841801	0.69035	0.315142	0.443681	0.526381	0.24833	0.0215626	0.128044	0.305616	0.134104	0.0258338	-0.0122956	0.0256775	0.238453	-0.224258	-0.408026	-0.4684	-0.48157	-0.656861
chr5:Mlec	1.4753	1.4753	1.4753	1.4753	1.4753	1.4753	1.5	1.42048	1.40535	1.25205	1.19462	1.36532	1.5	1.5	1.5	1.5	1.5	1.29253	1.18754	1.22223	1.30978	1.09542	0.802809	0.763816	0.676076	0.623822	0.361721	0.546578	0.763751	0.826247	0.734361	0.781956	0.680728	0.543147	0.464737	0.336302	0.380912	0.0750013	0.0821547	0.00406466	-0.187141	-0.263718	-0.56441	-0.373314	-0.304994	-0.366176	-0.381584	-0.348642	-0.381209
chr2:Fam110a	1.40599	1.40599	1.40599	1.40599	1.40599	1.40599	1.5	1.5	1.5	1.5	1.5	1.5	1.5	1.5	1.5	1.49138	1.30348	1.18095	0.829824	0.588141	0.39946	0.39162	0.448632	0.342021	0.490406	0.460201	0.724909	0.72777	0.61855	0.662411	0.655504	0.61716	0.491932	0.297441	0.0625051	0.0503656	0.0260216	-0.0989662	-0.172959	-0.352242	-0.0817834	-0.134416	-0.18538	-0.0991084	-0.000576718	0.103441	-0.0860894	-0.339153	-0.286922
chr2:Gm13375	1.42928	1.42928	1.42928	1.42928	1.42928	1.42928	1.5	1.5	1.5	1.5	1.13773	1.3083	1.15687	1.21306	1.5	1.5	1.5	1.5	1.10861	0.433613	0.375569	1.00169	1.05077	1.16315	0.621593	0.486833	0.729948	0.827524	0.0106442	0.0312513	0.539413	0.858509	0.724476	0.635396	0.535453	0.670515	0.462661	0.0398482	0.0512449	0.261361	0.529068	0.141123	-0.140598	-0.34177	-0.516928	-0.538036	-0.350061	-0.352971	-0.653708
chr17:Ppard	1.46203	1.46203	1.46203	1.46203	1.46203	1.46203	1.5	1.5	1.41378	1.41664	1.31283	0.849335	0.671539	0.602076	0.707134	0.69797	0.8561	0.737882	0.690362	0.859174	0.762623	0.820173	0.843106	0.737872	0.676742	0.668343	0.603442	0.489228	0.493911	0.488237	0.368146	0.582994	0.418494	0.548375	0.688433	0.642129	0.846122	0.94876	0.976921	0.881938	0.667194	0.646159	0.495979	0.588857	0.748483	0.787625	0.721756	0.26007	0.232687
chr9:Epm2aip1	1.46893	1.46893	1.46893	1.46893	1.46893	1.46893	1.49704	1.33821	1.1728	1.42162	1.34356	1.23846	1.42129	1.19228	0.88088	1.1726	0.85893	0.882481	1.05188	1.0196	0.571287	0.908313	1.22223	0.928185	1.01595	1.2203	1.24464	1.14846	1.10473	1.13898	1.20822	1.30319	0.966953	0.47899	0.535737	0.671969	0.341254	0.0298021	0.142534	-0.0570359	-0.0603323	-0.0959582	0.0369899	-0.0937714	-0.301213	-0.304103	-0.59415	-0.634694	-0.374397
chr2:Cytip	1.23983	1.23983	1.23983	1.23983	1.23983	1.23983	1.5	1.5	1.5	1.5	1.5	1.5	1.5	1.5	1.5	1.36427	1.24748	0.76928	0.386651	0.327514	0.122053	-0.0662829	-0.0235658	0.171839	0.272614	0.423464	0.618148	0.730055	0.952439	0.740933	0.721929	0.852346	0.61245	0.533098	0.3403	0.461748	0.185332	0.0431756	0.0247614	-0.292797	-0.113533	0.140858	-0.129647	0.0655423	0.159417	0.193566	0.200465	0.642818	0.686067
chr10:Gstt3	1.37952	1.37952	1.37952	1.37952	1.37952	1.37952	1.5	1.5	1.5	1.5	1.5	1.5	1.5	1.49777	1.5	1.5	1.49626	1.3547	1.0397	1.11029	1.09523	1.1447	1.04685	0.933791	0.702155	0.836766	0.865474	0.930396	0.904378	0.831585	0.857326	0.721826	0.743047	0.777753	0.602636	0.572465	0.278748	0.141939	0.0680715	-0.093391	0.0361978	-0.0939473	-0.225571	-0.357171	-0.309028	-0.321279	-0.289561	-0.0501522	-0.257122
chr4:Plod1	1.33145	1.33145	1.33145	1.33145	1.33145	1.33145	1.5	1.5	1.5	1.5	1.5	1.5	1.5	1.40781	1.183	1.00302	0.945254	0.607364	0.384806	0.4602	0.603289	0.809309	0.952001	0.806758	0.982478	1.11479	1.25528	1.13262	0.989777	1.07825	0.942102	0.880738	0.927194	0.738596	0.734081	0.488061	0.470675	0.393601	0.390107	0.429125	0.374944	0.23775	0.144408	-0.0536125	-0.16287	-0.140055	-0.231902	0.0268158	-0.198408
chr11:Aipl1	1.46133	1.46133	1.46133	1.46133	1.46133	1.46133	1.5	1.5	1.25901	1.07095	1.07224	1.12586	1.0333	0.861417	0.468954	0.428426	0.253608	0.0574317	0.0302949	0.0302216	0.209438	0.339284	-0.122142	-0.450864	-0.109883	0.0138668	0.046414	0.112364	0.342912	0.337697	0.343861	0.429861	0.250172	0.529412	0.710511	0.523808	0.606174	0.559425	0.665889	0.793653	0.833777	0.892368	0.721248	0.970536	1.22097	1.36	1.24712	0.976752	1.10444
chr17:Cldn6	1.49954	1.49954	1.49954	1.49954	1.49954	1.49954	1.5	1.5	1.18154	1.24949	1.0256	1.0864	0.830143	0.346367	0.857098	0.607862	0.817986	0.745686	0.495669	0.656016	0.685631	1.01727	0.95516	1.03078	1.5	0.928401	0.71818	0.367713	0.510729	0.449709	0.363928	0.323082	0.110046	-0.0818517	0.010982	-0.473691	-0.366281	-0.202219	-0.241922	-0.105714	0.163841	0.427698	0.263682	0.594269	0.612035	0.520381	0.731495	1.00755	0.842319
chr11:Ykt6	1.45648	1.45648	1.45648	1.45648	1.45648	1.45648	1.5	1.5	1.5	1.5	1.5	1.5	1.5	1.5	1.5	1.5	1.5	1.31428	0.808589	0.857932	0.787952	0.541363	0.547158	0.555549	0.39763	0.278208	0.313949	0.239987	0.229947	0.284936	0.353221	0.301988	0.372974	0.423111	0.261407	0.266086	0.217376	-0.00542302	-0.0537397	-0.0173036	0.050282	-0.105706	-0.108946	-0.185218	-0.237998	-0.313882	-0.259364	-0.425958	-0.517004
chr5:Tsc22d4	1.43187	1.43187	1.43187	1.43187	1.43187	1.43187	1.5	1.40635	1.24915	1.03689	0.683835	0.494803	0.482081	0.442458	0.857511	0.954815	1.49001	1.12795	1.04723	1.29785	1.5	1.38069	1.29875	1.25555	1.07415	0.795788	0.597739	0.445772	0.654493	0.991323	0.876962	0.752842	0.919151	0.800691	0.798566	0.600454	0.477985	0.687549	0.538207	0.370671	0.317549	0.209368	0.132055	0.0767458	0.160445	0.307369	0.429572	0.362274	0.0889299
chr9:Vipr1	1.29852	1.29852	1.29852	1.29852	1.29852	1.29852	1.3699	1.13392	1.13626	1.07242	0.886045	0.610483	0.629468	0.673265	0.486383	0.623504	0.498889	0.565688	0.472305	0.605522	0.675086	0.882164	0.874316	1.08323	1.01655	0.968633	0.991681	1.03571	0.832916	0.934604	0.95589	1.02114	1.22586	1.25202	1.04268	0.97984	1.14705	1.0233	1.07384	1.14151	0.956281	0.823069	0.979385	0.715917	0.582789	0.57233	0.452374	0.171334	0.284515
chr5:Gm7854	1.10123	1.10123	1.10123	1.10123	1.10123	1.10123	1.5	1.5	1.5	1.5	1.5	1.5	1.5	1.5	1.5	1.5	1.5	0.928372	0.985562	0.83999	0.608183	0.538478	0.888327	0.710799	0.504218	0.387317	0.434742	0.405734	0.619942	0.624461	0.623465	0.7376	0.789405	0.428199	0.278892	0.164703	0.155142	-0.077825	0.079027	0.108029	0.0665243	0.0957001	0.0582186	0.129299	0.011291	0.0717561	0.0535628	-0.0107823	-0.0305771
chr7:Snord34	1.27159	1.27159	1.27159	1.27159	1.27159	1.27159	1.5	1.5	1.5	1.22243	1.02205	1.42248	1.5	1.5	1.40828	1.0725	0.501401	0.151578	0.0821377	0.379544	0.605831	0.331852	0.441728	-0.199295	-0.473872	0.190049	0.670426	0.94678	1.47312	1.30972	1.17034	1.03155	1.10993	0.602829	1.10229	1.13753	0.568677	0.394115	1.24819	-0.025042	0.19377	0.158807	0.20002	0.0766479	0.500725	-0.0632461	-0.0174746	0.243429	0.333703
chr7:Krtdap	1.48436	1.48436	1.48436	1.48436	1.48436	1.48436	1.5	1.5	1.5	1.42543	1.2373	1.16431	1.12655	1.05609	1.11395	1.12686	1.2701	1.06145	1.02559	0.945391	1.02292	1.15004	1.22565	1.33031	1.2626	1.26618	1.10226	1.01057	0.990932	0.82507	0.777151	0.577909	0.553555	0.224657	-0.0655755	-0.0845347	-0.0419889	-0.0977308	-0.059593	-0.139711	-0.0812495	0.060095	0.0512356	-0.0266837	0.204032	0.42875	0.472829	0.611333	0.52695
chr11:Hexim1	1.21872	1.21872	1.21872	1.21872	1.21872	1.21872	1.5	1.5	1.5	1.5	1.46334	1.5	1.5	1.5	1.5	1.5	1.5	1.5	1.38	1.1373	1.4137	1.01279	0.47012	0.22576	0.279371	0.0888589	-0.236681	-0.764311	-0.315645	-0.242295	0.1687	-0.0655084	0.574183	0.658627	0.575062	0.382522	0.502609	0.636701	0.365957	0.148062	0.262518	-0.132279	-0.249159	-0.704431	-0.725849	-0.514942	-0.495434	-0.470707	-0.617573
chr7:Snord33	1.27163	1.27163	1.27163	1.27163	1.27163	1.27163	1.5	1.5	1.5	1.22389	1.0245	1.42563	1.5	1.5	1.41563	1.08041	0.512272	0.162861	0.0913051	0.38919	0.614314	0.342533	0.453405	-0.187306	-0.464107	0.197042	0.673709	0.949156	1.47396	1.31464	1.17557	1.03349	1.10914	0.598977	1.09808	1.1325	0.566072	0.390487	1.24411	-0.0287581	0.186592	0.146264	0.189085	0.0677105	0.489808	-0.0729891	-0.0264831	0.233845	0.327327
chr6:Cav2	1.47413	1.47413	1.47413	1.47413	1.47413	1.47413	1.5	1.5	1.5	1.5	1.45064	1.5	1.5	1.5	1.405	1.10584	1.02317	0.86406	1.01132	1.10458	1.36641	1.47983	1.30429	1.15885	0.542748	0.57957	0.61976	0.487387	0.34329	0.341194	0.265018	-0.00579352	0.172849	0.329662	0.0301445	0.612717	0.324484	0.309166	0.227298	0.229638	0.127042	0.173982	0.154002	0.14391	0.0493372	0.165925	-0.115121	0.268534	-0.100697
chr4:Sigmar1	0.773877	0.773877	0.773877	0.773877	0.773877	0.773877	1.5	1.49447	1.5	0.894229	1.20889	0.514358	0.188912	-0.207267	-0.281197	-0.650912	-1.13357	-1.43872	-1.37395	-1.31902	-0.893313	-1.20804	-0.741934	-0.401054	-0.15362	-0.527229	-0.667558	-0.675115	-1.21653	-1.02299	-0.966027	-1.10293	-0.852343	-1.5	-1.5	-1.5	-1.3415	-1.11835	-1.13908	-1.08344	-1.5	-1.5	-1.5	-1.5	-1.5	-1.5	-1.09302	-0.839165	-0.748161
chr3:Dnajb14	1.43525	1.43525	1.43525	1.43525	1.43525	1.43525	1.5	1.44167	1.46909	1.47013	1.22004	1.17631	0.953473	0.803459	0.769927	1.28646	1.40452	1.45934	1.49921	1.47747	1.5	1.5	1.5	1.5	1.5	1.16133	0.809358	0.751767	0.462176	0.326642	0.194276	-0.197402	-0.379497	-0.522112	-0.709946	-0.840638	-0.636921	-0.915225	-0.88233	-0.886365	-1.01585	-1.01781	-0.701026	-0.781848	-0.628234	-0.681991	-0.537033	-0.727668	-0.721792
chr4:Fam213b	1.18993	1.18993	1.18993	1.18993	1.18993	1.18993	1.5	1.25447	1.16969	1.40174	1.20223	0.780512	1.31967	1.3672	1.40638	1.42899	1.46806	1.07369	1.5	1.5	1.5	1.5	1.48215	1.24182	1.25459	1.16677	1.42366	1.28354	0.958276	0.63529	0.193116	0.243663	-0.168496	0.0555083	-0.202037	-0.0130347	-0.213565	-0.444655	0.000661052	0.134539	0.0961335	0.262506	0.143064	0.551781	0.548743	0.605596	0.0803194	0.296956	0.304453
chr17:Tap1	1.42355	1.42355	1.42355	1.42355	1.42355	1.42355	1.5	1.5	1.48391	1.5	1.5	1.483	1.5	1.34358	1.20604	1.39926	1.3991	1.37079	1.20791	1.29786	0.802632	1.00422	1.05152	1.21461	1.08657	1.35974	1.13856	1.10731	0.964333	0.867806	0.42832	0.550519	0.23216	-0.151832	-0.541089	-0.40015	-0.59687	-0.817999	-1.19175	-0.894748	-0.892751	-0.810186	-0.904769	-0.858593	-0.748428	-0.518237	-0.46598	0.155206	0.18197
chr3:Bcl10	1.4212	1.4212	1.4212	1.4212	1.4212	1.4212	1.5	1.5	1.5	1.5	1.5	1.5	1.5	1.5	1.5	1.5	1.5	1.19546	0.964035	0.992671	0.989938	0.86802	0.574119	0.382213	-0.109212	0.0778793	0.221649	0.334748	0.284379	0.351304	-0.168036	-0.512454	-0.445765	-0.242288	-0.431448	-0.278762	-0.265274	-0.655615	-0.279795	-0.360064	-0.381126	-0.253668	0.0908658	0.0399178	-0.43657	-0.28602	-0.183636	-0.294622	-0.239933
chr7:Snord35a	1.41185	1.41185	1.41185	1.41185	1.41185	1.41185	1.5	1.5	1.5	1.04908	0.890571	1.25844	1.29381	1.3558	0.992282	0.635401	-0.0690917	-0.449396	-0.410163	-0.090101	0.217243	-0.156792	-0.00972108	-0.638221	-0.832702	-0.134923	0.390212	0.705171	1.36845	1.19326	1.02684	0.858587	1.09744	0.616349	1.22942	1.17582	0.640623	0.478996	1.43946	0.0328333	0.296735	0.35805	0.410008	0.274583	0.703885	0.0442893	0.196937	0.552336	0.66558
chr15:Mtmr12	1.38064	1.38064	1.38064	1.38064	1.38064	1.38064	1.5	1.5	1.5	1.5	1.5	1.5	1.5	1.5	1.5	1.5	1.5	1.06336	0.953129	0.890924	0.939549	0.831013	1.01149	1.00868	0.764915	0.95483	0.89651	0.745404	0.897226	0.991528	0.771007	0.534774	0.417293	0.0618043	0.197165	0.204762	0.111127	0.0309185	-0.0542003	-0.198385	-0.382718	-0.329471	-0.41575	-0.385054	-0.387657	-0.642175	-0.535589	-0.632976	-0.851776
chr3:Adgrl2	1.42011	1.42011	1.42011	1.42011	1.42011	1.42011	1.5	1.5	1.5	1.4595	1.28254	0.826012	0.299707	-0.11111	-0.548229	-1.06931	-1.16009	-1.5	-1.5	-1.5	-1.5	-1.5	-1.5	-1.5	-1.5	-1.5	-1.5	-1.5	-1.5	-1.44804	-1.14095	-1.01537	-0.555873	-0.444122	-0.20797	0.00695777	-0.118561	0.329638	0.493862	0.67322	0.114722	0.139595	0.0892582	-0.0777256	0.0601008	-0.150453	-0.226364	-0.294959	-0.369252
chr13:Hist1h4f	1.14626	1.14626	1.14626	1.14626	1.14626	1.14626	1.30943	1.5	1.5	1.5	1.5	1.39523	1.36538	1.29374	1.18514	1.09732	0.914522	0.724136	0.554271	0.661712	0.524458	0.562631	0.722928	0.713083	0.648328	0.634904	0.652172	0.680051	0.692337	0.696523	0.612273	0.680547	0.629184	0.384176	0.30207	0.517331	0.523989	0.473014	0.454778	0.608223	0.521197	0.440392	0.402709	0.432804	0.578891	0.570267	0.470654	0.386128	0.441187
chr13:Hist1h1d	1.17	1.17	1.17	1.17	1.17	1.17	1.33047	1.5	1.5	1.5	1.5	1.40701	1.36786	1.28364	1.17061	1.08234	0.903822	0.722337	0.55092	0.660187	0.522608	0.576186	0.718887	0.722651	0.668098	0.657507	0.683327	0.702402	0.705532	0.715303	0.614613	0.667639	0.611272	0.391295	0.304685	0.516288	0.517604	0.454939	0.447674	0.603272	0.512514	0.449776	0.420192	0.447158	0.581009	0.560182	0.464776	0.388448	0.433547
chr17:Zfp36l2	1.4893	1.4893	1.4893	1.4893	1.4893	1.4893	1.47938	1.5	1.39494	1.5	1.5	1.5	1.5	1.5	1.5	1.5	1.5	1.5	1.5	1.5	1.45433	1.34812	1.33116	1.13141	0.967825	0.881813	0.725605	0.777958	0.651367	0.584914	0.33056	0.243573	0.217891	0.0389002	0.0635739	-0.00429611	-0.091703	-0.0109137	-0.273836	-0.278996	-0.297447	-0.275721	-0.256995	-0.341083	-0.339535	-0.336873	-0.3362	-0.384576	-0.384458
chr12:Mir5135	1.21767	1.21767	1.21767	1.21767	1.21767	1.21767	1.40408	1.5	1.5	1.5	1.5	1.5	1.5	1.5	1.5	1.5	1.5	1.30108	1.24185	1.10457	1.09522	0.958056	1.08148	0.902389	0.826839	0.765853	0.670693	0.678681	0.729937	0.532329	0.552603	0.42611	0.299679	0.117859	0.184212	0.0451775	0.057621	0.127162	0.241985	0.176102	0.207343	0.118231	0.11151	0.0541499	0.067534	0.0139294	0.0605487	0.121788	0.0671907
chr18:Adrb2	1.28155	1.28155	1.28155	1.28155	1.28155	1.28155	1.47851	1.5	1.27948	1.23926	1.39176	1.47977	1.4749	1.40362	1.37185	1.39293	1.44456	1.26415	1.10515	1.09182	1.01854	0.930507	0.919651	0.948852	0.98462	1.03489	1.09186	0.951066	1.08201	1.06856	1.06175	1.01575	0.900438	0.716977	0.613837	0.487857	0.336831	0.100807	-0.00841627	-0.115993	-0.0483287	-0.133453	-0.0885846	0.108611	0.128686	0.0800389	0.192682	0.286486	0.328055
chr13:Hist1h2bb	1.28062	1.28062	1.28062	1.28062	1.28062	1.28062	1.45526	1.5	1.5	1.40111	1.42079	1.44179	1.37327	1.33253	1.27988	1.15973	0.963683	0.833912	0.849931	0.889894	0.743257	0.650567	0.565595	0.657563	0.600862	0.485214	0.485464	0.412703	0.34762	0.289689	0.28382	0.258328	0.289621	0.328523	0.367127	0.318691	0.528569	0.441878	0.55583	0.609749	0.629622	0.52538	0.460504	0.651832	0.694995	0.672134	0.84867	0.667288	0.817142
chr18:Gm9949	1.33572	1.33572	1.33572	1.33572	1.33572	1.33572	1.37257	1.5	1.31994	1.25521	1.45446	1.5	1.49686	1.45269	1.4116	1.33143	1.36152	1.33055	1.17043	1.12444	1.00878	0.965985	1.05405	1.09998	1.02134	1.14504	1.25668	1.22401	1.26293	1.19615	1.15189	1.12611	0.884307	0.625606	0.484996	0.383302	0.226742	-0.0231671	-0.204004	-0.304507	-0.231744	-0.256599	-0.159131	-0.0371419	-0.0757813	-0.151233	-0.0233081	0.119405	0.242645
chr13:Hist1h3h	1.18353	1.18353	1.18353	1.18353	1.18353	1.18353	1.42803	1.5	1.5	1.5	1.5	1.5	1.5	1.5	1.5	1.5	1.46743	1.19125	0.871942	0.792879	0.755059	0.423156	0.165085	0.158439	0.400827	0.43262	0.38752	0.277011	0.339773	0.348828	0.404667	0.355174	0.529749	0.592784	0.505607	0.176551	0.188673	0.164469	0.0638966	0.37483	0.501535	0.389464	0.362303	0.346881	0.585334	0.421923	0.470877	0.391679	0.376114
chr13:Hist1h3a	1.44465	1.44465	1.44465	1.44465	1.44465	1.44465	1.46038	1.5	1.5	1.5	1.5	1.5	1.43772	1.5	1.5	1.36752	1.27631	1.41187	1.19813	1.11316	1.12934	1.0514	0.711889	0.818397	0.715096	0.652466	0.845505	0.869939	0.78235	0.919046	0.767992	0.548395	0.341219	0.305684	0.0750408	0.11367	-0.0373633	-0.22236	-0.246563	-0.416757	-0.490981	-0.210451	-0.216017	-0.0653224	-0.0202137	0.171054	0.032969	0.0297509	-0.0832506
chr7:Ifitm3	1.44174	1.44174	1.44174	1.44174	1.44174	1.44174	1.40176	1.5	1.38278	1.5	1.5	1.46228	1.5	1.5	1.5	1.5	1.5	1.5	1.45968	1.5	1.5	1.5	1.4404	1.34806	1.19984	1.05351	0.902392	1.0484	0.958413	0.887412	0.69864	0.626507	0.478419	0.343491	0.166019	0.0653107	-0.0887491	-0.171107	-0.33947	-0.301234	-0.301989	-0.34789	-0.492583	-0.478671	-0.365205	-0.391541	-0.368885	-0.434679	-0.383391
chr3:H2afz	1.26373	1.26373	1.26373	1.26373	1.26373	1.26373	1.44357	1.5	1.48008	1.5	1.4466	1.5	1.29682	1.28858	1.26398	1.31497	1.5	1.5	1.5	1.5	1.5	1.5	1.22936	1.17104	0.961069	0.667388	0.428345	0.145437	-0.326449	-0.411152	-0.482695	-0.544637	-0.425227	-0.227992	-0.388105	-0.344709	-0.131581	-0.0957852	0.0735569	0.152343	0.0684405	-0.0781667	0.104448	-0.0305323	-0.180167	0.141342	0.257897	0.226644	0.283945
chr7:Mir7048	1.24353	1.24353	1.24353	1.24353	1.24353	1.24353	1.3304	1.5	1.5	1.5	1.5	1.5	1.5	1.5	1.5	1.5	1.5	1.5	1.24113	0.791098	0.372763	0.302473	0.182628	0.0873419	0.0146823	0.112237	0.676476	0.800451	0.925027	0.821562	1.05347	1.31751	1.26696	1.28047	1.11221	1.03826	0.840559	0.363725	0.169785	-0.170283	-0.07188	-0.177327	-0.570627	-0.58415	-0.807329	-0.855776	-0.873982	-0.748726	-0.898147
chr14:Ptk2b	1.24588	1.24588	1.24588	1.24588	1.24588	1.24588	1.36477	1.5	1.5	1.5	1.5	1.5	1.5	1.5	1.5	1.5	1.5	1.5	1.37305	1.28325	1.19981	1.21072	1.18331	0.917059	0.802051	0.858479	0.790312	0.751704	0.733111	0.638798	0.615646	0.533809	0.588905	0.635257	0.649945	0.58424	0.552539	0.258238	0.250239	0.178087	0.0514358	0.0164263	0.0705776	0.0759398	-0.0438637	-0.279079	-0.478184	-0.394293	-0.190756
chr7:Gm38670	1.46687	1.46687	1.46687	1.46687	1.46687	1.46687	1.4903	1.5	1.5	1.5	1.5	1.5	1.5	1.5	1.3226	1.18868	0.8333	1.17133	1.06482	0.563395	0.760452	0.388538	0.2866	0.410088	0.15628	0.317044	0.475101	0.524862	0.116282	0.133345	0.532286	0.20502	0.522843	0.521347	0.199589	0.261304	-0.00015377	-0.189766	-0.00356009	0.359732	0.213588	-0.022837	0.0249966	0.01127	0.0610277	0.434849	0.572253	0.650812	0.977586
chr7:Pagr1a	0.943712	0.943712	0.943712	0.943712	0.943712	0.943712	1.07619	1.5	1.5	1.35803	1.45101	1.28646	1.5	1.5	1.5	1.3803	1.46035	1.25813	0.842839	1.20921	1.23419	1.2589	1.42074	1.17748	1.41589	1.27106	1.23059	1.13662	1.31537	1.41826	1.27831	1.00299	0.775549	0.639599	0.558994	0.392119	0.132596	0.242242	0.175827	0.0881072	-0.142203	-0.0257713	0.077781	0.00105122	-0.0280753	0.104125	-0.156064	-0.309771	-0.159718
chr12:5033406O09Rik	1.1531	1.1531	1.1531	1.1531	1.1531	1.1531	1.19688	1.5	1.5	1.5	1.5	1.5	1.5	1.34065	1.5	1.5	1.5	1.44099	0.991948	0.969171	1.16375	0.879652	0.914898	0.853892	0.967433	0.66656	0.599294	0.383157	0.671093	0.718359	0.61581	0.414787	0.512484	0.76804	0.772673	0.913038	1.02728	1.03493	0.929123	0.698382	0.731862	0.564454	0.756975	0.539192	0.200146	0.0292883	-0.289316	-0.408677	-0.37681
chr8:Mir27a	1.25145	1.25145	1.25145	1.25145	1.25145	1.25145	1.42072	1.5	1.5	1.24403	1.5	1.29966	1.37815	1.5	1.47387	1.45921	1.23155	0.660399	0.214405	-0.145124	0.467557	0.519492	0.449006	0.711569	0.497326	0.313865	0.155129	0.240934	0.216563	0.107354	0.388309	0.0410699	-0.256713	-0.563927	-0.761249	-0.648685	0.00311747	-0.264625	-0.417298	-0.0286852	-0.275002	-0.409597	-0.0857566	-0.114407	0.326329	0.262845	-0.032402	-0.0266676	0.259914
chr8:Mir24-2	1.25262	1.25262	1.25262	1.25262	1.25262	1.25262	1.42421	1.5	1.5	1.25183	1.5	1.31172	1.38725	1.5	1.47529	1.45854	1.22774	0.656496	0.208405	-0.149177	0.464276	0.516739	0.448872	0.71088	0.498211	0.317488	0.165125	0.250102	0.222664	0.112342	0.391441	0.0417441	-0.258276	-0.565806	-0.762847	-0.648488	0.00182301	-0.27237	-0.423491	-0.0311381	-0.278863	-0.415015	-0.0927719	-0.12015	0.319489	0.257382	-0.0367996	-0.0364801	0.250622
chr17:Slc25a41	1.28569	1.28569	1.28569	1.28569	1.28569	1.28569	1.38945	1.5	1.5	1.5	1.5	1.5	1.5	1.5	1.5	1.5	1.39369	1.3194	1.18431	1.13911	1.12128	1.31686	1.35342	1.31703	1.15452	1.21567	1.20043	1.29051	1.1778	1.00036	0.7573	0.590217	0.190844	0.0467862	-0.0324882	-0.172632	-0.252349	-0.390117	-0.551382	-0.518981	-0.430045	-0.444291	-0.483741	-0.390545	-0.317376	-0.381316	-0.367109	-0.249678	-0.16992
chr5:Tmem129	1.47595	1.47595	1.47595	1.47595	1.47595	1.47595	1.48473	1.5	1.5	1.5	1.5	1.5	1.5	1.5	1.32583	1.42018	1.34061	1.45066	1.25407	1.19748	1.16253	0.971128	0.898945	0.844316	1.0037	1.1663	1.16352	0.875347	0.92761	0.768365	0.850816	0.86136	0.658824	0.617129	0.534085	0.163685	-0.0684673	-0.360768	-0.207847	-0.412941	-0.426666	-0.486884	-0.663418	-0.512184	-0.877121	-0.936246	-0.586069	-0.65826	-0.51666
chr3:Tlr2	1.31912	1.31912	1.31912	1.31912	1.31912	1.31912	1.3612	1.5	1.5	1.5	1.36162	1.16595	1.32547	1.32852	1.5	1.49291	1.46595	1.43622	1.44665	1.31273	1.37332	1.43884	1.5	1.49383	1.48305	1.30667	1.35683	1.478	1.33885	0.980443	0.899716	0.824255	0.696809	0.721602	0.473502	0.26461	0.0927561	-0.0502591	-0.266502	-0.172129	-0.196005	-0.258014	-0.491366	-0.309261	-0.484155	-0.540646	-0.469618	-0.575273	-0.653262
chr8:Lrrc25	0.722965	0.722965	0.722965	0.722965	0.722965	0.722965	1.1872	1.5	1.5	1.5	1.5	1.5	1.5	1.5	1.5	1.5	1.5	1.26047	0.672228	-0.0527405	-0.304005	-0.415982	-1.08449	-0.569079	-0.814131	-0.607223	-0.863153	-0.915158	-1.04582	-0.979771	-0.537201	-0.375137	0.00978067	0.397999	0.0292866	0.273838	-0.0371408	0.30575	0.59926	0.785552	0.821537	0.713032	1.07684	1.10241	1.25585	1.36657	1.25097	1.31926	1.23025
chr4:Tnfrsf14	1.40078	1.40078	1.40078	1.40078	1.40078	1.40078	1.36949	1.5	1.5	1.5	1.5	1.5	1.5	1.5	1.5	1.5	1.33487	1.2418	1.08449	1.01561	0.917212	0.556026	0.440903	0.314843	0.313628	0.358174	0.280965	0.244539	0.102455	0.103488	-0.0555997	-0.181731	-0.125215	-0.119148	-0.100232	-0.132158	-0.410665	-0.316265	-0.104024	0.154016	0.180742	0.0805829	-0.0656498	0.122742	0.0820765	0.212064	0.0791032	0.35098	0.336482
chr5:1700096K18Rik	1.24653	1.24653	1.24653	1.24653	1.24653	1.24653	1.40838	1.5	1.5	1.5	1.5	1.5	1.5	1.5	1.5	1.5	1.5	1.26934	0.554943	0.542837	0.533033	0.361589	0.127715	-0.0103284	-0.0468608	0.104144	0.637231	0.66805	0.725255	1.08077	1.109	1.26139	1.00617	1.13102	0.978495	0.944713	0.477433	-0.07329	-0.159811	-0.0287614	0.142826	-0.223853	-0.297196	-0.348459	-0.268413	0.0706206	-0.12249	0.153856	-0.0281868
chr2:Nol4l	1.29794	1.29794	1.29794	1.29794	1.29794	1.29794	1.47709	1.5	1.44571	1.5	1.25966	1.30294	1.2439	1.30129	1.0881	1.19088	1.15379	1.10852	1.11768	1.19246	0.99871	1.37252	1.24518	1.16999	1.15239	1.322	1.33009	1.18472	1.21531	1.0678	0.946633	1.00742	0.633786	0.659572	0.69577	0.789941	0.734393	0.488389	0.406235	0.171457	0.127492	0.304122	0.269038	0.183469	0.348952	0.14073	-0.00200359	-0.172521	-0.396172
chr3:1700125G22Rik	1.34645	1.34645	1.34645	1.34645	1.34645	1.34645	1.30188	1.5	1.5	1.5	1.5	1.5	1.5	1.28683	1.19878	1.04581	1.001	0.999872	0.963486	0.953035	0.85044	0.614683	0.691334	1.27437	1.5	1.5	1.5	1.35769	1.44195	1.04296	1.09686	1.19138	1.06707	0.918773	0.253637	0.0330725	-0.212285	-0.0855935	-0.29902	-0.621953	-0.511245	-0.647424	-0.750821	-0.659193	-0.466824	-0.503426	-0.633411	-0.419054	-0.432113
chr9:Fam76b	1.01752	1.01752	1.01752	1.01752	1.01752	1.01752	1.18391	1.5	1.47635	1.39046	1.49005	1.30739	1.5	1.5	1.5	1.5	1.5	1.5	1.5	1.5	1.5	1.5	1.5	1.30612	0.887596	1.22004	1.13179	0.802436	0.245976	0.1476	0.121254	0.0353331	0.0357472	-0.115008	-0.199258	0.025071	-0.357555	-0.52408	-0.413755	-0.172957	-0.289449	-0.157622	0.160554	0.0113249	0.284438	0.18777	0.0765983	0.122076	0.0566482
chr11:H3f3b	1.28246	1.28246	1.28246	1.28246	1.28246	1.28246	1.27961	1.5	1.29476	1.16475	0.963862	0.979661	0.909582	0.846501	0.101257	-0.304852	0.242913	0.0695452	0.0727492	-0.09933	0.316921	0.515544	0.580802	0.831688	1.44829	1.5	1.5	1.5	1.5	1.5	1.5	1.5	1.5	1.39076	1.39966	0.679311	0.273069	0.161653	0.0202529	0.0972869	-0.230622	-0.1693	-0.350279	-0.136358	-0.119723	-0.513341	-0.545446	-0.612234	-0.531817
chr8:Xkr5	1.25843	1.25843	1.25843	1.25843	1.25843	1.25843	1.49483	1.5	1.5	1.5	1.5	1.5	1.5	1.49077	1.47335	1.22082	1.11065	0.884351	0.905719	0.884226	0.591485	0.595069	0.664384	0.388655	0.608844	0.571571	0.594092	0.618377	0.610357	0.466631	0.429079	0.540347	0.427792	0.450768	0.549733	0.213996	0.286256	0.173288	0.0855511	0.108507	0.136007	0.222874	0.0454406	0.0821423	0.103075	0.0636414	0.291221	0.363616	0.429276
chr11:Pimreg	1.32289	1.32289	1.32289	1.32289	1.32289	1.32289	1.40314	1.49712	1.15468	1.0834	1.02054	1.185	1.13946	1.06161	0.752038	0.794196	0.630744	0.482552	0.41184	0.47177	0.452482	0.580879	0.0679178	-0.334839	-0.0115914	0.188145	0.183411	0.267978	0.412771	0.393118	0.283898	0.408188	0.235964	0.494872	0.707415	0.374972	0.341756	0.226878	0.408667	0.33049	0.499892	0.768674	0.588428	0.819106	1.10377	1.20381	1.41317	1.0161	1.12565
chr6:Clec5a	1.2249	1.2249	1.2249	1.2249	1.2249	1.2249	1.41049	1.5	1.5	1.5	1.48567	1.5	1.5	1.5	1.5	1.5	1.5	1.31432	1.26182	1.38835	1.22958	1.19945	0.68606	0.533101	0.317364	0.390441	0.322214	0.444948	0.848854	0.727934	0.656886	0.711038	0.521239	0.525314	0.496007	0.784199	0.805757	0.66194	0.557769	0.115546	0.153995	0.111169	0.205814	0.178042	0.196737	0.0510076	-0.0949938	-0.265222	-0.392597
chr18:Tubb6	1.2199	1.2199	1.2199	1.2199	1.2199	1.2199	1.06182	1.48876	1.35633	1.06051	0.954667	0.798766	0.671778	0.662718	0.832057	0.773575	0.887981	1.16437	1.16383	0.984142	1.42798	1.37714	1.27381	1.2654	0.945264	0.923212	0.990348	0.955472	0.948841	0.584464	0.775799	0.471992	0.354368	0.295009	0.328798	0.58715	0.614139	0.463662	0.672034	0.347403	0.20435	0.277868	0.294538	0.510687	0.603532	0.813305	0.711557	0.520032	0.656716
chr5:Tmem211	1.40403	1.40403	1.40403	1.40403	1.40403	1.40403	1.49138	1.5	1.5	1.5	1.42727	1.18001	1.0294	1.00452	0.788306	0.811605	0.940403	0.876603	0.608418	0.483924	0.477879	0.474357	0.441917	0.47162	0.507384	0.56492	0.673865	0.765559	0.749936	0.964958	1.12398	1.06461	1.13199	1.06893	1.06709	1.11389	1.15619	0.97817	0.908888	0.647704	0.447153	0.34669	0.362728	0.337081	0.553038	0.517753	0.505683	0.415093	0.482499
chr9:Cep57	1.07589	1.07589	1.07589	1.07589	1.07589	1.07589	1.22863	1.5	1.5	1.40576	1.5	1.5	1.5	1.5	1.5	1.5	1.5	1.5	1.5	1.5	1.5	1.5	1.5	1.29145	0.920076	1.15709	1.10041	0.815104	0.371461	0.18147	0.0507991	-0.0497217	-0.14633	-0.261395	-0.178518	-0.0824357	-0.338116	-0.742912	-0.570023	-0.428946	-0.487156	-0.304111	-0.0590195	-0.0304025	0.133482	-0.0483084	-0.143876	-0.0788896	0.00544439
chr7:Usf2	1.29747	1.29747	1.29747	1.29747	1.29747	1.29747	1.48141	1.5	1.5	1.5	1.5	1.5	1.5	1.5	1.5	1.30188	1.5	1.5	1.44095	1.5	1.5	1.5	1.5	1.5	1.23999	1.3787	1.28217	1.02543	0.534379	0.365146	0.354832	0.150725	-0.199978	-0.333907	-0.439698	-0.108456	-0.327493	-0.522323	-0.651076	-0.364837	-0.637443	-0.700059	-0.483105	-0.240683	-0.366817	-0.371164	-0.7346	-0.704479	-0.703762
chr2:Chac1	1.244	1.244	1.244	1.244	1.244	1.244	1.10332	1.5	1.5	1.34127	1.19988	1.29852	0.878204	0.870113	0.548957	0.378849	0.729357	0.755494	0.444069	0.311613	0.39069	0.182295	0.148115	0.20775	0.0983318	0.153969	0.54494	0.324982	0.427789	0.137524	0.246186	0.205046	0.412114	0.327485	0.484704	0.56529	0.941478	0.836096	0.859256	0.701331	0.858885	0.814363	0.961644	1.02741	1.46422	1.48177	1.47044	1.26731	1.1365
chr13:Hist1h4c	0.269518	0.269518	0.269518	0.269518	0.269518	0.269518	0.652	1.5	1.29633	1.29807	1.45759	1.5	1.3985	1.18398	1.24973	1.28467	1.5	1.5	1.01603	0.923574	0.988798	1.09385	0.856357	1.3817	1.37079	0.82282	0.379566	-0.598818	-0.539616	-0.328358	-0.27927	-0.0298045	0.195835	-0.116379	0.165667	0.471999	0.848143	1.28458	1.5	1.5	1.26918	1.10077	1.11086	0.556337	0.67248	0.180601	0.141434	0.34163	0.268174
chr16:Mir1306	1.01972	1.01972	1.01972	1.01972	1.01972	1.01972	1.22329	1.5	1.5	1.5	1.5	1.5	1.5	1.5	1.5	1.34614	1.43766	1.5	1.26774	1.39176	1.04961	0.262389	-0.104915	0.181027	0.428831	0.0615382	0.137769	-0.41898	-0.533282	-0.534388	-0.279785	0.218883	0.738972	0.793037	0.714255	0.572903	0.473857	0.740043	1.00897	1.22521	0.827414	1.11521	0.782901	0.384792	0.376812	0.364778	-0.230092	-0.0783558	-0.0122884
chr16:Gm24572	1.0408	1.0408	1.0408	1.0408	1.0408	1.0408	1.18166	1.5	1.48927	1.5	1.5	1.5	1.5	1.5	1.5	1.19193	1.31631	1.42865	1.16276	1.3399	1.00632	0.279246	-0.132398	0.142985	0.366869	0.0486005	0.159521	-0.408092	-0.495087	-0.472019	-0.274143	0.219671	0.775789	0.881999	0.799756	0.658749	0.534883	0.79778	1.07598	1.28732	0.84244	1.17414	0.850357	0.432313	0.416359	0.444689	-0.15412	0.027732	0.0857459
chr9:Snhg5	0.889711	0.889711	0.889711	0.889711	0.889711	0.889711	1.03126	1.5	1.34817	1.214	1.13275	1.30239	1.5	1.45217	1.48368	1.46288	1.22215	0.884489	0.536557	0.830804	0.857102	0.941415	1.01328	0.353176	0.306667	0.0362701	0.721296	0.491787	0.6541	0.420113	0.306768	0.596546	0.344614	0.440682	0.451731	0.629301	0.721516	0.0264996	0.221783	0.128888	0.165457	0.240759	0.319609	0.656829	0.172021	0.58503	0.491218	0.828052	0.782948
chr5:Tacc3	1.497	1.497	1.497	1.497	1.497	1.497	1.47723	1.5	1.5	1.45642	1.5	1.5	1.5	1.5	1.26167	1.32821	1.29022	1.42349	1.21702	1.22694	1.22486	1.07221	0.984438	1.00788	1.20385	1.26741	1.23271	0.866138	0.893925	0.737214	0.813141	0.746863	0.570787	0.525131	0.43434	0.00475831	-0.165857	-0.402922	-0.219247	-0.352538	-0.346766	-0.40514	-0.535124	-0.425796	-0.781554	-0.883026	-0.541656	-0.577311	-0.466838
chr11:Mir3971	1.22299	1.22299	1.22299	1.22299	1.22299	1.22299	1.35948	1.5	1.5	1.26771	1.1107	1.06905	0.636219	0.388568	0.599186	0.885034	0.756649	0.674131	0.614202	0.885536	0.776809	0.752756	0.590804	1.05423	1.20014	1.2828	1.5	1.30271	1.5	1.29504	0.832648	0.737158	0.872319	0.988439	0.64911	0.543122	0.671282	0.223088	0.161721	0.0496242	0.14792	-0.0249143	0.345763	-0.0732457	-0.0856289	-0.206408	-0.250072	-0.637741	-1.04534
chr9:Bcl9l	1.3718	1.3718	1.3718	1.3718	1.3718	1.3718	1.33497	1.5	1.33286	1.26445	1.1649	0.997453	0.828864	0.911521	0.926999	0.724366	0.95049	0.911789	0.75156	0.89024	0.888632	0.759505	0.608572	0.727119	0.794895	0.847328	0.901288	0.795861	0.632431	0.57345	0.590335	0.668639	0.621044	0.73319	0.64406	0.623182	0.624074	0.746705	0.769368	0.692136	0.580979	0.459119	0.385186	0.576323	0.573233	0.386047	0.150711	0.267731	0.150001
chr10:Dohh	1.39733	1.39733	1.39733	1.39733	1.39733	1.39733	1.41298	1.5	1.34322	1.29681	1.32938	1.4684	1.24817	1.11816	0.864831	1.39122	1.12182	0.890263	0.923053	0.680885	0.427803	0.404085	0.251275	0.555811	0.636124	0.716461	0.303354	0.889216	1.04374	0.937255	1.16634	1.36248	1.40656	1.34502	0.887168	0.846082	0.783137	0.464307	0.0560382	-0.166547	-0.436508	-0.435586	-0.286408	-0.380825	-0.271132	-0.0677716	-0.104426	-0.0628851	0.0563798
chr13:Fam120aos	1.03518	1.03518	1.03518	1.03518	1.03518	1.03518	1.46443	1.5	1.5	1.5	1.5	1.5	1.23705	0.788487	0.623878	0.387235	0.498672	0.534839	0.204619	-0.247459	-0.93615	-0.630409	-0.409869	-0.89894	-0.0633927	0.451878	0.39468	0.101116	0.0756953	0.564693	0.523205	0.520028	0.120005	0.0605244	0.421099	-0.315804	-0.631139	-0.429659	0.269055	0.0596758	-0.204719	0.203393	0.588543	0.85956	0.927769	0.976297	1.07245	1.47751	1.39406
chr7:Nectin2	1.23024	1.23024	1.23024	1.23024	1.23024	1.23024	1.34637	1.5	1.20332	1.04429	1.08758	1.17493	1.14764	1.12336	1.12292	1.02068	1.04124	1.17699	1.18325	1.42612	1.42757	1.37599	1.47656	1.5	1.5	1.5	1.5	1.5	1.5	1.21305	1.03434	0.909771	0.707549	0.451943	0.166477	0.00299411	-0.215493	-0.153671	-0.221495	-0.157691	-0.106834	-0.0473533	-0.0638322	0.182133	0.135675	-0.0122042	-0.19028	-0.201706	-0.146972
chr5:Cenpa	1.48508	1.48508	1.48508	1.48508	1.48508	1.48508	1.49285	1.5	1.5	1.27629	1.5	1.5	1.5	1.5	1.5	1.08379	0.552314	0.543906	0.389864	0.304133	0.413584	0.058429	-0.291759	-0.241767	-0.454111	-0.162956	0.00540643	0.378213	0.316319	0.289279	0.296606	0.22471	0.654314	0.539261	0.574069	0.752616	0.748747	0.766831	0.724636	0.705172	0.570833	0.501306	0.491612	0.148724	0.275147	0.323723	0.384293	0.084793	0.022169
chr1:2810408I11Rik	1.23805	1.23805	1.23805	1.23805	1.23805	1.23805	1.3469	1.5	1.5	1.5	1.5	1.5	1.5	1.5	1.40414	1.28799	1.22876	1.2151	1.11996	0.83571	0.59242	0.556305	0.785413	0.967199	1.14885	1.06334	0.92239	0.749174	0.629681	0.416322	0.359331	0.38957	0.464724	0.470914	-0.0537395	-0.427041	-0.328485	-0.294763	-0.0837073	-0.145857	0.0425482	0.0932702	0.511	0.498161	0.175276	0.395586	0.619	0.767463	0.655854
chr1:Fzd5	1.32402	1.32402	1.32402	1.32402	1.32402	1.32402	1.39388	1.5	1.16404	1.24647	1.40972	1.35626	1.5	1.28934	1.31706	1.28509	1.09517	0.906479	1.10003	1.24393	1.32736	1.16447	1.30797	0.975367	1.20913	1.07403	0.907903	0.866069	0.562919	0.305945	0.429703	0.217897	0.464647	0.185303	0.160241	0.138812	0.233924	0.195122	0.0831541	0.208468	0.0831158	0.260494	0.45443	0.28645	0.418518	0.520144	0.483976	0.12945	0.327217
chr17:Itpr3	1.40599	1.40599	1.40599	1.40599	1.40599	1.40599	1.44324	1.5	1.5	1.5	1.5	1.33879	1.37969	1.2607	1.32911	1.29556	1.5	1.5	1.36028	1.422	1.27635	1.14694	1.29238	1.25839	1.45775	1.20009	1.08475	1.10981	0.790095	0.68506	0.617496	0.501368	0.56325	0.489615	0.460668	0.344135	0.597726	0.440782	0.168451	0.56912	0.397492	0.19887	0.0996929	-0.132506	-0.254119	-0.451568	-0.474474	-0.593923	-0.664822
chr6:Hpgds	1.49657	1.49657	1.49657	1.49657	1.49657	1.49657	1.42608	1.5	1.5	1.5	1.5	1.5	1.5	1.5	1.5	1.5	1.5	1.5	1.33679	1.14305	1.09354	1.08316	1.0018	0.672223	0.642325	0.682245	0.557614	0.615306	0.518595	0.611888	0.655329	0.488935	0.644891	0.417574	0.391681	0.299364	0.229442	0.259081	0.03611	0.0560507	-0.183356	-0.269503	-0.337664	-0.487196	-0.511042	-0.631991	-0.658908	-0.585607	-0.511088
chr1:Eloc	1.20422	1.20422	1.20422	1.20422	1.20422	1.20422	1.48953	1.5	1.5	1.5	1.5	1.5	1.5	1.5	1.5	1.5	1.5	1.36579	1.30133	1.23021	0.994173	0.878472	0.794749	0.826063	0.635867	0.459169	0.571769	0.402386	0.430156	0.0570854	0.082616	0.0709226	0.0891057	0.356333	0.0663606	0.0684707	0.121849	0.0894917	-0.028758	0.0196145	0.260809	0.288813	0.238047	0.109311	-0.186419	-0.181769	-0.322756	-0.258929	-0.302043
chr7:Bckdha	1.32557	1.32557	1.32557	1.32557	1.32557	1.32557	1.35715	1.45807	1.23677	1.17531	1.31219	1.34387	1.30688	1.1642	1.00032	1.26881	1.23402	1.2076	0.840506	1.10517	0.895819	0.685716	0.883786	0.759971	0.72411	0.894222	1.02791	0.863402	0.672735	0.618372	0.350218	0.378195	0.236171	0.0218605	0.163273	0.231602	0.0240506	-0.0016224	-0.0581733	0.0608366	0.0388362	0.163664	0.0321608	0.696357	0.820115	0.992076	0.799805	1.09527	0.702827
chr5:Tbl2	1.35079	1.35079	1.35079	1.35079	1.35079	1.35079	1.17208	1.5	1.5	1.5	1.28046	1.38951	1.35841	1.42436	1.33326	1.42756	1.21934	1.41037	0.837379	0.714539	1.02005	1.09856	0.958621	0.648755	0.584801	0.916947	0.811524	0.84701	0.653475	0.695944	0.757315	0.601105	0.515653	0.795087	0.803682	0.688016	0.612148	0.598979	0.525024	0.525037	0.546707	0.402594	0.471775	0.427528	0.397697	0.591327	0.564576	0.220108	0.0602041
chr6:Moxd2	1.44603	1.44603	1.44603	1.44603	1.44603	1.44603	1.39869	1.5	1.3417	1.12833	1.17184	1.0892	1.18349	0.869023	0.796243	0.57132	0.493977	0.514244	0.323337	0.246754	0.351447	0.0360312	-0.0500205	0.0874487	0.0428871	-0.0199461	-0.115998	-0.127318	-0.0618914	-0.0421441	0.356449	0.243761	0.399879	0.459348	0.220631	0.233756	0.451033	0.715894	1.04607	0.84536	0.656741	0.236136	0.253903	0.53888	0.683962	0.828094	0.825607	0.548729	0.570991
chr8:Hmgb2	1.1243	1.1243	1.1243	1.1243	1.1243	1.1243	1.32262	1.4969	1.5	1.5	1.5	1.5	1.5	1.5	1.5	1.5	1.5	1.45122	1.4056	1.3032	1.14893	1.13269	1.13819	1.06351	1.03149	1.00346	0.732544	0.818449	0.781301	0.779466	0.590972	0.640381	0.420868	0.29274	0.214738	0.107865	0.0123682	0.142382	0.0809807	0.0286764	-0.0102953	-0.0731519	-0.0963898	-0.0580563	-0.0573152	0.0981537	0.0677309	0.0344015	-0.0671947
chr13:Hist1h2bh	1.26913	1.26913	1.26913	1.26913	1.26913	1.26913	1.35387	1.39229	1.5	1.5	1.5	1.5	1.5	1.5	1.5	1.41991	1.22546	1.25882	1.18686	0.982665	0.633502	0.683459	0.638219	0.431018	0.480283	0.431243	0.560696	0.443008	0.369262	0.371165	0.494599	0.554761	0.53091	0.501434	0.582733	0.523462	0.474929	0.419306	0.332382	0.257979	0.282286	0.131205	0.10751	0.052031	0.32027	0.251735	0.178151	0.258978	0.284686
chr10:1700012D01Rik	1.23029	1.23029	1.23029	1.23029	1.23029	1.23029	1.31369	1.41809	1.5	1.5	1.5	1.5	1.5	1.5	1.5	1.5	1.4951	1.44338	1.20019	1.01614	0.857907	0.565594	0.347816	0.18807	0.307415	0.259676	0.365366	0.476484	0.456152	0.682943	0.771347	0.871991	1.02374	0.973059	0.888679	0.771393	0.775463	0.730587	0.775154	0.728909	0.466969	0.147155	0.143867	0.217991	0.207068	0.00889427	-0.0771242	-0.335829	-0.493985
chr13:Hist1h2ag	0.671288	0.671288	0.671288	0.671288	0.671288	0.671288	0.915895	0.930468	1.34504	1.15594	1.28897	1.16797	1.26849	1.20765	1.21554	0.975619	0.839946	0.846411	0.749642	0.140156	0.375679	0.480564	0.786866	0.632341	0.569474	0.421903	0.585667	0.828667	0.651365	0.641305	0.880409	0.667836	0.496558	0.274889	0.641686	0.682886	0.932704	0.995968	0.742323	0.701459	0.710553	0.665693	0.841273	0.759859	0.81561	0.476156	0.438319	0.234171	0.12546
chr6:Hist4h4	1.23374	1.23374	1.23374	1.23374	1.23374	1.23374	1.34032	1.21852	1.48136	1.40564	1.17819	0.904272	1.00992	1.09387	1.17621	1.23122	0.910988	0.642199	0.603539	0.687896	0.705243	0.794754	0.775437	1.06953	0.760355	0.722894	0.45567	0.754212	0.831373	0.97968	0.676503	0.589202	0.462674	0.879501	0.494447	0.483361	0.340981	0.520364	0.387206	0.616739	0.486764	0.69822	0.615245	0.786816	0.588573	0.412368	0.404453	0.681963	0.601321
chr8:Mt1	1.15647	1.15647	1.15647	1.15647	1.15647	1.15647	1.29817	1.4896	1.5	1.40025	1.3996	1.5	1.5	1.5	1.5	1.5	1.5	1.5	1.44379	1.12611	1.18886	1.10293	1.0877	0.861228	1.0283	0.921415	0.849869	0.624237	0.461045	0.485744	0.665657	0.472588	0.567422	0.46196	0.456474	0.257998	0.216932	0.219228	0.167804	0.0926716	0.221117	0.0804589	0.345502	0.354833	0.410069	0.146757	0.0228393	0.111265	-0.130068
chr10:Mirlet7i	1.24723	1.24723	1.24723	1.24723	1.24723	1.24723	1.39698	1.45845	1.5	1.41114	1.24299	1.35794	1.18686	1.28061	1.26781	1.17399	1.0933	1.11698	1.36409	1.4229	1.5	1.5	1.3983	1.46863	1.5	1.5	1.5	1.5	1.31978	1.1208	1.10134	1.02354	0.707103	0.807693	0.647823	0.330413	0.0130989	-0.00111959	-0.349829	-0.338302	-0.333293	-0.539895	-0.587504	-0.346121	-0.714969	-0.591324	-0.489358	-0.342711	-0.506891
chr6:H2afj	1.32032	1.32032	1.32032	1.32032	1.32032	1.32032	1.471	1.33498	1.5	1.5	1.31595	1.04973	1.12309	1.14989	1.19905	1.22164	0.922595	0.605249	0.523705	0.545709	0.58888	0.643506	0.585214	0.851467	0.607988	0.569549	0.370191	0.648505	0.759615	0.920383	0.64047	0.520837	0.40565	0.848185	0.464327	0.429883	0.283204	0.414056	0.316	0.553316	0.416682	0.662146	0.602574	0.800927	0.628119	0.448137	0.438492	0.686334	0.579975
chr2:Tor4a	1.37683	1.37683	1.37683	1.37683	1.37683	1.37683	1.37016	1.35405	1.5	1.34976	1.36762	1.25726	1.20502	1.03445	1.15088	1.37448	1.3605	1.18733	1.02936	0.959305	1.09164	1.03946	0.950429	1.28252	1.23386	0.975305	0.852757	0.709338	0.644537	0.772105	0.795548	0.681408	0.5665	0.86978	0.580697	0.624515	0.721054	0.725115	0.772484	0.863699	0.721872	0.552951	0.309542	0.237677	-0.0451686	-0.286787	-0.359319	-0.578032	-0.626194
chr1:Pid1	1.28484	1.28484	1.28484	1.28484	1.28484	1.28484	1.4897	1.42506	1.5	1.5	1.5	1.5	1.5	1.5	1.5	1.5	1.5	1.43255	1.5	1.43709	1.30556	1.4595	1.35838	1.37717	1.1617	1.05911	1.18349	1.14271	1.11201	0.831076	0.75842	0.554365	0.307967	0.0590157	-0.294503	-0.337157	-0.521672	-0.68764	-0.876949	-1.03557	-1.0764	-1.12407	-1.15421	-1.11303	-0.956586	-0.77832	-0.908498	-0.879621	-0.954865
chr11:Fmnl1	1.25082	1.25082	1.25082	1.25082	1.25082	1.25082	1.34956	1.4872	1.5	1.4617	1.35723	1.43408	1.44638	1.5	1.5	1.5	1.5	1.45471	1.27053	1.18115	1.16287	1.17559	1.07774	0.976442	0.917587	0.767126	0.723586	0.773829	0.682179	0.680064	0.676994	0.640293	0.648312	0.587117	0.6682	0.496397	0.487109	0.485607	0.549208	0.497307	0.550568	0.397861	0.350801	0.174681	0.153172	-0.0167518	-0.0922754	-0.0251634	-0.119831
chr8:Mir23a	0.889792	0.889792	0.889792	0.889792	0.889792	0.889792	1.04257	1.26077	1.5	1.07578	1.5	1.38804	1.5	1.5	1.34562	1.0756	1.20947	0.783694	0.361744	0.071703	0.833051	0.708303	0.522026	0.630641	0.454653	0.217155	0.00752638	-0.124852	-0.0973332	-0.239248	0.0365189	-0.41307	-0.579654	-0.822713	-1.09992	-0.96165	-0.246011	-0.344797	-0.51213	-0.236353	-0.551682	-0.866426	-0.418003	-0.579036	0.00518064	-0.0550386	-0.263062	0.153544	0.333117
chr2:Cst3	1.01051	1.01051	1.01051	1.01051	1.01051	1.01051	1.16199	1.45912	1.5	1.5	1.5	1.5	1.5	1.5	1.5	1.5	1.5	1.5	1.5	1.5	1.38398	1.17494	1.0077	0.652824	0.499828	0.535851	0.728611	0.841757	0.462079	-0.154781	0.0686986	0.299914	0.346701	0.0530014	0.143922	-0.0477056	-0.0581537	-0.45489	-0.572459	-0.407724	-0.395681	-0.618345	-0.718955	-0.9146	-0.703024	-0.8288	-0.622738	-0.604292	-0.743911
chr18:Nfatc1	1.19765	1.19765	1.19765	1.19765	1.19765	1.19765	1.18929	1.20802	1.39338	1.38577	1.25626	1.26311	1.15664	1.2358	1.12257	1.16946	1.11842	1.16719	1.11188	0.944647	0.875896	1.08895	1.01915	1.01073	0.684222	0.741012	0.890258	1.01955	0.914508	1.10148	1.12405	1.08759	0.749661	0.779006	0.68767	0.794895	0.782352	0.583421	0.467072	0.320312	0.0755587	-0.163904	0.0258806	0.360997	0.37344	0.363732	0.352426	0.279591	0.153013
chr12:Scarna13	1.1559	1.1559	1.1559	1.1559	1.1559	1.1559	1.07362	0.996509	1.5	1.5	1.5	1.5	1.5	1.5	1.37663	1.42304	1.06117	0.510296	0.773739	0.181384	0.258557	0.583113	0.735997	0.621961	0.768311	0.659451	0.680032	0.55953	0.878163	0.826974	1.15198	1.02048	1.24062	0.634767	0.513608	0.255894	0.445664	0.325525	0.133474	0.728117	0.336291	0.410407	0.412984	0.0979701	0.563005	0.929519	1.20176	0.824898	0.686255
chr10:Xpot	1.33544	1.33544	1.33544	1.33544	1.33544	1.33544	1.41118	1.38931	1.5	1.42413	1.29241	1.28334	1.23222	1.12573	0.922781	1.10111	1.13802	1.07525	1.06902	0.954084	0.973109	1.12395	1.00752	1.05918	1.07659	1.1221	1.15526	1.11654	1.01059	1.04987	1.08998	1.02629	0.949263	0.929962	0.767152	0.797489	0.841047	0.668225	0.737214	0.615059	0.496987	0.422881	0.303805	0.325634	0.25092	0.180589	0.0571097	-0.14123	-0.0733808
chr15:Klf10	1.22194	1.22194	1.22194	1.22194	1.22194	1.22194	1.28545	1.29874	1.5	1.5	1.5	1.5	1.16684	1.17357	0.616586	0.65756	0.446654	0.137637	0.192265	-0.162988	-0.308994	-0.11375	-0.458277	-0.151904	-0.111337	0.259578	0.412122	0.527672	0.736341	0.516496	0.37794	0.600821	0.232643	0.102048	0.040491	-0.116438	-0.21124	-0.195046	-0.0526224	-0.126927	0.0310286	0.138394	0.142065	0.368011	0.656295	0.807096	1.07557	1.30875	1.16736
chr18:Mir6983	1.19629	1.19629	1.19629	1.19629	1.19629	1.19629	0.982431	0.945712	1.5	1.5	1.5	1.5	1.5	1.5	1.5	1.5	1.5	1.5	1.4663	0.76604	0.326555	0.442631	0.495315	0.214093	0.115464	-0.0918005	-0.00380694	-0.0674799	-0.333516	-0.341451	-0.484302	-0.68951	-1.01825	-1.38812	-1.5	-1.5	-1.5	-1.5	-1.5	-1.4225	-1.4975	-1.28614	-1.1361	-0.865822	-0.891451	-0.941907	-0.649119	-0.480804	-0.416688
chr10:Cdk1	1.03477	1.03477	1.03477	1.03477	1.03477	1.03477	1.1057	1.27624	1.35851	1.28672	1.30467	1.33493	1.23372	1.1675	0.981106	0.88639	1.07099	1.15205	1.03399	1.19649	1.07769	1.15739	1.01247	1.0453	1.09212	1.26723	1.35763	1.25713	1.1983	1.10552	0.764357	0.906196	0.739822	0.841927	0.680726	0.496787	0.337568	0.364376	0.447313	0.332827	0.548161	0.704083	0.545294	0.670213	0.604639	0.648604	0.666346	0.563413	0.279324
chr2:Mir6999	1.05777	1.05777	1.05777	1.05777	1.05777	1.05777	1.13638	1.44033	1.5	1.5	1.5	1.5	1.5	1.5	1.26141	1.5	1.44908	1.18168	1.10836	0.924288	0.692343	0.607058	0.42969	-0.196941	-0.021693	0.00745053	0.248763	0.404947	0.410939	0.171998	0.147025	0.0554943	0.126991	0.265215	0.448072	0.56286	0.691705	0.421222	0.249937	0.35968	0.371624	0.715949	1.06985	0.894299	0.686397	1.17806	0.858013	0.958863	0.615394
chr11:Cuedc1	0.92912	0.92912	0.92912	0.92912	0.92912	0.92912	0.904815	0.986923	1.19227	1.18751	1.12295	1.17241	1.05885	0.999451	1.04515	1.05228	1.15507	1.16905	1.05028	1.04996	1.09424	1.11149	0.984704	0.824526	0.773769	0.735129	0.819724	0.922217	0.876773	0.998876	0.905995	0.77067	0.842058	0.776809	0.93559	1.08943	1.09042	0.860561	0.629685	0.610262	0.394266	0.225832	0.305752	0.133123	0.263102	0.356408	0.191748	0.19225	0.428591
chr5:Lrch4	1.31675	1.31675	1.31675	1.31675	1.31675	1.31675	1.13857	1.25869	1.5	1.5	1.5	1.5	1.49262	1.5	1.5	1.5	1.5	1.5	1.5	1.5	1.41053	1.19399	1.20131	1.47008	1.30726	1.11895	0.99919	0.826226	0.727347	0.616986	0.554895	0.0833981	0.0265944	-0.119264	-0.413623	-0.368216	-0.385782	-0.723318	-0.454218	-0.647116	-0.841185	-1.09832	-0.86145	-0.748606	-0.788416	-0.468703	-0.273046	-0.0851384	0.123947
chr12:Gm10433	1.00168	1.00168	1.00168	1.00168	1.00168	1.00168	1.39116	1.47096	1.5	1.5	1.5	1.43196	1.5	1.5	1.31202	1.5	1.5	1.24826	1.30702	1.10221	1.06434	1.12578	0.984711	0.822076	0.98027	0.778984	0.428827	0.467349	0.44108	0.14827	0.284832	0.176833	-0.0467977	-0.199696	-0.119068	-0.288582	-0.273781	-0.287426	-0.265187	-0.1136	-0.0771571	-0.0188649	0.13366	0.238961	0.47636	0.482353	0.355993	0.472917	0.416698
chr2:Ube2c	0.878425	0.878425	0.878425	0.878425	0.878425	0.878425	1.19703	1.34596	1.48316	1.3757	1.07051	1.09781	1.32726	1.13082	0.833746	0.701418	0.913557	0.919215	0.92568	0.939411	0.881115	0.863877	1.20257	0.923031	1.02408	1.16988	1.08658	1.13424	0.711935	0.627076	0.767152	0.86895	0.840059	0.625102	0.588525	0.5584	0.628027	0.690097	0.712933	0.853262	0.914168	0.621852	0.636515	0.738772	0.488859	0.466961	0.39697	0.149295	0.0495127
chr10:Mir8104	1.05738	1.05738	1.05738	1.05738	1.05738	1.05738	1.24418	1.25405	1.5	1.5	1.5	1.5	1.5	0.932164	1.04849	0.643665	0.705908	0.531765	0.771816	0.202584	0.326565	0.119531	-0.258474	-0.316367	-0.272306	-0.476839	-0.308137	-0.104448	-0.150814	-0.555251	-0.459008	-0.356139	-0.253319	0.308836	0.775682	0.954497	1.13671	1.5	1.48968	1.5	1.5	1.40628	1.33524	1.44607	1.21913	1.22828	1.1292	0.943319	0.694805
chr12:Snhg10	1.3972	1.3972	1.3972	1.3972	1.3972	1.3972	1.16333	1.14116	1.5	1.5	1.5	1.5	1.5	1.5	1.32047	1.27741	0.929112	0.55118	0.758101	0.120002	0.158687	0.351656	0.525042	0.339025	0.474313	0.410714	0.470273	0.313803	0.590101	0.615629	0.999099	0.906812	1.28291	0.665234	0.584419	0.397643	0.673803	0.547857	0.353076	0.943799	0.420852	0.407169	0.384328	-0.0128732	0.35351	0.742534	1.04295	0.581701	0.455642
chr6:Vamp1	1.4873	1.4873	1.4873	1.4873	1.4873	1.4873	1.46854	1.34195	1.5	1.5	1.22552	1.14296	1.1459	1.05884	0.779178	1.06058	1.02753	1.17403	1.41309	1.30008	1.23237	1.5	1.5	1.48808	1.29391	1.40883	1.18202	1.19601	1.12759	0.867896	0.803858	0.893734	0.563384	0.646371	0.492693	0.512763	0.426983	0.433874	0.271357	0.226622	0.180068	0.0439461	-0.00557457	-0.0385207	-0.166945	-0.20429	-0.0997105	-0.0625556	-0.0277554
chr5:Ywhah	1.178	1.178	1.178	1.178	1.178	1.178	1.14742	1.4011	1.5	1.26621	0.98584	1.24255	1.36259	1.29254	1.39269	1.47801	1.5	1.5	1.46717	1.29891	1.29188	1.46078	1.4861	1.33153	1.5	1.49778	1.5	1.46478	1.37353	1.38719	1.26399	1.32276	1.03036	0.820096	0.577214	0.352728	0.232231	0.253206	0.169016	-0.14209	-0.421812	-0.372494	-0.808709	-0.899	-1.08574	-0.716171	-0.736025	-0.792884	-0.751351
chr1:Nek2	1.21715	1.21715	1.21715	1.21715	1.21715	1.21715	1.24046	1.47088	1.5	1.33869	1.29298	1.11418	1.18889	1.04755	1.0608	1.20117	1.19113	0.949579	0.653666	0.644538	0.634993	0.503916	0.598277	0.699265	0.728289	0.587943	0.419618	0.522824	0.698247	0.56724	0.433703	0.646488	0.668917	0.668716	0.468563	0.757921	0.745495	0.900181	0.812323	0.830118	1.20369	1.28695	0.823229	0.917732	0.877669	0.764817	0.370601	0.328376	0.21072
chr13:Ctla2b	1.07596	1.07596	1.07596	1.07596	1.07596	1.07596	1.06466	1.36602	1.5	1.30379	1.40921	1.27761	1.5	1.45812	1.5	1.34448	1.44009	1.20588	1.30569	1.43554	1.5	1.5	1.5	1.29843	1.38694	1.34499	1.47363	1.04483	1.3645	0.975896	0.772196	0.667535	0.628276	0.588016	0.562224	0.325579	0.133115	-0.186443	-0.350658	-0.566479	-0.696674	-0.843777	-0.989874	-1.04457	-1.20664	-1.28315	-1.35701	-1.34832	-1.44012
chr1:Aspm	1.32846	1.32846	1.32846	1.32846	1.32846	1.32846	1.20003	1.40716	1.5	1.4762	1.35107	1.39381	1.39165	1.34609	1.26281	1.02407	0.95793	0.919051	0.660811	0.529389	0.623123	0.798925	0.795686	0.755531	0.596589	0.677576	0.643261	0.490195	0.587744	0.639104	0.622022	0.569778	0.595273	0.526159	0.497086	0.492357	0.53796	0.535671	0.541004	0.514399	0.447012	0.515991	0.447021	0.272072	0.243534	0.222525	0.335711	0.237966	0.239933
chr8:Abhd8	1.29228	1.29228	1.29228	1.29228	1.29228	1.29228	1.32142	1.47741	1.5	1.5	1.5	1.5	1.5	1.5	1.5	1.5	1.5	1.5	1.5	1.5	1.5	1.5	1.34052	1.10055	0.90443	0.579531	0.730687	0.612234	0.361917	0.0909525	0.196744	-0.0850252	-0.106341	-0.053542	-0.212795	-0.238174	0.197814	-0.254333	-0.236398	-0.151554	0.00326983	0.141728	0.194996	0.218051	-0.0445679	-0.130015	-0.10947	-0.543947	-0.289999
chr19:Calhm2	1.23151	1.23151	1.23151	1.23151	1.23151	1.23151	1.35769	1.47606	1.5	1.5	1.27402	1.14225	1.21397	1.34251	1.34144	1.01847	1.31503	1.43853	1.33072	1.36447	1.37354	1.4565	1.5	1.5	1.5	1.38322	1.5	1.25927	0.699208	0.578489	-0.0465747	-0.0913356	-0.0184772	-0.200602	-0.239648	-0.168472	-0.188423	-0.549305	-0.710022	-0.49987	-0.347801	-0.395961	-0.451058	-0.581342	-0.624468	-0.711434	-0.784627	-0.518244	-0.674515
chr19:1700020D05Rik	1.35396	1.35396	1.35396	1.35396	1.35396	1.35396	1.45523	1.34515	1.5	1.5	1.5	1.5	1.39169	0.784037	0.726526	1.03969	1.29378	1.40654	1.32157	1.26092	1.07816	1.10975	1.19205	1.3094	1.5	1.23971	1.2961	1.00925	0.9465	1.00334	0.760883	0.675341	0.467806	0.415588	0.253793	0.261896	0.404782	-0.00458952	0.0234832	-0.246036	-0.351709	-0.462424	-0.394111	-0.201322	-0.137482	-0.058985	-0.388601	-0.315534	-0.231497
chr8:Ap3m2	1.10161	1.10161	1.10161	1.10161	1.10161	1.10161	1.17804	1.30058	1.5	1.37031	1.39744	1.42544	1.5	1.5	1.5	1.38779	1.31604	1.33772	1.35263	1.46413	1.5	1.5	1.5	1.5	1.5	1.5	1.21233	0.907025	0.444204	0.24661	0.160588	-0.108837	-0.587023	-0.968937	-1.14337	-1.16212	-1.18926	-1.20969	-1.17232	-1.02213	-0.954184	-0.885133	-0.515164	-0.462231	-0.010736	0.0599434	0.277052	0.295094	0.246262
chr17:Trip10	0.921506	0.921506	0.921506	0.921506	0.921506	0.921506	0.962752	1.39576	1.5	1.2198	1.42276	1.39404	1.30541	1.5	1.24124	1.13068	1.17479	1.22694	0.852162	0.667634	0.96054	1.20963	1.27173	1.4262	1.10845	1.22231	1.20912	0.930805	0.889855	1.36597	1.24066	0.949275	0.823495	0.523743	0.11983	0.0204678	0.130093	0.00244874	0.266128	0.0557218	-0.53566	-0.462476	-0.484421	-0.449825	-0.516381	0.0178674	0.156365	-0.161828	0.301207
chr9:Cgas	1.03075	1.03075	1.03075	1.03075	1.03075	1.03075	1.3769	1.43717	1.5	1.5	1.5	1.5	1.41106	1.43767	1.5	1.5	1.5	1.41511	1.34681	1.37164	1.28744	1.1228	1.26442	1.26357	1.39371	1.0095	1.11833	1.14	0.989043	1.03574	1.03192	0.728132	0.51759	0.425299	0.362418	0.092999	0.0686567	-0.228319	-0.169327	-0.104116	-0.309443	-0.440437	-0.423232	-0.344876	-0.484778	-0.431468	-0.56766	-0.691872	-0.649257
chr5:Ccng2	1.23788	1.23788	1.23788	1.23788	1.23788	1.23788	1.20512	1.41933	1.5	1.5	1.5	1.27441	1.46423	1.5	1.5	1.5	1.5	1.5	1.5	1.46215	1.12613	1.02771	1.5	1.18236	1.10936	1.04921	1.00141	0.775601	0.799356	0.641655	0.472732	0.976535	0.743723	0.400893	0.683685	0.587341	0.261793	0.434449	0.485224	0.257219	0.330481	0.131816	-0.208777	-0.0346848	0.0859163	-0.19706	-0.103217	-0.0324544	-0.361846
chr12:Rpl36al	1.05204	1.05204	1.05204	1.05204	1.05204	1.05204	1.12429	1.12657	1.5	1.5	1.5	1.3641	1.5	1.5	1.5	1.5	1.5	1.5	1.5	1.4475	1.14414	0.836258	0.80206	0.0448342	0.138	0.096975	0.164627	0.000345096	0.030398	0.0337034	0.140863	0.629135	1.01703	1.28837	1.5	1.11023	0.697754	0.323267	0.314361	0.28874	0.117238	-0.303131	-0.592174	-0.770108	-0.855236	-1.32319	-0.922837	-0.705722	-0.779413
chr6:Slc6a6	1.33311	1.33311	1.33311	1.33311	1.33311	1.33311	1.29335	1.23377	1.5	1.5	1.22562	0.924097	0.940579	1.22271	1.27899	1.42999	1.3591	1.5	1.5	1.40784	1.25152	1.19717	1.5	1.5	1.5	1.5	1.28311	1.35616	1.1723	1.12403	0.989453	0.892931	1.08231	0.53525	-0.0153038	-0.0145502	-0.30632	-0.217905	-0.0602241	-0.441068	-0.499797	-0.651877	-0.756238	-0.841549	-0.85697	-0.784404	-0.981014	-0.613475	-0.593123
chr5:Mir671	0.916105	0.916105	0.916105	0.916105	0.916105	0.916105	1.02896	1.27075	1.5	1.48312	1.4444	1.12587	0.94889	0.821462	1.19552	0.800074	0.769458	0.359949	0.541234	0.105914	-0.106613	-0.185181	0.0953367	0.392277	0.364743	-0.00121094	0.268015	0.535379	0.429546	0.0477651	0.0597665	0.0319017	-0.0564187	0.150102	-0.239217	-0.174483	0.535453	0.316874	-0.148649	0.707631	0.91563	1.14477	1.29542	1.5	1.5	1.5	1.5	1.38616	1.26497
chr15:A330009N23Rik	1.45302	1.45302	1.45302	1.45302	1.45302	1.45302	1.24936	1.17929	1.5	1.43427	1.39221	1.5	1.5	1.5	1.47602	1.48609	1.44816	1.5	1.44039	1.5	1.42626	1.11518	1.24483	0.823821	0.652784	0.585777	0.769732	0.697118	0.629355	0.505298	-0.0590662	-0.0781525	0.0494218	-0.554711	-0.234619	-0.439432	-0.194142	-0.382884	-0.595687	-0.461611	-0.64642	-0.880371	-0.835968	-0.852515	-0.669935	-0.72526	-0.466643	-0.370628	-0.269054
chr18:Ndufa2	1.35738	1.35738	1.35738	1.35738	1.35738	1.35738	1.1607	1.26075	1.5	1.5	1.5	1.5	1.5	1.5	1.5	1.5	1.5	1.5	1.43042	0.989094	1.12039	1.12351	1.21605	1.35291	0.746354	0.579186	0.788519	1.05415	1.15371	0.697128	0.497436	0.174684	-0.347159	-0.280843	-0.11312	0.0365192	0.0313387	-0.167934	-0.648644	-0.854264	-0.421061	-0.521584	-0.349322	0.0256899	-0.352949	-0.307377	-0.52491	-0.602618	-0.703142
chr15:Mir6958	0.438951	0.438951	0.438951	0.438951	0.438951	0.438951	0.872857	1.40308	1.5	1.5	1.5	1.5	1.5	1.5	1.5	1.38215	1.19453	0.829004	0.659076	0.381468	-0.00786483	-0.150089	-0.111229	-0.150916	0.0179506	0.0332125	-0.199409	-0.112519	-0.184149	-0.694805	-0.743869	-0.62973	-0.769932	-0.453763	-0.602079	-0.529114	-0.0466987	0.318244	0.646173	1.01847	1.22218	1.11435	1.20337	1.19692	1.1706	1.17988	1.01528	0.864742	1.01661
chr16:Mefv	1.09206	1.09206	1.09206	1.09206	1.09206	1.09206	1.09676	1.3881	1.5	1.5	1.5	1.5	1.5	1.3658	1.46578	1.5	1.5	1.5	1.48744	1.49354	1.47811	1.5	1.40695	1.5	1.12987	1.20502	1.22709	1.26051	1.21855	1.09032	1.0226	0.761327	0.545383	0.506621	0.268938	0.51682	0.340093	0.116425	0.0200464	-0.31823	-0.522472	-0.786508	-0.42444	-0.62946	-0.60965	-0.818011	-0.774358	-1.15609	-1.04939
chr7:Ypel3	1.44316	1.44316	1.44316	1.44316	1.44316	1.44316	1.19142	1.38214	1.5	1.5	1.5	1.5	1.5	1.5	1.5	1.21342	0.822563	0.959626	0.85475	0.723045	0.640206	-0.0624208	0.159625	-0.242802	-0.590178	-0.319025	-0.0062855	0.278137	0.590433	0.44298	0.379059	0.129564	-0.164103	-0.351773	-0.387717	-0.543487	-0.932944	-1.21871	-1.25997	-1.5	-1.5	-1.4764	-1.21926	-0.990876	-0.934611	-0.907746	-0.320464	-0.250329	-0.149149
chr12:Pnn	1.06444	1.06444	1.06444	1.06444	1.06444	1.06444	1.3075	1.21309	1.5	1.5	1.5	1.5	1.5	1.5	1.5	1.5	1.3162	1.07976	1.01956	0.819396	0.796169	0.445492	0.958225	0.838241	0.662857	0.675303	0.587533	0.623785	0.412046	0.929011	0.816692	0.545998	0.519055	0.0343298	-0.241107	-0.401798	-0.87564	-0.844814	-0.565186	-0.162594	-0.58147	-0.68009	-0.776588	-0.666105	-0.677342	-0.562864	-0.0790073	-0.024489	0.12757
chr7:Proser3	1.44114	1.44114	1.44114	1.44114	1.44114	1.44114	1.39818	1.43848	1.5	1.5	1.5	1.5	1.5	1.5	1.39236	1.27128	1.02206	1.32525	1.28411	0.864295	0.981174	0.662536	0.535041	0.601694	0.387859	0.440327	0.527621	0.502244	0.203975	0.176565	0.437675	0.109324	0.349508	0.38553	0.0730157	0.112585	-0.0610365	-0.198915	-0.0509865	0.210426	0.0756487	-0.0440446	0.041745	0.0424171	0.0586079	0.384532	0.448783	0.59216	0.877065
chr10:Hmg20b	1.14544	1.14544	1.14544	1.14544	1.14544	1.14544	1.01263	1.19428	1.5	1.5	1.5	1.5	1.5	1.5	1.5	1.5	1.5	1.5	1.5	1.22656	0.79559	0.121276	-0.448334	-0.150026	0.0166514	-0.0136278	0.188606	0.305667	-0.102341	0.222772	0.431449	0.385356	0.510996	0.508788	0.373725	0.17588	0.239629	-0.0714521	-0.214406	0.126742	-0.41244	-0.131902	-0.18935	-0.0882666	-0.0484819	-0.181827	0.44519	0.380969	0.252951
chr10:Mtrf1l	1.26322	1.26322	1.26322	1.26322	1.26322	1.26322	1.33593	1.2899	1.43291	1.40621	1.3264	1.2443	1.39709	1.15027	1.1759	1.29066	1.13233	1.29635	0.965417	0.726935	1.00058	1.18755	0.99492	0.648827	0.98899	1.0516	0.966036	0.931363	0.548775	0.497529	0.722598	0.377624	0.276499	0.355754	0.283104	-0.00235731	-0.301517	-0.456666	-0.521289	-0.160287	0.184536	0.130183	0.190901	0.0247088	-0.220751	-0.329679	-0.260126	0.208207	0.19552
chr10:Dusp6	1.06378	1.06378	1.06378	1.06378	1.06378	1.06378	1.05089	1.1904	1.13809	1.30459	1.21521	1.12416	1.18268	1.10004	1.19202	1.17421	1.12287	1.15675	1.10582	1.08397	0.857756	1.00558	1.16614	1.066	1.10403	1.04905	1.15206	1.20561	1.22339	1.03739	0.957346	0.861141	0.648733	0.55044	0.548055	0.47972	0.42165	0.332222	0.280208	0.310369	0.449922	0.618767	0.647338	0.594806	0.48183	0.552398	0.501495	0.486462	0.443999
chr13:Hist1h3f	1.10711	1.10711	1.10711	1.10711	1.10711	1.10711	1.22533	1.32342	1.43012	1.5	1.5	1.48874	1.5	1.5	1.5	1.2696	1.09886	1.07512	0.981864	0.816476	0.517041	0.586602	0.53	0.358778	0.376443	0.453875	0.521063	0.395048	0.367036	0.3874	0.512381	0.522965	0.487098	0.529135	0.637444	0.542939	0.459997	0.560058	0.519652	0.477836	0.494578	0.384018	0.417053	0.406729	0.611223	0.541982	0.531235	0.651868	0.559261
chr1:Mir6353	0.965989	0.965989	0.965989	0.965989	0.965989	0.965989	0.979069	0.855388	1.24893	1.5	1.5	1.5	1.5	1.5	1.5	1.39994	1.5	1.5	1.5	1.46419	1.2615	1.43729	1.36981	1.48529	1.37529	1.37964	1.5	1.2899	1.4759	1.30507	1.28497	1.31896	1.02859	0.786707	0.613345	0.465501	0.317822	0.127979	-0.0218769	-0.289764	-0.358547	-0.461566	-0.613742	-0.595115	-0.569337	-0.537919	-0.567382	-0.545006	-0.619968
chr13:Mxd3	0.722573	0.722573	0.722573	0.722573	0.722573	0.722573	1.14174	1.15031	1.28375	1.43146	1.27153	1.22016	1.09843	1.19396	1.19949	1.39949	1.41848	1.12128	0.974106	0.943942	0.790351	1.04615	1.06339	1.12288	1.19125	1.37571	1.21327	1.19803	1.08329	1.05451	1.16677	0.987311	1.10667	1.08374	1.06516	0.889288	0.683303	0.527757	0.436586	0.493009	0.583072	0.346529	0.389979	0.180245	0.106006	0.0672691	0.0313227	0.130234	0.200012
chr3:Rap2b	1.06746	1.06746	1.06746	1.06746	1.06746	1.06746	1.34559	1.40678	1.32939	1.5	1.5	1.44091	1.31038	1.041	1.01228	0.836795	0.981253	0.967163	1.2706	1.5	1.45306	1.5	1.36112	1.44268	1.5	1.25478	1.25555	1.38049	1.22532	0.782249	0.300967	0.260305	0.0179468	0.234768	-0.0194723	-0.174504	0.113949	0.120789	-0.0379919	-0.00848028	0.169124	0.272787	0.0730358	-0.0123609	0.119443	0.138293	0.428113	0.374195	0.254334
chr7:Fosb	1.48653	1.48653	1.48653	1.48653	1.48653	1.48653	1.30071	1.32478	1.32779	1.5	1.28439	1.16507	0.93403	0.855171	0.706938	0.830948	0.936117	1.15145	1.28201	1.17783	1.00878	1.20908	1.29973	1.5	1.40664	1.5	1.5	1.39502	1.08662	0.803473	0.793542	0.742388	0.67997	0.642894	0.384278	0.367397	-0.0104941	-0.282485	-0.23737	-0.200864	-0.299013	-0.459929	-0.422178	-0.575427	-0.507812	-0.603612	-0.601898	-0.424589	-0.181825
chr17:Khsrp	0.927942	0.927942	0.927942	0.927942	0.927942	0.927942	1.05547	1.43013	1.49429	1.5	1.5	1.5	1.5	1.5	1.5	1.5	1.5	1.4775	1.31457	1.30135	1.28843	1.43428	1.49977	1.5	1.37871	1.46049	1.48933	1.5	1.35924	1.1313	0.948038	0.777448	0.382357	0.254529	0.130051	-0.0212338	-0.129877	-0.276575	-0.383914	-0.394935	-0.335021	-0.404328	-0.490155	-0.317508	-0.246961	-0.298626	-0.253617	-0.232195	-0.236375
chr10:Mknk2	0.97817	0.97817	0.97817	0.97817	0.97817	0.97817	1.23967	1.16025	1.46392	1.5	1.5	1.5	1.5	1.5	1.5	1.5	1.5	1.34268	1.42	1.37548	1.16706	1.03317	1.05655	1.06229	1.14066	0.994554	0.979264	1.12575	1.12529	0.998136	0.598113	0.402384	0.517854	0.358957	0.391176	0.399409	0.521333	0.502079	0.444526	0.520981	0.547745	0.659977	0.609358	0.472914	0.448487	0.264752	0.0210467	-0.0448763	-0.291104
chr4:Bach2	1.20409	1.20409	1.20409	1.20409	1.20409	1.20409	1.49205	1.45964	1.39434	1.5	1.5	1.5	1.5	1.5	1.49801	1.5	1.29634	1.20099	1.30301	1.26702	0.961926	0.862209	0.99602	0.956589	1.12947	1.34479	1.3347	1.15754	0.838345	0.646793	0.515784	0.422885	0.492432	0.378464	0.272078	-0.0933856	-0.49715	-0.584518	-0.49462	-0.493975	-0.516529	-0.284151	-0.389315	-0.726449	-0.915909	-0.957107	-0.750376	-0.422242	-0.339732
chr9:Mir7086	1.35624	1.35624	1.35624	1.35624	1.35624	1.35624	1.36387	1.26321	1.29656	1.5	1.5	1.5	1.5	1.5	1.5	1.5	1.5	1.5	1.5	1.5	0.742927	0.429127	0.798278	0.652986	0.703183	0.888143	0.328099	0.33365	-0.330378	-0.319654	-0.407828	-0.504254	-0.221858	-0.827567	-0.998028	-1.07401	-1.08628	-0.691947	-1.0966	-0.747704	-0.896755	-1.26614	-1.16336	-1.08896	-1.07574	-1.07232	-1.32346	-1.5	-1.45881
chr10:Galnt4	0.985435	0.985435	0.985435	0.985435	0.985435	0.985435	1.22823	1.19358	1.45868	1.5	1.5	1.5	1.5	1.5	1.5	1.2878	1.26039	1.1982	1.37975	1.11996	1.09195	0.861763	0.931375	0.795478	0.86164	0.808003	1.12201	1.1186	0.971056	0.781777	0.942722	0.548388	0.617252	0.634802	0.794032	0.777828	0.616934	0.291914	0.122759	0.0197528	0.164883	-0.0980564	0.0386067	0.00166665	-0.43456	-0.336231	-0.229432	-0.186005	-0.0922561
chr2:Zfp217	1.24419	1.24419	1.24419	1.24419	1.24419	1.24419	1.48672	1.39318	1.4941	1.5	1.5	1.5	1.5	1.5	1.5	1.5	1.5	1.42391	1.5	1.47237	1.10607	1.07852	1.00372	1.04844	0.923307	0.703973	0.664627	0.899198	0.827663	0.746874	0.624843	0.719399	0.662434	0.582806	0.431083	0.467821	0.521557	0.620772	0.328048	0.179574	0.170859	-0.0252867	-0.18225	-0.19279	-0.22236	-0.167113	-0.136697	-0.254566	-0.462838
chr5:Gm20605	1.32917	1.32917	1.32917	1.32917	1.32917	1.32917	1.15828	1.24232	1.48293	1.5	1.5	1.5	1.42369	1.5	1.5	1.5	1.5	1.5	1.5	1.5	1.40168	1.18904	1.19194	1.49089	1.34387	1.15322	1.01374	0.865198	0.796308	0.664455	0.565947	0.0896836	0.00454241	-0.145664	-0.459098	-0.430004	-0.462268	-0.764294	-0.502468	-0.638438	-0.847542	-1.09063	-0.793786	-0.690417	-0.737619	-0.417233	-0.229161	-0.0470282	0.169485
chr19:Ehd1	0.970267	0.970267	0.970267	0.970267	0.970267	0.970267	1.04716	1.22152	1.43576	1.5	1.5	1.5	1.5	1.5	1.5	1.5	1.5	1.37878	1.19417	0.93789	0.84607	0.632209	0.559053	0.275923	0.412663	0.338872	0.413552	0.28307	0.405347	0.576943	0.470484	0.431515	0.448176	0.551247	0.609226	0.59988	0.50983	0.406108	0.449437	0.551667	0.350856	0.411921	0.392959	0.298821	0.24533	0.276294	-0.0302458	-0.0960573	-0.00160527
chr18:Csf1r	1.17571	1.17571	1.17571	1.17571	1.17571	1.17571	1.157	1.32948	1.42926	1.5	1.5	1.5	1.5	1.5	1.5	1.5	1.5	1.5	1.5	1.47434	1.12214	1.06835	1.08004	0.964186	0.840824	1.04241	1.131	1.00541	0.926978	0.936706	0.550433	0.234326	-0.0909356	-0.40646	-0.540062	-0.685	-0.827134	-0.792745	-0.911359	-1.07814	-0.945138	-0.858292	-0.531461	-0.294454	-0.172507	-0.132681	0.0780407	0.124754	-0.100257
chr7:Inafm1	0.980605	0.980605	0.980605	0.980605	0.980605	0.980605	1.35939	1.26696	1.43246	1.5	1.5	1.49861	1.5	1.5	1.5	1.5	1.5	1.41821	1.5	1.5	1.5	1.37677	1.5	0.79061	0.744977	0.868153	0.775133	0.652663	1.03789	0.601362	0.634543	0.537234	0.541218	0.3768	0.473746	0.197277	0.0290958	-0.0931919	-0.00645991	-0.0704185	-0.381406	-0.651175	-0.665806	-0.629285	-0.647998	-0.707302	-0.376765	-0.303017	-0.209892
chr17:Nrm	0.696401	0.696401	0.696401	0.696401	0.696401	0.696401	1.30098	1.31402	1.41827	1.5	1.5	1.23455	1.06417	0.983037	0.870251	0.749481	0.701429	0.126767	0.0201946	0.658358	0.919572	1.1662	1.212	0.988211	1.1661	1.16211	1.37891	1.26947	1.41879	1.47377	1.09947	0.878732	0.638384	0.7118	0.669904	0.609794	0.878957	0.671557	0.944169	0.812034	0.731734	0.592165	0.682059	0.585252	0.363373	0.789889	0.626949	0.507801	0.26686
chr17:Mrpl18	0.993362	0.993362	0.993362	0.993362	0.993362	0.993362	1.32828	1.46903	1.39476	1.5	1.5	1.5	1.48677	1.5	1.4136	0.912246	0.865588	0.54083	0.784533	0.739696	0.585266	0.534782	0.847038	1.16809	0.71093	0.764112	1.1305	1.23072	1.28381	0.908466	0.885382	0.819635	0.752068	0.463016	0.352043	0.530927	0.484318	0.309624	0.191517	-0.0346591	-0.0503327	-0.000598339	0.322489	0.0312528	0.343146	0.344645	0.379838	0.24266	0.399688
chr2:Snora17	1.08284	1.08284	1.08284	1.08284	1.08284	1.08284	1.17953	1.10382	1.04096	1.5	1.5	1.5	1.5	1.5	1.5	1.5	1.5	1.5	1.5	1.5	1.5	1.04468	0.971491	0.966462	1.05162	0.989173	0.763152	0.636718	0.829854	0.511922	0.275009	-0.0990511	0.324144	0.0607011	-0.0743134	0.262292	0.620687	0.511488	0.413287	0.310684	0.182337	-0.0905206	-0.0907275	-0.301522	0.0208923	-0.434349	-1.00212	-1.2742	-1.43143
chr10:Zc3h12d	1.15206	1.15206	1.15206	1.15206	1.15206	1.15206	1.09471	1.35181	1.37485	1.5	1.5	1.13796	1.27358	1.23162	1.14977	1.29739	1.31161	1.49448	1.25096	1.27814	1.1914	1.09732	1.48918	1.5	1.5	1.5	1.5	1.49826	1.09413	0.985234	0.827445	0.640557	0.790548	0.471842	0.259633	0.108455	-0.116599	-0.351095	-0.331567	-0.181806	-0.195948	-0.154279	-0.250899	-0.470017	-0.327076	-0.429396	-0.351635	-0.347293	-0.443068
chr15:Slc45a4	1.33633	1.33633	1.33633	1.33633	1.33633	1.33633	1.38498	1.26597	1.15866	1.5	1.5	1.33122	1.5	1.48059	1.34376	1.28828	0.911357	1.00173	1.11665	0.997668	0.535417	0.656329	0.888138	0.899183	1.14016	1.10755	0.915363	1.03703	0.976466	1.11683	1.01681	1.14391	0.910385	0.965474	0.618207	0.446858	0.449476	0.454176	0.590858	0.416975	0.501627	0.675255	0.706988	0.512764	0.408365	0.335869	0.0212954	-0.0139841	0.115444
chr1:Map4k4	1.38653	1.38653	1.38653	1.38653	1.38653	1.38653	1.33117	1.26331	1.2855	1.5	1.5	1.5	1.38973	1.44913	1.5	1.5	1.5	1.5	1.5	1.5	1.15047	0.985517	0.847072	1.02469	0.816924	0.841886	0.65836	0.545194	0.217462	0.282619	0.390038	0.430832	0.396556	0.334105	0.273674	0.374492	0.375645	0.36847	0.403265	0.525545	0.389722	0.283084	0.396895	0.465457	0.43132	0.226893	0.235785	-0.00117365	0.0337866
chr7:Ctsc	1.06912	1.06912	1.06912	1.06912	1.06912	1.06912	1.05498	1.34254	1.40567	1.5	1.36475	1.45746	1.43476	1.5	1.5	1.5	1.5	1.5	1.5	1.5	1.5	1.5	1.41875	1.5	1.5	1.30454	1.12965	0.907441	0.800789	0.775716	0.391786	0.310283	0.405711	0.153196	-0.144623	-0.450711	-0.443974	-0.403179	-0.418241	-0.354601	-0.409159	-0.167983	-0.146209	-0.351352	-0.363658	-0.273473	-0.0484509	-0.00301822	0.150867
chr1:A230020J21Rik	0.902469	0.902469	0.902469	0.902469	0.902469	0.902469	0.76319	1.23111	1.21032	1.5	1.5	1.5	1.5	1.44202	1.12872	1.18523	0.979895	1.20971	0.966981	1.07705	0.610583	0.623324	0.674786	0.974047	1.34708	1.34595	1.28234	1.46031	1.18936	1.12987	0.866932	0.990161	0.85944	0.794183	0.432959	0.246398	0.413983	0.314573	0.495759	0.562841	0.504307	0.384779	0.213511	0.490007	0.297799	0.765678	0.630765	0.448451	0.496198
chr10:Poc1b	0.658488	0.658488	0.658488	0.658488	0.658488	0.658488	0.949226	0.899449	1.14198	1.5	1.44931	1.5	1.5	1.5	1.5	1.5	1.5	1.5	1.5	1.27705	0.972286	0.755886	0.704254	0.624593	0.624702	0.718745	0.98825	1.00111	0.858759	0.649025	0.804301	0.586835	0.741151	0.853928	0.978871	0.963311	0.690577	0.347189	0.247795	0.22163	0.433589	0.248367	0.410572	0.3345	-0.0430133	0.0966629	0.0869084	0.26165	0.265338
chr7:Sirt2	0.530113	0.530113	0.530113	0.530113	0.530113	0.530113	1.10758	1.25978	1.29781	1.5	1.5	1.5	1.5	1.5	1.5	1.5	1.5	1.08203	1.1115	1.14913	0.931496	0.789243	0.916018	0.633405	0.796654	0.536752	0.763131	0.733907	0.652678	0.619045	0.604854	0.830861	1.26123	1.1064	1.03994	0.9707	1.03147	0.674853	0.940423	0.893923	0.778095	0.708	0.449601	-0.0660328	-0.106017	0.0121896	0.0398549	0.0639769	0.130241
chr7:Zfp526	1.12792	1.12792	1.12792	1.12792	1.12792	1.12792	1.19422	1.40901	1.45938	1.5	1.5	1.5	1.5	1.5	1.5	1.5	1.5	1.5	1.5	1.11439	0.650795	0.607377	0.495455	0.302412	0.227591	0.372904	0.821917	0.861907	0.792795	0.655708	0.914913	1.15861	1.10437	1.12695	1.00009	0.961147	0.753414	0.311903	0.172347	-0.198301	-0.03309	-0.108924	-0.512487	-0.530905	-0.746423	-0.768664	-0.818817	-0.670942	-0.833631
chr10:Tmem198b	0.667105	0.667105	0.667105	0.667105	0.667105	0.667105	1.14752	1.20524	1.32937	1.5	1.5	1.5	1.5	1.5	1.5	1.5	1.5	1.28535	1.29428	1.11892	0.984193	0.83401	0.910955	1.34686	1.37185	1.44475	1.27726	1.18663	1.17603	0.867676	1.0627	1.17796	1.07735	0.837092	0.480621	0.629594	0.532953	0.275732	0.356323	0.0834211	-0.0867024	-0.0999336	-0.323555	-0.105515	-0.153574	-0.0377381	-0.195411	-0.24913	0.00975633
chr19:Morn4	1.24307	1.24307	1.24307	1.24307	1.24307	1.24307	1.11518	1.21173	1.23149	1.5	1.44826	1.3907	1.42857	1.42615	1.38444	1.05528	1.24844	1.18039	1.11687	1.22501	1.05628	1.08742	0.972146	0.982462	1.05426	1.03823	0.928217	0.88434	0.85356	1.02686	0.827382	0.677313	0.424592	0.299369	0.106095	-0.285169	-0.27285	-0.103656	-0.201535	-0.157163	-0.106182	0.0988239	0.264654	0.588865	0.543537	0.52621	0.61078	0.539496	0.408393
chr14:Emc9	0.847899	0.847899	0.847899	0.847899	0.847899	0.847899	0.766924	1.46679	1.46883	1.5	1.5	1.5	1.5	1.5	1.5	1.5	1.5	1.5	1.02254	1.19865	0.885459	1.38195	1.28216	1.11998	0.896213	0.844378	0.712041	0.839036	0.445904	0.574359	0.339991	0.220478	-0.041298	0.33698	0.311717	0.25737	0.298587	0.430712	0.279954	0.349874	0.105429	0.0426082	-0.0873778	-0.367215	-0.776571	-1.02463	-0.931786	-0.884747	-0.804083
chr6:3110021A11Rik	0.702945	0.702945	0.702945	0.702945	0.702945	0.702945	0.739543	0.865792	1.31543	1.5	1.5	1.5	1.5	1.5	1.5	1.5	1.5	1.5	1.5	1.5	1.35807	0.957095	1.1924	0.624984	0.526372	0.475827	0.175113	0.32336	0.147231	0.291281	0.370794	0.166346	0.0951756	-0.0209851	0.236474	0.388833	0.517998	0.615531	0.723422	0.726234	0.62924	0.733876	0.569374	0.419884	0.174502	0.0632328	-0.116075	-0.427692	-0.250682
chr5:Stx2	1.19747	1.19747	1.19747	1.19747	1.19747	1.19747	1.1133	1.12118	1.18527	1.5	1.42	1.48062	1.35343	1.47043	1.33544	1.5	1.22816	1.34018	1.09933	1.02384	0.786694	0.966051	0.978698	1.20885	0.998921	1.14922	1.06054	1.03335	0.971809	1.19948	1.2123	1.19994	0.897994	0.772077	0.641308	0.727023	0.474552	0.159173	0.283271	0.184341	0.0013402	-0.00413237	0.0743066	0.248186	0.252906	0.00358321	-0.0661954	-0.0627527	0.176954
chr12:Laptm4a	0.556444	0.556444	0.556444	0.556444	0.556444	0.556444	0.906374	1.23892	1.38186	1.5	1.5	1.5	1.5	1.5	1.5	1.5	1.5	1.5	1.5	1.5	1.5	1.5	1.37554	1.37484	1.01328	0.839673	0.627681	0.358271	-0.0152376	-0.217017	-0.372093	-0.349036	-0.237998	-0.386853	-0.529973	-0.720956	-0.928732	-1.10984	-1.26962	-1.22382	-1.28322	-1.07606	-0.821058	-0.932333	-0.690635	-0.793242	-0.450578	-0.231067	-0.130132
chr7:Opa3	0.937048	0.937048	0.937048	0.937048	0.937048	0.937048	1.04805	1.43436	1.45159	1.5	1.5	1.5	1.49796	1.5	1.5	1.5	1.5	1.5	1.20869	1.11675	0.811791	0.971682	0.846209	0.646895	0.334407	0.531914	0.710534	0.846611	1.19058	1.25574	0.888839	1.06425	0.841628	0.875162	0.919368	0.947437	0.798608	0.45129	0.224026	-0.0208863	-0.0900736	0.136856	0.278514	0.436406	0.159402	0.0128169	-0.0285185	-0.163041	0.0491733
chr8:Cars2	0.888564	0.888564	0.888564	0.888564	0.888564	0.888564	0.88541	1.06717	1.04185	1.5	1.5	1.4762	1.5	1.5	1.5	1.5	1.5	1.5	1.5	1.5	1.40442	1.49941	1.3622	1.38463	1.42875	0.898515	0.766745	0.83501	0.79463	0.732571	0.717383	0.880573	0.721703	0.659975	0.570784	0.312774	0.639648	0.381382	0.222877	0.274636	0.307817	-0.0635431	-0.0964795	-0.208151	-0.251608	-0.155169	-0.00467412	-0.221152	-0.0870802
chr8:Fbxl8	0.745574	0.745574	0.745574	0.745574	0.745574	0.745574	0.955566	1.29596	1.36831	1.5	1.20947	1.16201	1.10463	1.12367	1.13281	0.769899	1.09632	1.04344	0.567655	1.00816	1.10661	1.5	1.33525	1.5	1.5	1.46706	1.5	1.5	1.3711	1.2963	1.03169	0.500376	0.608437	0.979515	0.83923	0.840908	0.698384	0.462146	0.403103	0.405776	0.350017	0.316758	0.0554814	-0.421283	-0.596901	-0.28964	-0.443465	-0.336995	-0.560749
chr7:Tbx6	1.33739	1.33739	1.33739	1.33739	1.33739	1.33739	1.13527	1.33948	1.44436	1.5	1.5	1.5	1.5	1.5	1.5	1.24726	0.951978	1.09656	1.09184	1.06843	1.07673	0.532799	0.618479	0.15531	-0.0385131	0.31821	0.45297	0.524954	0.674402	0.441058	0.415959	0.132051	-0.134274	-0.308119	-0.376314	-0.334747	-0.593884	-0.576311	-0.545457	-0.927525	-0.890013	-0.708542	-0.543745	-0.318088	-0.219092	-0.119458	0.227294	0.0465617	0.0733265
chr9:Dnm2	0.564506	0.564506	0.564506	0.564506	0.564506	0.564506	0.853119	0.859828	1.17769	1.5	1.5	1.48776	1.42183	1.4046	1.17644	1.12304	1.39777	1.23536	1.01232	0.806253	0.62152	0.760009	0.919801	1.16174	1.26608	1.4447	1.40557	1.26443	1.42326	1.20715	1.02827	0.823836	0.615178	0.353918	0.168565	0.0414832	-0.141911	0.12148	0.108179	0.0450184	0.224215	0.0858579	0.150267	0.468128	0.514595	0.3525	0.138545	-0.0233839	-0.139648
chr10:Rab32	1.101	1.101	1.101	1.101	1.101	1.101	1.03074	1.29726	1.34513	1.5	1.5	1.5	1.18766	1.20153	1.15254	1.2751	1.45719	1.32667	1.24255	1.5	1.5	1.49644	1.35668	1.44771	1.39473	1.45556	1.46655	1.34554	1.46926	1.33132	0.829576	0.603256	0.500627	0.739188	0.61574	0.471526	0.283632	0.184136	0.0909809	-0.0362638	0.0392726	0.122197	0.0804216	-0.0705493	-0.373126	-0.590928	-0.475814	-0.617551	-0.754241
chr7:Gm16938	0.896129	0.896129	0.896129	0.896129	0.896129	0.896129	0.870395	1.28754	1.47334	1.5	1.3086	1.43122	1.38654	1.5	1.5	1.5	1.5	1.5	1.5	1.5	1.5	1.5	1.5	1.5	1.20337	0.955399	0.761008	0.515114	0.586407	0.26735	0.22561	-0.174065	0.0730727	-0.0483426	0.132859	0.0461153	-0.133081	-0.117284	0.04494	0.076348	0.0313131	-0.0242575	-0.210236	-0.350503	-0.451841	-0.467027	-0.503394	-0.231654	-0.161169
chr6:Gm10244	1.10033	1.10033	1.10033	1.10033	1.10033	1.10033	1.10106	0.938957	1.23804	1.5	1.32273	1.31655	1.05392	1.0271	1.10371	0.603645	0.835904	1.02562	1.42552	1.5	1.09584	1.25	1.5	1.5	1.49696	1.5	1.5	1.45587	0.960574	0.662766	0.12746	0.45261	0.139582	0.00831746	-0.199549	0.150072	-0.275616	-0.0401791	0.341462	0.605907	0.463578	1.01554	0.430484	0.609817	0.90805	0.6415	0.175	0.290631	0.26039
chr17:Hmga1	1.45342	1.45342	1.45342	1.45342	1.45342	1.45342	0.99608	0.525733	1.07788	1.5	1.35479	1.25302	1.22578	0.569013	0.364639	-0.407586	-0.405639	0.0417158	-0.0820337	-0.432688	-0.836232	-1.05501	-1.10377	-1.0639	-0.455753	-0.394458	0.0985384	-0.105461	-0.873455	-0.532287	-0.38879	-0.188567	0.0101017	0.210575	0.0445725	-0.311156	-0.337864	-0.559487	-0.350676	-0.183946	-0.417966	-0.452161	-0.678447	-0.923548	-1.21334	-1.37097	-1.3842	-1.32087	-1.42797
chr13:Rab24	0.62289	0.62289	0.62289	0.62289	0.62289	0.62289	0.902856	0.793769	1.06065	1.5	1.5	1.5	1.5	1.5	1.5	1.5	1.5	1.5	1.5	1.5	1.5	1.5	1.5	0.915377	0.577983	0.105895	0.155472	0.0718236	0.0493589	-0.0882916	-0.141489	-0.362738	-0.371859	-0.474501	0.0601289	0.111809	0.258754	0.384357	0.481847	0.0947305	0.0691367	-0.261292	-0.00159852	-0.0349685	0.171194	-0.199118	-0.151898	-0.405506	-0.785713
chr14:9930012K11Rik	1.4285	1.4285	1.4285	1.4285	1.4285	1.4285	1.21661	1.41458	1.39386	1.5	1.46879	1.38544	1.20882	1.13503	1.15239	0.836214	0.793658	0.501751	0.599726	0.505264	0.184504	-0.0253885	0.139082	0.0887677	-0.0549623	-0.209991	0.0112669	-0.0949862	-0.176294	-0.466198	-0.450179	-0.287512	0.075606	-0.23329	-0.224949	-0.104244	0.0170362	0.130035	0.421857	0.594715	0.644597	0.461669	0.704869	0.356028	0.392556	0.779109	0.647612	0.648667	0.455775
chr7:Gm4532	1.04005	1.04005	1.04005	1.04005	1.04005	1.04005	1.05356	0.781426	0.797402	1.5	1.5	1.5	1.5	1.5	1.5	1.5	1.5	1.5	1.5	1.5	1.18038	1.2304	1.06253	0.772706	0.52473	1.05576	1.13078	0.960555	1.23662	0.972226	0.728449	0.637625	0.549453	0.556472	0.68158	0.732383	-0.11679	-0.331866	-0.590272	-0.561421	-0.586796	-0.475234	-0.789389	-0.394776	-0.292099	-0.133173	-0.211318	-0.0630772	-0.0691266
chr8:Tradd	0.739842	0.739842	0.739842	0.739842	0.739842	0.739842	0.92128	1.24782	1.30011	1.5	1.21548	1.14365	1.05561	1.07029	1.08002	0.720627	1.11203	1.06002	0.593377	1.03965	1.12013	1.5	1.32947	1.5	1.5	1.5	1.5	1.5	1.40441	1.36157	1.09493	0.564311	0.668505	1.04881	0.897334	0.846949	0.742378	0.496887	0.43183	0.437738	0.344529	0.310968	0.0450764	-0.422087	-0.576734	-0.288175	-0.407531	-0.352137	-0.570993
chr5:Gusb	1.46046	1.46046	1.46046	1.46046	1.46046	1.46046	1.27174	1.31052	1.33403	1.5	1.39916	0.82309	0.978655	0.680599	0.615487	0.575199	0.361542	0.621048	1.00599	0.825501	0.707968	0.803013	1.18551	1.22178	1.28711	1.42861	1.5	1.5	1.5	1.30213	1.37474	1.00362	1.08341	1.1981	0.952706	0.994016	0.635794	0.154319	-0.172613	-0.30956	-0.184528	-0.16343	0.248527	0.20036	-0.118152	-0.40456	-0.225294	-0.208095	-0.0550917
chr13:Hist1h3g	0.729993	0.729993	0.729993	0.729993	0.729993	0.729993	0.916105	1.00554	1.05428	1.14688	1.20108	1.15982	0.973176	0.990155	1.01675	1.03298	1.08155	0.913547	0.886139	0.898844	0.669042	0.679817	0.676998	0.687711	0.65509	0.67283	0.641049	0.697284	0.821716	0.832566	0.67575	0.80303	0.697565	0.576139	0.715709	0.661595	0.604357	0.563385	0.488444	0.370855	0.431822	0.615951	0.647915	0.649893	0.718479	0.559029	0.542682	0.642399	0.67898
chr13:Hist1h2ah	1.04276	1.04276	1.04276	1.04276	1.04276	1.04276	1.20565	1.19167	1.28357	1.27649	1.37983	1.31611	1.2581	1.16452	1.05175	1.0486	0.91343	0.918023	0.970265	0.887672	0.861063	0.798471	0.904632	0.938276	0.924385	0.879911	0.716441	0.861368	0.815481	0.715391	0.727045	0.722384	0.662217	0.536674	0.547757	0.533711	0.589176	0.693146	0.478205	0.496134	0.510069	0.485792	0.515195	0.484871	0.456005	0.437582	0.492892	0.498377	0.53196
chr13:Hist1h2bj	0.739693	0.739693	0.739693	0.739693	0.739693	0.739693	0.879184	0.894989	1.2605	1.18384	1.321	1.24169	1.30854	1.23309	1.18699	1.15138	0.94337	1.00546	1.01542	0.540795	0.747171	0.692359	0.899142	0.808513	0.776452	0.603247	0.552707	0.840105	0.777295	0.686234	0.827009	0.628468	0.559317	0.330834	0.513261	0.619235	0.867562	1.02801	0.730084	0.83394	0.828963	0.749199	0.864649	0.787461	0.824623	0.61949	0.520553	0.322593	0.278454
chr13:Hist1h2bk	0.950896	0.950896	0.950896	0.950896	0.950896	0.950896	1.25056	1.13213	1.13116	1.30233	1.37591	1.30008	1.11547	1.10959	0.956075	0.899256	0.805953	0.701794	0.833369	0.883818	0.676378	0.624584	0.601404	0.717192	0.576763	0.620417	0.505712	0.627313	0.601333	0.619912	0.638774	0.709943	0.647449	0.704527	0.853969	0.895781	0.827985	1.06447	0.845706	0.746594	0.691699	0.681702	0.625105	0.66726	0.584575	0.390171	0.552544	0.716818	0.605632
chr13:Hist1h4a	1.29379	1.29379	1.29379	1.29379	1.29379	1.29379	1.26771	1.33959	1.38422	1.44018	1.5	1.5	1.36253	1.43649	1.47742	1.29901	1.24793	1.38081	1.1758	1.0969	1.1612	1.08564	0.81914	0.852444	0.751323	0.744638	0.877459	0.926922	0.809663	0.907505	0.694422	0.437394	0.267756	0.241662	0.114213	0.205498	0.0472104	-0.106765	-0.169099	-0.298196	-0.346154	-0.0954944	-0.0677693	-0.0140478	-0.0191612	0.146851	0.00460242	-0.0231711	-0.0996952
chr6:Gm15706	1.14602	1.14602	1.14602	1.14602	1.14602	1.14602	1.11401	1.46946	1.44975	1.41187	1.5	1.5	1.5	1.5	1.5	1.47026	1.39785	1.358	1.09771	0.925898	0.829021	0.887032	0.752998	0.8931	0.898979	1.0494	0.878227	0.807537	0.918249	0.667354	0.766648	0.909502	0.797522	0.745127	0.684143	0.560264	0.304299	0.326926	0.329299	0.301649	0.315427	0.306467	0.149505	0.0796794	0.103676	0.018048	0.00565756	-0.0155769	0.106302
chr8:Maf	1.36598	1.36598	1.36598	1.36598	1.36598	1.36598	1.24023	1.43658	1.4829	1.39126	1.5	1.49318	1.40077	1.5	1.5	1.5	1.5	1.5	1.38944	1.33987	1.48093	1.15543	1.27745	1.3409	1.0231	0.882346	1.03867	0.853429	0.826508	0.662751	0.539687	0.431374	0.435885	0.365793	0.382021	0.328707	0.446701	0.178947	0.278871	0.116396	0.373225	0.340259	0.174934	0.190745	0.163886	-0.0207921	0.073207	-0.0537676	-0.126453
chr15:Otulinl	1.04285	1.04285	1.04285	1.04285	1.04285	1.04285	1.23325	1.20005	1.25627	1.44812	1.5	1.5	1.5	1.5	1.5	1.5	1.5	1.5	1.5	1.4495	1.2096	1.17588	1.27811	1.18204	1.26372	1.22611	1.2159	1.18193	1.14606	0.9567	0.968533	0.96637	0.738944	0.661787	0.716946	0.528388	0.402577	0.308411	0.175123	-0.0261054	-0.0948429	-0.199453	-0.336469	-0.418952	-0.487589	-0.646123	-0.55065	-0.543618	-0.513137
chr10:Nab2	1.09065	1.09065	1.09065	1.09065	1.09065	1.09065	1.16309	1.26394	1.45861	1.434	1.5	1.5	1.5	1.5	1.5	1.5	1.38986	1.3682	1.0953	0.885094	0.826843	0.605695	0.339295	0.224223	0.413152	0.487042	0.609688	0.698805	0.671785	0.966385	1.08777	1.055	1.12645	1.05727	0.907334	0.738818	0.629559	0.561619	0.684269	0.650582	0.387344	0.0665982	0.201679	0.290034	0.263207	0.0265273	-0.0701412	-0.347473	-0.497291
chr7:Nav2	0.0759111	0.0759111	0.0759111	0.0759111	0.0759111	0.0759111	0.630049	0.665801	0.950674	1.38674	1.5	1.5	1.5	1.5	1.5	1.5	1.5	1.5	1.5	1.5	1.33686	1.26399	1.17045	1.22724	1.34156	1.5	1.5	1.40025	1.33413	1.16492	0.868049	0.92243	0.841708	0.883129	0.704353	0.284807	0.258832	0.0686815	0.141599	-0.28436	-0.251443	0.155536	0.30449	0.141945	0.242022	0.0126719	0.129061	-0.0877568	0.0262577
chr6:Scarna10	1.05446	1.05446	1.05446	1.05446	1.05446	1.05446	0.920495	0.995192	0.903856	1.22657	1.5	1.20499	0.930983	1.10075	0.851311	0.757916	1.36254	1.5	1.5	1.5	1.18744	0.922914	1.3013	1.5	1.5	1.5	1.5	1.39385	0.944092	1.005	0.984171	1.09892	1.45926	0.871368	0.492995	0.31239	0.273761	0.0510919	0.0441718	0.0435586	-0.100066	-0.406595	-0.400889	-0.800428	-0.548318	-0.716733	-0.483053	-0.75192	-0.710839
chr11:Dcxr	0.948325	0.948325	0.948325	0.948325	0.948325	0.948325	1.05754	1.14745	1.18718	1.31259	1.5	1.5	1.5	1.5	1.5	1.44112	1.5	1.5	1.5	1.5	1.5	1.5	1.5	1.5	1.5	1.5	1.34136	0.861607	0.582869	0.532212	0.492839	0.181379	0.168273	-0.278086	-0.39112	-0.426933	-0.437356	-0.36418	-0.328649	-0.164581	-0.309078	-0.413931	-0.496784	-0.462775	-0.29472	-0.218982	-0.22972	-0.122654	0.0173147
chr17:Gtpbp2	1.28902	1.28902	1.28902	1.28902	1.28902	1.28902	1.3169	1.2352	1.03991	1.41079	1.5	1.5	1.5	1.37137	0.925707	0.853639	1.13853	1.0641	1.47302	1.48594	1.3544	1.2949	1.21264	1.2275	1.25752	1.02534	1.05772	0.826823	1.01202	0.679199	0.571124	0.545108	0.422576	0.444087	0.282998	0.347523	0.730754	0.721106	0.767409	0.587244	0.681606	0.629763	0.464862	0.426101	0.330573	0.202319	0.0313846	-0.0733001	-0.106334
chr1:Gm9530	0.522537	0.522537	0.522537	0.522537	0.522537	0.522537	0.967003	1.10694	1.21584	1.38536	1.5	1.47208	1.46981	1.32872	1.5	1.42696	1.5	1.5	1.44239	1.48145	1.47359	1.44663	1.29124	1.14315	1.42223	1.11095	1.5	1.5	1.23095	1.2047	0.950508	0.619185	0.562342	0.681785	0.619906	0.388469	0.336702	-0.211764	-0.383596	-0.37051	-0.349497	-0.144861	-0.18328	-0.195347	-0.232494	-0.175355	0.0123162	0.0834607	0.412382
chr6:Aup1	1.087	1.087	1.087	1.087	1.087	1.087	1.1982	0.899353	0.832587	1.28647	1.5	1.5	1.5	1.5	1.5	1.5	1.36646	1.44446	1.5	1.5	1.30764	1.11041	1.23071	1.28268	1.17604	1.33411	1.45203	1.0138	0.620075	0.34792	0.291906	0.210432	0.100655	-0.125749	-0.146474	-0.326201	-0.255864	-0.35189	-0.0488513	-0.0831886	0.152806	0.00760407	0.0710059	0.01608	-0.0481246	-0.249907	-0.31243	-0.44821	-0.281566
chr2:Bambi-ps1	0.764378	0.764378	0.764378	0.764378	0.764378	0.764378	0.932805	1.12959	1.24522	1.14619	1.34435	1.22668	0.937509	0.41751	0.749742	1.04304	1.09251	1.15175	1.03923	1.02028	1.01975	0.952445	0.815784	1.14797	1.13546	0.861685	0.66124	0.718275	0.724022	0.621899	0.757266	0.799684	0.806419	0.891789	0.541433	0.710917	0.341468	0.272192	0.162578	-0.0396132	-0.0132	0.250861	0.222404	0.152203	0.187932	0.373079	0.528018	0.610606	0.631494
chr18:Tmco6	0.881801	0.881801	0.881801	0.881801	0.881801	0.881801	0.828038	1.22133	1.294	1.21194	1.5	1.37701	1.16982	1.12949	1.2306	1.21	1.5	1.5	1.5	1.5	1.5	1.49678	1.5	1.5	1.5	1.5	1.5	1.42172	1.23412	1.00187	1.04543	0.976261	0.607819	0.561949	0.368033	0.191007	0.359748	0.114217	0.110225	0.00255296	0.0631499	-0.0636805	-0.407577	-0.305161	-0.492555	-0.649639	-0.604975	-0.726082	-0.519826
chr14:Arl11	1.37231	1.37231	1.37231	1.37231	1.37231	1.37231	1.35258	1.31225	1.34644	1.09729	1.38579	1.15627	1.10927	1.08192	1.07242	1.31235	1.1851	1.21015	1.37257	1.30442	1.22816	1.12666	1.20636	1.2658	1.07566	1.17928	1.21803	1.34077	1.271	1.04432	1.23591	1.29688	1.20508	1.05608	0.900303	0.954684	0.78984	0.395507	-0.0350055	-0.0370062	-0.297817	-0.628381	-0.499654	-0.52405	-0.407496	-0.44382	-0.384231	-0.544732	-0.717844
chr2:2500004C02Rik	0.873993	0.873993	0.873993	0.873993	0.873993	0.873993	0.98589	1.30237	1.18327	1.25587	1.5	1.47398	1.35343	0.995944	1.26734	1.5	1.5	1.5	1.40075	1.5	1.5	1.31821	1.14589	1.05854	1.37594	1.31185	0.87779	0.888115	0.510316	0.54456	0.463974	0.41834	0.213327	0.32847	0.417035	-0.0227254	-0.047001	-0.04394	0.218014	0.500152	0.57978	0.337738	0.447555	0.839046	0.680285	0.694859	0.752582	0.452161	0.403997
chr9:Gm45914	1.49765	1.49765	1.49765	1.49765	1.49765	1.49765	1.31079	1.18224	1.22205	1.43797	1.5	1.5	1.38457	1.48933	1.5	1.47388	1.5	1.5	1.5	1.5	1.5	1.5	1.16074	0.956751	0.871044	0.898027	0.222465	0.4004	0.160594	-0.149742	-0.472714	-0.805402	-1.01253	-0.816222	-0.564682	-0.447832	-0.236961	0.326831	0.0710416	0.110211	-0.0974741	-0.135634	-0.135839	-0.103112	-0.00926728	-0.337064	-0.557121	-1.07459	-1.07337
chr14:Cdkn3	1.02744	1.02744	1.02744	1.02744	1.02744	1.02744	1.26808	1.21959	1.2908	1.44652	1.5	1.48466	1.5	1.5	1.5	1.5	1.5	1.36652	1.28866	1.33529	1.39716	1.48167	1.5	1.43187	1.1958	1.16222	1.03414	1.20862	1.17174	1.25064	1.22568	0.899355	0.439954	0.404262	0.286403	0.115515	0.0599614	-0.0553756	-0.36569	-0.274826	-0.321686	-0.492498	-0.430107	-0.318248	-0.409822	-0.343727	-0.439427	-0.688288	-0.788653
chr3:Mir15b	1.39714	1.39714	1.39714	1.39714	1.39714	1.39714	1.49117	1.49435	1.3277	0.967837	1.5	1.5	1.389	1.20156	1.12694	0.606861	0.389754	0.2805	0.194444	-0.0244683	0.45687	0.31547	0.420197	0.464427	0.476415	0.803795	1.31906	1.31884	1.5	1.5	1.5	1.26665	1.21081	1.04596	1.2246	1.40347	1.21286	0.694354	0.207445	-0.421344	-0.237734	-0.213155	0.306496	0.3542	0.278325	-0.121264	-0.484637	-0.796014	-0.784817
chr4:Phf13	1.39325	1.39325	1.39325	1.39325	1.39325	1.39325	1.47111	1.44811	1.39561	1.28195	1.5	1.42599	1.32667	1.33615	0.985487	0.904972	0.662244	0.984379	1.07086	1.10468	1.09349	0.893725	0.955076	1.15917	0.946494	1.2195	1.24391	1.30905	0.730648	0.709688	0.628368	0.569112	0.343279	0.255528	0.0603051	-0.0102381	-0.0284936	-0.0111759	-0.084931	0.18745	0.34444	0.599446	0.677589	1.15102	1.01545	0.887624	0.89548	0.737005	0.537162
chr4:9430015G10Rik	0.870874	0.870874	0.870874	0.870874	0.870874	0.870874	0.881084	1.05936	1.24546	1.30616	1.43743	1.25603	1.06901	1.10708	1.12661	1.02956	0.871546	1.0794	1.04869	1.0241	0.780291	0.915196	0.947263	1.02064	1.13108	1.27043	1.27504	1.28354	0.860828	0.776289	0.648307	0.838378	0.687389	0.599436	0.838465	0.553367	0.555906	0.458224	0.598324	0.835271	0.611381	0.878716	0.756136	0.76936	0.962325	0.723622	0.742399	0.472021	0.559454
chr11:Fgf11	1.42068	1.42068	1.42068	1.42068	1.42068	1.42068	1.33715	1.14229	1.33804	1.19862	1.5	1.5	1.5	1.5	1.5	1.19217	1.25219	1.5	1.5	0.987025	0.861613	0.383161	0.246615	0.501031	0.669657	0.86521	0.86391	0.752166	0.488905	0.546206	0.876689	0.902176	1.16391	1.04267	0.757402	0.957531	0.82633	0.748495	0.555233	0.454552	0.119392	-0.135092	-0.104143	-0.297514	-0.367414	-0.430777	-0.498508	-0.600578	-0.779289
chr7:Trappc6a	1.0759	1.0759	1.0759	1.0759	1.0759	1.0759	0.876964	1.22516	1.17088	1.40148	1.5	1.5	1.48438	1.5	1.5	1.5	1.5	1.5	1.5	1.5	1.5	1.28099	1.454	1.5	1.22817	1.20166	1.11158	1.32276	0.806065	0.594128	0.758254	0.379127	0.431425	-0.0673189	-0.226454	-0.0891254	-0.180387	-0.420981	-0.724332	-0.44046	-0.309146	-0.124724	-0.0269811	0.163581	0.415811	0.39688	0.288222	0.20633	0.397724
chr13:Etohd2	1.06168	1.06168	1.06168	1.06168	1.06168	1.06168	1.09276	0.805498	0.9684	1.24088	1.5	1.49985	1.5	1.5	0.927968	1.5	1.5	1.5	1.5	1.5	1.5	1.19342	1.12407	1.39865	0.790224	1.39731	0.998989	0.945731	0.694106	0.940702	0.766428	0.491397	0.0120019	0.0412343	-0.457386	-0.487282	-1.01383	-1.0374	-0.737744	-0.0218717	-0.108508	-0.119348	0.0439282	0.273918	0.461675	0.383662	0.496469	0.632345	0.881947
chr17:Tcp1	0.858751	0.858751	0.858751	0.858751	0.858751	0.858751	1.23489	1.37213	1.26718	1.4391	1.5	1.5	1.39001	1.5	1.29273	0.802687	0.799738	0.478054	0.741357	0.757515	0.602989	0.571433	0.820184	1.19304	0.746838	0.809116	1.14797	1.193	1.21526	0.862949	0.790698	0.870517	0.819417	0.534815	0.391617	0.595753	0.5876	0.466503	0.384401	0.163297	0.156724	0.225533	0.423047	0.132222	0.497898	0.525039	0.609288	0.453736	0.597085
chr2:Hck	1.2605	1.2605	1.2605	1.2605	1.2605	1.2605	1.09698	0.96314	0.93743	1.22859	1.5	1.5	1.5	1.5	1.5	1.5	1.5	1.5	1.5	1.5	1.22868	0.883136	0.914813	0.92314	0.909521	1.20219	1.09337	0.910266	0.9342	0.829272	0.613999	0.396717	0.255647	0.00849899	-0.176915	-0.422705	-0.795031	-0.926204	-1.03148	-1.20985	-1.32199	-1.1031	-0.912297	-1.27935	-1.17049	-1.27356	-1.14543	-1.18607	-1.19651
chr10:Rab5b	0.650333	0.650333	0.650333	0.650333	0.650333	0.650333	0.794782	1.18078	1.41943	1.45195	1.5	1.5	1.43775	1.35251	1.5	1.5	1.5	1.5	1.5	1.44245	1.27736	1.2911	1.01717	0.990813	1.06214	1.16789	0.818848	0.685792	0.594919	0.330149	0.463152	0.617577	0.437321	0.611727	0.743941	0.653082	0.313645	0.249276	0.368833	0.262681	0.314114	0.446749	0.232486	0.20457	-0.0538412	-0.107503	0.211463	0.514707	0.325748
chr1:Hecw2	0.54923	0.54923	0.54923	0.54923	0.54923	0.54923	0.824582	0.564123	0.546076	1.16456	1.5	1.5	1.5	1.5	1.5	1.5	1.5	1.5	1.5	1.5	1.44017	0.985641	0.568878	0.365664	0.32178	0.341377	0.421153	0.581804	0.923144	0.842559	1.02679	0.760978	0.597451	0.730086	0.692079	0.964681	0.745572	0.549776	0.530417	-0.318217	0.00696347	0.0157357	-0.176297	-0.285157	-0.475881	-0.347057	-0.537001	-0.248898	-0.460681
chr2:Dgkz	1.07922	1.07922	1.07922	1.07922	1.07922	1.07922	1.13708	1.31374	1.32387	1.48826	1.5	1.5	1.5	1.38843	1.30699	1.5	1.5	1.47706	1.35093	1.37289	1.12918	1.03225	1.17684	0.698206	0.872756	0.665204	0.791699	0.998001	0.889754	0.704144	0.715116	0.694715	0.707851	0.645095	0.61128	0.428705	0.387664	0.0284604	-0.300644	-0.191427	-0.220707	-0.130224	0.325854	0.202273	0.0758326	0.646208	0.56971	0.617143	0.405093
chrX:Arhgap4	1.17	1.17	1.17	1.17	1.17	1.17	1.05312	1.0456	1.09483	1.40837	1.5	1.5	1.5	1.5	1.40772	1.37052	1.0597	1.13878	1.15473	0.875864	0.540096	0.297271	0.667445	0.749931	0.653857	0.648807	1.31997	1.37453	1.16081	1.08904	1.34621	1.18624	1.23313	0.929664	0.72817	0.637011	0.436333	-0.151041	-0.0559266	0.132525	0.0876423	-0.137889	0.102377	-0.0452128	-0.140677	-0.106252	0.0148694	0.107694	0.220562
chr13:Hist1h2ab	1.09253	1.09253	1.09253	1.09253	1.09253	1.09253	1.31286	1.42112	1.44387	1.43042	1.49593	1.5	1.5	1.5	1.5	1.39453	1.35712	1.12424	1.12532	1.13143	0.964694	0.901123	0.810296	0.853942	0.802385	0.699016	0.696799	0.575806	0.689686	0.605495	0.61657	0.530423	0.54249	0.497898	0.486383	0.441234	0.595003	0.526152	0.53714	0.462696	0.394084	0.304407	0.305836	0.386454	0.431556	0.39859	0.469742	0.346379	0.399304
chr13:Hist1h2af	0.801303	0.801303	0.801303	0.801303	0.801303	0.801303	0.9761	1.01541	1.06103	1.16491	1.24288	1.25738	1.04439	1.02713	1.10052	1.15753	1.23211	1.08273	1.0926	1.10415	0.812796	0.815026	0.783569	0.78847	0.778979	0.701486	0.644832	0.696562	0.816327	0.784883	0.571774	0.751782	0.637725	0.463751	0.633332	0.563291	0.527561	0.431318	0.359091	0.221733	0.28758	0.486925	0.495355	0.493332	0.582646	0.377931	0.356609	0.436469	0.53582
chr13:Hist1h3c	1.08161	1.08161	1.08161	1.08161	1.08161	1.08161	1.31371	1.46967	1.47108	1.35435	1.43003	1.5	1.48577	1.5	1.48245	1.40527	1.26085	1.0284	0.971795	0.943595	0.869393	0.821349	0.705182	0.79982	0.674203	0.579584	0.577251	0.560026	0.65966	0.571919	0.601734	0.473162	0.467521	0.493992	0.52547	0.484707	0.672917	0.553318	0.630095	0.581872	0.575681	0.454552	0.457578	0.638282	0.629527	0.583945	0.691314	0.488845	0.612644
chr13:Hist1h1a	1.20933	1.20933	1.20933	1.20933	1.20933	1.20933	1.19021	1.27624	1.30838	1.34971	1.41365	1.48336	1.28646	1.36684	1.40073	1.23541	1.18876	1.32928	1.13151	1.0436	1.12704	1.1131	0.889838	0.929082	0.803357	0.782659	0.899891	0.954811	0.825624	0.952608	0.741169	0.502146	0.372329	0.324742	0.218605	0.301043	0.150466	0.0262934	-0.00824183	-0.129994	-0.232087	0.0732212	0.0679889	0.0371656	0.0164923	0.101434	0.0153443	-0.0122375	-0.0871005
chr4:Cap1	0.667215	0.667215	0.667215	0.667215	0.667215	0.667215	0.890865	0.902461	1.06046	1.13821	1.26296	1.5	1.49257	1.5	1.5	1.5	1.5	1.40536	1.4007	1.37388	1.5	1.5	1.43424	1.4456	1.42998	1.36206	1.3514	1.5	1.41867	1.26915	1.13605	0.825686	0.77919	0.635661	0.521831	0.354711	0.288126	0.194381	0.0618978	0.0340937	0.0157948	-0.0508415	-0.168617	-0.186189	-0.156269	-0.198302	-0.159495	-0.0877508	-0.12316
chr4:Rmrp	0.835823	0.835823	0.835823	0.835823	0.835823	0.835823	0.965151	1.20096	1.41056	1.22667	1.35758	1.5	1.46215	1.46214	1.40477	1.40353	1.5	1.32521	1.17843	1.14885	1.19872	0.984918	0.634477	0.919532	0.823397	0.823889	1.07055	0.926038	0.947071	0.867876	0.733843	0.890187	0.978237	1.06572	0.758996	1.06456	1.05964	0.772689	0.916932	0.694417	0.664996	0.66298	0.626459	0.702369	0.715961	0.554956	0.170991	-0.112347	-0.0623814
chr6:Ptpn6	1.07896	1.07896	1.07896	1.07896	1.07896	1.07896	1.18024	1.15116	1.27707	1.27896	1.36015	1.5	1.36675	1.5	1.38152	1.19575	1.1238	0.959729	0.925988	0.916238	1.004	1.08196	1.09394	1.24592	1.08119	1.06117	1.41306	1.46904	1.37158	1.30656	1.13823	1.02671	0.887822	0.607385	0.406913	0.358594	0.38229	0.176425	0.0967988	0.119052	0.00630987	-0.0340774	-0.0813434	-0.130031	-0.11977	-0.083869	-0.0310803	0.0906067	0.0617825
chr6:St3gal5	1.24932	1.24932	1.24932	1.24932	1.24932	1.24932	1.27283	1.18091	1.24663	1.23022	1.3903	1.5	1.5	1.5	1.5	1.5	1.47965	1.5	1.5	1.5	1.5	1.5	1.39291	1.45089	1.43304	1.30735	1.26766	1.04197	0.894192	0.813766	0.819	0.67958	0.555348	0.546009	0.381147	0.309961	0.260189	0.174418	0.180996	0.0273983	-0.0405786	-0.18654	-0.171016	-0.257104	-0.350445	-0.43682	-0.436044	-0.428329	-0.305913
chr6:4933431G14Rik	1.26175	1.26175	1.26175	1.26175	1.26175	1.26175	1.35986	1.33112	1.47599	1.38646	1.46151	1.5	1.48374	1.5	1.5	1.5	1.5	1.5	1.5	1.5	1.5	1.5	1.5	1.5	1.4741	1.17642	1.06658	0.84347	0.651215	0.644409	0.594648	0.338364	0.283028	0.16228	0.156112	0.136547	0.139782	0.0542026	0.0582028	0.00948241	-0.0405695	-0.0458618	-0.0127843	-0.0928022	-0.127138	-0.216231	-0.297962	-0.286688	-0.176177
chr12:Plekhg3	0.681581	0.681581	0.681581	0.681581	0.681581	0.681581	0.924528	1.27409	1.43461	1.4664	1.42407	1.5	1.5	1.5	1.5	1.5	1.5	1.5	1.5	1.44315	1.48179	1.38567	1.37193	1.25221	1.17501	1.12736	1.07847	0.947791	0.943844	0.722686	0.668486	0.487401	0.407088	0.207946	0.190946	0.122832	0.0736684	0.0565361	0.156743	0.171916	0.250292	0.316569	0.292072	0.268357	0.332349	0.279504	0.296679	0.251794	0.207245
chr4:2210414B05Rik	1.20258	1.20258	1.20258	1.20258	1.20258	1.20258	1.15516	1.35107	1.2132	1.23863	1.36519	1.5	1.38912	1.43663	1.36266	1.32044	1.19732	1.3221	1.22824	1.2864	1.36723	1.44466	1.31588	1.46977	1.36424	1.44564	1.31767	1.24408	1.30308	1.20476	1.04238	0.755997	0.486142	0.412569	0.265643	0.167531	0.123303	-0.00725878	-0.0155965	-0.0350342	-0.0263247	-0.0224555	0.196052	0.258283	0.339951	0.201639	0.0973019	-0.092415	-0.135267
chr10:E130317F20Rik	1.0165	1.0165	1.0165	1.0165	1.0165	1.0165	0.813873	1.24718	1.29361	1.34035	1.20416	1.5	1.32991	1.5	1.5	1.5	1.32614	1.44284	1.1515	1.5	1.5	1.5	1.40405	1.5	1.5	1.5	1.5	1.5	1.46895	1.33781	0.82223	0.469411	0.272994	-0.0362274	0.161722	0.042669	0.0314595	0.101977	-0.00529031	-0.0602887	-0.211547	-0.138993	-0.157493	-0.00735326	-0.260313	-0.640759	-0.740481	-0.978586	-0.992444
chr1:Ivns1abp	0.984713	0.984713	0.984713	0.984713	0.984713	0.984713	1.0631	1.25579	1.23541	1.19658	1.4226	1.5	1.5	1.5	1.5	1.5	1.47813	1.43083	1.5	1.5	1.5	1.43691	1.35207	1.30999	1.3354	1.24656	1.16846	1.15715	1.23873	0.844047	0.610451	0.499891	0.297273	0.249125	0.132448	0.214216	0.094571	0.228754	0.264506	0.00481529	0.0372708	0.0338899	-0.140254	-0.050968	-0.113532	-0.0777666	-0.230657	-0.136161	-0.210653
chr7:Dmwd	1.27089	1.27089	1.27089	1.27089	1.27089	1.27089	1.13134	1.19407	1.13417	1.11971	1.22147	1.5	1.4942	1.41784	1.5	1.5	1.5	1.41024	1.5	1.48267	1.5	1.33326	1.17661	1.0168	0.917622	0.762205	0.700332	0.735027	0.849097	0.700479	0.708511	0.693696	0.735345	0.731659	0.617001	0.785581	0.832893	0.822946	0.724531	0.63468	0.475815	0.286686	0.075877	-0.026167	-0.207052	-0.0621614	-0.179044	-0.424018	-0.573018
chr12:Atxn7l1	1.29	1.29	1.29	1.29	1.29	1.29	1.46158	1.30694	1.37816	1.41063	1.49667	1.5	1.5	1.5	1.5	1.5	1.5	1.49659	1.5	1.5	1.5	1.37194	1.19661	0.852012	0.631858	0.727498	0.661963	0.432181	0.497341	0.263533	0.344786	0.367257	0.526704	0.529028	0.671101	0.646738	0.28168	0.29751	0.334555	0.350916	0.492166	0.389085	0.316755	0.199338	0.164935	0.0570163	0.0900493	0.35879	0.312318
chr3:Ccna2	0.814549	0.814549	0.814549	0.814549	0.814549	0.814549	1.00365	1.16746	1.28132	1.26844	1.31542	1.5	1.5	1.5	1.5	1.5	1.5	1.5	1.49083	1.5	1.35143	1.39371	1.23183	1.36393	1.17952	1.23303	1.15215	1.01619	1.03283	0.938064	0.724757	0.823081	0.831105	0.792791	0.645122	0.565059	0.353935	0.466437	0.43229	0.258598	-0.0274151	0.0438597	-0.0185987	-0.284092	-0.427222	-0.418958	-0.200082	-0.247433	-0.236694
chr4:Marcksl1	1.14934	1.14934	1.14934	1.14934	1.14934	1.14934	1.09156	0.808498	0.988139	1.28331	1.39699	1.5	1.5	1.5	1.5	1.5	1.5	1.5	1.5	1.5	1.5	1.5	1.5	1.3386	1.21953	1.16663	1.32414	1.32498	1.12612	1.07667	0.815076	0.53736	0.422864	0.202284	0.569967	0.515586	0.366731	0.0503676	-0.0612929	-0.25339	-0.294511	-0.199573	-0.249951	-0.532635	-0.486997	-0.785342	-0.698724	-0.550864	-0.50972
chr2:Slc39a13	1.3209	1.3209	1.3209	1.3209	1.3209	1.3209	1.25757	1.24317	1.19413	1.12072	1.22955	1.4713	1.3778	1.18154	1.29992	1.34129	1.10645	1.23816	1.2322	1.40383	1.44848	1.46418	1.20592	1.4076	1.30123	1.08996	1.04254	1.33797	1.43737	1.2803	1.06767	0.707572	0.432784	0.303128	0.611426	0.669614	0.75054	0.392663	-0.156334	-0.313748	-0.0896758	-0.122746	0.224665	0.625624	0.665964	0.0655062	-0.126273	-0.206599	-0.0159734
chr10:Nemp1	0.954272	0.954272	0.954272	0.954272	0.954272	0.954272	1.03164	1.20179	1.27089	1.288	1.37433	1.5	1.5	1.5	1.5	1.5	1.31199	1.31559	1.09961	1.17109	1.00341	0.757582	0.568979	0.620741	0.583532	0.738361	0.97058	1.13546	0.941246	1.23724	1.19415	1.3217	1.47461	1.32626	1.06051	0.859044	0.551255	0.464158	0.629011	0.626067	0.180719	-0.0514094	0.0410612	0.125822	0.11415	-0.0077791	-0.0715808	-0.339216	-0.507606
chr16:Olig1	1.02096	1.02096	1.02096	1.02096	1.02096	1.02096	1.01654	1.01022	1.1522	1.21824	1.46154	1.5	1.5	1.5	1.5	1.5	1.5	1.5	1.5	1.5	1.5	1.5	1.49838	1.35506	1.23685	1.05944	0.953732	0.877006	0.783006	0.462767	0.348574	0.134535	0.125858	0.0972932	-0.140996	-0.256764	-0.335271	-0.267633	-0.387435	-0.308718	-0.213959	-0.28761	-0.555713	-0.480214	-0.275857	-0.19842	-0.173529	-0.278959	-0.362316
chr11:Per1	0.959318	0.959318	0.959318	0.959318	0.959318	0.959318	0.985049	1.16624	1.17203	1.34829	1.39864	1.5	1.5	1.5	1.5	1.5	1.5	1.31964	1.19112	1.29235	1.20916	1.06303	1.06979	1.00183	0.923177	0.903107	1.11	0.92165	0.97924	0.968107	0.693581	0.377691	0.396066	0.133749	0.397256	0.506216	0.275015	0.16778	0.0734289	0.220198	0.20424	0.113116	0.206966	0.39664	0.421256	0.195746	0.00631369	0.210125	-0.0784261
chr10:Gm10941	1.32289	1.32289	1.32289	1.32289	1.32289	1.32289	1.09625	0.9784	0.875554	0.902032	1.08285	1.42007	1.33053	1.13519	0.690921	0.529299	0.192462	0.555388	0.814046	1.13304	1.31486	1.1709	0.790978	0.768136	0.899561	0.914693	0.95793	1.31177	1.10422	1.06528	0.811025	0.591842	0.564734	0.565876	0.458278	0.733161	0.494196	0.381628	0.222678	0.691596	0.750507	0.778828	1.11468	0.972892	0.940092	0.689128	0.20713	0.555273	0.483893
chr6:Htra2	1.05434	1.05434	1.05434	1.05434	1.05434	1.05434	1.09462	0.695237	0.647279	1.10705	1.45789	1.5	1.5	1.5	1.5	1.49259	1.31528	1.4903	1.5	1.5	1.4444	1.24704	1.34283	1.45002	1.35862	1.5	1.5	1.1387	0.693628	0.464226	0.396715	0.222271	0.0785151	-0.160961	-0.240889	-0.409666	-0.289277	-0.380352	-0.0856799	-0.138568	0.077453	-0.063898	0.0874876	0.0131107	-0.0719377	-0.291791	-0.364661	-0.502891	-0.318394
chr5:Mir6418	1.33228	1.33228	1.33228	1.33228	1.33228	1.33228	1.06742	1.11883	1.02112	1.08392	1.48718	1.5	1.5	1.20332	0.91036	0.133636	0.289841	0.282953	0.377281	0.30443	0.220963	0.133147	-0.119305	-0.196711	0.0347196	0.418217	0.671837	0.658093	0.618792	0.456006	0.387382	0.13997	0.147502	0.597813	0.620543	0.73805	0.590971	0.652296	0.778241	1.02112	0.801014	1.39938	1.45294	1.14099	0.279508	0.137639	-0.159112	-0.467155	-0.790717
chr3:Fam102b	1.12974	1.12974	1.12974	1.12974	1.12974	1.12974	0.911616	1.13793	1.24928	1.2523	1.4108	1.5	1.5	1.5	1.5	1.5	1.5	1.5	1.5	1.5	1.5	1.5	1.5	1.28964	1.27258	1.22552	1.17096	1.18425	1.14967	0.929597	0.754839	0.500959	0.326469	0.163341	0.158839	0.13472	0.049992	-0.129736	-0.101272	-0.0361944	0.0139935	-0.14254	0.0896892	0.155464	0.18772	0.165753	-0.0067656	-0.178911	-0.118238
chr7:Ccdc9	0.79872	0.79872	0.79872	0.79872	0.79872	0.79872	1.03173	0.961615	1.12176	1.14835	1.30802	1.5	1.5	1.5	1.5	1.5	1.5	1.5	1.5	1.5	1.5	1.5	1.40877	1.22361	0.779469	0.994219	0.849859	0.723725	0.945334	0.560281	0.47126	0.389993	0.332133	0.495271	0.390543	0.27066	0.248838	0.0699736	0.109776	-0.0720238	-0.165553	-0.308794	-0.476179	-0.33991	-0.53506	-0.690268	-0.460861	-0.56968	-0.206489
chr16:Gm10789	0.986138	0.986138	0.986138	0.986138	0.986138	0.986138	1.32202	1.10643	1.0796	1.13561	1.43544	1.5	1.5	1.5	1.5	1.5	1.5	1.04926	1.35207	1.36662	1.21291	0.989581	1.08004	0.934502	0.76623	0.803683	0.677365	0.958069	1.25255	0.987131	0.68664	0.629887	0.565169	0.500831	0.238718	0.218702	0.125811	0.272389	0.060747	-0.205743	-0.0789711	0.435714	0.383372	0.480047	0.500739	0.55003	0.448748	0.478507	0.224244
chrX:Ap1s2	0.790922	0.790922	0.790922	0.790922	0.790922	0.790922	0.708092	1.06301	1.14982	1.09009	1.349	1.5	1.5	1.5	1.5	1.5	1.5	1.5	1.5	1.5	1.5	1.5	1.5	1.5	1.5	1.5	1.29362	1.27039	0.979558	0.823825	0.67421	0.584997	0.501654	0.281524	0.318026	0.131326	0.0299779	0.0942588	-0.00275442	-0.0158011	-0.134879	0.0367721	-0.0754763	-0.256953	-0.249806	-0.188647	0.0272014	-0.172355	-0.322753
chr5:Bloc1s4	-0.0125261	-0.0125261	-0.0125261	-0.0125261	-0.0125261	-0.0125261	-0.142673	0.254039	0.493535	0.690507	1.39389	1.5	1.5	1.5	1.5	1.5	1.5	1.5	1.5	1.5	1.5	1.5	1.49609	1.30305	1.30484	1.39051	1.39978	1.25198	1.07536	0.905213	0.653757	0.153136	0.513109	0.332688	-0.0497863	-0.125506	-0.644145	-0.86207	-0.702406	-0.852417	-0.860331	-1.02586	-0.684614	-0.658774	-0.914247	-0.542236	-0.402616	-0.303269	-0.0991959
chr15:Chkb	0.695205	0.695205	0.695205	0.695205	0.695205	0.695205	0.957039	0.981546	1.16664	0.940777	1.23331	1.5	1.5	1.5	1.47589	1.33529	1.31798	1.16802	1.25898	1.32622	1.25831	1.07373	0.967526	0.776366	1.05737	1.22919	1.21295	1.3234	1.13079	1.10862	0.878093	0.832129	0.745914	1.0747	1.22833	0.709131	0.306376	0.374398	0.442369	0.665028	0.428058	0.220565	-0.153784	-0.128191	-0.742312	-0.817059	-0.600328	-0.324854	-0.239238
chr4:Paqr7	0.834776	0.834776	0.834776	0.834776	0.834776	0.834776	0.967768	0.776559	1.10543	1.44466	1.43777	1.5	1.49189	1.5	1.5	1.5	1.36003	1.13092	1.2422	1.16732	0.73748	0.679994	0.827881	0.625027	0.340427	0.685141	0.921523	1.22601	1.42041	1.5	1.34416	1.26903	1.21631	1.10644	1.2054	1.38236	1.12202	0.752951	0.266794	0.306906	0.000968479	0.111199	0.112984	0.0905294	-0.0140346	-0.231457	-0.342516	-0.642024	-0.533547
chr14:Pip4p1	0.746601	0.746601	0.746601	0.746601	0.746601	0.746601	0.712689	0.576841	0.863787	1.41956	1.40294	1.5	1.5	1.5	1.5	1.5	1.5	1.5	1.5	1.5	1.5	1.5	0.997582	0.932423	0.688763	0.470596	0.362071	0.757452	0.55207	0.230374	-0.204936	-0.232246	-0.361761	0.0285924	-0.316699	-0.107822	-0.327742	-0.819246	-1.3652	-1.3523	-1.40132	-1.42544	-1.33079	-1.0369	-1.32466	-1.23726	-1.10396	-0.790123	-0.623743
chr10:Ptbp1	0.652495	0.652495	0.652495	0.652495	0.652495	0.652495	0.357929	0.862849	0.928152	0.985741	0.852216	1.5	1.06481	1.47771	1.42135	1.5	1.32928	1.5	1.31779	1.5	1.5	1.5	1.38568	1.5	1.5	1.5	1.5	1.5	1.5	1.46778	0.979364	0.690138	0.489084	0.16146	0.454365	0.210592	0.256263	0.208898	0.250546	0.155212	0.00421222	0.150354	0.0706394	0.179524	0.0142139	-0.500586	-0.663101	-0.909781	-0.973527
chr2:Knstrn	0.934365	0.934365	0.934365	0.934365	0.934365	0.934365	1.02267	1.1751	1.28978	1.44453	1.49029	1.5	1.5	1.5	1.5	1.49701	1.14935	1.1546	1.22445	1.18097	1.08063	0.964569	0.872917	1.1818	1.12836	1.05917	1.11921	1.15933	1.06464	0.851359	0.764709	0.679914	0.610747	0.523039	0.221772	0.270836	0.395227	0.22835	0.205286	0.292025	0.327297	0.414858	0.424823	0.381768	0.42837	0.313835	0.409231	0.241984	0.256675
chr13:Serpinb6a	0.9529	0.9529	0.9529	0.9529	0.9529	0.9529	1.21544	1.49905	1.4201	1.37559	1.39289	1.5	1.5	1.5	1.31246	1.15448	0.797693	0.464407	0.24447	0.390827	0.373554	0.340569	0.439842	0.355927	0.328733	0.592067	0.747157	0.826073	0.955884	1.11992	1.06243	1.1028	1.06943	0.97295	0.98307	0.808338	0.908332	0.525967	0.512685	0.408543	0.118961	0.110815	0.00627085	0.0518542	0.144167	0.0474276	0.314118	-0.0106589	0.231195
chr11:G3bp1	0.909648	0.909648	0.909648	0.909648	0.909648	0.909648	1.00804	1.24855	1.23088	1.3398	1.48281	1.5	1.5	1.5	1.5	1.5	1.5	1.5	1.49975	1.22635	1.16033	0.848447	0.287021	0.256477	0.315772	0.441578	-0.0153236	0.019397	-0.117229	-0.16058	-0.12744	-0.243772	-0.118275	0.040418	0.0355078	0.12197	0.0921031	0.481019	0.440739	0.598921	0.78307	0.915333	1.10611	0.921671	0.90304	1.16965	1.09672	0.801218	0.679052
chr12:Xrcc3	0.640277	0.640277	0.640277	0.640277	0.640277	0.640277	1.19276	1.04876	1.19152	1.14082	1.20087	1.5	1.44576	1.5	1.5	1.5	1.5	1.5	1.49929	1.5	1.44388	1.33979	1.19591	1.33201	1.21689	1.13643	0.870646	0.910204	0.392188	0.577899	0.0978217	0.0920986	-0.111019	0.0307684	0.12973	0.0966136	-0.149387	-0.131137	-0.232574	0.149966	0.197153	0.238526	0.0259403	0.266765	0.251798	-0.0530003	-0.141564	-0.174441	-0.173763
chr5:Slbp	1.17276	1.17276	1.17276	1.17276	1.17276	1.17276	1.19108	1.44331	1.36134	1.34333	1.47163	1.5	1.5	1.5	1.23341	1.36733	1.3263	1.5	1.38147	1.32669	1.27459	1.28993	1.07546	1.24388	1.2543	1.39776	1.38838	1.16084	1.13772	0.989528	1.0076	0.934298	0.623575	0.551528	0.436774	0.13412	-0.245401	-0.591125	-0.503565	-0.851826	-0.933259	-1.00779	-1.11053	-0.953693	-1.22067	-1.42806	-1.06059	-1.13957	-0.948589
chr11:Grn	1.21308	1.21308	1.21308	1.21308	1.21308	1.21308	1.39626	1.15115	1.35126	1.14464	0.931488	1.5	1.5	1.5	1.01677	1.42976	0.90284	0.618024	0.437734	0.381507	-0.0577745	0.253077	-0.0163225	-0.150873	-0.00153911	0.538086	0.76052	0.785475	0.0994765	0.573968	0.443707	0.341068	0.00654789	0.169287	0.00408831	0.0866353	0.286154	-0.111527	-0.026099	0.678991	0.617903	0.283299	0.407879	1.00363	0.723654	0.895569	0.955843	0.559693	0.493977
chr11:4732414G09Rik	1.13645	1.13645	1.13645	1.13645	1.13645	1.13645	1.22332	1.13928	1.28965	1.30455	1.10546	1.5	1.5	1.5	1.4512	1.5	1.5	1.34914	1.48668	1.13604	1.30846	1.10416	0.623245	0.670264	0.236609	0.340593	0.351735	0.293717	0.499926	0.471927	0.787821	0.821795	0.901636	0.881124	0.808114	1.16985	1.02534	1.00801	0.751024	0.388165	0.590581	0.267234	-0.105932	-0.114578	0.0700085	0.243434	0.288302	0.315776	0.195381
chr15:Trmt12	1.44846	1.44846	1.44846	1.44846	1.44846	1.44846	1.31502	1.17428	1.40308	1.42137	1.22065	1.5	1.5	1.5	1.5	1.34903	1.14133	1.20707	1.48465	1.27942	1.5	1.5	1.35308	0.950614	0.84805	1.01086	0.881432	0.633981	0.800285	0.578858	0.574109	0.448385	0.678454	0.430605	0.278437	0.310377	0.64115	0.746211	0.783205	0.422175	0.601349	0.611096	0.168863	0.0237046	-0.140397	-0.164567	-0.157114	-0.62148	-0.831364
chr16:Marf1	0.279539	0.279539	0.279539	0.279539	0.279539	0.279539	0.472704	0.66785	0.956238	1.1105	1.22946	1.5	1.5	1.5	1.5	1.5	1.5	1.39388	1.5	1.30666	0.99824	0.966573	0.56873	0.708945	0.756522	0.73685	0.952948	1.05798	1.2482	1.0765	1.09684	1.16658	1.03016	0.945445	0.683209	0.554119	0.390679	0.554136	0.491507	0.496294	0.504021	0.373935	0.310538	0.325523	0.414977	0.584938	0.708276	0.67543	0.459184
chr10:Mir8105	1.20628	1.20628	1.20628	1.20628	1.20628	1.20628	1.03768	1.42176	1.32762	1.36184	1.24228	1.5	1.5	1.5	1.34379	1.11951	0.258218	0.0883936	-0.144849	-0.254792	-0.421208	-0.0876744	-0.296441	-0.360606	-0.206818	0.116348	0.0593658	0.243539	0.0640362	-0.264952	-0.164263	-0.293625	-0.646285	-0.435795	-0.754049	-1.3185	-1.34591	-0.99446	-0.7604	-0.0358652	0.711652	0.954123	0.698052	0.693941	-0.0825586	0.369093	0.555835	0.563419	0.785173
chr15:Gsdmd	0.827306	0.827306	0.827306	0.827306	0.827306	0.827306	1.01836	0.891842	0.805154	1.36236	1.3253	1.5	1.5	1.5	1.5	1.5	1.5	1.5	1.5	1.5	1.5	1.5	1.34313	1.13905	0.888	0.279643	0.696918	0.299819	-0.125807	-0.208138	-0.351319	-0.334887	-0.681483	-0.445596	-0.399544	-0.632248	-0.375811	-0.517617	-0.364294	-0.221958	-0.434203	-0.54613	-0.682008	-0.287579	-0.712956	-0.817935	-0.94027	-0.942736	-0.89061
chr8:Tm2d2	0.581314	0.581314	0.581314	0.581314	0.581314	0.581314	1.00649	1.14614	1.34826	1.31571	1.26135	1.5	1.5	1.5	1.5	1.5	1.5	1.5	1.5	1.5	1.5	1.47021	1.12709	0.640507	0.622874	0.400801	0.760789	0.577813	0.423188	0.0266417	-0.0555838	-0.324224	-0.146207	-0.0139726	0.0819508	0.174306	0.358149	0.257676	0.0476935	0.203926	0.137888	0.147572	0.10465	0.0795182	-0.0377055	0.00197935	0.0904741	-0.0435001	-0.447017
chr11:Aldoc	0.385933	0.385933	0.385933	0.385933	0.385933	0.385933	0.738852	0.867289	1.01266	0.841551	1.13154	1.5	1.5	1.5	1.5	1.5	1.5	1.5	1.5	1.5	1.5	1.5	1.5	1.29664	0.911441	0.854367	0.853954	0.990063	0.763791	0.634755	0.531202	0.476663	0.730487	0.889697	0.727655	0.512516	0.692314	0.806582	0.531965	0.738142	0.672692	0.639993	0.446998	0.193867	-0.213933	-0.15061	-0.12471	-0.514867	-0.565776
chr10:Rassf3	0.0260502	0.0260502	0.0260502	0.0260502	0.0260502	0.0260502	0.262398	0.436065	0.672015	1.16948	1.45164	1.5	1.5	1.5	1.5	1.5	1.5	1.5	1.5	1.22258	0.789532	0.6473	0.770585	0.567817	0.315802	0.710423	0.699976	0.629857	0.577553	0.473521	0.485809	0.422471	0.753634	0.504207	0.925586	1.07135	0.89335	0.6674	0.438589	0.423551	0.428034	0.530918	0.496294	0.112442	0.277397	0.0713064	0.11044	-0.0413451	0.143893
chr6:Gm31108	1.0004	1.0004	1.0004	1.0004	1.0004	1.0004	0.963825	1.11583	1.28234	1.2344	1.48334	1.5	1.48348	1.31042	1.34112	1.36013	1.30128	1.29064	1.11152	0.998823	0.834709	0.752967	0.554852	0.869134	0.91072	1.04801	1.01006	1.06587	0.990158	0.994483	1.07144	1.04503	1.11368	1.20207	0.975537	0.98364	0.781173	0.617316	0.541553	0.605326	0.583766	0.457096	0.648576	0.339442	0.222736	0.0322449	-0.0836604	0.0473839	0.0103043
chr13:Hist1h4i	0.730966	0.730966	0.730966	0.730966	0.730966	0.730966	0.923363	0.925133	1.31363	1.24083	1.37721	1.2931	1.38119	1.27254	1.20679	1.16236	0.951664	0.980169	0.986893	0.489521	0.728769	0.667157	0.880044	0.756696	0.74744	0.5696	0.542607	0.830879	0.717287	0.623254	0.788152	0.560748	0.515426	0.294824	0.497926	0.601318	0.862393	1.01405	0.726135	0.860552	0.865033	0.762182	0.860767	0.762938	0.832711	0.649367	0.551642	0.355425	0.283487
chr11:Mir301	0.811485	0.811485	0.811485	0.811485	0.811485	0.811485	0.969695	0.92407	0.783376	0.903552	1.26377	1.27272	1.5	1.5	1.5	1.5	1.5	1.5	1.5	1.5	1.5	1.5	1.5	1.5	1.5	1.1734	1.23445	1.00713	0.656546	0.684938	0.453815	0.458459	0.26118	0.0953801	-0.0313689	-0.147666	-0.0992097	-0.399253	-0.216976	-0.229729	-0.224007	-0.102678	-0.211915	-0.098591	0.0471622	0.0427595	0.0369668	-0.0118108	0.0795084
chr8:Klf2	1.21665	1.21665	1.21665	1.21665	1.21665	1.21665	1.34325	1.35481	1.31912	1.22285	1.41902	1.47334	1.5	1.47354	1.5	1.49657	1.2945	1.03801	1.16802	1.19964	1.12425	0.939245	0.831608	0.603838	0.69657	0.48591	0.603648	0.700481	0.770848	0.682929	0.633117	0.60964	0.670132	0.739475	0.863399	0.770986	0.906029	0.717405	0.505016	0.552849	0.475584	0.314288	0.519159	0.510532	0.375787	0.403472	0.255177	0.146826	0.0604449
chr11:Med11	1.2525	1.2525	1.2525	1.2525	1.2525	1.2525	1.28001	1.23185	1.25845	1.28717	1.40423	1.39596	1.5	1.5	1.5	1.5	1.5	1.47345	1.48047	1.5	1.5	1.44338	1.32575	1.16451	0.955363	0.854712	0.867648	0.929191	0.86908	0.684269	0.453612	0.547873	0.391129	0.333641	0.456597	0.246134	0.0641743	0.143622	-0.121705	0.0249072	0.0793334	-0.015887	-0.0568931	0.00332583	0.165683	0.00724847	0.136677	0.300843	-0.0105888
chr12:Irf2bpl	1.04098	1.04098	1.04098	1.04098	1.04098	1.04098	1.09357	0.979243	1.27002	1.25696	1.20468	1.24135	1.48239	1.13809	0.820067	0.813049	0.815272	0.857594	0.902375	0.916247	0.846168	1.05559	1.1706	1.05167	1.24818	1.25098	1.30943	1.39553	1.46173	1.31506	1.07724	1.04131	1.07053	0.819283	0.743075	0.661531	0.688231	0.587386	0.530512	0.271956	0.273798	0.376869	0.43007	0.179061	0.203186	0.0956741	0.0916219	-0.0868143	-0.119861
chr10:Fbxo5	1.01119	1.01119	1.01119	1.01119	1.01119	1.01119	1.06515	1.21255	1.32683	1.26287	1.4498	1.46463	1.49187	1.45308	1.42082	1.29133	1.16476	1.1121	0.948596	0.865972	0.910354	0.897292	0.871004	1.24658	1.23711	1.30108	1.43387	1.24116	1.41117	1.47375	1.33302	1.15493	0.940476	0.761231	0.47616	0.266555	0.358894	0.20971	0.326767	0.0439243	0.0483708	0.102912	0.00642169	-0.00715524	-0.0499313	-0.130174	0.0239662	-0.220666	-0.293296
chr2:Cdc25b	1.09946	1.09946	1.09946	1.09946	1.09946	1.09946	1.20339	1.30049	1.1823	1.20531	1.21645	1.40166	1.41767	1.39518	1.38396	1.36147	1.23297	1.15367	1.18967	1.3231	1.29786	1.26632	1.09251	0.951667	0.888558	0.8264	0.785355	0.898423	0.895146	0.797138	0.624042	0.490001	0.312986	0.341021	0.284212	0.304379	0.322453	0.251891	0.172999	0.178846	0.123517	0.256811	0.289462	0.413413	0.522172	0.554054	0.561372	0.520529	0.54162
chr19:BC037704	1.04881	1.04881	1.04881	1.04881	1.04881	1.04881	1.10378	1.02032	1.25026	1.16021	1.37126	1.3029	1.5	1.5	1.44507	1.35032	1.5	1.5	1.5	1.5	1.5	1.5	1.5	1.25486	1.2383	1.09938	0.967514	0.980819	0.819572	0.950167	0.486381	0.376609	0.103231	0.127591	0.253769	0.165243	0.188717	0.0720305	-0.210037	-0.00861986	-0.187253	-0.0313106	-0.102108	0.344667	0.292071	0.143575	0.219765	0.269079	0.12789
chr9:Cmtm7	1.37121	1.37121	1.37121	1.37121	1.37121	1.37121	1.31897	1.23057	1.33736	1.45835	1.44596	1.42038	1.5	1.5	1.5	1.5	1.5	1.5	1.5	1.5	1.40937	1.32145	1.09234	0.868165	0.760211	0.693966	0.708377	0.523038	0.580342	0.682747	0.549372	0.522593	0.493895	0.661917	0.560075	0.479747	0.464552	0.379872	0.346314	0.137026	0.0483978	0.151774	0.11296	-0.00954215	-0.132528	-0.158611	-0.110157	-0.20819	-0.0243131
chr4:Trappc3	1.25632	1.25632	1.25632	1.25632	1.25632	1.25632	1.19004	1.26685	1.39767	1.39429	1.48353	1.44526	1.5	1.44916	1.30335	1.47646	1.26457	1.5	1.41872	1.11455	0.89731	0.843316	0.860233	0.900296	0.996958	1.01741	0.672369	0.802826	0.531594	0.550118	0.546986	0.515872	0.425864	0.228996	0.0248721	0.092204	0.037913	0.381842	0.269879	0.266088	0.146635	0.217754	0.238173	0.388851	0.481637	0.538816	0.425713	0.357614	0.365887
chr17:Tnfsf9	0.358006	0.358006	0.358006	0.358006	0.358006	0.358006	0.659969	0.837162	0.925424	0.985929	1.35429	1.40507	1.5	1.5	1.5	1.5	1.5	1.5	1.5	1.5	1.5	1.05695	1.08565	1.00036	1.32309	1.29252	1.10592	0.910564	1.00468	1.05	1.09165	0.944211	1.00211	0.804738	0.394646	0.192616	0.207289	0.208833	0.0579406	-0.118554	-0.321459	-0.373185	-0.0749109	0.103189	0.239889	0.687096	0.523792	0.246959	0.111384
chr2:B2m	0.881849	0.881849	0.881849	0.881849	0.881849	0.881849	1.11619	1.15243	1.11103	1.01948	1.18434	1.41292	1.5	1.5	1.19151	1.28847	1.31923	1.27004	1.14166	1.3805	1.5	1.5	1.5	1.5	1.5	1.5	1.5	1.5	1.28904	1.05547	0.801663	0.798083	0.784916	0.402768	0.229476	0.167733	-0.0458246	-0.0758001	0.111805	0.273742	0.280981	0.288168	0.144933	0.149435	0.275826	0.339203	0.224453	0.279358	0.126088
chr17:Nfkbil1	1.35634	1.35634	1.35634	1.35634	1.35634	1.35634	1.23716	1.00442	0.899011	1.02381	1.04614	1.10907	1.5	1.5	1.5	1.22466	0.982944	1.16509	1.40725	1.5	1.5	1.5	1.5	1.27749	1.17007	1.19982	1.36711	1.5	1.38082	1.18812	1.01252	0.772439	0.649929	0.49611	0.376287	0.350958	0.165667	0.0761369	-0.166547	-0.166149	-0.101867	-0.266056	-0.335378	-0.492743	-0.648348	-0.471394	-0.467417	-0.363873	-0.587501
chr3:S100a4	0.714505	0.714505	0.714505	0.714505	0.714505	0.714505	1.0721	1.12636	1.05399	1.29627	1.28664	1.36173	1.5	1.4376	1.5	1.5	1.5	1.43041	1.5	1.5	1.42112	1.40204	1.38535	1.20554	1.31512	1.03167	1.20853	1.0211	0.723977	0.315017	-0.0798961	-0.0643534	0.143351	0.048505	-0.00798201	-0.270687	-0.258276	-0.405036	-0.439601	-0.263583	-0.0920025	0.0376299	0.252582	0.323796	0.458593	0.390179	0.652468	0.798861	0.843181
chr4:Map7d1	1.08043	1.08043	1.08043	1.08043	1.08043	1.08043	1.03078	1.07744	1.23397	1.20906	1.28663	1.21865	1.5	1.28668	1.23251	1.38055	1.09675	1.33824	1.4283	1.16795	1.05334	1.06102	1.11375	1.143	1.25604	1.18217	0.916295	1.25931	1.00228	1.01278	0.973578	0.82422	0.763149	0.551136	0.29024	0.347926	0.201164	0.30446	0.160729	0.149679	-0.138149	-0.155743	-0.120425	0.104523	0.265024	0.377708	0.359605	0.46799	0.544203
chr7:Tmem86a	1.11201	1.11201	1.11201	1.11201	1.11201	1.11201	1.14863	1.01807	1.04455	1.30021	1.22965	1.2448	1.5	1.5	1.5	1.5	1.5	1.5	1.5	1.31043	0.958944	0.971399	0.920574	1.25	1.28134	1.32005	1.24991	1.22457	1.20055	1.5	1.5	1.5	1.44853	1.17956	0.496894	0.232607	-0.161007	-0.211396	-0.15616	-0.139463	-0.887376	-0.961449	-1.01993	-0.950511	-0.870246	-0.825911	-0.603848	-0.668115	-0.721763
chr19:Slc25a28	0.936206	0.936206	0.936206	0.936206	0.936206	0.936206	0.933807	0.81213	1.23123	1.19286	1.43447	1.34798	1.5	1.5	1.46715	1.46729	1.5	1.5	1.5	1.5	1.5	1.5	1.5	1.42475	1.30055	1.30724	1.1011	0.994076	0.723615	0.788803	0.384622	0.335144	0.0650448	0.0359379	0.189582	0.18565	0.00122435	-0.0761568	-0.303556	-0.012248	-0.127054	-0.0381276	-0.222527	0.310247	0.306903	0.151976	0.154278	0.277611	0.108381
chr16:Rogdi	1.10608	1.10608	1.10608	1.10608	1.10608	1.10608	1.2618	1.28315	1.30063	1.16715	1.16743	1.34978	1.5	1.5	1.47061	1.5	1.5	1.5	1.5	1.5	1.5	1.5	1.30401	1.16878	1.16763	1.09422	1.12235	1.03006	1.1234	0.713715	0.60905	0.777756	0.66974	0.681503	0.580721	0.559193	0.62787	0.555878	0.455681	0.236997	0.177353	0.18138	-0.0317265	-0.169821	-0.300141	-0.391763	-0.621005	-0.656146	-0.867781
chr14:Rnf31	1.35046	1.35046	1.35046	1.35046	1.35046	1.35046	1.29005	1.41449	1.29153	1.25409	1.28858	1.42808	1.5	1.47277	1.40217	1.5	1.5	1.5	1.49096	1.5	1.39456	1.5	1.407	1.29484	1.32796	1.29187	1.15396	1.17781	0.817971	0.880345	0.79005	0.724511	0.243332	0.538697	0.520369	0.267204	0.306	0.141318	-0.153435	-0.224022	-0.305439	-0.37522	-0.553655	-0.502821	-0.877499	-0.83076	-0.800298	-0.965264	-0.722721
chr1:Atf6	0.382043	0.382043	0.382043	0.382043	0.382043	0.382043	0.43415	0.523593	0.689386	1.064	1.12905	1.48334	1.5	1.5	1.5	1.5	1.5	1.5	1.5	1.5	1.5	1.5	1.44207	1.4566	1.22864	1.38776	1.35473	1.47125	1.37471	1.11788	1.1656	1.06007	0.857162	0.823008	0.670687	0.629772	0.513158	0.343045	0.18881	0.0280315	0.0914212	0.0591879	0.2334	0.30293	0.0926248	0.133145	0.0590567	0.107256	0.0416689
chr2:Tmx2	0.866402	0.866402	0.866402	0.866402	0.866402	0.866402	1.01206	1.30811	1.24722	1.35028	1.3551	1.39985	1.39993	1.33046	1.2614	0.951051	1.09048	1.0102	0.805511	0.950425	0.933045	0.77854	0.690435	0.79387	0.856549	1.03918	1.06468	1.01029	1.2363	1.1973	1.02939	0.824569	0.755962	0.756764	0.687039	0.590324	0.475131	0.540381	0.532837	0.30933	0.234685	0.170551	-0.0148917	0.0348713	-0.0703154	0.00990771	0.043271	0.18867	0.147156
chr8:Arrdc2	0.572953	0.572953	0.572953	0.572953	0.572953	0.572953	0.247764	0.415295	0.415232	0.507213	1.22087	1.42927	1.5	1.5	1.4851	1.24046	1.06149	1.16137	1.02344	1.16256	1.5	1.16824	1.33592	1.08126	1.41187	1.5	1.41073	1.5	1.5	1.5	1.28809	0.820213	0.711594	0.548791	0.626732	0.0556656	-0.130267	-0.154764	-0.33189	-0.33819	-0.108446	-0.122834	-0.0398339	-0.0578603	-0.163698	-0.348862	-0.175155	-0.168595	0.0440496
chr13:BC005537	0.0562518	0.0562518	0.0562518	0.0562518	0.0562518	0.0562518	0.220853	0.616006	0.853294	1.27367	1.41693	1.37941	1.5	1.5	1.5	1.5	1.5	1.5	1.5	1.42232	0.986264	1.1938	1.21594	1.48887	1.5	1.30241	0.942895	0.755762	0.677184	0.985577	1.16308	1.20235	0.996065	0.91883	0.517887	0.327276	0.180698	0.618718	0.627653	0.879656	0.548595	0.423077	0.412572	0.432749	0.110026	0.0685384	0.184197	0.57933	0.376731
chr19:Dock8	0.987057	0.987057	0.987057	0.987057	0.987057	0.987057	0.915347	0.934346	1.04669	1.07775	1.07342	1.33432	1.5	1.5	1.5	1.43636	1.38641	1.37385	1.35518	1.36438	1.28177	1.14157	0.867442	0.881227	1.15184	0.957571	0.915396	1.07153	0.976837	0.847484	0.539134	0.0499549	0.0958432	0.0253013	0.0358935	-0.277752	-0.339231	-0.351827	-0.348313	-0.370076	-0.369749	-0.186135	-0.0411385	-0.338083	-0.347566	-0.548937	-0.328229	0.0471376	-0.166609
chr7:Mvp	0.654033	0.654033	0.654033	0.654033	0.654033	0.654033	0.769045	1.11457	1.08202	0.955167	1.24578	1.14024	1.5	1.46476	1.49866	1.43157	1.36995	1.34472	1.20734	1.43611	1.42887	1.30373	1.42848	1.24951	1.33721	1.22149	1.28122	1.26035	1.22077	1.26527	1.12139	1.00119	0.872942	0.631253	0.375389	0.381093	0.382875	0.476606	0.353868	0.359308	0.129506	0.270865	0.38346	0.387872	0.444954	0.609133	0.467823	0.233853	0.160597
chr10:Inhbe	0.314077	0.314077	0.314077	0.314077	0.314077	0.314077	0.239976	0.500703	0.427984	0.884597	0.989714	1.34496	1.5	1.5	1.5	1.5	1.5	1.5	1.5	1.5	1.5	1.37916	1.23299	1.11874	1.04742	0.932575	0.85121	0.746234	0.751448	0.754528	0.602145	0.804484	0.781328	0.476773	0.535326	0.413075	0.100077	0.331229	0.168672	0.381275	0.334036	0.084503	-0.0326087	-0.168398	0.124525	-0.0371681	0.148345	0.379242	0.308301
chr19:Kif11	0.330851	0.330851	0.330851	0.330851	0.330851	0.330851	0.466715	0.549127	0.669768	1.08125	1.09371	1.45743	1.5	1.5	1.5	1.5	1.5	1.5	1.5	1.5	1.5	1.5	1.44872	1.5	1.33719	1.36596	1.4308	1.46808	1.22583	1.09139	1.07356	0.786874	0.763253	0.679948	0.49663	0.648871	0.608998	0.526001	0.36558	0.338323	0.169591	0.164291	0.177451	-0.0749011	-0.0293679	-0.104213	-0.147983	-0.304621	-0.396611
chr7:Tsen34	1.23362	1.23362	1.23362	1.23362	1.23362	1.23362	1.42847	1.39868	1.09925	1.18315	1.29192	1.30201	1.5	1.47021	1.36746	1.24178	1.09855	0.807834	0.917604	1.1389	0.974738	0.947617	0.898828	0.710552	0.982913	0.990466	1.02475	1.22899	1.40673	1.42545	1.37208	1.3081	1.08277	1.1781	0.945582	0.560131	0.398265	0.1615	0.176427	0.0439788	0.0706708	-0.202875	-0.157319	0.0163222	-0.410628	-0.216075	-0.17021	-0.216328	-0.0662858
chr4:Ifnb1	0.592905	0.592905	0.592905	0.592905	0.592905	0.592905	0.853363	0.745735	1.05267	0.921239	1.16806	1.34812	1.5	1.5	1.5	1.5	1.5	1.5	1.5	1.40952	1.5	1.5	1.5	1.5	1.5	1.5	1.29658	1.42928	1.36287	1.00622	1.12614	1.01373	0.777893	0.513556	0.365596	-0.00865719	-0.134029	-0.0664551	-0.134542	-0.13701	-0.00855364	0.000210747	-0.162667	-0.311917	-0.393815	-0.774562	-0.532107	-0.817676	-0.843867
chr17:Fkbpl	0.142892	0.142892	0.142892	0.142892	0.142892	0.142892	0.398257	0.479634	1.31142	0.880854	0.762788	1.37511	1.5	1.22955	1.32817	1.43349	1.5	1.22857	1.09305	0.230737	0.449183	0.501722	0.580111	0.448376	0.764403	0.794384	1.07826	1.10407	1.45423	1.5	1.5	1.5	1.5	1.5	1.5	1.41857	1.43739	0.661221	0.610508	0.0857269	-0.312932	-0.393664	-0.293292	-0.843108	-1.30806	-1.1735	-0.414803	-0.375082	-0.26594
chr7:Ftl1	0.50136	0.50136	0.50136	0.50136	0.50136	0.50136	0.630068	0.752238	1.12828	1.26647	0.97176	1.38198	1.5	1.49534	1.5	1.5	1.5	1.43294	0.575385	0.054635	0.0580106	0.0412811	0.0635442	-0.506446	-0.852651	-0.630919	-0.387106	-0.852216	-1.08538	-0.641531	-0.547325	-1.39314	-1.23544	-0.91591	-0.900369	-0.52113	-0.594498	-0.69346	-0.0825382	-0.32383	0.205171	0.301215	1.39304	1.5	1.5	1.5	1.5	1.5	1.5
chr6:Polr1a	0.313371	0.313371	0.313371	0.313371	0.313371	0.313371	0.560017	0.690455	0.849684	0.967669	1.01032	1.47738	1.5	1.5	1.5	1.5	1.5	1.5	1.5	1.30649	1.41832	1.5	1.46753	1.23341	1.48016	1.5	1.32434	1.5	1.5	1.5	1.5	1.17592	0.906951	0.522563	0.577111	0.238988	0.212972	0.0975446	0.0479965	-0.190108	-0.408077	-0.353181	-0.273435	-0.456478	-0.1248	-0.206806	-0.197404	-0.348263	-0.317357
chr6:Rhno1	0.789921	0.789921	0.789921	0.789921	0.789921	0.789921	0.905673	0.845339	0.992461	1.11341	1.23691	1.39718	1.5	1.39827	1.5	1.5	1.14205	1.06693	1.06937	0.947193	1.00888	0.898698	1.12341	0.997033	1.00809	0.858208	0.974286	1.12444	1.22263	1.20535	1.2503	0.973793	0.905646	0.763926	0.940012	0.922787	0.615158	0.415068	0.412301	0.344251	0.423772	0.342963	0.496892	0.538258	0.408106	0.212318	-0.0424269	-0.0165782	0.117037
chr17:Alkbh7	1.25024	1.25024	1.25024	1.25024	1.25024	1.25024	1.13827	1.01206	0.577047	1.23407	1.26337	1.38606	1.5	1.5	1.5	1.5	1.5	1.40958	1.5	1.5	1.38319	1.20926	0.968852	1.14892	0.542603	0.699239	0.583848	0.810708	0.939117	0.955439	0.899821	0.710631	0.976504	0.88551	0.865298	0.847851	0.523848	0.432987	0.157368	0.148914	0.16247	0.154656	0.123909	0.0379314	-0.14906	-0.548299	-0.549976	-0.675754	-0.784516
chr8:Fhod1	0.54176	0.54176	0.54176	0.54176	0.54176	0.54176	0.726417	1.11067	1.00004	1.14648	1.33675	1.38816	1.5	1.5	1.5	1.5	1.5	1.5	1.42926	1.5	1.5	1.5	1.5	1.29731	1.28637	1.30481	1.5	1.38605	1.33558	1.08751	0.982918	0.618567	0.60905	0.513069	0.458786	0.562683	0.304915	-0.107679	-0.279905	-0.374188	-0.420959	-0.304816	-0.291544	-0.472352	-0.427439	-0.329651	-0.581128	-0.420634	-0.463503
chr7:Leng9	1.40916	1.40916	1.40916	1.40916	1.40916	1.40916	1.12697	0.731056	1.0365	1.24935	1.03621	1.27952	1.5	1.5	1.34298	1.10296	1.04913	1.48673	1.5	1.47566	0.956544	0.595793	0.392996	0.180045	0.245001	0.00290446	-0.318409	-0.184	-0.657137	-0.930833	-1.2639	-0.9583	-0.509487	-0.764135	-0.919439	-0.463351	-0.0730734	0.353672	0.605401	0.78415	1.05669	1.459	1.34458	1.29338	1.42895	1.5	1.32904	1.4985	1.06784
chr19:Dtx4	0.986755	0.986755	0.986755	0.986755	0.986755	0.986755	1.11713	1.19036	1.11436	1.20852	1.34504	1.36392	1.5	1.5	1.5	1.5	1.5	1.43071	1.5	1.5	1.5	1.5	1.5	1.18195	1.14087	1.37182	1.09731	1.20773	1.15506	0.97615	0.90391	1.12397	0.900703	0.662306	0.584086	0.268762	0.185813	0.0572433	-0.0513947	0.144937	0.0230405	0.141446	-0.178731	0.0196638	0.120936	0.108538	0.286698	-0.0115847	-0.147468
chr11:2210416O15Rik	1.21422	1.21422	1.21422	1.21422	1.21422	1.21422	0.780699	0.755399	1.27117	1.21944	1.20687	1.32458	1.5	1.5	1.5	1.39434	1.27825	1.34995	1.40876	0.742892	0.820666	1.23397	1.25218	0.900317	0.481374	0.373336	0.371791	0.500564	0.533462	0.294505	0.473284	0.452248	0.253065	-0.0451779	-0.0036379	0.260618	0.421877	0.48071	0.508761	0.617494	0.835178	0.60506	0.509926	0.371448	0.489578	0.811389	0.701908	0.69084	0.360134
chr2:AI847159	1.20079	1.20079	1.20079	1.20079	1.20079	1.20079	1.11089	1.18449	0.960335	1.09559	1.14357	1.48675	1.5	1.5	1.5	1.5	1.5	1.5	1.5	1.5	1.5	1.5	1.20327	0.922308	0.968296	0.753386	0.609775	0.160941	-0.0800664	-0.117579	0.320751	0.111347	-0.132866	-0.441296	-0.370705	-0.810381	-0.706511	-0.920958	-0.522866	-0.604566	-0.704191	-1.10891	-1.0907	-1.03484	-1.14974	-1.02245	-0.347909	-0.342538	-0.0618156
chr6:Pcbp1	-0.0314224	-0.0314224	-0.0314224	-0.0314224	-0.0314224	-0.0314224	0.100488	0.855498	0.831293	0.958662	1.3361	1.34824	1.5	1.41135	1.5	1.5	1.41504	1.07848	0.758665	0.62669	0.656565	0.456853	0.841149	0.536132	0.63706	0.517238	0.577852	0.850061	1.5	1.23156	0.865133	1.07378	0.886364	0.297759	0.606757	0.878009	0.455172	0.34351	0.384008	0.138108	0.401357	0.782677	0.723341	0.606596	1.08691	0.931652	0.772587	0.977086	0.969203
chr11:Mir5100	0.513438	0.513438	0.513438	0.513438	0.513438	0.513438	0.621637	0.775522	0.661176	0.783666	0.645184	0.928497	1.5	1.2004	0.895529	1.3995	1.33684	0.975749	0.708186	0.624594	0.382742	0.243439	-0.0924421	-0.717459	-0.660286	-1.06274	-1.5	-1.36754	-1.5	-1.28172	-1.28304	-1.17708	-1.00745	-0.989226	-0.958643	-1.11558	-0.950871	-0.527581	-0.373538	-0.1731	-0.548366	-0.180531	0.204944	0.0470712	0.129663	0.0680288	0.157097	0.110697	-0.533028
chr4:Toe1	1.42823	1.42823	1.42823	1.42823	1.42823	1.42823	1.16656	1.25821	1.12205	0.94386	1.42058	1.49491	1.5	1.42962	1.32638	1.2139	1.5	1.5	1.5	1.5	1.42232	0.836869	0.478949	0.508294	0.806466	1.03374	1.18763	0.870511	0.856437	0.665439	0.225779	0.639171	1.10105	1.14174	1.23288	0.795146	0.512089	0.428632	0.581018	0.329825	0.157289	0.180085	-0.0112819	-0.354113	-0.558486	-0.903283	-0.965429	-0.935213	-1.18308
chr13:Hist1h3b	0.988301	0.988301	0.988301	0.988301	0.988301	0.988301	1.19738	1.27848	1.26629	1.26705	1.33048	1.49588	1.45308	1.5	1.4618	1.26991	1.28596	1.04385	1.10221	1.16822	1.01752	0.955446	0.780219	0.82979	0.748879	0.664403	0.710905	0.581678	0.799946	0.711502	0.759544	0.653776	0.707706	0.696382	0.702763	0.673686	0.773449	0.711601	0.699719	0.562005	0.483765	0.34987	0.359465	0.425259	0.517073	0.459931	0.487658	0.462217	0.525923
chr13:Hist1h4b	0.795313	0.795313	0.795313	0.795313	0.795313	0.795313	0.905234	1.07143	1.02048	1.20884	1.26218	1.28224	1.23894	1.35672	1.20552	0.965746	1.17644	0.93772	0.924869	0.942523	0.747998	0.839625	0.888116	0.824485	0.687754	0.645048	0.73578	0.673985	1.1077	0.953385	1.06345	0.955808	0.93283	0.78102	0.79936	0.862465	0.896409	0.932969	0.736857	0.553985	0.514149	0.496731	0.601829	0.635891	0.790805	0.634014	0.562849	0.670601	0.524423
chr8:Ing1	0.880494	0.880494	0.880494	0.880494	0.880494	0.880494	0.946592	1.12427	0.988937	1.25144	1.25732	1.30966	1.40273	1.5	1.5	1.5	1.5	1.5	1.5	1.5	1.46407	1.5	1.3383	1.36609	1.24928	0.915965	0.918212	0.973826	0.924991	0.982863	0.904208	0.926246	0.795805	0.769024	0.699641	0.642309	0.866848	0.726884	0.556917	0.510364	0.488349	0.218082	0.129739	0.0713286	-0.0284384	-0.0817696	-0.104327	-0.246048	-0.264363
chr3:S1pr1	0.790173	0.790173	0.790173	0.790173	0.790173	0.790173	0.892352	0.973444	1.05552	1.06985	1.25274	1.24296	1.37253	1.5	1.5	1.5	1.5	1.5	1.43455	1.40477	1.5	1.45132	1.45815	1.44266	1.30506	1.31789	1.29253	1.32235	1.27156	1.28167	1.19042	0.96242	0.823547	0.788405	0.641876	0.595664	0.42336	0.241251	0.161626	0.15245	0.0735564	0.0799861	0.134021	0.188734	0.122155	0.0884282	0.0852455	0.0612556	0.0589714
chr17:Gm4832	1.19482	1.19482	1.19482	1.19482	1.19482	1.19482	1.01873	1.14868	1.31182	1.25	1.29347	1.46005	1.41854	1.5	1.5	1.32234	1.14927	1.23362	1.16747	1.25998	1.21312	1.22695	1.25735	1.45062	1.41288	1.29253	1.47883	1.5	1.5	1.45222	1.26609	1.20634	1.13699	0.829006	0.525269	0.289752	0.219238	-0.0799346	-0.135177	-0.0298521	-0.0916418	-0.244149	-0.337556	-0.391942	-0.487797	-0.461624	-0.42902	-0.433864	-0.473082
chr9:Gnai2	1.42344	1.42344	1.42344	1.42344	1.42344	1.42344	1.40916	1.37263	1.43149	1.42582	1.3167	1.27968	1.39067	1.5	1.24566	1.23959	1.33955	1.31414	1.36249	1.31579	1.22075	1.27281	1.26532	1.15847	1.07616	1.05368	0.874597	0.952199	1.01718	0.747546	0.79176	0.821226	0.663245	0.536467	0.376841	0.183366	0.315455	0.526697	0.102196	0.130831	0.321176	0.184626	0.231141	0.186016	0.0693238	0.0851404	0.107667	-0.173913	-0.364849
chr7:Gm2788	1.4046	1.4046	1.4046	1.4046	1.4046	1.4046	1.19483	1.19643	1.0914	1.21512	1.32664	1.34028	1.48988	1.5	1.5	1.5	1.43474	1.4176	1.40577	1.41485	1.3108	1.36716	1.22023	1.20079	1.20349	0.946937	0.943237	1.02256	1.06523	0.836839	0.658684	0.628911	0.525014	0.320398	0.236794	0.132204	0.284184	0.144555	0.0144516	-0.170849	-0.228767	-0.106331	-0.188799	-0.127217	-0.0167777	-0.0578709	0.0601812	-0.081003	-0.0560122
chr7:Tbc1d10b	1.29467	1.29467	1.29467	1.29467	1.29467	1.29467	1.40532	1.32682	1.23615	1.20007	1.07454	1.13734	1.49313	1.5	1.34312	1.16347	0.89704	0.890045	0.956396	1.13728	1.35086	1.13471	1.23838	1.23282	1.14525	0.971864	1.03688	1.05252	1.17347	1.10404	0.842494	0.558496	0.784023	0.68281	0.495845	0.432487	0.534284	0.450482	0.496253	0.439024	0.485791	0.569691	0.662556	0.563516	0.447196	0.306977	0.337272	0.268571	0.0955497
chr5:Ncf1	1.30649	1.30649	1.30649	1.30649	1.30649	1.30649	1.3207	1.29006	1.29658	1.33614	1.12468	1.15594	1.3175	1.5	1.45867	1.5	1.48474	1.42413	1.29896	1.23881	1.20272	1.21982	1.06681	0.756029	0.648167	0.66551	0.524506	0.665339	0.767159	0.650689	0.50384	0.205179	0.264052	0.323433	0.387983	0.137777	0.0241408	0.0725134	0.0327614	-0.114454	-0.037998	0.0154636	0.17663	0.179034	0.26763	0.187866	0.358944	0.55923	0.545408
chr7:Mir210	0.46846	0.46846	0.46846	0.46846	0.46846	0.46846	0.35056	0.332324	0.893637	0.919978	1.11401	1.14987	1.33187	1.5	1.5	1.5	1.17729	1.36566	1.38286	1.0109	1.19182	1.09641	1.5	1.5	1.5	1.5	1.5	1.5	1.5	1.5	1.5	1.5	1.36278	0.918917	0.618188	0.626764	0.420152	0.300195	-0.0454909	0.0300305	-0.191045	-0.0677151	-0.0894506	0.0344345	-0.073727	-0.246763	-0.303651	-0.434049	-0.495644
chr15:Mir6960	0.685257	0.685257	0.685257	0.685257	0.685257	0.685257	0.924213	1.0262	1.03177	1.03162	1.20508	1.021	1.1008	1.5	1.5	1.5	1.5	1.5	1.5	1.5	1.5	1.5	1.5	1.36186	0.847334	0.753439	0.323665	0.195751	-0.0203095	-0.210888	-0.089624	-0.179088	-0.31816	-0.242162	-0.143419	-0.130914	-0.0489399	0.127467	0.304188	0.509737	0.710009	0.809503	0.603444	0.673153	0.340024	0.449057	0.627594	0.652305	0.502126
chr14:Rpph1	0.319755	0.319755	0.319755	0.319755	0.319755	0.319755	0.613062	0.608561	0.733224	1.15024	1.08792	1.39814	1.34205	1.5	1.5	1.5	1.5	1.35006	1.25893	1.5	1.5	1.5	1.29074	1.24292	1.30536	1.19293	1.21854	1.06586	1.38914	1.5	1.4528	1.20766	1.20023	1.08246	0.97489	0.479797	0.121247	0.317776	0.44728	0.0358825	0.0956904	-0.113005	-0.247611	-0.619936	-0.55754	-0.567791	-0.313457	-0.0362155	-0.293839
chr7:Gapdhs	0.88566	0.88566	0.88566	0.88566	0.88566	0.88566	0.975859	1.15144	1.24966	1.14345	1.23289	1.38651	1.44841	1.5	1.5	1.5	1.5	1.5	1.5	1.5	1.5	1.5	1.5	1.5	1.27254	1.08367	1.12857	1.09251	1.06366	0.726945	0.617714	0.343764	0.27918	0.455668	0.394626	0.324487	0.0179231	-0.12324	-0.132522	-0.278706	-0.101087	0.0518798	0.113416	0.0187407	-0.039206	-0.0402837	0.0549981	-0.00820084	0.157486
chr17:Mir125a	0.626762	0.626762	0.626762	0.626762	0.626762	0.626762	0.827251	0.873311	0.911594	0.818385	0.973266	1.30655	1.33517	1.5	1.31833	1.5	1.31345	1.1014	1.23452	1.5	1.5	1.29285	1.14336	1.23287	0.706719	0.842599	0.770581	0.690669	0.898591	0.777428	0.329364	0.492504	0.824844	0.543973	0.337776	0.664841	0.484213	0.333849	0.565959	0.430333	0.470755	0.444369	0.538939	0.296428	0.48949	0.756444	0.676801	0.673124	0.450105
chr10:Osbpl8	0.0823142	0.0823142	0.0823142	0.0823142	0.0823142	0.0823142	0.2864	0.539039	0.601217	0.852908	0.912631	1.11303	1.3989	1.5	1.48631	1.5	1.5	1.5	1.5	1.5	1.5	1.5	1.5	1.5	1.43231	1.5	1.5	1.5	1.5	1.49006	1.38472	1.37628	1.38185	1.32447	1.14759	1.12054	0.756122	0.296113	0.0401742	-0.210239	-0.29181	-0.385903	-0.46573	-0.640638	-0.994513	-0.89702	-0.889839	-0.738989	-0.582075
chr1:Rgs2	0.925691	0.925691	0.925691	0.925691	0.925691	0.925691	1.02466	0.916763	0.988675	0.905072	1.41409	1.19267	1.48031	1.5	1.5	1.5	1.30616	1.29584	1.5	1.5	1.47483	1.04508	1.45993	1.5	1.44402	1.13055	0.95071	1.5	1.5	1.05062	1.08903	1.29041	1.31831	0.726929	0.444847	0.389732	0.0867354	-0.0743228	-0.591971	-1.09683	-0.80315	-0.927058	-1.17031	-1.08674	-0.90339	-1.12734	-0.981106	-1.10022	-0.9649
chr11:Ska2	0.784499	0.784499	0.784499	0.784499	0.784499	0.784499	0.983266	0.965324	0.806199	0.900972	1.25969	1.21026	1.40676	1.5	1.5	1.5	1.5	1.5	1.5	1.5	1.5	1.5	1.5	1.5	1.48481	1.19374	1.29565	1.17475	0.894768	0.827939	0.596802	0.572985	0.397546	0.309216	0.184464	0.0656047	0.0712256	-0.27304	-0.16884	-0.126946	-0.108818	0.00980616	-0.0713362	-0.088331	-0.00163848	0.0694197	0.0829892	0.0461666	0.113909
chr11:Prr11	0.662958	0.662958	0.662958	0.662958	0.662958	0.662958	0.818755	0.820083	0.727033	0.751521	1.13725	1.1883	1.38106	1.5	1.5	1.5	1.5	1.5	1.5	1.5	1.5	1.5	1.5	1.5	1.49619	1.26071	1.24702	1.11228	0.968119	0.940716	0.768502	0.735794	0.527959	0.321472	0.223119	0.116418	0.163009	-0.0423265	0.0788061	0.0170682	0.0200059	0.119817	0.0309571	0.114971	0.196945	0.119492	0.159806	0.166242	0.248382
chr19:Cox8a	0.60035	0.60035	0.60035	0.60035	0.60035	0.60035	0.703798	0.730187	0.773449	0.833681	1.00049	1.2308	1.2918	1.5	1.5	1.5	1.5	1.5	1.5	1.5	1.5	1.5	1.5	1.5	1.5	1.37034	1.26232	1.46226	1.45699	1.09385	0.60787	0.404154	0.334435	0.186658	-0.0115557	-0.471594	-0.352456	-0.580123	-0.851559	-1.24715	-0.796145	-0.825055	-0.679633	-0.740809	-0.412186	-0.472848	0.116396	0.0997264	0.2083
chr7:Pgghg	0.911956	0.911956	0.911956	0.911956	0.911956	0.911956	1.00416	1.22051	0.944869	1.23796	1.37629	1.33841	1.40626	1.5	1.5	1.5	1.5	1.5	1.47479	1.5	1.5	1.34675	1.21758	1.27371	1.22823	1.19242	1.10539	0.99438	1.18112	1.24268	0.734305	0.658849	0.985863	0.977353	0.984382	0.760005	0.621207	0.515041	0.323673	-0.00832086	-0.233913	-0.265071	-0.36128	-0.473283	-0.403665	-0.313725	-0.266175	-0.259736	-0.405199
chr6:Mir8112	1.02481	1.02481	1.02481	1.02481	1.02481	1.02481	0.753248	0.559194	0.786496	0.85673	1.00199	0.829151	1.12563	1.5	1.5	1.5	1.5	1.48743	1.06811	0.824687	0.766896	1.07858	1.20563	1.01575	0.623505	0.146002	0.176836	0.561062	0.744219	1.1553	1.33558	1.25381	1.341	0.969286	0.568629	0.354236	0.549112	0.49344	0.153231	0.820683	0.526337	0.184065	0.235989	-0.126611	-0.352848	-0.311973	-0.375107	-0.510161	-0.0103647
chr7:4930583K01Rik	1.12982	1.12982	1.12982	1.12982	1.12982	1.12982	1.29123	1.15593	0.827214	0.763558	0.640903	1.33134	1.33842	1.5	1.5	1.5	1.5	1.5	1.5	1.5	1.5	1.5	1.30385	1.43047	1.16914	0.962859	0.626662	0.661928	0.685037	0.414329	0.537262	0.387812	0.609571	0.637333	0.543798	0.429614	0.227372	0.0627207	0.187006	0.444911	0.496117	0.168848	0.241808	-0.0215452	-0.242774	-0.341704	-0.340899	-0.397868	-0.433999
chr14:Pnp	1.18159	1.18159	1.18159	1.18159	1.18159	1.18159	1.2963	1.36143	1.20868	1.21764	1.47042	1.42347	1.44004	1.5	1.5	1.5	1.5	1.27906	1.12998	1.35905	1.26409	1.29679	1.24823	1.47576	1.43625	1.35235	1.4732	1.36099	1.22824	1.15813	0.870222	0.788011	0.552269	0.582464	0.133618	-0.0635788	0.0504276	-0.180664	-0.309862	-0.061778	0.12441	0.157632	0.0235339	0.106928	-0.104413	-0.0660885	0.116118	-0.0978311	-0.0322219
chr1:H3f3a	1.28955	1.28955	1.28955	1.28955	1.28955	1.28955	1.29987	1.26689	1.06919	1.10188	1.12694	1.15291	1.169	1.5	1.5	1.5	1.5	1.5	1.5	1.5	1.5	1.5	1.5	1.5	1.33354	1.2762	1.19336	0.951237	0.828694	0.737284	0.466578	0.154237	-0.11354	-0.21555	-0.268731	-0.544131	-0.589204	-0.746635	-0.771612	-0.63133	-0.609111	-0.542424	-0.602176	-0.44631	-0.589171	-0.721235	-0.514657	-0.204509	0.111231
chr10:Pa2g4	1.30151	1.30151	1.30151	1.30151	1.30151	1.30151	1.2462	1.18338	1.15838	1.21231	1.16682	1.09009	1.28074	1.41379	1.08063	0.826875	0.622343	0.676103	0.989853	1.06188	0.965784	1.04638	0.814968	0.579692	0.673191	0.778089	0.987229	1.02427	0.863996	0.844918	0.638647	0.653078	0.69365	0.62407	0.699836	0.702282	0.7674	0.407928	0.583631	0.848503	0.730273	0.790182	0.834609	0.630681	0.643397	0.832759	0.777735	0.822428	0.972471
chr2:Nxt1	0.624238	0.624238	0.624238	0.624238	0.624238	0.624238	0.896984	1.07491	0.69641	0.460205	0.785727	1.15473	1.48084	1.5	1.5	1.5	1.5	1.40725	1.25229	1.5	1.5	1.5	1.5	1.5	1.5	1.5	1.32848	1.38304	1.3852	1.30282	1.18084	1.00087	1.0129	1.08794	0.852502	0.678089	0.474533	0.551196	0.133403	0.0713607	-0.192808	-0.235028	-0.240756	-0.436352	-0.781299	-0.809924	-0.868819	-0.734709	-0.787505
chr12:Adssl1	0.418425	0.418425	0.418425	0.418425	0.418425	0.418425	0.511754	0.711905	0.670952	1.10557	1.30099	1.11807	1.23784	1.5	1.5	1.34231	1.5	1.5	1.5	1.5	1.3852	1.47666	1.5	1.5	1.5	1.5	1.5	1.5	1.45695	1.18025	0.992041	1.17766	0.757828	0.699526	0.10724	-0.023438	-0.184783	-0.630533	-0.364988	-0.218099	-0.307967	-0.41185	-0.564635	-0.418974	-0.66109	-0.700014	-0.833985	-0.837382	-0.476055
chr12:Map3k9	1.14114	1.14114	1.14114	1.14114	1.14114	1.14114	1.14511	1.44338	1.30727	1.45568	1.47448	1.29196	1.44663	1.5	1.40995	1.27608	1.2451	1.42809	1.11746	1.20666	1.18929	1.12114	1.18331	1.29524	1.20249	1.34001	1.29316	1.28212	1.28103	1.20892	0.904538	0.834842	0.897456	0.86713	0.853245	0.583608	0.224653	0.342785	0.115979	0.0738329	0.113024	0.227638	0.173333	0.00389895	-0.0855286	-0.356565	-0.335585	-0.117026	-0.0750838
chr15:Troap	0.78344	0.78344	0.78344	0.78344	0.78344	0.78344	0.990232	1.08047	1.01838	1.1593	1.34965	1.16896	1.22678	1.5	1.5	1.5	1.5	1.5	1.5	1.5	1.5	1.5	1.42712	1.21176	0.753775	0.668006	0.230425	0.118654	-0.0226026	-0.214681	-0.17734	-0.234847	-0.39625	-0.257969	-0.175879	-0.124765	-0.0315328	0.133683	0.296499	0.554786	0.701465	0.831585	0.619339	0.639315	0.379585	0.491584	0.600193	0.639132	0.558696
chr11:Mis12	0.120827	0.120827	0.120827	0.120827	0.120827	0.120827	0.277021	0.18097	0.381628	0.630698	0.884599	1.0794	1.31468	1.5	1.5	1.5	1.5	1.5	1.5	1.5	1.5	1.5	1.5	1.5	1.19023	1.30061	1.04634	1.22724	1.43494	1.16997	1.11688	0.946919	0.293154	0.439841	0.394459	0.275923	0.0252411	-0.0411349	0.0467355	0.119994	0.135373	0.225081	0.201825	0.443441	0.268919	0.464338	0.536407	0.591748	0.630188
chr11:2810410L24Rik	0.823125	0.823125	0.823125	0.823125	0.823125	0.823125	0.986691	1.04065	0.892661	0.930581	0.853625	1.41143	1.46585	1.5	1.5	1.5	1.5	1.47247	1.5	1.5	1.27008	1.16118	0.679235	0.798043	0.947527	0.841847	0.329294	0.485732	0.690556	0.528974	0.661967	0.758588	1.06207	1.3146	1.34047	1.16788	1.1503	1.5	1.37615	1.21771	1.07411	0.872252	0.55184	0.124281	0.0278096	-0.0498169	-0.219575	-0.259113	-0.826469
chr4:E2f2	0.531367	0.531367	0.531367	0.531367	0.531367	0.531367	0.416227	0.421213	0.646399	1.01749	1.01604	1.05198	1.37559	1.5	1.5	1.5	1.46503	1.43725	1.43528	1.14138	0.702198	0.831189	0.707476	0.400982	0.403504	0.583554	0.602334	0.649671	0.696448	0.497829	0.762536	0.826301	0.749296	0.988581	1.04832	1.02906	0.831771	0.777014	0.791478	0.796827	0.99683	0.707064	0.954596	0.795999	0.662339	0.573425	0.425748	0.479364	0.548606
chr12:Ttc32	0.556133	0.556133	0.556133	0.556133	0.556133	0.556133	0.669344	1.10105	0.992031	1.08178	1.15483	1.03229	1.12802	1.5	1.5	1.5	1.5	1.5	1.5	1.5	1.5	1.5	1.5	1.5	1.43349	1.0354	1.20449	1.16833	1.35116	1.18418	1.12239	1.07687	0.975124	0.682221	0.502751	0.351647	0.601895	0.0265962	-0.04522	-0.533039	-0.389826	-0.186445	-0.288828	-0.507914	-0.495567	-0.510542	-0.502201	-0.865084	-0.814612
chr2:Gm14023	0.41112	0.41112	0.41112	0.41112	0.41112	0.41112	0.51043	0.792123	0.849343	0.881544	0.717182	0.974604	1.45834	1.5	1.5	1.5	1.5	1.40451	1.42043	1.22572	1.3434	1.40342	1.2675	1.24658	1.31894	1.40671	1.33094	1.41223	1.5	1.5	1.5	1.41147	1.2287	1.15689	1.05192	0.838751	0.788634	1.05836	0.835968	0.571469	0.441971	0.333387	0.311763	0.318255	0.19348	0.100669	0.0112218	-0.101265	-0.384479
chr17:Spaca6	0.454189	0.454189	0.454189	0.454189	0.454189	0.454189	0.663508	0.79848	0.790953	0.770657	0.904401	1.254	1.37092	1.5	1.31487	1.5	1.28891	1.07715	1.27958	1.5	1.5	1.34874	1.28982	1.36309	0.849154	1.09718	0.98395	0.932686	1.04923	0.776172	0.381671	0.514475	0.792973	0.474536	0.244173	0.655964	0.494078	0.307937	0.555407	0.610137	0.724181	0.715561	0.766283	0.60456	0.787813	0.883054	0.699263	0.673163	0.476406
chr1:Aldh9a1	0.934989	0.934989	0.934989	0.934989	0.934989	0.934989	1.02055	1.13633	1.39291	1.30049	1.34984	1.32067	1.33071	1.5	1.5	1.47311	1.26777	1.2796	1.38284	1.49848	1.5	1.19772	1.22564	1.30594	1.19692	0.849801	0.889395	0.873905	0.793509	0.885242	0.54188	0.340695	0.615464	0.482763	0.162444	0.654566	0.763854	0.793113	0.860938	0.753824	0.434377	0.463917	0.487382	0.301944	0.132968	0.364501	-0.099506	-0.140333	-0.241896
chr5:2610524H06Rik	0.0343085	0.0343085	0.0343085	0.0343085	0.0343085	0.0343085	-0.190667	-0.44801	-0.144524	0.733617	1.18459	1.15926	1.36058	1.5	1.5	1.29956	1.5	1.5	1.5	1.5	1.11345	0.806057	0.497035	0.496808	0.180676	0.591332	0.671358	0.473303	0.445551	0.552547	1.13361	0.990449	1.08132	1.29408	1.27163	1.27752	1.07804	1.45759	1.47252	1.17274	0.966461	0.258982	0.383827	0.254811	0.113614	0.0328673	0.245378	0.129192	0.262756
chr4:Mfsd2a	0.438128	0.438128	0.438128	0.438128	0.438128	0.438128	0.640727	0.603485	0.766589	0.833306	1.02707	1.29744	1.42888	1.5	1.5	1.5	1.5	1.5	1.5	1.5	1.5	1.5	1.5	1.5	1.5	1.5	1.5	1.5	1.5	1.4449	1.09018	0.887952	0.565875	0.326053	0.0644917	-0.0582681	-0.117455	-0.122401	-0.139145	-0.205285	-0.265141	-0.236567	-0.218313	0.0198242	0.0651839	0.0140602	-0.00812473	-0.302199	-0.426307
chr9:Elovl5	0.785864	0.785864	0.785864	0.785864	0.785864	0.785864	0.960431	1.07074	1.00936	1.0552	1.11133	1.09317	1.25799	1.5	1.5	1.5	1.5	1.5	1.5	1.5	1.5	1.5	1.5	1.5	1.5	1.5	1.20089	1.1834	1.4176	1.13519	0.911347	0.784545	0.690625	0.415355	-0.164989	-0.354595	-0.346434	-0.470245	-0.629018	-0.871992	-0.84617	-0.7088	-1.03326	-0.797528	-0.696276	-0.513485	-0.404889	-0.396179	-0.196368
chr9:Keap1	1.02278	1.02278	1.02278	1.02278	1.02278	1.02278	1.20056	1.01183	1.16711	1.1812	1.20173	1.13116	1.0021	1.45533	1.3496	1.16416	0.605885	0.732767	0.917816	0.845796	0.845062	0.894495	0.821776	0.95925	0.364988	0.722752	0.869453	1.17722	1.13778	1.1311	0.787259	0.820765	0.500261	0.960519	0.549403	0.754822	0.560542	0.694763	0.682725	0.61698	0.26529	0.690672	0.788437	0.741194	0.498879	0.533002	0.366617	0.464489	0.408237
chr1:Kif21b	1.17073	1.17073	1.17073	1.17073	1.17073	1.17073	1.35497	1.23618	1.4763	1.34906	1.30816	0.985527	1.12399	1.5	1.389	1.5	1.39987	1.26978	1.11836	0.596286	0.379964	0.679718	1.1328	1.37812	0.96179	1.08469	1.03421	1.08338	0.879198	0.623829	0.795518	1.04663	0.685542	0.623319	0.346712	0.639121	0.466207	0.375927	0.262801	0.403556	0.746099	0.777309	0.556629	0.339654	0.359156	0.587484	0.288474	0.518567	0.158403
chr6:Cdca3	0.631759	0.631759	0.631759	0.631759	0.631759	0.631759	0.778274	0.865412	1.07152	1.02569	1.10161	1.06951	1.13757	1.16445	1.5	1.41196	1.30348	1.2116	1.23021	1.22123	1.15388	1.35172	1.457	1.48429	1.47656	1.25124	1.33199	1.39862	1.5	1.31708	0.979452	0.934045	0.730453	0.562057	0.434509	0.306338	0.388314	0.260409	0.254238	0.189968	0.15836	0.337598	0.368427	0.286943	0.305675	0.250216	0.191248	0.0530893	0.126546
chr13:Hist1h4d	0.421344	0.421344	0.421344	0.421344	0.421344	0.421344	0.506268	0.930564	0.866659	0.982238	0.993927	1.02378	1.21259	1.35403	1.5	1.5	1.5	1.5	1.31634	1.38603	1.30593	1.19185	1.12401	1.00675	0.991213	0.68871	0.578169	0.570858	0.697875	0.739108	0.827082	0.664916	0.750747	0.752056	0.670475	0.533313	0.613408	0.592077	0.574275	0.475363	0.584729	0.390711	0.574353	0.500493	0.502392	0.536835	0.72238	0.631441	0.643558
chr13:Fgd3	0.899258	0.899258	0.899258	0.899258	0.899258	0.899258	0.992671	1.08797	1.1465	1.07881	1.05726	1.14169	1.16106	1.27368	1.5	1.5	1.30819	1.4234	1.393	1.39065	1.39395	1.38683	1.5	1.5	1.5	1.47385	1.41078	1.5	1.5	1.45863	1.34346	1.18231	0.942851	0.758934	0.756929	0.548089	0.359565	0.216604	0.0639124	-0.101457	-0.0755853	-0.0309583	0.0891375	0.0980405	0.0946768	-0.0845399	-0.13065	-0.104557	-0.0400308
chr17:Msh5	0.435319	0.435319	0.435319	0.435319	0.435319	0.435319	0.564373	0.587697	0.625174	0.842784	0.919817	0.934924	1.17396	1.31583	1.5	1.28962	1.34523	1.3254	1.37952	1.38514	1.39274	1.41534	1.41402	1.33072	1.25662	1.03651	1.06867	1.25895	1.33893	1.16301	1.0841	0.990816	1.01232	0.945929	1.20744	1.21472	1.12884	1.09592	0.974278	0.69287	0.789064	0.810442	0.769718	0.78162	0.823584	0.417878	0.301995	0.15517	0.126099
chr15:Retreg1	1.21712	1.21712	1.21712	1.21712	1.21712	1.21712	1.37858	1.40071	1.26557	1.22888	1.23542	1.19263	1.31917	1.472	1.5	1.48852	1.5	1.34941	1.37465	1.3158	1.30129	1.33458	1.35478	1.42711	1.35175	1.26013	1.36891	1.30935	1.37534	1.25603	1.2761	1.09871	1.06638	0.885888	0.690337	0.571943	0.42001	0.173539	0.0268594	-0.203536	-0.155216	-0.195488	-0.330682	-0.415965	-0.382449	-0.402526	-0.368184	-0.374527	-0.480259
chr18:B4galt6	0.528524	0.528524	0.528524	0.528524	0.528524	0.528524	0.703597	0.823002	0.892567	0.781928	1.01805	1.2742	1.38422	1.3776	1.5	1.5	1.5	1.5	1.5	1.5	1.5	1.5	1.5	1.5	1.5	1.5	1.5	1.5	1.4353	1.23552	1.21857	1.04394	0.814197	0.700654	0.447601	0.0449182	-0.0957678	-0.0279224	-0.189376	-0.265957	-0.247521	-0.276609	-0.271717	-0.205242	-0.228477	-0.168473	-0.108459	-0.165523	-0.160134
chr17:Vav1	0.748676	0.748676	0.748676	0.748676	0.748676	0.748676	0.762139	0.950491	0.997592	1.09966	1.11627	1.06714	1.39079	1.39301	1.5	1.5	1.5	1.49984	1.46029	1.41787	1.19146	1.0911	1.16955	0.919321	0.834703	0.830067	0.834757	1.00095	0.864989	0.858889	0.784127	0.932054	1.01743	0.983359	1.02598	0.970455	1.03758	0.874214	0.720435	0.73777	0.502037	0.632474	0.476742	0.343367	0.381396	0.421329	0.483463	0.175978	0.30199
chr19:Nanos1	0.758542	0.758542	0.758542	0.758542	0.758542	0.758542	0.840012	1.02547	0.847341	0.995202	1.36572	1.23606	1.28329	1.38253	1.5	1.5	1.5	1.5	1.5	1.5	1.5	1.5	1.5	1.5	1.5	1.5	1.5	1.5	1.47146	1.17012	1.27178	1.1433	0.881095	0.629164	0.509007	0.403148	0.476664	0.213044	-0.0278747	-0.300981	-0.275696	-0.461644	-0.389852	-0.495529	-0.324068	-0.353553	-0.483868	-0.644815	-0.708381
chr7:E2f8	1.01499	1.01499	1.01499	1.01499	1.01499	1.01499	0.908445	0.882329	0.878118	1.03819	1.17831	1.15101	1.232	1.34597	1.5	1.46726	1.44005	1.4769	1.5	1.5	1.5	1.5	1.5	1.5	1.5	1.44598	1.47204	1.48338	1.5	1.22283	1.02489	0.79608	0.705664	0.517839	0.414375	0.178999	0.156451	-0.00225067	-0.152983	-0.392425	-0.363875	-0.302731	-0.315724	-0.330038	-0.197263	-0.241147	-0.117313	-0.184668	-0.118955
chr16:1600002D24Rik	-0.176642	-0.176642	-0.176642	-0.176642	-0.176642	-0.176642	-0.0295169	0.046245	0.0667626	0.283662	0.533626	0.778584	1.01804	1.30714	1.5	1.5	1.5	1.4497	1.5	1.5	1.5	1.5	1.5	1.5	1.5	1.5	1.23322	1.35346	1.44728	1.19815	1.33639	1.35517	1.42677	1.35262	1.25234	1.02695	0.941913	0.926881	0.608459	0.51361	0.249871	0.0995273	0.167572	-0.021478	-0.0406558	-0.0480198	-0.0125171	0.0217678	0.26133
chr14:Gng2	1.32261	1.32261	1.32261	1.32261	1.32261	1.32261	1.23176	1.09281	1.29006	1.20678	1.18932	1.29042	1.34368	1.31701	1.5	1.5	1.23519	1.32505	1.35423	1.35681	1.34341	1.5	1.46109	1.40724	1.30027	1.22723	1.1575	1.23037	1.1888	1.19017	1.06014	1.11028	0.757375	0.541661	0.624925	0.523977	0.295262	0.229842	0.249844	-0.00611848	0.0456935	0.14489	-0.0379926	-0.00304854	0.0389716	-0.0785685	-0.098677	-0.13833	-0.221257
chr17:Ndc80	0.535167	0.535167	0.535167	0.535167	0.535167	0.535167	0.632107	0.816119	0.822678	0.892325	1.09647	1.24146	1.37785	1.38806	1.5	1.5	1.5	1.5	1.5	1.5	1.5	1.5	1.5	1.5	1.47949	1.39467	1.5	1.38135	1.29853	1.14918	0.984724	0.85753	0.736715	0.644514	0.519012	0.490719	0.446743	0.240259	0.325756	0.147	0.105469	0.0687443	0.130231	-0.00129905	0.112611	0.0890011	0.144564	0.0692813	-0.0547985
chr4:Ttc39aos1	1.05526	1.05526	1.05526	1.05526	1.05526	1.05526	1.12929	1.11513	1.16702	1.16807	1.11527	1.18527	1.14781	1.30014	1.44104	1.41227	1.20703	1.21012	1.06706	1.00857	1.23917	1.27151	1.36297	1.38465	1.09154	1.0044	1.13623	1.26083	1.32579	1.29463	1.20238	0.832199	0.81377	0.743755	0.649165	0.626092	0.584669	0.519427	0.311283	0.186043	0.310711	0.459288	0.47393	0.0991995	-0.0313423	-0.121276	-0.177775	-0.0199146	-0.344063
chr12:D430020J02Rik	0.329769	0.329769	0.329769	0.329769	0.329769	0.329769	0.395111	0.440831	0.591498	0.856983	0.888017	0.855252	0.876732	1.26252	1.5	1.5	1.5	1.5	1.5	1.5	1.5	1.5	1.5	1.5	1.43352	1.1865	1.29478	1.37862	1.48479	1.40407	1.44176	1.34548	1.29368	1.19212	1.16156	1.23756	1.1651	0.700059	0.593999	0.352302	0.30652	0.167899	0.128957	-0.0428246	-0.0669223	-0.333674	-0.35492	-0.252773	-0.249807
chr5:Ttyh3	1.07472	1.07472	1.07472	1.07472	1.07472	1.07472	1.09978	1.09633	1.02772	1.19478	1.33946	1.42549	1.30977	1.47604	1.5	1.5	1.34554	1.36615	1.28498	1.4075	1.43165	1.36625	1.35294	1.35963	1.11222	1.15502	1.05607	1.20921	1.12272	1.10004	0.949934	0.984892	0.801641	0.633831	0.565094	0.502095	0.278097	0.254095	0.226526	0.0997556	0.0948543	0.0993482	0.121804	0.324918	0.146196	0.119099	0.278908	0.328881	0.16341
chr9:Tlr9	1.32447	1.32447	1.32447	1.32447	1.32447	1.32447	1.36619	1.33278	1.43649	1.30231	1.30414	1.25977	1.42466	1.49214	1.5	1.5	1.5	1.5	1.5	1.5	1.5	1.5	1.48565	1.42052	1.27321	1.16676	1.0395	1.04156	0.86538	0.60655	0.474413	0.540428	0.47249	0.393373	0.0832702	-0.0970919	-0.335378	-0.522323	-0.5743	-0.66835	-0.890841	-0.8213	-1.07014	-1.25358	-1.13683	-1.17687	-0.965938	-1.00317	-0.85619
chr4:Stil	0.431766	0.431766	0.431766	0.431766	0.431766	0.431766	0.580886	0.58301	0.748295	0.906542	0.827085	0.965637	1.26281	1.33047	1.5	1.5	1.5	1.3919	1.43907	1.44482	1.36608	1.5	1.5	1.46461	1.49691	1.3622	1.32819	1.47002	1.5	1.5	1.47314	1.33506	1.16631	1.09041	1.01672	0.801259	0.569172	0.177014	0.0489725	-0.0627561	-0.215718	-0.0357904	-0.102154	-0.25275	-0.302228	-0.243174	-0.110188	-0.0710246	0.0792217
chr7:Gm19897	0.456563	0.456563	0.456563	0.456563	0.456563	0.456563	0.788874	0.904575	0.88813	1.21295	1.10524	1.19598	1.34895	1.36556	1.5	1.5	1.5	1.28248	1.01824	0.790154	0.444706	0.246653	0.349554	0.182387	0.287371	0.0752009	0.206788	0.0711948	0.0624716	0.370272	0.5731	0.812281	1.36899	1.27846	1.278	1.25012	1.1704	0.974606	1.1704	1.16423	1.04113	1.11169	0.904862	0.486466	0.473485	0.51924	0.428905	0.41227	0.482514
chr12:Rapgef5	-0.166655	-0.166655	-0.166655	-0.166655	-0.166655	-0.166655	-0.037826	0.183047	0.239473	0.549691	0.799453	0.849717	1.16567	1.43075	1.5	1.5	1.5	1.5	1.5	1.5	1.5	1.5	1.5	1.5	1.5	1.5	1.5	1.5	1.5	1.5	1.5	1.3497	1.35316	1.11716	1.03624	0.561122	0.379126	0.28606	0.167458	-0.0779075	-0.0955846	-0.103377	-0.0834091	-0.481376	-0.329979	-0.344529	-0.262232	-0.126093	-0.345844
chr6:Cdkn1b	1.42504	1.42504	1.42504	1.42504	1.42504	1.42504	1.40839	1.30945	1.21645	1.32752	1.42717	1.23579	1.34946	1.46637	1.5	1.47709	1.3807	1.16477	1.17284	1.12546	0.73343	0.877364	1.26705	1.22293	1.13638	1.35324	1.4615	1.28673	1.15273	1.06554	0.938805	0.982372	0.427985	0.0974357	0.12284	0.14804	0.0202662	-0.299157	-0.143875	0.203914	0.073111	-0.0680359	-0.132417	0.0458689	0.0463123	0.072381	0.0192472	0.047347	0.219076
chr3:Mir3092	0.427102	0.427102	0.427102	0.427102	0.427102	0.427102	1.02125	1.13068	1.05007	1.45377	1.3226	1.36709	1.09573	1.44762	1.5	1.16304	1.17168	0.960267	1.02258	1.42545	1.07176	0.953252	0.780421	0.409487	-0.179671	-0.202858	-0.139417	-0.272972	-0.249915	-0.253292	-0.157391	-0.0521443	0.443132	0.752416	1.27692	1.23775	1.20459	1.27681	1.5	1.06128	1.10179	0.872372	0.542311	0.463289	0.593956	0.221032	0.46593	0.192391	0.451859
chr7:Dhx34	0.545372	0.545372	0.545372	0.545372	0.545372	0.545372	0.600651	0.769525	0.707151	0.90814	1.16757	1.14593	1.4137	1.33039	1.5	1.5	1.5	1.5	1.5	1.5	1.5	1.5	1.5	1.34259	1.5	1.43412	1.44185	1.14766	0.977715	0.900256	0.676004	0.56532	0.390805	0.552442	0.555012	0.279209	-0.0784384	-0.0539975	0.120827	-0.0469676	-0.0312697	-0.111947	-0.2464	0.0212423	-0.185339	-0.0623199	-0.0324316	-0.0527299	0.0195001
chr15:Sp1	0.84874	0.84874	0.84874	0.84874	0.84874	0.84874	0.7053	0.911826	1.11987	0.980211	1.16325	1.43009	1.39072	1.48627	1.5	1.36211	1.40498	1.5	1.5	1.5	1.5	1.5	1.39002	1.33257	1.10778	1.26007	1.28614	1.04341	1.02602	0.863463	0.677157	0.734122	0.444007	0.513111	0.268616	0.334624	0.296329	0.0696929	0.437303	0.411584	0.252971	0.210958	0.297351	0.466779	0.371236	0.556012	0.408915	0.0111276	0.27126
chr5:Rbpj	0.405834	0.405834	0.405834	0.405834	0.405834	0.405834	0.439827	0.505999	0.394805	0.550613	0.52129	0.593798	0.880508	1.06992	1.5	1.5	1.5	1.5	1.5	1.5	1.5	1.5	1.5	1.48639	1.5	1.26125	1.13944	1.22365	1.37753	1.27723	0.953184	0.766334	0.641647	0.457529	0.565586	0.342702	0.271337	0.463167	0.465775	0.297356	0.249107	0.338349	0.242994	0.46974	0.319652	0.372842	0.349	0.452041	0.298313
chr11:Eml6	-0.331392	-0.331392	-0.331392	-0.331392	-0.331392	-0.331392	0.0170416	0.110522	0.362186	0.405546	0.694906	0.713117	0.884947	1.3245	1.5	1.5	1.5	1.5	1.5	1.5	1.5	1.5	1.5	1.5	1.5	1.5	1.5	1.5	1.5	1.5	1.40918	1.05313	0.665271	0.252801	-0.0788942	-0.158213	-0.331815	-0.676189	-0.966318	-1.17926	-1.02179	-0.768562	-0.844274	-0.590761	-0.693211	-0.521171	-0.534339	-0.652739	-0.516884
chr15:Ankrd33b	-0.141623	-0.141623	-0.141623	-0.141623	-0.141623	-0.141623	-0.00345131	0.16529	0.381467	0.549533	0.962849	1.1182	1.18218	1.31914	1.5	1.5	1.48364	1.5	1.5	1.5	1.5	1.5	1.5	1.46433	1.46998	1.37185	1.5	1.5	1.5	1.40202	1.5	1.32933	1.21226	0.984984	1.01462	0.895667	0.498739	0.372582	0.353603	0.188672	0.176187	0.0384301	-0.0452886	0.203624	0.201066	0.0791094	0.243039	0.329457	0.355315
chr4:Rraga	0.241938	0.241938	0.241938	0.241938	0.241938	0.241938	0.459541	0.416854	0.639517	0.925202	0.875402	1.12704	1.3007	1.44683	1.5	1.5	1.5	1.5	1.5	1.5	1.5	1.5	1.5	1.17916	1.22577	0.950487	0.777112	0.752584	0.637003	0.458485	0.566942	0.571485	0.529691	0.38723	0.686701	0.504016	0.808039	0.565126	0.416106	0.26841	0.600525	0.433606	0.66489	0.312606	0.114506	-0.0892007	-0.0863884	-0.419787	-0.34215
chr17:Bricd5	0.247874	0.247874	0.247874	0.247874	0.247874	0.247874	0.00925011	0.146093	0.0888574	0.0895174	0.286678	0.553776	0.590165	1.08127	1.5	1.21836	1.11398	1.03162	1.16717	1.2403	1.48006	1.5	1.41499	1.05937	0.832117	0.872041	1.07418	1.33077	1.5	1.27163	1.33213	1.07708	1.0431	0.890874	0.861413	0.705691	0.46708	0.152158	0.178147	-0.122435	-0.203989	-0.347123	-0.363118	-0.506211	-0.362381	-0.427727	0.0267132	0.329516	1.12902
chr17:Myom1	0.451546	0.451546	0.451546	0.451546	0.451546	0.451546	0.246418	0.641994	0.675373	0.704608	0.842529	1.05025	1.21078	1.26737	1.5	1.46862	1.5	1.5	1.5	1.5	1.5	1.5	1.5	1.5	1.5	1.5	1.5	1.5	1.5	1.5	1.23886	1.0235	0.912659	0.778844	0.626236	0.232085	0.0494253	-0.0933353	-0.5266	-0.47102	-0.560339	-0.573909	-0.466496	-0.722408	-0.519247	-0.423602	-0.224822	-0.332868	-0.455718
chr3:Ensa	0.608601	0.608601	0.608601	0.608601	0.608601	0.608601	0.798528	0.496936	0.915142	0.837891	1.22058	1.14376	1.25303	1.43519	1.5	1.4752	1.5	1.5	1.5	1.5	1.5	1.5	1.5	1.5	1.5	1.5	1.5	1.5	1.5	1.47148	1.34303	0.742977	0.324655	0.477209	0.276712	-0.206808	-0.250937	-0.283547	-0.664822	-0.587063	-0.319918	-0.0978696	-0.00330958	0.231708	-0.0546828	-0.19888	-0.214737	-0.212417	-0.167922
chr19:Fam111a	-0.23596	-0.23596	-0.23596	-0.23596	-0.23596	-0.23596	0.190908	0.565864	0.861647	1.1411	0.890207	1.08691	1.14296	1.27959	1.5	1.5	1.5	1.39301	1.5	1.22378	1.19541	1.5	1.5	1.5	1.5	1.5	1.5	1.5	1.5	1.5	1.5	1.22891	0.906496	0.422855	0.15279	-0.230943	-0.450492	-0.330261	-0.670522	-0.75954	-0.778689	-0.455636	-0.335125	-0.116566	0.2905	0.545095	0.63299	0.696417	0.360022
chr2:Bub1b	0.424801	0.424801	0.424801	0.424801	0.424801	0.424801	0.444182	0.556872	0.560941	0.568918	0.727531	1.05241	1.0196	1.10868	1.5	1.5	1.5	1.5	1.5	1.5	1.4893	1.5	1.19908	1.29992	1.26708	1.01426	0.908393	0.988611	1.29034	1.31035	1.26199	1.32225	1.2012	1.21504	1.31029	1.08465	0.985594	0.948863	0.714945	0.490365	0.469821	0.422382	0.330146	0.374825	0.347467	0.0123851	0.175734	0.123508	0.0668972
chr7:Lilra5	0.901864	0.901864	0.901864	0.901864	0.901864	0.901864	1.05119	0.829965	0.97229	0.975654	0.843796	0.916352	1.17362	1.35277	1.5	1.5	1.5	1.5	1.5	1.5	1.5	1.5	1.5	1.5	1.5	1.45097	1.5	1.5	1.3371	1.32835	1.125	0.804396	0.51443	0.294244	0.516186	0.431407	0.341994	0.0965239	-0.0790901	-0.120069	-0.0630052	-0.103442	-0.0755701	-0.150118	-0.0291282	-0.278421	-0.342179	-0.520322	-0.266928
chr18:Lmnb1	0.448093	0.448093	0.448093	0.448093	0.448093	0.448093	0.812489	0.896835	0.957736	0.994746	1.27504	1.25747	1.24173	1.38734	1.5	1.4701	1.43892	1.23008	1.1874	1.24756	1.17946	0.952013	0.87097	1.04767	0.870947	0.712546	0.681347	0.667576	0.581269	0.532327	0.349419	0.315836	0.38076	0.569864	0.388494	0.214673	0.167479	0.159901	0.188367	0.210978	0.177918	0.0289385	0.21252	0.339878	0.346292	0.436881	0.477053	0.476332	0.710993
chr13:Gm6416	1.36957	1.36957	1.36957	1.36957	1.36957	1.36957	1.20055	1.22211	1.08714	0.970455	1.0613	1.03255	1.30031	1.31958	1.5	1.30532	1.33831	1.43601	1.5	1.5	1.5	1.5	1.5	1.5	1.3103	1.21362	1.25663	1.20656	1.1747	1.03399	0.921111	0.921539	0.723678	0.76427	0.362304	0.407107	0.0546975	-0.0143703	-0.0301601	-0.106548	-0.0337612	-0.182333	-0.467882	-0.350145	-0.530543	-0.605555	-0.606853	-0.230918	-0.228713
chr18:A830052D11Rik	0.459993	0.459993	0.459993	0.459993	0.459993	0.459993	0.496132	0.570021	0.929315	1.29554	1.04788	1.11829	1.37311	1.34907	1.5	1.2618	1.20026	1.14198	1.00732	0.597551	0.801494	0.735573	1.09648	1.11052	1.30479	1.10266	1.26304	1.22688	1.5	1.5	1.5	1.46819	1.5	1.15205	0.962121	0.834752	1.03915	1.00889	0.970525	0.390029	0.485251	0.337617	0.159478	0.146593	0.163008	0.0523838	-0.0167816	-0.121406	0.0221827
chr19:Cfl1	1.18104	1.18104	1.18104	1.18104	1.18104	1.18104	0.817337	1.16065	0.726598	1.15506	1.0684	1.06421	0.787716	1.19206	1.5	1.5	1.5	1.5	1.00688	1.14121	0.764551	0.888471	0.630328	0.557097	0.660296	0.187055	0.0299418	-0.169531	0.0224568	0.353644	0.417842	0.484192	0.538443	0.915075	0.805849	0.62038	0.74806	0.911923	1.1867	0.691539	1.0294	0.825357	0.561738	0.381956	-0.147218	-0.127759	-0.428666	-0.572413	-0.260311
chr17:Cdkn1a	-0.742149	-0.742149	-0.742149	-0.742149	-0.742149	-0.742149	-0.728278	-0.774324	-0.544579	-0.312891	0.242013	0.0995066	0.498625	1.14054	1.5	1.5	1.5	1.5	1.5	1.5	1.5	1.5	1.5	1.5	1.5	1.15986	0.829132	0.703808	0.938882	0.874379	0.742473	0.810716	0.404496	0.331895	0.363662	0.231898	0.619375	0.418764	0.19982	0.115451	0.163394	0.323997	0.318606	0.532392	0.587024	0.586734	0.736191	0.453898	0.850027
chr10:Nabp2	0.87557	0.87557	0.87557	0.87557	0.87557	0.87557	0.986038	1.13965	1.20175	1.15335	1.14913	1.36257	1.24552	1.31829	1.5	1.47887	1.30279	0.791407	0.839505	0.774827	0.681668	0.713335	0.29287	0.182636	0.5441	0.842293	0.911971	0.980883	1.2299	1.10592	1.09886	1.09057	1.37975	1.46295	1.5	1.12385	0.780337	0.600469	0.369911	0.0947047	0.351521	0.246626	0.439455	0.32251	0.300076	0.109689	0.305985	0.376755	0.588654
chr2:1700020I14Rik	1.06091	1.06091	1.06091	1.06091	1.06091	1.06091	1.16105	1.17412	1.14611	1.2388	1.19078	1.4738	1.41398	1.38053	1.5	1.5	1.36774	1.46741	1.47089	1.49148	1.5	1.5	1.46902	1.5	1.34811	0.957609	1.07531	1.2214	1.02026	0.984992	0.791024	0.333078	0.0209854	0.21609	-0.0875101	0.044803	0.273963	-0.063383	-0.187671	-0.261302	-0.159061	-0.123519	0.187376	0.275022	-0.286736	-0.268033	-0.284695	-0.330132	-0.336511
chr10:Timm13	0.202433	0.202433	0.202433	0.202433	0.202433	0.202433	0.335926	0.39534	0.701143	0.389016	0.55957	0.578731	0.559431	0.994665	1.5	1.2236	1.00875	0.874372	0.93106	0.417808	0.426151	0.4003	0.469836	0.64638	0.569598	0.381613	0.607996	1.33229	1.5	1.5	1.5	1.40342	1.11579	0.896957	0.615967	0.482421	0.593637	0.501854	0.334345	0.399552	0.21683	0.594218	0.881049	0.880898	0.986536	1.05047	1.05289	0.707556	0.790026
chr3:Il2	0.386973	0.386973	0.386973	0.386973	0.386973	0.386973	0.495036	0.54139	0.5068	0.822427	1.24932	1.26745	1.15914	1.36353	1.5	1.19277	1.38056	1.3832	1.38146	1.5	1.5	1.44992	1.24449	1.5	1.42314	1.45091	1.5	1.5	1.5	1.5	1.0983	0.848359	0.612195	0.998472	0.752212	0.725323	0.426917	0.291726	0.0593446	-0.0488072	-0.00547017	0.270146	0.516889	0.178851	-0.212022	-0.153002	-0.249021	-0.176886	-0.150521
chr19:Mus81	1.24238	1.24238	1.24238	1.24238	1.24238	1.24238	0.860434	1.17966	0.739649	1.16719	1.04577	1.07674	0.654533	1.08809	1.5	1.5	1.5	1.5	0.873528	1.076	0.658954	0.840551	0.568833	0.64407	0.701125	0.215571	0.0742446	-0.103725	0.131595	0.46304	0.433025	0.552331	0.551879	1.04032	0.91097	0.763148	0.894365	1.10212	1.39082	0.847148	1.17937	1.05508	0.760476	0.584108	0.0490793	0.0466489	-0.113786	-0.236689	0.0557487
chr12:Ncapg2	0.126332	0.126332	0.126332	0.126332	0.126332	0.126332	0.111152	0.46518	0.64782	0.996387	0.99992	0.920119	1.01657	1.38737	1.5	1.5	1.5	1.5	1.5	1.47219	1.41657	1.5	1.5	1.5	1.48755	1.32559	1.46726	1.5	1.5	1.5	1.5	1.31538	1.24254	1.18466	1.20503	1.18536	0.981885	0.717899	0.586007	0.246789	0.312445	0.194365	0.230087	-0.0195509	-0.0978396	-0.38606	-0.398211	-0.28064	-0.473359
chr14:Saysd1	1.35005	1.35005	1.35005	1.35005	1.35005	1.35005	1.21558	1.00114	1.04122	1.08476	1.13501	1.43521	1.32614	1.42993	1.5	1.5	1.47132	1.41542	1.25131	1.17054	1.13762	1.1319	1.14859	0.860047	0.861174	0.793397	0.651016	0.504939	0.681534	1.02091	0.975722	0.789536	0.877011	0.588073	0.977516	0.852009	0.694556	0.53317	0.783563	0.607087	0.449342	0.257123	0.262743	0.336194	0.191931	0.00169782	-0.0632161	-0.126579	-0.259199
chr11:Irgm1	0.255166	0.255166	0.255166	0.255166	0.255166	0.255166	0.141977	0.580653	0.338835	0.39164	0.558065	0.531023	0.913165	1.11265	1.5	1.5	1.5	1.5	1.5	1.5	1.5	1.5	1.5	1.5	1.37621	0.901635	0.59631	0.385969	0.0197367	-0.296202	-0.229405	-0.0779805	-0.181435	-0.522045	-0.222003	-0.209662	0.24574	0.392923	0.48588	0.771652	1.12935	1.36986	1.1558	0.949995	1.23362	0.992099	0.788741	0.578482	0.394984
chr2:Srp14	0.900901	0.900901	0.900901	0.900901	0.900901	0.900901	0.638575	0.871018	0.611693	0.681961	0.514839	0.348457	0.963162	1.16511	1.5	1.5	1.5	1.5	1.5	1.5	1.5	1.5	1.5	1.5	1.5	1.5	1.0488	1.02816	0.574093	0.43138	0.167685	0.26716	0.249177	0.160521	0.235986	-0.138553	-0.293618	-0.309531	-0.382255	-0.605385	-1.05299	-1.21718	-1.26526	-1.19625	-1.12374	-1.14236	-1.19468	-1.21445	-0.854211
chr16:Ets2	0.155408	0.155408	0.155408	0.155408	0.155408	0.155408	0.405642	0.221276	0.173134	0.193184	0.669981	0.882654	1.23456	1.43695	1.5	1.5	1.5	1.5	1.5	1.5	1.5	1.5	1.5	1.5	1.4361	1.00251	1.17713	0.917593	0.729295	0.709916	1.11338	0.787627	1.05166	0.923029	1.02459	1.11499	1.16667	1.16948	0.849603	0.748943	0.627478	0.371703	0.527817	0.349525	0.305141	0.00993362	-0.194887	-0.286053	-0.540793
chr9:Gm5122	0.882116	0.882116	0.882116	0.882116	0.882116	0.882116	1.1272	1.12714	1.08916	1.03201	1.06754	1.07244	1.22614	1.38502	1.42112	1.5	1.5	1.29079	1.5	1.46461	1.42319	1.41437	1.47795	1.3575	1.30647	1.29914	1.2087	1.03021	1.00672	0.791376	0.803012	0.76837	0.700531	0.589105	0.51543	0.460261	0.418264	0.359397	0.313523	0.333101	0.282363	0.113296	0.0932271	0.100577	0.138534	0.157404	0.137312	0.0941444	0.100895
chr12:Id2	0.218206	0.218206	0.218206	0.218206	0.218206	0.218206	0.404896	0.718798	0.852426	0.851218	0.89562	0.880079	1.17674	1.2451	1.48949	1.5	1.5	1.5	1.45096	1.5	1.5	1.5	1.5	1.45104	1.39445	1.31389	1.08237	0.951746	0.823001	0.859771	0.583125	0.306801	0.234971	0.293342	0.347745	0.375823	0.161771	0.199572	0.28387	0.293916	0.302827	0.458198	0.642989	0.58787	0.537864	0.540076	0.483233	0.393901	0.510599
chr7:Mir3100	1.29092	1.29092	1.29092	1.29092	1.29092	1.29092	1.26735	1.18191	1.19571	1.24762	1.27486	1.16959	1.34955	1.15503	1.25616	1.5	1.439	1.3998	1.47116	1.5	1.45743	1.5	1.47001	1.43901	1.5	1.46839	1.26621	1.22862	1.02787	0.946585	0.856418	0.847695	0.76684	0.764542	0.553972	0.418017	0.226026	0.232578	0.238247	0.436635	0.365838	0.171562	0.140498	0.0434174	-0.0607193	-0.0185039	-0.245105	-0.22428	-0.379761
chr7:Dmpk	1.28268	1.28268	1.28268	1.28268	1.28268	1.28268	1.23118	1.1976	1.18522	1.25591	1.38449	1.3855	1.43979	1.33859	1.42802	1.5	1.5	1.47167	1.5	1.5	1.45621	1.30566	1.20505	1.18761	1.22336	1.12893	0.97091	0.960046	0.906916	0.823742	0.778542	0.768437	0.778007	0.832836	0.669113	0.68352	0.592591	0.708414	0.662138	0.666058	0.444048	0.251781	0.218403	0.122916	-0.0719073	-0.0158051	-0.216805	-0.256996	-0.532742
chr10:Icosl	1.07316	1.07316	1.07316	1.07316	1.07316	1.07316	1.0687	1.1542	1.06105	1.15962	1.17026	1.17768	1.26242	1.30178	1.47294	1.5	1.5	1.5	1.5	1.5	1.5	1.40935	1.40086	1.45869	1.37395	1.09939	1.02826	1.11397	0.995195	0.848065	0.78146	0.737116	0.67303	0.699755	0.552799	0.438118	0.416156	0.408711	0.25559	0.24873	0.172131	0.157472	0.212047	0.256877	0.141649	0.165479	0.177061	0.181497	0.11301
chr17:Dusp1	-0.139648	-0.139648	-0.139648	-0.139648	-0.139648	-0.139648	0.088054	-0.055555	0.0682225	0.233065	0.232699	0.508197	0.561012	0.666615	1.33149	1.5	1.5	1.5	1.5	1.5	1.5	1.5	1.5	1.5	1.5	1.5	1.5	1.5	1.5	1.21231	1.20392	1.14056	1.17744	1.0562	0.636761	0.894472	0.463983	0.210104	-0.0661152	0.0340888	0.294936	0.155974	0.108135	0.45577	0.542422	0.790357	0.266651	0.153002	0.13661
chr19:Fth1	0.817574	0.817574	0.817574	0.817574	0.817574	0.817574	0.711636	0.553641	0.907436	0.873486	1.38581	1.34855	1.12653	0.824806	1.21633	1.5	1.5	1.45415	1.5	1.5	1.5	1.21981	1.30897	1.5	1.5	1.5	1.5	1.5	1.5	1.5	1.31244	1.19084	1.09326	0.839742	0.430277	-0.092562	-0.255981	-0.561285	-0.768063	-0.982374	-1.22507	-1.13212	-1.33939	-1.10078	-1.08344	-1.16004	-0.87779	-1.12093	-1.07769
chr3:S100a5	0.428295	0.428295	0.428295	0.428295	0.428295	0.428295	0.546697	0.658044	0.641861	0.652796	0.71235	0.735596	1.14008	1.20699	1.49743	1.5	1.5	1.5	1.5	1.5	1.5	1.5	1.5	1.5	1.39918	1.07563	1.09746	0.743822	0.417982	0.062915	-0.293052	-0.278959	-0.126715	-0.378099	-0.0894956	-0.316171	-0.237797	-0.262624	-0.235267	0.0263648	0.165083	0.335141	0.612891	0.671368	0.969387	0.633461	0.86844	1.00628	0.990048
chr6:Clec12a	0.976669	0.976669	0.976669	0.976669	0.976669	0.976669	1.13844	1.08433	1.16801	1.32689	1.27207	1.33091	1.32119	1.32991	1.43397	1.5	1.5	1.43539	1.5	1.39477	1.36619	1.5	1.4487	1.48424	1.4906	1.5	1.5	1.5	1.5	1.47015	1.34045	1.12632	0.920056	0.921368	0.740011	0.54426	0.333941	0.102546	0.0451177	-0.0889861	-0.155773	-0.125292	-0.0906104	-0.249145	-0.275159	-0.38339	-0.490792	-0.612803	-0.562341
chr12:Tedc1	0.51345	0.51345	0.51345	0.51345	0.51345	0.51345	0.729185	0.737059	0.987318	1.089	1.18466	1.35481	1.46149	1.45854	1.49358	1.5	1.34786	1.20255	1.34254	1.27489	1.03522	1.07788	1.0772	1.02065	0.82535	0.624183	0.444361	0.372443	0.509998	0.449258	0.215993	0.35673	0.183468	-0.0191517	0.0605451	0.367723	0.225808	0.484314	0.552569	0.646738	0.633611	0.817741	1.12152	1.28413	1.22571	1.04359	0.838359	0.873291	0.637368
chr16:Nfkbiz	1.24875	1.24875	1.24875	1.24875	1.24875	1.24875	1.3335	1.25482	1.31192	1.31936	1.20776	1.32657	1.40694	1.465	1.49345	1.5	1.5	1.5	1.5	1.5	1.5	1.5	1.47857	1.36726	1.12803	1.20201	0.995614	1.05797	0.921456	0.886696	0.674266	0.530831	0.712774	0.644464	0.532949	0.52855	0.307971	0.327513	0.27258	0.0642991	-0.0983113	-0.147953	-0.182366	-0.313501	-0.279457	-0.266501	-0.171056	-0.112387	-0.181791
chr17:4933433H22Rik	1.35569	1.35569	1.35569	1.35569	1.35569	1.35569	1.23148	1.13701	1.0182	1.11499	1.10763	1.31811	1.16571	1.04604	1.31151	1.5	1.5	1.5	1.5	1.5	1.5	1.5	1.47469	1.5	1.5	1.29253	0.999544	0.978293	0.930109	1.06716	0.988355	0.743014	0.673776	0.420699	0.410917	0.00137608	-0.120423	-0.132003	-0.465314	-0.449918	-0.736237	-0.880969	-0.875727	-1.0095	-0.918766	-0.845684	-0.704691	-0.531253	-0.486446
chr3:Trim59	1.03672	1.03672	1.03672	1.03672	1.03672	1.03672	1.12563	1.20462	1.25867	1.29309	1.17463	1.09959	1.24977	1.26447	1.19045	1.32891	1.32086	1.04285	0.96434	0.906221	0.715007	0.905067	1.04881	0.948266	1.09723	1.10854	1.13594	0.917044	1.15493	1.10895	1.0448	1.047	1.02643	0.985758	0.803959	0.643726	0.766187	0.518969	0.455371	0.397799	0.602002	0.673559	0.666271	0.514986	0.364503	0.550318	0.583882	0.496351	0.326288
chr19:Incenp	-0.369519	-0.369519	-0.369519	-0.369519	-0.369519	-0.369519	-0.339767	-0.245978	0.0127607	0.0335316	0.453234	0.743201	1.04881	1.23764	1.47281	1.5	1.5	1.5	1.5	1.5	1.5	1.5	1.5	1.5	1.5	1.5	1.5	1.5	1.5	1.5	1.3125	1.26598	0.96605	0.673853	0.621636	0.154032	0.0532223	-0.262215	-0.475761	-0.381384	-0.316399	-0.253963	-0.291688	0.0137363	0.000332329	-0.0223781	0.109588	0.0847997	0.0592364
chr1:Tomm40l	1.169	1.169	1.169	1.169	1.169	1.169	1.21245	1.1541	1.08513	1.09054	1.02754	0.567632	1.09016	1.09466	1.23314	1.5	1.47352	1.5	1.5	1.5	1.5	1.5	1.5	1.08018	1.28566	0.990102	0.83161	0.915768	0.49448	0.665618	0.73236	0.493682	0.454867	0.520613	0.36592	-0.0169783	0.0239202	-0.25051	-0.369816	-0.245256	-0.27069	-0.343707	-0.38734	-0.0026854	0.21728	0.222596	0.465478	0.745235	0.584547
chr11:Cd300lf	0.579823	0.579823	0.579823	0.579823	0.579823	0.579823	0.607036	0.455877	0.251049	0.473545	0.599779	0.792595	1.03121	1.15734	1.497	1.5	1.5	1.5	1.5	1.5	1.5	1.5	1.5	1.5	1.5	1.28995	1.07757	1.04401	0.949286	0.784643	0.646455	0.591938	0.751888	0.72879	0.769173	0.649595	0.611492	0.734534	0.593922	0.402942	0.248578	0.274719	0.291314	0.157726	0.245272	0.123177	-0.0505021	-0.00909275	-0.162733
chr1:Apoa2	1.11814	1.11814	1.11814	1.11814	1.11814	1.11814	1.16273	1.10875	1.06345	1.07617	1.03318	0.573079	1.08179	1.11306	1.31371	1.5	1.49995	1.5	1.5	1.5	1.5	1.45723	1.49339	0.979436	1.16762	0.866387	0.753913	0.902619	0.488336	0.709633	0.783229	0.562821	0.551061	0.616169	0.454215	0.0998112	0.135957	-0.163502	-0.276857	-0.153257	-0.192762	-0.265493	-0.299856	0.101768	0.271371	0.283258	0.498229	0.773013	0.61183
chr7:Rgs10	0.562141	0.562141	0.562141	0.562141	0.562141	0.562141	0.643358	0.618994	0.464736	0.766992	0.770964	0.664543	0.577142	0.888229	1.1755	1.5	1.5	1.5	1.5	1.5	1.5	1.5	1.5	1.5	1.5	1.5	1.402	1.02375	0.747122	0.77943	0.636279	0.651323	0.46214	0.356954	0.514256	0.487164	0.436848	0.297167	0.368494	0.279676	0.150555	0.323262	0.274139	0.27625	0.0767477	-0.163396	-0.185117	-0.273618	-0.274626
chr17:Haao	1.14387	1.14387	1.14387	1.14387	1.14387	1.14387	1.08392	1.34362	1.47996	1.29848	1.20433	1.16386	1.19179	1.29888	1.3072	1.5	1.5	1.5	1.5	1.48174	1.5	1.5	1.5	1.5	1.5	1.5	1.20821	1.05758	0.860549	0.818717	0.665915	0.53226	0.208764	0.217833	0.326149	0.316025	0.127086	0.0255428	-0.097057	0.107125	-0.0239332	-0.0819462	-0.170765	-0.0580141	-0.293435	-0.396184	-0.381065	-0.233426	-0.10042
chr15:Gpr84	0.416769	0.416769	0.416769	0.416769	0.416769	0.416769	0.411189	0.486446	0.173545	0.0336428	0.505758	0.753028	1.07466	1.4295	1.32456	1.5	1.5	1.5	1.5	1.5	1.5	1.5	1.5	1.36344	1.31527	1.48492	1.30072	0.897552	0.87208	1.07531	0.830534	0.744045	0.746772	0.824436	0.798752	0.645679	0.333205	0.0845348	0.357894	0.474737	0.194108	0.212746	0.358912	0.498403	0.391176	0.483094	0.55213	0.674633	0.494271
chr12:Lgmn	0.398134	0.398134	0.398134	0.398134	0.398134	0.398134	0.349716	0.556302	0.653077	0.718602	0.924887	1.2215	1.2889	1.39562	1.46498	1.5	1.5	1.5	1.5	1.5	1.5	1.5	1.5	1.5	1.5	1.5	1.5	1.5	1.5	1.5	1.40736	1.1662	0.882165	0.679638	0.595106	0.343136	-0.0507748	-0.329738	-0.444009	-0.361988	-0.201578	-0.298272	-0.269827	-0.153691	-0.0500244	-0.0639915	0.0505973	0.102244	0.18918
chr5:Hmgb1	0.348137	0.348137	0.348137	0.348137	0.348137	0.348137	0.802691	0.723355	0.716555	1.05761	1.2134	1.36592	1.28058	1.38611	1.37765	1.5	1.39679	1.33799	1.27559	1.5	1.5	1.49237	1.5	1.5	1.5	1.35189	1.13024	1.13828	0.96944	0.848314	0.540815	0.382942	0.303615	-0.101036	-0.16129	-0.147485	0.205299	0.243073	0.380387	0.0845919	0.0935642	0.210508	0.321565	0.217448	0.367261	0.483465	0.426747	0.185067	0.155024
chr7:Nsmce1	0.0457638	0.0457638	0.0457638	0.0457638	0.0457638	0.0457638	0.242669	0.419072	0.243923	0.365837	0.53311	0.759904	0.815468	1.22861	1.40893	1.5	1.5	1.5	1.5	1.5	1.5	1.5	1.5	1.5	1.5	1.5	1.5	1.13838	1.21123	1.15862	1.05879	0.96102	0.843235	0.685089	0.365787	0.383255	0.505913	0.524037	0.543099	0.545189	0.533315	0.617242	0.718319	0.606537	0.601588	0.670285	0.753485	0.506991	0.405325
chr6:Osbpl3	0.740208	0.740208	0.740208	0.740208	0.740208	0.740208	0.673067	0.812317	0.906307	0.784732	0.798862	0.90618	1.16411	1.17426	1.2614	1.5	1.5	1.5	1.5	1.5	1.5	1.5	1.5	1.5	1.5	1.35174	1.08764	1.03813	0.760817	0.4272	0.473776	0.486636	0.407072	0.495832	0.35262	0.115937	0.144715	0.172515	-0.00316691	-0.0291914	0.251221	0.271214	0.367078	0.432827	0.339583	0.308984	0.59387	0.599922	0.373698
chr3:S100a1	0.365912	0.365912	0.365912	0.365912	0.365912	0.365912	0.625385	1.12352	1.09844	0.845978	1.26185	1.11319	1.00985	0.972993	1.27297	1.5	1.5	1.5	1.48947	1.5	1.5	1.5	1.5	1.5	1.5	1.45914	1.11512	1.07315	0.82903	0.991759	0.911619	0.459774	0.552376	0.303444	-0.0747881	-0.116029	0.264693	0.423027	0.186705	0.464057	0.284049	0.179112	0.37106	0.384831	0.505308	0.719871	0.783649	0.512191	0.265422
chr17:Gm11110	0.467547	0.467547	0.467547	0.467547	0.467547	0.467547	0.576454	0.647013	0.714013	0.90021	1.04531	1.07478	1.11673	1.22308	1.36131	1.5	1.5	1.5	1.5	1.5	1.5	1.22987	1.31404	1.22647	1.41209	1.40329	1.22298	1.28386	1.13965	1.37721	1.2379	1.10952	1.13089	0.881125	0.579151	0.395969	0.248565	0.150346	-0.0494998	-0.0243892	-0.433774	-0.422414	-0.119943	0.146082	0.543174	0.911456	0.784369	0.674554	0.643733
chr5:Fbxl13	0.447725	0.447725	0.447725	0.447725	0.447725	0.447725	0.511056	0.661272	0.779055	0.851236	1.2192	1.11961	1.46994	1.40625	1.48809	1.5	1.5	1.5	1.5	1.5	1.5	1.5	1.5	1.5	1.5	1.5	1.5	1.5	1.5	1.41604	1.15906	1.09236	0.734843	0.622983	0.396199	0.133602	0.0223268	-0.100491	-0.227902	-0.362173	-0.195302	-0.30538	-0.19278	-0.140386	-0.193405	-0.388986	-0.118609	-0.417404	-0.46098
chr6:Cyren	0.661718	0.661718	0.661718	0.661718	0.661718	0.661718	0.725906	0.558879	0.559798	0.964034	1.06629	1.08124	1.26164	1.4057	1.45025	1.5	1.5	1.5	1.5	1.5	1.5	1.49698	1.5	1.3982	1.25477	1.2004	1.10375	0.762408	0.857937	0.611388	0.385655	0.863347	0.912151	0.381011	0.490321	0.523097	0.220985	0.162231	0.162979	-0.0891179	0.0105485	-0.0246156	-0.484519	-0.69757	-0.394276	-0.502878	-0.286984	-0.138597	-0.167544
chr12:Rps6ka5	0.569442	0.569442	0.569442	0.569442	0.569442	0.569442	0.700193	0.628209	1.07949	0.978342	1.21091	1.21729	1.35277	1.30793	1.45361	1.5	1.5	1.5	1.5	1.5	1.5	1.5	1.5	1.5	1.5	1.5	1.5	1.47523	1.13474	0.890658	0.839659	0.902987	0.769815	0.500081	0.25552	0.295868	0.218209	-0.0624577	-0.331384	-0.22226	0.0257692	0.00504384	-0.0560421	-0.164097	-0.289704	-0.112938	-0.378236	-0.530541	-0.469171
chr15:Basp1	0.612132	0.612132	0.612132	0.612132	0.612132	0.612132	0.743354	0.812996	1.13514	1.2325	1.09815	1.16781	1.29002	1.17484	1.18836	1.5	1.46829	1.19494	1.15026	1.03884	0.92264	1.00373	0.978781	0.816028	0.733218	0.7549	0.586409	0.819235	0.999584	0.981544	1.00558	1.39593	1.35957	1.22084	1.18359	1.20651	1.27268	1.11912	1.0555	0.975924	1.05493	0.88628	0.587801	0.520434	0.668186	0.895395	0.876379	0.476614	0.426057
chr7:Ffar2	1.15261	1.15261	1.15261	1.15261	1.15261	1.15261	1.28309	1.34446	1.23422	1.16247	1.17336	1.27258	1.43246	1.43866	1.44024	1.5	1.5	1.34939	1.36326	1.24885	1.19465	1.28545	1.21452	1.13738	0.935978	1.10942	0.915806	0.892488	0.865146	0.691432	0.842622	0.708435	0.72214	0.478923	0.333759	0.33194	0.267132	0.288108	0.208764	0.239592	0.281973	0.194278	0.132185	-0.00823762	0.0581249	0.27682	0.208985	0.114349	0.0415165
chr15:Slc38a2	0.581547	0.581547	0.581547	0.581547	0.581547	0.581547	0.507388	0.712062	1.04816	0.792744	1.21496	1.09325	1.08376	1.27511	1.43896	1.5	1.5	1.5	1.5	1.5	1.5	1.5	1.30551	1.5	1.2876	1.08437	0.889499	0.773501	1.06563	0.851994	0.693184	0.83921	0.738345	0.956284	0.490538	0.616907	0.627604	0.405269	0.552161	0.409405	0.67383	0.860885	0.976251	0.900539	0.616994	0.844663	0.689266	0.654031	0.462778
chr14:Slc39a14	0.461273	0.461273	0.461273	0.461273	0.461273	0.461273	0.713957	0.932818	1.19116	1.41791	1.25345	0.8939	0.943696	1.06616	1.46183	1.5	1.5	1.5	1.4462	1.5	1.5	1.5	1.5	1.5	1.5	1.5	1.5	1.5	1.5	1.5	1.19287	1.0559	0.876305	0.686753	0.466932	0.349528	0.22763	0.0411829	-0.209232	-0.492017	-0.320636	-0.297449	-0.153166	-0.0343648	-0.174263	-0.0673031	-0.110677	-0.133754	-0.10956
chr7:Zfp574	1.04057	1.04057	1.04057	1.04057	1.04057	1.04057	1.03293	1.20155	1.12531	1.02182	0.948649	0.967695	1.15707	1.45851	1.20824	1.5	1.47755	1.5	1.46759	1.5	1.5	1.5	1.5	1.5	1.5	1.5	1.5	1.5	1.00841	0.702175	0.302927	-0.0926459	-0.0216063	0.0657614	0.122139	-0.214307	-0.387215	-0.851317	-0.776959	-0.692662	-0.545246	-0.492173	-0.461137	-0.63162	-0.780279	-0.859092	-0.700343	-0.748974	-0.158765
chr10:Cirbp	1.24519	1.24519	1.24519	1.24519	1.24519	1.24519	1.25798	0.805891	0.961951	0.428428	0.195168	0.529048	1.36127	0.950791	1.34499	1.5	1.5	1.5	1.5	1.5	1.5	1.5	1.5	0.731788	0.799263	0.539122	0.0766775	-0.701454	-0.855839	-0.969815	-1.0293	-0.846775	-1.06706	-0.790772	-0.442176	-0.132539	-0.441968	-0.290639	-0.370201	0.0391874	-0.296073	0.150793	0.00986207	0.156726	0.175158	0.137289	0.132238	0.498576	0.341862
chr11:Ndufaf8	1.16673	1.16673	1.16673	1.16673	1.16673	1.16673	1.01692	0.647449	0.738031	0.588736	1.01486	1.0772	1.32582	1.33793	1.367	1.5	1.5	1.5	1.5	1.40708	1.5	1.5	1.5	1.5	1.5	1.5	1.16293	0.708187	0.25941	0.206887	0.149856	0.18527	-0.145759	-0.366668	-0.716311	-0.419806	-0.521267	-0.348626	-0.21833	-0.0909801	0.272128	0.282926	0.208397	0.358548	0.257211	0.218814	-0.55645	-0.722306	-1.03695
chr13:Gm15326	0.737041	0.737041	0.737041	0.737041	0.737041	0.737041	0.827183	0.732507	0.430464	0.62423	0.458401	0.557177	1.05496	1.28207	1.198	1.5	1.5	1.5	1.5	1.5	1.5	1.5	1.5	1.5	1.5	1.5	1.5	1.5	1.28221	1.26888	1.1601	1.05209	0.950089	0.708347	0.54148	0.474537	-0.0311476	-0.0575935	-0.441195	-0.329651	-0.316108	-0.37036	-0.662398	-0.775014	-0.659121	-0.593153	-0.555439	-0.517577	-0.364266
chr2:Nusap1	0.653377	0.653377	0.653377	0.653377	0.653377	0.653377	0.646057	0.801199	0.713898	0.784019	0.94715	1.12279	1.13867	1.23435	1.3745	1.5	1.5	1.5	1.5	1.5	1.5	1.5	1.5	1.3139	1.08935	1.07552	1.08059	0.995139	1.01489	0.934425	0.96642	0.915774	0.710915	0.682243	0.798051	0.566804	0.459069	0.446453	0.416314	0.383885	0.416963	0.387146	0.165511	0.307434	0.327568	0.256487	0.331817	0.282887	0.00774506
chr15:Maf1	1.15044	1.15044	1.15044	1.15044	1.15044	1.15044	1.46724	1.45128	1.06494	1.18398	0.5158	0.313589	0.177267	0.404109	1.00293	1.5	1.5	1.5	1.48809	1.1695	0.951287	1.11648	1.29484	1.5	1.47888	1.29899	1.1282	1.30181	0.900143	1.10381	1.20565	1.19342	1.05682	0.563241	0.396873	0.307485	0.050545	-0.40055	-0.590146	-0.390554	-0.110863	-0.212471	-0.182949	0.141526	0.10698	0.629663	0.316477	0.328295	0.0586024
chrX:Tlr7	0.0450905	0.0450905	0.0450905	0.0450905	0.0450905	0.0450905	0.247286	0.286248	0.529924	0.394334	0.508113	0.77895	1.04339	1.07402	1.27355	1.5	1.5	1.5	1.5	1.5	1.5	1.5	1.5	1.5	1.49176	1.36806	1.23214	1.0958	1.19115	1.0898	0.985532	0.91715	0.833983	0.635285	0.521879	0.665755	0.60538	0.134584	0.317199	0.305873	0.328975	0.324528	0.100551	0.178165	0.0188025	0.0669899	-0.13864	-0.100258	-0.00323207
chr3:Ect2	0.811458	0.811458	0.811458	0.811458	0.811458	0.811458	0.948756	1.23252	1.33832	1.37537	1.44537	1.34333	1.38506	1.32732	1.47809	1.5	1.43119	1.32928	1.35543	1.37438	1.37878	1.41744	1.49121	1.5	1.5	1.5	1.5	1.39511	1.41928	1.12714	1.23402	1.19504	1.07237	0.949432	0.561924	0.388731	0.182607	0.229333	0.166791	-0.0612304	-0.00547357	-0.201899	-0.269475	-0.361298	-0.303811	-0.326982	-0.372209	-0.257986	-0.375235
chr4:Hacd4	0.960186	0.960186	0.960186	0.960186	0.960186	0.960186	1.19503	1.16394	1.31171	1.17756	1.15453	0.991788	1.17672	1.07258	1.43852	1.5	1.5	1.5	1.5	1.5	1.5	1.5	1.5	1.5	1.5	1.37663	1.33475	1.33695	1.07649	0.728308	0.688267	0.457774	0.422308	0.645497	0.372944	0.239173	0.212646	0.0788521	-0.116786	-0.220885	0.0141258	0.0984677	0.365645	0.257389	0.0522719	0.126936	0.0787385	-0.0856782	-0.0592875
chr11:Borcs6	-0.766882	-0.766882	-0.766882	-0.766882	-0.766882	-0.766882	0.167357	-0.341215	0.0474965	0.0383797	0.55234	1.00652	0.507316	1.39281	1.34944	1.5	1.5	1.04591	0.956631	0.286182	0.0965492	-0.342883	-1.02535	-1.10785	-1.37425	-1.5	-1.5	-1.31741	-1.5	-1.5	-1.5	-1.48984	-0.938824	-1.19067	-1.19926	-1.40176	-1.43359	-1.31927	-1.46778	-1.33364	-0.435532	-0.340563	0.155136	-0.178344	0.0578646	0.481571	0.335728	0.483289	0.321971
chr11:Tmem235	0.226115	0.226115	0.226115	0.226115	0.226115	0.226115	0.231451	0.191526	0.320776	0.654775	0.573162	0.358762	0.579121	0.921178	1.13277	1.5	1.5	1.5	1.5	1.5	1.5	1.5	1.5	1.5	1.5	1.5	1.3459	1.07047	1.10752	0.707222	0.753697	0.741488	0.549653	0.283587	0.395649	0.199441	0.541953	0.478203	0.468332	0.704637	0.911272	0.72913	0.293053	0.303137	0.39934	0.324109	0.413725	-0.0742025	-0.271233
chr10:Ifngr1	0.677373	0.677373	0.677373	0.677373	0.677373	0.677373	0.997372	0.687791	0.70712	1.05178	1.14836	1.17838	1.40466	1.472	1.35728	1.5	1.5	1.25144	1.5	1.5	1.5	1.5	1.43698	1.42108	1.00505	1.04858	0.888602	0.14203	0.265598	-0.133246	-0.651545	-0.798468	-0.86963	-1.10634	-1.5	-1.48309	-1.5	-1.5	-1.5	-1.5	-1.5	-1.45805	-1.38781	-1.39299	-1.42595	-1.47183	-1.5	-1.5	-1.37958
chr11:Hnrnph1	0.444815	0.444815	0.444815	0.444815	0.444815	0.444815	0.78463	1.10819	0.781942	0.600608	1.09695	1.00201	1.149	1.29104	1.48937	1.5	1.5	1.37131	1.20265	1.5	1.5	1.5	1.5	1.5	1.31612	1.1952	0.814996	0.56945	0.688651	0.77563	0.439319	0.422081	0.100191	-0.302955	-0.0452105	0.00997553	0.0594376	0.15854	0.625524	0.809167	0.604057	0.641193	0.413425	0.662567	0.529751	0.498924	0.612293	0.5337	0.649886
chr9:Gm5617	0.583513	0.583513	0.583513	0.583513	0.583513	0.583513	0.239575	0.440998	0.727498	1.08853	0.89839	0.868892	0.935531	1.29254	1.16087	1.5	1.5	1.5	1.5	1.5	1.47008	1.46278	1.37577	1.5	1.5	1.5	1.48571	1.5	1.5	1.5	1.09858	1.36643	1.46971	1.13306	0.8406	0.557236	0.177157	0.228439	-0.223938	-0.266997	-0.0155116	0.0779647	0.0360686	-0.263396	-0.233545	-0.321588	-0.504125	-0.847081	-0.825365
chr9:Cx3cr1	0.998949	0.998949	0.998949	0.998949	0.998949	0.998949	1.05135	1.01746	1.12996	1.22492	1.21093	1.38437	1.37036	1.40185	1.42327	1.43263	1.5	1.5	1.5	1.5	1.5	1.5	1.42792	1.45345	1.44394	1.48025	1.5	1.5	1.4067	1.2357	1.10647	1.05936	1.05828	0.940339	0.791582	0.604265	0.344845	0.0578562	-0.0308524	-0.004159	-0.0253246	-0.0608774	-0.211085	-0.334297	-0.432898	-0.395773	-0.419624	-0.4116	-0.342331
chr12:Mir1938	0.271806	0.271806	0.271806	0.271806	0.271806	0.271806	0.319235	0.511949	0.39812	0.43874	0.531883	0.729555	0.962378	1.19211	1.33348	1.38737	1.5	1.5	1.5	1.5	1.5	1.5	1.5	1.5	1.5	1.5	1.30546	1.26879	1.09492	0.733545	0.463226	0.417368	0.358814	0.37231	-0.0141894	-0.388771	-0.356081	-0.259675	-0.377826	0.0518714	-0.0497942	-0.121874	0.174235	0.14218	0.199631	0.637144	0.910327	0.938265	1.04262
chr11:Mmd	0.383943	0.383943	0.383943	0.383943	0.383943	0.383943	0.610612	0.722237	0.779867	0.847492	0.832046	0.930607	1.04997	1.28864	1.37271	1.47656	1.48376	1.25081	1.27942	1.30718	1.20174	1.32564	1.2497	1.11959	0.99041	1.06296	0.917015	0.956463	1.15997	1.17471	1.11031	1.08986	0.986597	0.96198	0.827639	0.760589	0.727094	0.808141	0.633619	0.55333	0.587162	0.575947	0.684779	0.709195	0.779353	0.882727	0.857096	0.670948	0.515757
chr13:Susd3	0.53901	0.53901	0.53901	0.53901	0.53901	0.53901	0.59124	0.618135	0.500884	0.657093	0.759876	0.975714	1.0006	1.10833	1.25866	1.47091	1.5	1.5	1.5	1.5	1.5	1.5	1.5	1.5	1.5	1.5	1.5	1.5	1.5	1.5	1.31184	1.16116	0.984337	0.572172	0.380889	0.276247	0.172583	0.0127727	0.10236	-0.0594429	-0.216255	-0.123273	-0.17602	-0.308393	-0.12982	-0.207027	-0.257353	-0.268886	-0.310314
chr7:Mir7059	0.833183	0.833183	0.833183	0.833183	0.833183	0.833183	0.736128	0.727743	1.14628	0.792143	1.03353	1.21783	1.19224	1.35873	1.35639	1.42814	1.5	1.33645	1.5	1.05757	1.5	1.40859	1.38301	1.4441	1.42089	1.4668	1.37531	1.05075	1.29614	1.03089	0.962335	0.374254	0.693638	0.443625	0.370141	0.27635	0.35106	0.546068	0.514232	0.554262	0.371328	0.311389	0.633071	0.339677	0.349968	0.23154	0.256084	-0.228617	-0.310443
chr17:D17H6S56E-5	0.741874	0.741874	0.741874	0.741874	0.741874	0.741874	0.797412	0.800083	0.857466	1.00893	1.22933	1.23216	1.04104	1.10109	1.06343	1.09384	1.28899	1.11277	1.00728	0.861334	0.631354	0.667379	0.713612	0.691732	0.711026	0.834031	0.826272	0.826521	0.858581	0.785931	0.847762	0.99587	0.955754	0.844138	0.956035	0.797055	0.647793	0.782608	0.653632	0.637255	0.716855	0.560736	0.549145	0.496661	0.468308	0.237849	0.319861	0.379826	0.16949
chr12:AI463170	-0.0248803	-0.0248803	-0.0248803	-0.0248803	-0.0248803	-0.0248803	0.1893	0.512106	0.535958	0.621663	0.410403	0.729222	0.759867	1.03628	1.20399	1.2407	1.5	1.5	1.5	1.5	1.5	1.5	1.5	1.5	1.5	1.35822	1.36293	1.28883	1.05207	0.986742	0.959771	0.796131	0.793451	0.643791	0.515921	0.602339	0.563787	0.371189	0.29315	0.464679	0.44578	0.619042	0.572219	0.546048	0.675882	0.725812	0.639961	0.366915	0.485044
chr8:Mir1903	0.10339	0.10339	0.10339	0.10339	0.10339	0.10339	0.511999	0.23467	0.33879	0.683589	0.556336	0.326899	-0.113313	0.0428504	0.464569	1.25958	1.5	1.5	1.5	1.5	1.5	1.5	1.5	1.5	1.5	1.5	1.5	1.34346	0.812302	0.637842	0.376162	0.291707	0.281463	0.14444	-0.327861	-0.67863	-0.144603	0.110303	-0.36691	-0.613156	-0.683273	-0.619176	-0.74374	-0.933231	-0.864018	-0.724976	-0.394078	-0.294983	-0.194659
chr19:4930554I06Rik	0.648761	0.648761	0.648761	0.648761	0.648761	0.648761	1.11793	0.922949	1.10069	1.186	1.12867	1.11412	1.1371	1.32186	1.32205	1.47383	1.5	1.24729	1.5	1.5	1.5	1.5	1.3538	1.5	1.5	1.5	1.5	1.5	1.43699	1.08004	0.892618	0.810433	0.281192	0.103956	-0.192139	-0.397253	-0.835344	-1.17469	-1.44131	-1.16302	-1.41918	-1.41282	-1.5	-1.4458	-1.09818	-1.35038	-1.29815	-1.07449	-1.20253
chr5:C130050O18Rik	1.30184	1.30184	1.30184	1.30184	1.30184	1.30184	1.25197	1.16947	1.09577	0.767288	0.941809	1.1191	1.16866	1.13316	1.29585	1.24422	1.37362	1.1954	1.28309	1.15356	1.10278	0.984032	0.651999	0.47143	0.272286	0.0172985	0.197418	-0.032526	0.00425992	0.110515	0.256886	0.596705	0.618882	0.7323	0.845913	1.03003	1.21046	1.1628	1.19481	1.16944	0.925836	0.713202	0.424382	0.277276	0.202799	0.328219	0.0938683	-0.0744028	0.0249821
chr1:Gm19582	0.120448	0.120448	0.120448	0.120448	0.120448	0.120448	-0.168415	0.0360596	0.0746305	0.724909	0.972496	0.884335	0.968681	0.977805	1.40976	1.48732	1.5	1.5	1.5	1.5	1.33159	1.32134	1.4302	1.5	1.5	1.28336	1.45678	1.5	1.5	1.5	1.3699	1.13544	0.860989	0.642462	0.379438	0.275613	0.228582	0.180294	-0.116589	-0.185722	-0.226504	-0.0300978	0.334443	0.421175	0.453774	0.26801	0.298943	0.191737	0.1021
chr11:Ubald2	0.582348	0.582348	0.582348	0.582348	0.582348	0.582348	0.743358	0.923484	0.820247	0.683245	0.644748	0.735878	0.843472	0.822845	1.06959	1.27871	1.5	1.5	1.5	1.5	1.5	1.5	1.5	1.5	1.5	1.5	1.5	1.5	1.5	1.21876	1.00015	0.495005	0.34599	0.400804	0.283744	-0.0388779	-0.0548664	-0.265029	-0.302505	-0.536315	-0.174122	-0.201563	0.047337	0.282317	-0.0866341	0.0783932	0.448363	0.309973	0.223332
chr13:Cd180	1.08558	1.08558	1.08558	1.08558	1.08558	1.08558	1.12131	1.33823	1.34919	1.36198	1.1555	1.01632	1.19206	1.23849	1.33187	1.44082	1.5	1.5	1.5	1.5	1.5	1.5	1.5	1.5	1.5	1.5	1.5	1.5	1.5	1.21229	1.11745	0.687949	0.566679	0.395767	0.254116	0.195925	-0.159141	-0.124634	-0.553149	-0.642697	-0.481894	-0.456318	-0.218626	-0.266058	-0.19723	-0.108234	-0.276539	-0.430432	-0.658705
chr5:Coq2	0.448859	0.448859	0.448859	0.448859	0.448859	0.448859	0.57208	0.499326	0.67389	0.7705	0.833437	0.981215	0.976164	1.13209	1.37042	1.33115	1.5	1.41244	1.5	1.5	1.5	1.5	1.5	1.5	1.5	1.5	1.5	1.5	1.5	1.30104	1.28558	1.00482	0.833104	0.596154	0.308265	0.351193	0.141267	0.092518	0.0960665	0.0989108	0.200322	0.0845532	0.0895433	0.0831231	0.00788149	-0.132904	-0.26875	-0.0890249	-0.288045
chr9:Dusp7	-0.0172263	-0.0172263	-0.0172263	-0.0172263	-0.0172263	-0.0172263	0.0197681	0.0529959	0.438495	0.923405	1.10729	1.12541	1.2417	1.25641	1.05726	1.36993	1.5	1.30609	1.30939	1.17143	1.04215	1.02804	1.12286	1.20357	0.998941	1.25031	1.13256	1.18845	1.5	1.5	1.5	1.5	1.29321	1.18687	1.07881	0.901698	0.556496	0.502712	0.369616	-0.0276671	-0.138261	0.206744	0.550724	0.609507	0.584694	0.538706	0.363598	0.320006	0.353869
chr17:Zbtb22	0.920693	0.920693	0.920693	0.920693	0.920693	0.920693	0.758763	0.655303	0.939295	0.92104	0.908359	0.998777	1.04505	1.02972	1.21119	1.28039	1.5	1.5	1.5	1.5	1.5	1.5	1.5	1.5	1.5	1.5	1.5	1.5	1.4938	1.40217	0.771134	0.647895	0.60958	0.602366	0.554025	0.421849	0.31202	0.153167	0.0886842	0.0889217	0.0531153	0.108633	-0.0684315	-0.0497902	-0.285171	-0.387014	-0.375111	-0.127671	-0.0683118
chr4:Ccdc107	0.945965	0.945965	0.945965	0.945965	0.945965	0.945965	1.03185	1.30043	1.49659	1.15177	1.37392	1.49275	1.36001	1.31391	1.14052	1.25451	1.5	1.27057	1.0476	0.884408	1.16878	0.87988	0.70612	0.97275	0.942356	0.917818	0.855789	0.513141	0.700299	0.661454	0.627981	0.671103	0.75017	0.725666	0.467027	0.826343	0.991712	0.911325	1.0599	0.817486	0.833085	0.878703	0.873464	0.980682	0.911838	0.850603	0.367048	0.0352316	0.177762
chr6:Lockd	0.496578	0.496578	0.496578	0.496578	0.496578	0.496578	0.474754	0.532305	0.669378	0.877464	0.945347	1.06904	1.26671	1.20872	1.42151	1.4185	1.5	1.5	1.5	1.5	1.5	1.5	1.5	1.5	1.5	1.29801	1.09737	1.26689	1.01276	0.849312	0.659756	0.485997	0.373646	0.215633	0.159814	0.0480516	0.0206302	0.140522	-0.0331793	-0.0469724	0.241442	0.351809	0.372048	0.421241	0.457731	0.493869	0.375616	0.48403	0.353703
chr1:Snord82	0.453065	0.453065	0.453065	0.453065	0.453065	0.453065	0.705924	0.922949	0.962251	0.916527	0.565185	0.63037	0.797639	0.907175	0.8726	1.26052	1.5	1.5	1.1517	1.19263	0.93592	0.88143	0.915874	1.02363	0.732437	0.549337	0.725181	0.79414	0.986937	1.13448	0.772725	0.89181	0.965254	0.855166	0.677081	0.750534	0.829026	0.352601	0.279131	0.0684522	0.160115	0.194542	0.464524	0.321853	0.67406	1.04988	1.09284	1.16175	1.37943
chr13:Bicd2	0.311058	0.311058	0.311058	0.311058	0.311058	0.311058	0.295174	0.506248	0.599116	0.580035	0.650023	0.817055	0.895978	1.12652	1.15521	1.33999	1.5	1.5	1.5	1.5	1.5	1.5	1.44218	1.5	1.5	1.5	1.5	1.5	1.5	1.38257	1.34758	1.19937	1.08397	1.23063	0.903191	0.901024	0.857709	0.476599	0.182122	0.0331789	0.0967481	-0.122048	-0.0141063	0.0562204	-0.0259567	0.0581439	-0.0501438	0.0359839	0.0372987
chr17:Vars	0.46669	0.46669	0.46669	0.46669	0.46669	0.46669	0.555304	0.599221	0.682523	0.843146	1.0984	1.1185	0.93605	1.00711	1.07565	1.13108	1.34037	1.14397	1.06539	0.918552	0.790354	0.809864	0.843064	0.845512	0.871076	0.905146	0.873024	0.894295	0.90836	0.810158	0.870307	0.933391	0.86605	0.741632	0.845196	0.683967	0.489599	0.620666	0.463773	0.500392	0.554608	0.464374	0.482474	0.413533	0.408523	0.186878	0.275834	0.463261	0.257559
chr9:Fli1	0.279648	0.279648	0.279648	0.279648	0.279648	0.279648	0.363773	0.498729	0.578633	0.644093	0.842703	0.816409	0.746881	0.982115	1.20746	1.29489	1.5	1.5	1.30679	1.21551	1.06856	1.01279	1.04585	1.08895	0.989747	0.855623	0.801909	0.435257	0.623132	0.75229	0.822396	0.892853	0.968208	1.20235	1.05612	0.840198	0.708145	0.765415	0.824006	0.799108	0.910424	0.807865	0.938369	0.826426	0.469654	0.461842	0.485412	0.541446	0.742334
chr5:Nyap1	1.21977	1.21977	1.21977	1.21977	1.21977	1.21977	1.36255	1.21924	1.32563	1.23486	0.903992	0.918201	0.818501	0.794022	1.07862	1.12431	1.49426	1.15873	1.09003	1.21784	1.34783	1.27541	1.21075	1.1484	1.02206	0.822117	0.599881	0.430725	0.688728	0.720068	0.569705	0.592454	0.591016	0.50016	0.592222	0.602224	0.421515	0.614499	0.483035	0.277333	0.300551	0.326747	0.252887	0.293044	0.465535	0.610478	0.53439	0.74261	0.505615
chr11:Rab37	0.698909	0.698909	0.698909	0.698909	0.698909	0.698909	0.512744	0.280911	0.101827	0.39904	0.39956	0.580585	0.813511	0.986047	1.22035	1.47429	1.5	1.5	1.5	1.5	1.5	1.5	1.5	1.4656	1.248	1.10054	0.771919	0.753629	0.828704	0.701506	0.583125	0.424299	0.542074	0.593597	0.714317	0.658772	0.616779	0.708943	0.580428	0.440583	0.3328	0.322042	0.445807	0.410304	0.545875	0.476623	0.329945	0.326719	0.302533
chr7:Apobr	0.75764	0.75764	0.75764	0.75764	0.75764	0.75764	0.662619	0.608456	1.04178	0.707771	0.965649	1.21727	1.14958	1.28958	1.35481	1.48749	1.5	1.40165	1.5	1.11129	1.5	1.45431	1.43168	1.43206	1.4466	1.5	1.42133	1.01991	1.28248	0.970246	0.885519	0.346185	0.613111	0.339128	0.371879	0.201716	0.319875	0.473027	0.472693	0.525334	0.339901	0.319478	0.598947	0.306505	0.28882	0.124351	0.207838	-0.391995	-0.484288
chr4:Mir5123	-1.1455	-1.1455	-1.1455	-1.1455	-1.1455	-1.1455	-1.14016	-0.707173	-0.28288	0.00954907	0.579464	0.623254	0.600788	0.311153	1.16599	1.28506	1.5	1.5	1.5	1.5	1.5	1.5	1.5	1.5	1.5	1.5	1.5	0.99067	1.05507	0.578684	0.287912	0.107195	0.0253031	-0.183961	-0.373923	0.2216	0.424086	0.396951	0.473033	0.37617	0.595669	0.293914	-0.0436151	-0.0363753	0.970652	0.530139	-0.0101702	-0.482683	-0.297942
chr2:Platr26	-0.253297	-0.253297	-0.253297	-0.253297	-0.253297	-0.253297	-0.224253	-0.143668	0.00219916	0.10899	0.218098	0.497153	0.554734	0.693492	0.872743	1.04657	1.5	1.5	1.5	1.5	1.5	1.5	1.5	1.5	1.5	1.5	1.5	1.5	1.5	1.4292	1.19815	0.953633	0.857623	0.755333	0.378079	0.328671	0.114648	0.0908208	-0.0736733	0.0161468	0.130796	0.0232674	0.121833	0.204386	0.155717	0.326312	0.280588	0.368392	0.213389
chr15:Mir6951	-0.293726	-0.293726	-0.293726	-0.293726	-0.293726	-0.293726	0.0253704	0.142341	0.354706	0.577467	0.681867	0.865736	0.926735	1.20335	1.24225	1.33982	1.5	1.49111	1.38492	1.11275	1.1762	1.48385	1.5	1.5	1.38512	1.38089	1.5	1.5	1.5	1.5	1.5	1.5	1.19093	1.04112	1.02145	0.903677	0.97324	0.845732	0.630042	0.535949	0.938734	0.838566	0.807887	0.528863	0.623237	0.362446	0.477303	0.368155	0.248633
chr7:Nucb2	0.797297	0.797297	0.797297	0.797297	0.797297	0.797297	0.97342	1.13091	1.03301	1.36517	1.46822	1.4114	1.3066	1.43211	1.43075	1.45499	1.5	1.29717	1.09838	1.04848	0.899315	1.00841	0.926916	1.03238	0.868073	1.04554	1.05814	1.15758	1.26749	1.12935	1.08173	0.981294	0.755172	0.920428	0.851808	0.871882	0.632809	0.695937	0.561997	0.532598	0.558718	0.476107	0.506017	0.486194	0.604309	0.579999	0.565959	0.525342	0.512685
chr11:Igfbp4	0.387478	0.387478	0.387478	0.387478	0.387478	0.387478	0.14063	0.552896	0.572307	0.650151	0.736342	0.87145	0.806301	1.06928	1.26929	1.30968	1.5	1.5	1.44436	1.48278	1.38081	1.48473	1.42595	1.38347	1.49145	1.4128	1.5	1.5	1.44319	1.5	1.478	1.4559	1.33521	1.12627	1.15148	0.955901	0.817426	0.427664	0.255255	0.201835	0.0401834	0.218671	0.0977194	0.155137	0.341666	0.229097	0.197197	0.182445	0.336702
chr11:Afmid	-1.08222	-1.08222	-1.08222	-1.08222	-1.08222	-1.08222	-0.963655	-0.861392	-0.915968	-0.61752	-0.505341	-0.434359	0.0509057	0.444524	0.638711	1.08371	1.5	1.4651	1.5	1.5	1.5	1.5	1.5	1.5	1.5	1.5	1.5	1.5	1.5	1.5	1.14339	0.692517	0.761313	0.758784	0.883896	0.894056	0.466592	0.202704	0.142968	0.297665	0.226972	0.593573	0.678365	0.598366	0.714827	0.720711	0.526125	0.39958	0.428896
chr8:Mpv17l2	1.25489	1.25489	1.25489	1.25489	1.25489	1.25489	1.18765	1.09564	1.47069	1.46197	1.46355	0.761476	0.983843	0.843057	0.832678	1.19906	1.5	1.5	1.4056	1.5	1.5	1.16631	1.5	1.37878	1.3492	1.5	1.46604	1.22854	1.32783	1.2007	0.719343	0.624197	0.325756	0.280737	0.367116	0.397834	0.289575	0.594111	0.509858	0.194073	0.500335	0.404467	0.17144	0.263337	-0.114267	-0.0917164	0.0155058	-0.378112	-0.508223
chr2:Rhov	-0.999952	-0.999952	-0.999952	-0.999952	-0.999952	-0.999952	-1.01078	-0.965742	-0.402222	-0.0282358	-0.521295	-0.353424	-0.0461439	0.331596	0.834168	0.894969	1.5	1.4966	1.5	1.27428	1.00358	1.4965	1.26086	1.41297	1.37915	0.975811	1.33664	1.06426	1.22776	1.30168	1.5	1.5	1.42272	1.5	1.47842	1.31384	1.30873	0.733084	0.815367	0.408048	0.263853	0.190477	0.299633	0.237331	0.445555	0.285781	0.370834	0.142106	0.6465
chr2:Gm826	-0.0287678	-0.0287678	-0.0287678	-0.0287678	-0.0287678	-0.0287678	0.232243	0.223149	0.210827	0.277497	0.594428	0.565537	0.983066	1.06013	1.23105	1.38075	1.5	1.49693	1.36983	1.20996	1.09692	0.972246	1.23236	1.02333	1.03376	1.00866	0.980533	0.893895	1.17897	1.30369	1.35216	1.41408	1.39981	0.951237	0.879162	0.951137	0.992086	0.967714	0.941653	0.640108	0.6841	0.549621	0.573218	0.499911	0.654174	0.694797	0.62033	0.499827	0.45445
chr3:Crtc2	0.917711	0.917711	0.917711	0.917711	0.917711	0.917711	0.987483	1.08983	0.748276	0.76117	1.0201	1.00157	1.24335	1.2802	1.37995	1.42455	1.5	1.5	1.5	1.5	1.5	1.5	1.5	1.5	1.5	1.5	1.5	1.5	1.28748	1.35286	1.17669	0.807411	0.751751	0.530231	0.453932	0.584465	0.214559	0.136133	0.201189	-0.00792117	-0.148468	-0.142246	-0.215663	-0.0652441	-0.222537	-0.449424	-0.584599	-0.659615	-0.502414
chr5:Nsd2	-0.600566	-0.600566	-0.600566	-0.600566	-0.600566	-0.600566	-0.629495	-0.729365	-0.616148	-0.363794	-0.0164106	0.157086	0.379016	0.629225	0.907069	1.0337	1.5	1.5	1.5	1.5	1.5	1.5	1.5	1.5	1.5	1.5	1.5	1.5	1.5	1.5	1.31789	1.08856	1.00624	0.901306	0.844798	0.693258	0.712396	0.372302	0.465175	0.25062	0.217259	0.381807	0.244987	0.250009	0.165191	0.210875	0.132215	-0.0487659	0.0550427
chr15:St3gal1	0.678582	0.678582	0.678582	0.678582	0.678582	0.678582	1.4688	1.34434	1.48263	1.30929	1.36662	1.45906	1.47573	1.15491	1.07375	1.23126	1.5	1.26	1.29725	1.18407	1.24482	1.09969	0.839329	1.24343	1.39344	1.3455	0.97907	0.675434	0.320815	0.265618	0.149583	0.15697	0.130464	0.164381	-0.120783	0.062947	0.231156	0.536105	0.702875	0.746762	0.847824	0.79248	0.634725	0.8874	0.88623	0.725732	0.541531	0.864442	0.795853
chr11:Wbp2	1.04292	1.04292	1.04292	1.04292	1.04292	1.04292	1.30411	1.10411	0.956825	0.972784	1.3595	1.39266	1.17829	1.24824	1.30677	1.29145	1.5	1.37783	1.41642	1.49522	1.29388	1.15171	1.059	1.04168	1.13695	1.09387	1.05107	0.663957	0.489003	0.507223	0.6118	0.922778	0.892699	0.536467	0.471176	0.255995	0.238224	0.360673	0.191742	0.0301531	-0.245174	-0.550632	-0.71335	-0.861149	-0.700446	-0.673145	-0.962565	-1.214	-1.45895
chr3:Dennd2c	0.448385	0.448385	0.448385	0.448385	0.448385	0.448385	0.624385	0.925964	0.994655	1.20339	1.24761	1.12604	1.12703	0.926989	1.11767	1.37921	1.5	1.5	1.5	1.48407	1.25905	1.11799	1.19239	1.24813	1.32607	1.19439	1.1269	0.964077	0.789592	0.719947	0.698171	0.911783	1.05471	1.00839	0.756591	0.689989	0.595023	0.492437	0.676076	0.859799	0.727634	0.717244	0.754553	0.612135	0.449859	0.762364	0.723967	0.531713	0.364216
chr4:Ptafr	0.333562	0.333562	0.333562	0.333562	0.333562	0.333562	0.497201	0.733366	1.1247	1.13541	1.22511	1.33138	1.18943	1.09914	1.20452	1.40818	1.5	1.49668	1.5	1.5	1.5	1.5	1.38143	1.5	1.5	1.5	1.5	1.48875	1.5	1.27078	0.651689	0.619027	0.693087	0.612609	0.520936	0.175255	-0.298691	-0.684034	-0.77249	-0.94105	-0.92977	-0.705862	-0.800007	-0.882345	-0.869999	-1.06119	-1.035	-1.0378	-0.712178
chr3:Adora3	-0.315701	-0.315701	-0.315701	-0.315701	-0.315701	-0.315701	-0.235948	0.300749	0.552442	0.626632	0.816858	0.507162	0.523649	0.759256	0.944813	1.31852	1.5	1.5	1.5	1.43919	1.35128	1.5	1.5	1.42399	1.32509	1.19272	1.07975	1.05578	1.31917	1.41883	1.34655	1.41997	0.955595	0.72791	1.02524	0.856342	1.11317	1.46311	1.26015	0.538937	0.447609	0.372953	0.612816	0.636203	0.673586	0.540785	0.774908	0.383919	0.685658
chr5:Pilra	0.582082	0.582082	0.582082	0.582082	0.582082	0.582082	0.801571	0.996078	0.73986	0.634997	0.668653	0.801971	0.658937	1.19572	1.10939	1.41636	1.5	1.20506	1.16204	1.28248	1.15758	1.01234	0.979835	1.07046	0.576526	0.683874	0.655859	0.767359	1.02496	0.944675	0.886722	0.982614	1.04627	1.5	1.5	1.44087	1.20379	0.989678	0.944018	0.616751	0.390531	0.0470055	0.0591773	0.113392	-0.380722	-0.401799	-0.395472	-0.0910376	-0.0765831
chr3:Chtop	0.411115	0.411115	0.411115	0.411115	0.411115	0.411115	0.524302	0.866455	1.01392	0.802346	1.00455	0.917166	0.840818	0.939707	1.03045	1.23336	1.5	1.5	1.47297	1.32614	1.5	1.37289	1.48095	1.5	1.5	1.38742	1.11902	1.15875	0.979104	1.30001	1.2986	1.10302	1.1793	0.962483	0.621415	0.657821	0.727934	1.001	0.524734	0.834922	0.506581	0.407924	0.441479	0.373237	0.410458	0.644777	0.648838	0.422968	0.102811
chr3:S100a13	0.261798	0.261798	0.261798	0.261798	0.261798	0.261798	0.360739	0.77334	0.936977	0.700456	0.886909	0.766312	0.766683	0.735981	0.799371	1.12311	1.5	1.5	1.43062	1.35932	1.5	1.47636	1.5	1.5	1.5	1.5	1.39496	1.5	1.38177	1.5	1.49225	1.29411	1.29771	1.06465	0.671437	0.653922	0.726894	1.00236	0.479386	0.814772	0.517635	0.384342	0.387932	0.385825	0.383231	0.574209	0.492257	0.274312	-0.164514
chr10:Cep83os	0.140858	0.140858	0.140858	0.140858	0.140858	0.140858	0.333045	0.601449	0.693136	0.755899	0.616412	0.765694	0.78512	1.09982	0.974325	1.29922	1.5	1.5	1.5	1.5	1.48424	1.5	1.41091	1.5	1.30129	1.5	1.49124	1.24753	1.29258	1.27506	1.23998	1.32371	1.14703	1.16352	0.970126	1.02729	0.76311	0.701435	0.609844	0.329104	0.278053	0.112348	0.165219	0.150056	0.114556	0.134266	0.176168	0.198054	0.157418
chr1:F11r	1.14383	1.14383	1.14383	1.14383	1.14383	1.14383	1.21317	1.19799	1.08336	1.22767	1.25298	1.21322	1.25286	1.30591	1.37617	1.44051	1.5	1.5	1.5	1.5	1.5	1.48642	1.5	1.5	1.5	1.5	1.39514	1.15543	0.910378	0.786636	0.747053	0.651875	0.292291	0.202546	0.172922	0.578443	0.447124	0.366285	0.335755	0.174856	0.152122	0.10495	0.218893	0.315446	0.238726	0.075521	-0.631887	-0.647174	-0.519702
chr11:Pmp22	-0.219052	-0.219052	-0.219052	-0.219052	-0.219052	-0.219052	0.107624	0.0696573	0.184322	0.277206	0.573006	1.09675	1.32038	1.35526	1.27102	1.41992	1.5	1.5	1.5	1.5	1.5	1.5	1.5	1.5	1.5	1.5	1.5	1.5	1.5	1.5	0.955075	0.857222	0.380153	0.79296	0.504062	0.232778	0.0530504	0.012413	-0.0595611	-0.0531656	0.138696	0.284078	0.365921	0.371949	-0.188068	-0.253512	-0.245879	-0.260882	-0.297487
chr11:Actr2	0.358131	0.358131	0.358131	0.358131	0.358131	0.358131	0.718198	0.538874	0.734832	0.820897	0.761769	0.764989	0.907191	0.889745	0.997172	1.39519	1.5	1.5	1.5	1.5	1.5	1.5	1.5	1.5	1.5	1.5	1.5	1.5	1.43749	1.33976	1.05133	0.757229	0.658004	0.368613	0.401468	0.378234	0.219652	-0.175845	-0.405797	-0.656896	-0.621136	-0.307153	-0.245991	-0.308337	-0.375156	-0.258483	-0.239331	-0.569936	-0.249983
chr1:Ccdc115	0.467349	0.467349	0.467349	0.467349	0.467349	0.467349	0.51738	0.370276	0.301481	0.569676	0.376889	-0.0895485	-0.0258502	0.0285631	0.279279	0.847557	1.5	1.5	1.5	1.5	1.5	1.5	1.5	1.5	1.5	1.5	1.5	1.07436	0.883872	0.611288	0.472438	0.540241	0.764205	0.541107	0.234053	-0.250357	-0.347758	-0.242739	-0.471184	-0.790425	-0.913957	-0.782481	-0.701954	-0.734281	-1.03408	-0.745047	-0.11666	-0.0736695	0.195485
chrX:Tmsb4x	0.578761	0.578761	0.578761	0.578761	0.578761	0.578761	0.538038	0.599426	0.869059	0.685675	0.5486	0.68894	1.04264	0.979692	1.04848	1.28489	1.48884	1.5	1.5	1.5	1.5	1.5	1.5	1.5	1.5	1.5	1.5	1.5	1.5	1.41662	1.22962	1.18132	0.857453	0.63258	0.480788	0.430664	0.297639	0.0685839	-0.112343	-0.20535	-0.173784	-0.224023	-0.192971	-0.148815	-0.0949236	0.114669	0.11953	0.0313936	0.236665
chr10:Mir5104	1.13438	1.13438	1.13438	1.13438	1.13438	1.13438	1.08802	1.33087	1.34921	1.44841	1.4852	1.25383	1.32168	1.32424	1.23309	1.37267	1.33901	1.5	1.26735	1.23871	1.27613	1.14281	1.3256	1.46241	1.5	1.5	1.5	1.45511	1.0535	1.06425	1.0255	0.709787	0.755857	0.573571	0.44971	0.262942	0.068679	-0.115351	-0.0785683	0.0322363	-0.00923792	-0.0508503	-0.00368622	-0.264348	-0.172198	-0.301473	-0.318542	-0.389114	-0.411658
chr5:AI839979	0.273589	0.273589	0.273589	0.273589	0.273589	0.273589	0.426452	0.516852	0.588358	0.815316	0.806242	0.885777	0.968381	1.01631	0.931211	1.27176	1.40167	1.5	1.5	1.5	1.5	1.5	1.5	1.5	1.5	1.5	1.5	1.5	1.5	1.3523	1.09386	0.881343	1.01614	0.788288	0.819832	0.596919	0.309061	0.044994	0.000285507	-0.0791763	0.145901	0.0390068	0.0928853	-0.188882	-0.194249	-0.212361	-0.317036	-0.255473	-0.5206
chr17:Mir6965	0.59262	0.59262	0.59262	0.59262	0.59262	0.59262	0.612997	0.930048	0.833901	0.946759	1.13557	1.27749	1.3053	1.28263	1.42932	1.35454	1.35613	1.48753	1.23989	1.35723	1.47288	1.35292	1.42164	1.2166	1.25839	1.19977	1.37141	1.46335	1.29497	1.19474	1.08533	0.852019	0.877788	0.599435	0.793936	0.751722	0.737569	0.5574	0.430057	0.460566	0.535761	0.43167	0.432444	0.373353	0.400507	0.280639	0.229945	0.298258	0.261533
chr11:Fbxo48	1.34389	1.34389	1.34389	1.34389	1.34389	1.34389	1.14672	1.3278	1.2437	1.29223	1.2047	1.09716	1.11219	1.0463	1.14033	1.30764	1.39387	1.44646	1.39359	1.36969	1.36512	1.24794	1.37167	1.3597	1.15269	0.993061	0.836821	0.664121	0.683257	0.646752	0.812778	0.783714	0.752903	0.651534	0.637643	0.706054	0.651429	0.816879	0.858126	0.730078	0.82425	0.681557	0.668052	0.495516	0.49776	0.232739	0.0276869	-0.0423952	-0.190782
chr14:Egr3	0.873454	0.873454	0.873454	0.873454	0.873454	0.873454	0.988577	1.14992	1.24721	1.26134	1.16468	1.14913	1.20658	1.22821	1.32593	1.3447	1.45998	1.5	1.5	1.5	1.5	1.5	1.5	1.5	1.5	1.5	1.5	1.5	1.5	1.37088	1.11598	1.077	0.654951	0.149322	-0.0243788	-0.097583	-0.126897	-0.254883	-0.188298	-0.5068	-0.562776	-0.698712	-0.778716	-0.692918	-0.565239	-0.40038	-0.362382	-0.424217	-0.383628
chr17:Tubb5	-0.305228	-0.305228	-0.305228	-0.305228	-0.305228	-0.305228	-0.0916897	0.0265857	0.294171	0.399052	0.346371	0.524312	0.657405	0.678962	0.962077	0.882374	1.2104	1.5	1.5	1.5	1.5	1.5	1.5	1.5	1.5	1.5	1.5	1.5	1.5	1.46488	1.34738	1.35619	1.33225	1.34843	1.18897	0.907578	0.831664	0.795747	0.621505	0.475385	0.663274	0.618094	0.631647	0.441886	0.406576	0.106378	-0.0176128	-0.174827	-0.10397
chr12:Gm7008	0.639784	0.639784	0.639784	0.639784	0.639784	0.639784	0.671322	0.838644	0.787247	0.84412	0.863778	0.9745	1.14563	1.27405	1.34438	1.31066	1.36443	1.5	1.5	1.5	1.5	1.5	1.41397	1.38306	1.5	1.5	1.34719	1.32673	1.071	0.747842	0.481016	0.366585	0.30936	0.324146	-0.0284512	-0.310405	-0.257721	-0.141074	-0.155611	0.204843	0.0697103	0.156263	0.439379	0.481987	0.428472	0.840283	0.956476	0.913193	0.955985
chr7:AI467606	1.30564	1.30564	1.30564	1.30564	1.30564	1.30564	1.2923	1.35281	1.29911	1.12034	1.23748	0.997769	1.223	1.13298	1.29235	1.4469	1.47034	1.5	1.5	1.48229	1.5	1.5	1.5	1.5	1.5	1.44642	1.2547	0.987316	0.862126	0.89523	0.897751	0.887263	0.848491	0.810865	0.607575	0.472606	0.400873	0.283903	0.173124	0.0186425	-0.153634	-0.169651	-0.385807	-0.338043	-0.415066	-0.445294	-0.532253	-0.553138	-0.594734
chr7:Kmt5c	0.771684	0.771684	0.771684	0.771684	0.771684	0.771684	0.939504	0.920488	0.915947	0.940738	0.775193	0.903473	1.04411	1.07864	1.29208	1.30368	1.48056	1.5	1.5	1.5	1.5	1.5	1.5	1.5	1.5	1.49773	1.37158	1.03484	0.948544	0.788234	0.726215	0.559257	0.656415	0.635312	0.56337	0.316666	0.235193	0.113691	-0.00505978	-0.276079	-0.32863	-0.329219	-0.281275	-0.259884	-0.290631	-0.197958	-0.114914	-0.0224154	0.0999299
chr16:Mir6367	0.616766	0.616766	0.616766	0.616766	0.616766	0.616766	0.544344	0.297361	0.419538	0.90779	0.888251	0.714123	0.851328	1.01398	0.917346	0.762558	0.974302	1.5	1.5	1.5	1.24502	1.38716	1.5	1.5	1.5	1.5	1.5	1.5	1.5	1.3597	1.37944	1.33759	1.13642	1.19319	0.926519	0.766185	0.639942	0.880089	0.671278	0.517239	0.149743	0.0141679	-0.0409593	-0.102211	-0.214182	-0.26061	-0.50441	-0.80868	-1.16383
chr14:Rcbtb2	0.668507	0.668507	0.668507	0.668507	0.668507	0.668507	0.61665	0.649288	0.700545	0.780881	0.79516	0.772689	0.786329	0.97503	1.09445	1.29728	1.44747	1.5	1.5	1.5	1.5	1.5	1.5	1.5	1.5	1.5	1.5	1.5	1.5	1.43082	1.28181	0.990368	0.780436	0.532553	0.458812	0.0300807	-0.42351	-0.544348	-0.595443	-0.508222	-0.365857	-0.237452	-0.103472	-0.0422622	0.0426891	0.109829	0.206126	0.241945	0.276713
chr6:Clec4d	1.10865	1.10865	1.10865	1.10865	1.10865	1.10865	1.23936	1.19553	1.21723	1.4644	1.46897	1.33729	1.4432	1.28335	1.27616	1.23593	1.40643	1.5	1.5	1.5	1.41686	1.36129	1.47898	1.49584	1.5	1.5	1.5	1.5	1.18811	1.26201	1.16924	0.92784	0.752812	0.587212	0.357052	0.347673	0.071475	0.0703984	2.28e-05	0.0216069	-0.0924105	-0.138961	-0.0996071	-0.153816	-0.326836	-0.361934	-0.36698	-0.373853	-0.517847
chr5:A630072M18Rik	1.00754	1.00754	1.00754	1.00754	1.00754	1.00754	0.94982	1.07715	1.08065	0.853435	1.17207	1.08517	1.16268	1.08503	1.22177	1.45884	1.43095	1.5	1.5	1.5	1.5	1.5	1.5	1.4908	1.5	1.37652	1.05277	1.11032	1.08329	0.850481	0.812279	0.810477	0.828057	0.62324	0.641757	0.436715	0.451732	0.422627	0.451781	0.404455	0.271409	0.157152	0.195226	0.138834	0.0519658	0.00850179	-0.0477216	0.00239843	0.157526
chr1:Dyrk3	1.12588	1.12588	1.12588	1.12588	1.12588	1.12588	0.881381	0.853145	0.632255	0.555738	0.816224	0.958625	1.1969	1.22692	1.25631	1.37875	1.44389	1.5	1.5	1.5	1.5	1.5	1.5	1.5	1.5	1.4313	1.37573	1.26497	1.15593	0.857935	0.811347	0.585595	0.484865	0.399257	0.258518	0.129891	0.289771	0.237628	0.228671	0.244802	0.250094	0.189336	0.180042	0.184639	0.14382	0.0821834	0.0666312	-0.0794161	0.0230607
chr10:D10Jhu81e	0.838564	0.838564	0.838564	0.838564	0.838564	0.838564	0.737798	0.746873	0.785934	0.581882	0.662436	0.600487	0.821978	0.962067	1.01577	1.27791	1.34092	1.5	1.5	1.5	1.5	1.49187	1.39379	1.14804	1.02265	1.00019	0.889017	1.05672	0.891129	0.738763	0.437485	0.443897	0.382807	0.521374	0.495149	0.709927	0.718663	0.609954	0.431274	0.374064	0.236324	0.431567	0.702786	0.913842	0.834322	1.06051	0.729311	0.619002	0.560223
chr2:Dlx2	-0.315691	-0.315691	-0.315691	-0.315691	-0.315691	-0.315691	-0.5114	-0.474075	-0.222533	-0.309649	-0.240397	0.426099	0.42004	0.706131	0.836628	1.05591	1.2839	1.5	1.5	1.5	1.5	1.5	1.5	1.5	1.5	1.5	1.5	1.5	1.41606	1.17176	1.19067	0.69891	0.469893	0.276552	-0.0677414	-0.0750129	-0.131083	-0.155579	0.0478425	0.074613	0.324398	0.176927	0.439803	0.556968	0.56118	0.638663	0.659315	0.67433	0.580449
chr14:Pebp4	0.0653915	0.0653915	0.0653915	0.0653915	0.0653915	0.0653915	-0.0180836	0.24624	0.445122	0.500713	0.620028	0.944798	1.04425	1.02275	1.22055	1.37747	1.45526	1.5	1.5	1.5	1.5	1.5	1.5	1.5	1.5	1.5	1.5	1.5	1.5	1.5	1.5	1.42943	1.26172	0.975465	0.700341	0.393937	0.181577	0.00725846	-0.272177	-0.516919	-0.597449	-0.464503	-0.566962	-0.427159	-0.445038	-0.16563	-0.0260452	-0.0262799	-0.198562
chr4:Sesn2	1.26571	1.26571	1.26571	1.26571	1.26571	1.26571	1.05493	1.07338	1.17064	1.14227	1.24452	1.369	1.40618	1.2383	1.1483	1.1972	1.23303	1.5	1.5	1.5	1.5	1.5	1.42067	1.42124	1.5	1.24688	1.18921	1.0993	0.677073	0.299292	0.173923	0.0363172	-0.0236044	-0.0941216	-0.103769	-0.297259	-0.241296	-0.344022	-0.317731	-0.275629	-0.146534	-0.0362189	0.00353937	-0.0138551	0.0806398	0.0499078	0.120587	0.110343	0.108974
chr8:Gas6	0.77637	0.77637	0.77637	0.77637	0.77637	0.77637	0.598116	0.625964	0.414731	0.670671	0.740516	0.645094	0.944884	0.875851	0.94257	1.17979	1.4562	1.5	1.47624	1.5	1.40407	1.5	1.5	1.34227	1.5	1.5	1.5	1.38871	1.3196	1.29857	1.13351	1.0469	1.08798	1.07207	1.01906	0.858267	0.670376	0.636278	0.53822	0.733634	0.666497	0.709116	0.646576	0.419307	0.333761	0.285671	0.199435	-0.0269988	-0.090476
chr2:Pcna	-0.0196529	-0.0196529	-0.0196529	-0.0196529	-0.0196529	-0.0196529	-0.00486689	-0.00273394	0.156536	0.196829	0.478671	0.857742	1.18846	1.19973	1.32586	1.48631	1.46272	1.5	1.5	1.5	1.5	1.5	1.5	1.5	1.5	1.5	1.5	1.5	1.5	1.5	1.4435	1.29548	1.11808	0.80323	0.706106	0.531049	0.583105	0.260168	0.0168997	-0.69321	-0.777856	-0.791809	-0.766586	-0.496899	-0.619192	-0.706793	-0.734604	-0.677044	-0.733911
chr4:Mir7227	0.369448	0.369448	0.369448	0.369448	0.369448	0.369448	0.120451	-0.186129	0.0179942	0.133714	0.52341	0.63207	0.645262	0.827798	1.10134	1.33088	1.4243	1.5	1.5	1.5	1.5	1.5	1.5	1.5	1.5	1.5	1.5	1.40583	1.48832	1.15536	0.907579	1.18081	0.973363	0.806445	0.805522	0.641659	0.562481	0.462178	0.534375	0.348915	0.488869	0.484665	0.223608	0.058101	-0.210417	-0.494415	-0.31653	-0.165655	-0.02701
chr7:Zfp446	1.26411	1.26411	1.26411	1.26411	1.26411	1.26411	1.10508	1.11736	1.04555	1.11987	1.07386	0.966866	1.06624	1.03796	1.04781	1.03168	0.902907	1.5	1.5	1.5	1.5	1.5	1.27707	1.18471	1.45132	1.5	1.5	1.5	1.09349	0.715909	0.585897	0.59209	0.368839	0.438974	0.416509	0.349983	0.0545803	-0.310497	-0.26323	-0.251403	-0.148293	-0.0936649	-0.000768399	0.171873	0.329827	0.103397	-0.0944146	-0.25208	-0.186813
chr2:Itga6	0.906212	0.906212	0.906212	0.906212	0.906212	0.906212	0.903102	0.931121	0.906991	0.840254	0.958239	1.07894	1.02381	0.952379	1.0946	1.20992	1.25945	1.5	1.5	1.5	1.5	1.5	1.5	1.5	1.5	1.5	1.5	1.5	1.5	1.09184	1.0547	0.884876	0.76258	0.667272	0.513545	0.495527	0.151834	-0.141854	-0.0270351	-0.107626	0.0564624	0.0190806	-0.121552	-0.246129	-0.305689	-0.302503	-0.266553	-0.109221	-0.206871
chr17:Mdc1	-0.119533	-0.119533	-0.119533	-0.119533	-0.119533	-0.119533	0.0809199	0.265221	0.524765	0.588211	0.479374	0.809436	0.803473	0.879747	1.17572	1.0876	1.37694	1.5	1.5	1.5	1.5	1.5	1.5	1.5	1.5	1.5	1.5	1.5	1.5	1.45342	1.36611	1.40048	1.20809	1.14016	1.02898	0.793428	0.785189	0.721236	0.547811	0.435143	0.601705	0.519922	0.600084	0.33436	0.303309	0.020295	-0.0326071	-0.226428	-0.273945
chr7:Wee1	0.27595	0.27595	0.27595	0.27595	0.27595	0.27595	0.319204	0.27664	0.31789	0.548064	0.754333	0.836708	1.03534	1.19426	1.04596	1.15484	1.47249	1.5	1.5	1.5	1.5	1.5	1.5	1.5	1.5	1.5	1.5	1.46645	1.42284	1.36686	1.0674	1.0011	0.835137	0.725775	0.478181	0.184039	0.369166	-0.012111	0.0278814	-0.228624	-0.287654	-0.199179	-0.237105	-0.0692831	-0.0584219	0.00564079	0.267577	-0.0486152	0.159054
chr2:0610039K10Rik	1.26454	1.26454	1.26454	1.26454	1.26454	1.26454	1.00662	0.810069	0.508817	0.390034	0.750433	0.732307	0.916367	0.349158	0.641327	0.755846	1.07695	1.5	1.5	1.5	1.5	1.24352	1.14105	0.841929	1.09138	0.825513	0.529048	0.253833	0.068615	0.4819	0.530781	0.837455	1.02408	0.986056	0.964156	1.1862	1.27632	1.36509	1.35697	1.21187	0.804358	0.591509	0.287927	0.177428	0.00892102	-0.232106	-0.425276	-0.525651	-0.475952
chr14:A330035P11Rik	0.29531	0.29531	0.29531	0.29531	0.29531	0.29531	0.164677	0.404825	0.572029	0.568558	0.231643	0.500158	0.605841	0.772507	1.11581	1.27928	1.35795	1.5	1.5	1.5	1.5	1.5	1.5	1.5	1.5	1.5	1.49964	1.40028	1.11809	1.28477	1.18722	1.37256	1.11952	0.78861	0.658244	0.577625	0.548314	0.527038	0.565645	0.551026	0.473379	0.41156	0.353723	0.208165	0.397483	0.458572	0.587909	0.348547	0.208423
chr1:Rabgap1l	0.196013	0.196013	0.196013	0.196013	0.196013	0.196013	0.140681	0.248643	0.289959	0.276951	0.442448	0.361699	0.454621	0.396887	0.766053	1.27598	1.36798	1.5	1.5	1.5	1.5	1.5	1.5	1.5	1.5	1.5	1.5	1.5	1.5	1.5	1.5	1.48755	1.26105	0.77282	0.252411	0.346512	0.418493	0.431224	0.32603	-0.0390659	0.111392	-0.207416	-0.343163	-0.401018	-0.398232	-0.197471	-0.563937	-0.730498	-0.853947
chr10:Slc16a10	0.709893	0.709893	0.709893	0.709893	0.709893	0.709893	0.838042	0.883381	0.882197	0.832591	0.431333	0.676235	0.680914	0.607568	0.979921	0.907555	1.24139	1.5	1.5	1.5	1.5	1.5	1.5	1.5	1.5	1.5	1.5	1.5	1.23413	1.19865	0.779491	0.607997	0.588458	0.41926	0.0421282	-0.161797	-0.420712	-0.687622	-0.637875	-0.729844	-0.871343	-0.760288	-0.525317	-0.460993	-0.597873	-0.598586	-0.395803	-0.0539949	0.0246283
chr7:Cic	1.24949	1.24949	1.24949	1.24949	1.24949	1.24949	1.32865	1.39896	1.36265	0.940323	1.06835	1.14806	1.16803	1.34981	1.33944	1.38804	1.34764	1.5	1.5	1.5	1.5	1.5	1.5	1.5	1.5	1.37376	1.42882	1.217	0.921858	0.83405	0.484028	0.167851	-0.00252181	-0.15311	-0.0304922	-0.314112	-0.357797	-0.693569	-0.586049	-0.667229	-0.811921	-0.646875	-0.701118	-0.636109	-0.732453	-0.997151	-0.813011	-0.584159	-0.694687
chr5:Rsbn1l	0.553282	0.553282	0.553282	0.553282	0.553282	0.553282	0.610343	0.664971	0.766935	0.739192	0.954102	0.992669	1.19021	1.04627	1.10123	1.3048	1.49519	1.5	1.5	1.5	1.5	1.5	1.5	1.5	1.5	1.5	1.5	1.37656	1.16047	0.870251	0.823178	0.846861	1.0245	0.693772	0.620994	0.515516	0.656872	0.453049	0.4475	0.495441	0.528599	0.432985	0.388514	0.0956112	-0.0165639	-0.0704641	-0.280086	-0.235042	0.0109883
chr12:Ifrd1	0.17905	0.17905	0.17905	0.17905	0.17905	0.17905	0.207989	0.396616	0.398518	0.490619	0.4962	0.646045	0.854647	1.08115	1.17977	1.19716	1.31119	1.5	1.5	1.5	1.5	1.5	1.48876	1.44324	1.5	1.5	1.5	1.5	1.45213	1.15553	0.901096	0.827924	0.711058	0.693473	0.263313	-0.0876882	-0.0735594	-0.0122509	-0.0861197	0.199976	0.0278038	0.0947114	0.48972	0.485223	0.534601	1.01672	1.09743	1.05969	1.05859
chr15:Rhebl1	0.515251	0.515251	0.515251	0.515251	0.515251	0.515251	0.198546	0.265158	0.638091	0.572368	0.678841	0.786973	0.782322	1.07488	1.37143	0.994225	1.26577	1.5	1.5	1.32885	1.23524	1.43434	1.45736	1.5	1.5	1.5	1.5	1.5	1.5	1.5	1.5	1.5	1.5	1.33857	0.953139	0.827494	0.560578	0.326283	0.0943411	-0.0989903	-0.08174	0.0511532	0.0868313	-0.210676	-0.191837	-0.0609103	-0.144315	-0.177513	-0.0212233
chr7:Plk1	0.397478	0.397478	0.397478	0.397478	0.397478	0.397478	0.296677	0.466663	0.457683	0.650359	0.633361	0.742583	0.901431	0.973077	1.22825	1.22468	1.38471	1.5	1.30634	1.2779	1.39286	1.44499	1.5	1.5	1.5	1.5	1.5	1.5	1.5	1.48183	1.40376	1.16237	1.01748	0.677477	0.549289	0.335341	0.430892	0.188826	0.0997239	0.243628	0.337252	0.51508	0.439418	0.508761	0.433672	0.454209	0.547569	0.312632	0.299026
chr11:Rab5c	1.00204	1.00204	1.00204	1.00204	1.00204	1.00204	0.776133	0.84429	0.658484	0.70114	0.997128	1.12882	1.26702	1.14998	1.33139	1.19109	1.34549	1.45222	1.32702	1.32948	1.24432	1.07064	1.1669	1.11504	1.01005	0.988777	0.815855	0.581981	0.678999	1.047	0.953382	1.02782	0.809229	0.880034	0.86392	0.882781	0.961277	0.920494	1.17165	1.1736	0.939992	0.954599	0.502311	0.552216	0.344547	0.0976814	0.247229	0.0139691	0.226543
chr11:H2afv	0.392339	0.392339	0.392339	0.392339	0.392339	0.392339	0.456717	0.390631	0.556946	0.478903	0.684316	0.860294	0.910008	0.901525	1.04809	1.16882	1.42963	1.5	1.5	1.5	1.5	1.5	1.41792	1.5	1.5	1.5	1.5	1.5	1.21278	1.29313	1.2903	1.19328	1.10412	1.23014	1.09134	0.8487	0.533607	0.512447	0.457823	0.259259	0.214394	0.111549	0.212602	0.311948	0.147423	0.0451497	0.110682	0.260967	0.299886
chr4:Laptm5	0.878124	0.878124	0.878124	0.878124	0.878124	0.878124	0.529296	0.790211	0.672587	0.476056	0.524647	0.436884	0.556175	0.869498	0.984156	1.32801	1.16869	1.5	1.44008	1.5	1.44058	1.5	1.5	1.5	1.5	1.5	1.38552	1.40318	0.795032	0.691918	0.643864	0.741739	0.433888	0.503358	0.333226	0.402543	0.31465	0.28903	0.276336	0.472648	0.511324	0.64622	0.919707	1.01898	0.772613	0.746886	0.800688	0.756008	0.690115
chr16:Mir5118	0.0298168	0.0298168	0.0298168	0.0298168	0.0298168	0.0298168	-0.166244	-0.114495	-0.0220343	0.328126	0.245121	0.479715	0.58065	0.809273	1.13491	1.31702	1.41527	1.5	1.5	1.5	1.5	1.5	1.5	1.5	1.5	1.5	1.5	1.5	1.5	1.5	1.5	1.18168	0.926568	0.907111	0.86885	0.613098	0.556361	0.21997	-0.0613366	-0.000928432	0.0120542	-0.0362921	-0.196806	-0.376364	-0.709806	-0.503157	-0.360517	-0.200209	-0.231796
chr3:Slc39a1	0.457036	0.457036	0.457036	0.457036	0.457036	0.457036	0.48494	0.480889	0.249984	0.327662	0.665586	0.605651	0.887101	0.85317	1.11103	1.04861	1.28972	1.5	1.5	1.5	1.5	1.5	1.5	1.5	1.5	1.5	1.5	1.5	1.22826	1.36364	1.1624	1.00144	0.993209	0.789629	0.76394	1.10229	0.581725	0.619283	0.581472	0.437405	0.310459	0.222011	-0.0202971	0.29104	0.0985724	-0.172563	-0.503982	-0.631557	-0.469873
chr11:Cenpx	-0.191014	-0.191014	-0.191014	-0.191014	-0.191014	-0.191014	-0.368613	-0.115133	-0.101148	-0.271571	-0.0416523	0.213375	0.539224	0.650043	0.721219	1.14038	1.41844	1.5	1.5	1.5	1.5	1.5	1.5	1.5	1.5	1.5	1.5	1.5	1.5	1.49843	1.0468	0.871924	0.971179	0.838503	0.149097	-0.0541666	-0.284503	-0.145647	-0.551768	-0.918784	-1.11294	-0.731217	-0.676567	-1.07349	-0.747841	-0.315677	-0.0132196	-0.0825292	-0.204943
chr17:Lpin2	-0.106979	-0.106979	-0.106979	-0.106979	-0.106979	-0.106979	-0.366757	-0.189967	-0.0688753	0.0688598	0.429031	0.891172	0.801041	0.801506	0.941144	1.02986	1.12274	1.5	1.5	1.5	1.5	1.5	1.5	1.5	1.5	1.5	1.5	1.5	1.5	1.5	1.39206	0.950154	0.483579	0.157786	0.169273	0.123335	0.215618	0.160378	0.140139	0.136059	0.156884	0.491826	0.815548	0.787539	0.965808	0.931259	0.816452	0.402098	0.341692
chr2:A330069E16Rik	1.22383	1.22383	1.22383	1.22383	1.22383	1.22383	1.0887	1.2635	1.30423	1.15801	1.0549	0.900112	1.21307	1.03365	1.1349	0.948499	1.2515	1.5	1.5	1.36734	1.5	1.09595	1.20881	1.0307	1.0009	1.36593	1.40537	1.3938	0.897649	1.10066	1.19844	1.09605	1.24329	1.03316	0.900929	0.614239	0.134223	0.147401	-0.32858	-0.149742	-0.498377	-0.397609	-0.398056	-0.298329	-0.294185	-0.10896	-0.13115	-0.171649	-0.203966
chr7:Myadm	0.929994	0.929994	0.929994	0.929994	0.929994	0.929994	0.936	0.648229	1.04318	0.939898	0.937127	0.966959	0.927034	1.15058	1.08145	1.21781	1.18786	1.40742	1.19425	0.861921	0.536724	0.734394	0.34498	0.835637	0.730876	0.448435	0.538934	0.561356	0.255384	0.352094	0.583065	0.639859	0.717896	0.695632	0.665173	0.377762	0.465428	0.578885	0.737608	0.912355	0.932197	0.564091	0.788499	0.645819	1.15985	1.00798	1.35393	1.28065	0.896934
chr4:Ppt1	0.249457	0.249457	0.249457	0.249457	0.249457	0.249457	0.271436	0.254909	0.496682	0.464096	0.732843	0.86909	0.781535	0.697242	0.972143	1.03781	1.14087	1.5	1.5	1.5	1.5	1.5	1.5	1.5	1.5	1.5	1.5	1.5	1.33526	1.21907	0.965066	0.871992	0.862518	0.765978	0.838248	0.825004	0.828799	0.594899	0.0703313	0.0550275	0.017755	0.362379	0.245705	0.0460113	0.349997	0.386044	0.315655	0.0220805	0.224209
chr6:Cd9	-1.5	-1.5	-1.5	-1.5	-1.5	-1.5	-1.06295	-0.967933	-0.637233	-0.177397	-0.0978494	0.272626	0.655361	0.765237	1.07988	1.26324	1.44797	1.5	1.5	1.5	1.5	1.5	1.5	1.5	1.5	1.5	1.5	1.5	1.5	1.5	1.46787	1.01982	0.548106	0.264581	-0.236817	-0.595677	-0.999922	-1.40508	-1.21201	-1.37316	-1.14926	-0.951414	-0.659076	-0.252812	0.0444329	0.20903	0.597134	0.807781	0.835517
chr9:Smad6	0.216426	0.216426	0.216426	0.216426	0.216426	0.216426	-0.0493012	0.104903	0.16882	0.3574	0.563556	0.542659	0.926591	1.05787	1.07532	1.3715	1.45067	1.5	1.5	1.5	1.5	1.5	1.5	1.5	1.5	1.5	1.5	1.5	1.5	1.5	1.47045	1.24586	1.17289	0.886097	0.788674	0.515011	0.594242	0.389794	0.237718	-0.239638	-0.122731	-0.0382884	0.0516817	-0.0389576	0.148235	0.0856353	0.202517	0.148037	0.0229133
chr18:Gnpda1	0.606997	0.606997	0.606997	0.606997	0.606997	0.606997	0.669241	0.632321	0.5049	0.485458	0.361797	0.666461	0.854905	0.792593	1.02505	1.03048	1.31873	1.5	1.5	1.5	1.5	1.45023	1.42782	1.45146	1.5	1.5	1.5	1.5	1.5	1.5	1.48269	1.5	1.46855	1.05481	0.806936	0.584556	0.2981	-0.216806	-0.340796	-0.641269	-0.530649	-0.56575	-0.313681	-0.229231	-0.189994	-0.0300179	-0.0317904	0.347143	0.428226
chr12:Elmsan1	1.02856	1.02856	1.02856	1.02856	1.02856	1.02856	0.881458	0.686975	0.919271	0.821658	0.585938	0.492597	0.790081	1.00057	1.42553	1.47886	1.39874	1.5	1.5	1.5	1.5	1.5	1.5	1.5	1.39969	0.858465	0.900539	0.5985	0.302585	0.361536	-0.178428	0.139825	0.223516	0.0196624	0.316606	0.391218	0.428766	0.41441	0.584089	0.38182	0.42397	0.644699	0.607621	0.749885	0.438627	0.278392	0.347096	0.294193	0.0373963
chrX:Sat1	1.06769	1.06769	1.06769	1.06769	1.06769	1.06769	1.02398	0.574434	0.517252	0.591336	0.641193	0.903575	0.612942	0.833069	0.925356	1.28273	1.39492	1.5	1.5	1.5	1.5	1.5	1.5	1.5	1.5	1.5	1.15178	1.24127	1.01866	1.00067	1.06005	1.06178	1.35169	0.71337	0.793621	0.832421	0.638318	0.587949	0.185104	0.305793	0.156493	0.0942707	-0.0120558	-0.366814	-0.281527	-0.373037	-0.494297	-0.252619	-0.579622
chr7:Kif22	-0.277653	-0.277653	-0.277653	-0.277653	-0.277653	-0.277653	-0.33398	-0.38831	-0.144697	-0.091761	0.194831	0.456638	0.43565	0.578217	0.984374	1.01904	1.15637	1.5	1.5	1.5	1.5	1.5	1.5	1.5	1.5	1.5	1.5	1.5	1.5	1.5	1.27662	0.989257	1.04068	0.869206	0.766001	0.375781	0.108444	-0.228963	-0.139281	0.0749191	-0.139242	-0.306369	-0.0847234	0.0303201	-0.0961786	-0.0773257	0.00846194	0.0616384	0.381802
chr3:Jtb	0.286689	0.286689	0.286689	0.286689	0.286689	0.286689	0.250793	0.315443	0.325827	0.178829	0.155369	0.267641	0.155191	0.220397	0.35589	0.904492	0.999448	1.5	1.5	1.5	1.5	1.5	1.5	1.5	1.5	1.5	1.5	1.5	1.5	1.41283	1.01965	0.898443	0.640135	0.957576	0.69593	0.563779	0.454491	0.446095	0.152262	0.474583	0.218079	0.347049	0.364833	0.473776	0.184066	0.125151	0.160308	0.111439	0.0345501
chr17:Smchd1	-0.0775135	-0.0775135	-0.0775135	-0.0775135	-0.0775135	-0.0775135	-0.0615768	0.00901717	0.175792	0.181437	0.302856	0.45657	0.723198	0.725528	0.87189	0.94255	1.35893	1.5	1.5	1.5	1.5	1.5	1.5	1.5	1.5	1.5	1.5	1.5	1.5	1.5	1.34037	1.18663	1.12221	0.766672	0.451334	0.174293	0.103968	-0.042844	0.0880128	0.0604361	0.121435	0.302936	0.189539	0.360333	0.405098	0.485422	0.406859	0.169866	0.181754
chr11:Lrrc45	0.0761635	0.0761635	0.0761635	0.0761635	0.0761635	0.0761635	-0.125676	-0.0483501	-0.135013	-0.314271	-0.208742	0.0418831	0.493716	0.52895	0.605465	0.891576	0.980021	1.5	1.5	1.5	1.5	1.5	1.5	1.5	1.5	1.5	1.5	1.5	1.5	1.36342	1.04597	0.892784	0.865445	0.783809	0.304528	0.0819977	-0.248506	-0.109225	-0.428642	-0.712038	-0.735768	-0.29097	-0.439891	-0.542622	-0.310091	-0.0635496	0.282631	0.227008	0.127811
chr3:Skil	1.34307	1.34307	1.34307	1.34307	1.34307	1.34307	1.20824	1.40067	1.48943	1.33959	1.1764	1.21447	0.869734	0.909243	0.99663	0.887134	1.11868	1.5	1.5	1.2786	1.46311	1.27724	0.978598	1.45347	1.5	1.5	1.42021	1.46435	1.07794	0.810146	1.02001	0.925303	1.21455	1.04749	0.644397	0.339037	0.0675856	0.181364	-0.150092	-0.310774	-0.257634	-0.535087	-0.561304	-0.924604	-0.824359	-0.767715	-0.548034	-0.460036	-0.426608
chr1:Mir1927	0.820992	0.820992	0.820992	0.820992	0.820992	0.820992	0.774346	0.820049	1.02012	1.03995	1.16672	1.02062	0.885351	0.789941	0.967567	1.40087	1.24617	1.33501	1.5	1.45597	1.46442	1.48665	1.5	1.5	1.5	1.5	1.5	1.5	1.5	1.41292	1.36021	1.24806	1.07524	0.979885	0.541643	0.411534	0.404729	0.432479	0.250002	0.0548367	-0.0294353	0.0107496	0.00430905	0.0217703	-0.195154	-0.108499	-0.31847	-0.498399	-0.635062
chr7:C5ar1	0.688734	0.688734	0.688734	0.688734	0.688734	0.688734	0.514295	0.58114	0.630967	0.736284	0.893741	0.72351	0.797798	1.09461	1.10891	1.0778	1.11099	1.27957	1.34665	1.21095	1.21394	1.11058	1.24195	1.33469	1.12976	1.00428	1.01552	0.887743	0.874569	0.753731	0.836024	0.792635	0.685167	0.687123	0.698158	0.666796	0.660606	0.664988	0.609518	0.501909	0.559877	0.730505	0.730275	0.689147	0.573364	0.402201	0.543234	0.555295	0.405421
chr4:Mir7119	-0.356051	-0.356051	-0.356051	-0.356051	-0.356051	-0.356051	-0.41631	-0.168149	0.0747981	0.139118	0.213524	0.388291	0.311216	0.407901	0.551233	0.873055	1.06471	1.18011	1.5	1.46546	1.5	1.5	1.5	1.5	1.5	1.5	1.5	1.5	1.5	1.37911	1.32348	1.15984	0.986579	0.602773	0.661956	0.31944	0.217403	-0.0273471	-0.0663325	0.0387619	0.00363407	0.0285358	-0.0783392	0.145504	0.217107	0.272972	0.304383	0.463386	0.584173
chr2:Nfe2l2	0.36774	0.36774	0.36774	0.36774	0.36774	0.36774	0.486748	0.381474	0.446748	0.470893	0.641166	0.745709	1.05599	1.13017	1.05108	1.13847	1.48721	1.44818	1.5	1.5	1.5	1.5	1.5	1.5	1.5	1.5	1.5	1.5	1.5	1.3906	1.18271	0.988143	0.892959	0.734718	0.238205	0.0777572	-0.119565	-0.165825	-0.201497	-0.196648	-0.0646474	-0.0865171	-0.0579444	0.151441	0.141352	0.28671	0.431324	0.482972	0.432101
chr7:Gm4971	0.885853	0.885853	0.885853	0.885853	0.885853	0.885853	0.78711	0.772334	0.898725	1.02818	1.07558	1.10076	1.26151	1.22015	1.11231	1.28574	1.3279	1.49141	1.5	1.5	1.5	1.5	1.5	1.5	1.5	1.5	1.5	1.5	1.44317	1.3836	1.08918	0.864208	0.614628	0.554099	0.404561	0.286633	0.199151	0.0721691	-0.0783887	-0.125119	-0.277171	-0.201469	-0.195264	-0.1396	-0.223055	-0.169758	-0.136116	-0.095176	-0.0731103
chr5:Pf4	0.402354	0.402354	0.402354	0.402354	0.402354	0.402354	0.414769	0.342944	0.124944	0.443234	0.73491	0.842351	0.991014	1.03202	0.972567	1.19232	1.11581	1.17168	1.5	1.5	1.5	1.43702	1.5	1.42177	1.28116	1.5	1.5	1.5	1.5	1.38725	1.33089	1.28641	1.18131	0.800161	0.792885	0.914511	0.731639	0.689352	0.678379	0.411063	0.490528	0.397848	0.49329	0.570836	0.412582	0.675274	0.452335	0.252824	0.00830708
chr10:4930459C07Rik	0.081646	0.081646	0.081646	0.081646	0.081646	0.081646	0.184954	0.293531	0.374234	0.292285	0.592654	0.797358	0.82099	0.913073	1.11933	1.28249	1.39245	1.49818	1.5	1.49644	1.5	1.5	1.5	1.5	1.5	1.5	1.5	1.5	1.5	1.41035	1.41002	1.11677	0.931033	0.610788	0.399897	0.185982	0.0441947	-0.208139	-0.332457	-0.269307	-0.183831	-0.151395	-0.0532178	0.0847514	0.163623	0.0840118	0.252163	0.189662	0.237361
chr10:Mir1982	1.277	1.277	1.277	1.277	1.277	1.277	0.976299	0.880959	0.773822	0.726429	0.697073	0.818979	0.968858	0.879842	0.724932	0.78851	1.28587	1.19587	1.5	1.3496	1.29041	1.37106	1.33907	1.02275	0.920475	1.48929	1.46008	1.25815	1.37366	1.29328	1.22686	1.24733	1.08341	0.820692	0.833238	0.957352	0.539634	0.161692	-0.174779	-0.0395743	-0.135559	-0.290225	-0.216531	0.175809	0.327229	0.277132	0.151862	0.287075	0.403514
chr2:Tmem230	-1.5	-1.5	-1.5	-1.5	-1.5	-1.5	-1.5	-1.4802	-1.14787	-0.991257	-0.756536	-0.297822	0.0325417	0.433292	0.656198	0.773795	0.910093	1.36804	1.5	1.5	1.5	1.5	1.5	1.5	1.5	1.5	1.5	1.5	1.5	1.5	1.5	1.5	1.39335	1.09997	0.945415	0.640632	0.539593	0.0856295	0.00109357	-0.651946	-0.848157	-0.72365	-0.693161	-0.46616	-0.595209	-0.593036	-0.536296	-0.605105	-0.588361
chr13:Sema4d	1.24548	1.24548	1.24548	1.24548	1.24548	1.24548	1.0352	0.934855	1.10245	1.21348	1.09642	1.16242	1.22509	1.39477	1.34668	1.4234	1.36177	1.49387	1.5	1.5	1.5	1.49427	1.29095	1.32585	1.16655	1.22414	0.933446	1.17972	1.21733	0.937561	0.883933	0.668505	0.512266	0.542423	0.353584	0.126058	-0.00142945	-0.193508	-0.552435	-0.808897	-0.959271	-1.08237	-1.02253	-1.17697	-1.24993	-1.37175	-1.27625	-1.39204	-1.41189
chr4:Stmn1	0.347944	0.347944	0.347944	0.347944	0.347944	0.347944	0.33789	0.357058	0.518444	0.743228	0.947051	1.13093	0.98515	1.12316	1.07881	1.02566	1.19926	1.38741	1.5	1.5	1.36635	1.48728	1.5	1.5	1.5	1.5	1.5	1.5	1.5	1.5	1.31445	1.4808	1.20409	0.93697	0.684548	0.632438	0.725014	0.720474	0.581546	0.594831	0.219646	0.298066	0.124014	0.182444	0.293841	0.304532	0.0735693	-0.0775264	-0.145005
chr8:Gm38414	1.35008	1.35008	1.35008	1.35008	1.35008	1.35008	1.43836	1.29785	1.00991	1.2188	1.19596	1.3461	1.07642	1.35961	1.28538	1.36136	1.30225	1.40329	1.5	1.5	1.5	1.5	1.5	1.5	1.44844	1.42232	1.32452	1.35077	1.14975	1.10925	1.08053	0.824153	0.581878	0.317635	0.476989	0.333659	0.290998	0.100957	-0.167276	-0.0757808	-0.225284	-0.398536	-0.480303	-0.372656	-0.410809	-0.600812	-0.617609	-0.561441	-0.514469
chr7:Tssc4	1.06217	1.06217	1.06217	1.06217	1.06217	1.06217	1.08661	1.21514	1.36852	1.05709	1.2534	0.90117	0.950142	0.994289	1.19493	1.4459	1.48722	1.44249	1.5	1.5	1.5	1.28042	1.40786	1.46836	1.36151	1.12023	0.906001	1.08666	1.0396	0.543176	0.442993	0.920009	0.910307	0.748135	0.477574	0.603975	0.287685	0.138043	0.237434	0.28888	0.311431	0.384362	0.156491	0.469256	0.647331	0.603732	0.566355	0.487605	0.5133
chr10:Bbs10	0.935566	0.935566	0.935566	0.935566	0.935566	0.935566	0.974224	0.832149	0.773771	0.88113	1.07918	1.28889	1.13182	1.33188	1.41254	1.37461	1.20064	1.34114	1.5	1.5	1.5	1.5	1.5	1.5	1.5	1.5	1.4911	1.33814	1.23457	1.19208	0.966374	0.990876	1.01794	0.761791	0.342871	0.264031	0.121074	0.081642	-0.0713737	-0.269407	-0.752419	-0.87375	-1.08642	-1.179	-1.12164	-1.05862	-1.15509	-1.18826	-1.44773
chr17:Pacrg	-1.5	-1.5	-1.5	-1.5	-1.5	-1.5	-1.5	-1.5	-1.43189	-1.34232	-1.15251	-0.886302	-0.33549	0.326207	0.530077	0.916693	0.904681	1.23338	1.5	1.48552	1.5	1.5	1.5	1.5	1.5	1.5	1.5	1.5	1.5	1.5	1.5	1.5	1.2095	0.910047	0.773887	0.636228	0.200377	0.0237497	-0.0118922	-0.397364	-0.197328	-0.224537	-0.358502	-0.477555	-0.393491	-0.315524	-0.0653237	-0.0380947	-0.239877
chr2:Smox	-0.30057	-0.30057	-0.30057	-0.30057	-0.30057	-0.30057	-0.200831	-0.151148	-0.20583	-0.147335	-0.0706842	-0.0176879	0.304933	0.479678	0.827787	1.00493	1.30095	1.43544	1.5	1.5	1.5	1.5	1.5	1.5	1.5	1.5	1.5	1.5	1.5	1.5	1.5	1.4142	1.13269	0.915571	0.629663	0.436181	0.384793	0.404688	0.409416	0.227693	0.123358	0.089885	0.0482905	0.1352	0.0444844	-0.0632897	-0.0684333	-0.213675	-0.180192
chr17:Tnfsf14	0.21965	0.21965	0.21965	0.21965	0.21965	0.21965	0.421384	0.142954	0.148666	0.307014	0.928869	1.17331	1.16963	1.27529	1.08851	1.26405	1.0338	1.31645	1.5	1.5	1.5	1.5	1.48011	1.5	1.31336	1.5	1.4982	1.5	1.4576	1.06377	0.822148	0.753273	0.778753	0.739856	0.766798	0.747639	0.810043	0.616771	0.408208	0.488769	0.767022	0.524846	0.4461	0.436374	0.425735	0.389196	0.460619	0.0667061	0.368887
chr7:Chd2	0.39838	0.39838	0.39838	0.39838	0.39838	0.39838	0.512337	0.601033	0.692648	0.819536	0.838365	0.823657	1.09395	1.16082	1.27795	1.26881	1.37024	1.43523	1.5	1.5	1.5	1.5	1.5	1.5	1.5	1.5	1.5	1.5	1.5	1.4614	1.15642	0.857423	0.782331	0.650799	0.393658	0.343656	0.306036	0.338452	0.231802	0.11764	0.0889029	0.0962075	-0.00362908	0.130663	0.420404	0.0965862	0.0859096	0.184918	0.119058
chr17:Mta3	0.918937	0.918937	0.918937	0.918937	0.918937	0.918937	0.919908	0.920424	0.8851	1.14208	1.08059	0.964194	1.21615	1.2418	1.3672	1.38638	1.35062	1.48645	1.5	1.49718	1.46778	1.5	1.5	1.5	1.33329	1.08244	0.983128	0.808988	0.804526	0.783331	0.611747	0.445735	0.228237	-0.131703	-0.0944222	0.548312	0.668619	0.597482	0.753564	0.637491	0.574931	0.670757	0.673577	0.693604	0.845651	0.879859	0.27409	0.211344	0.245227
chr15:Fyb	1.32279	1.32279	1.32279	1.32279	1.32279	1.32279	1.15548	1.1074	1.17781	0.967691	0.558101	0.572837	0.873415	1.17382	1.21959	1.27864	1.16521	1.49208	1.5	1.38987	1.5	1.5	1.5	1.5	1.49026	1.43266	1.43461	1.5	1.5	1.15911	1.22334	0.964402	0.743134	0.534904	0.364924	0.29545	0.19143	-0.00929888	-0.104712	-0.332452	-0.205183	-0.140439	0.0456216	0.0265521	-0.0902233	-0.082379	-0.136154	-0.293017	-0.281125
chr10:Btg1	0.82281	0.82281	0.82281	0.82281	0.82281	0.82281	1.04623	0.485747	0.865639	0.887327	0.702621	0.872471	0.896964	1.10684	1.18276	1.46381	1.46453	1.36393	1.5	1.5	1.5	1.5	1.5	1.5	1.5	1.5	1.5	1.5	1.5	1.33921	0.884354	0.977985	0.572691	0.418613	0.123586	-0.378181	-0.731148	-0.835965	-0.855856	-1.21843	-1.06779	-1.05062	-1.11185	-1.25607	-1.33878	-1.29648	-0.973018	-0.909567	-1.02247
chr11:Rtn4	-0.355096	-0.355096	-0.355096	-0.355096	-0.355096	-0.355096	-0.154517	-0.295964	-0.216348	-0.081184	0.0936501	0.265282	0.0654193	0.325051	0.750603	0.852332	1.21909	1.49268	1.5	1.5	1.5	1.5	1.5	1.5	1.5	1.5	1.5	1.5	1.5	1.39372	1.10151	0.858212	0.555336	0.234047	0.0918513	-0.0616132	0.00230739	-0.102394	-0.294174	-0.240595	-0.264828	-0.352716	-0.295933	-0.0898856	-0.0104699	-0.14294	-0.0194258	-0.165752	-0.0857666
chr7:Lamtor1	0.0783855	0.0783855	0.0783855	0.0783855	0.0783855	0.0783855	0.210544	0.436467	0.641353	0.365996	0.279785	0.547868	0.675416	0.967527	0.953359	1.07135	1.3647	1.40612	1.5	1.36902	1.45855	1.31139	1.36735	1.5	1.5	1.5	1.5	1.5	1.5	1.49017	1.37739	1.27622	1.26573	1.01822	0.666731	0.816451	0.323143	0.442542	0.353911	0.479874	-0.026333	-0.0515651	-0.0321084	-0.0464478	-0.257063	-0.310802	-0.0545439	0.223472	0.329296
chr3:Tmigd3	0.260851	0.260851	0.260851	0.260851	0.260851	0.260851	0.42708	0.712429	0.98499	0.876356	1.05013	0.990032	0.786042	0.894549	1.03974	1.17482	1.46286	1.49853	1.5	1.5	1.5	1.5	1.5	1.5	1.5	1.5	1.5	1.41097	1.34467	0.83018	0.720714	0.963325	0.581248	0.489286	0.545508	0.503202	0.498063	0.561654	0.466786	0.155772	0.209203	0.342957	0.118182	0.0540427	-0.0156985	-0.105417	0.169037	0.163402	0.415091
chr7:Tm6sf1	1.05176	1.05176	1.05176	1.05176	1.05176	1.05176	1.38808	1.06301	1.00724	1.19222	1.05696	1.01999	0.889324	0.868179	0.661746	0.720513	1.03931	1.11923	1.5	1.5	1.5	1.5	1.5	1.5	1.5	1.5	1.5	1.5	0.932017	0.872438	0.674381	0.483217	0.270217	0.154243	0.0834622	-0.368795	-0.292167	-0.458608	-0.5376	-0.0817824	-0.191655	0.00835933	0.166873	0.350711	0.541106	0.407269	0.8687	0.591573	0.699169
chr7:Tomt	0.0109408	0.0109408	0.0109408	0.0109408	0.0109408	0.0109408	0.12446	0.396511	0.607935	0.330178	0.243356	0.530619	0.658204	0.986899	0.985797	1.13064	1.44159	1.46091	1.5	1.37905	1.47574	1.32689	1.35846	1.5	1.5	1.5	1.5	1.45393	1.5	1.48265	1.36864	1.2535	1.24524	1.01857	0.670887	0.800129	0.291961	0.394254	0.296301	0.458205	-0.06157	-0.101703	-0.0746059	-0.0831742	-0.292005	-0.360692	-0.116773	0.176821	0.317056
chr4:Rgs3	0.85923	0.85923	0.85923	0.85923	0.85923	0.85923	0.756322	0.800774	0.755286	0.810363	0.890633	1.08645	1.22681	1.2664	1.26977	1.3998	1.44843	1.48722	1.5	1.5	1.5	1.5	1.37744	1.36553	1.01442	1.03041	0.995899	1	1.1734	1.01542	0.991008	0.721349	0.641619	0.653066	0.427867	0.69835	0.66439	0.531134	0.530784	0.215623	0.288644	0.223358	0.031006	0.112628	0.0825057	0.128822	-0.00914938	-0.105393	-0.0404603
chr2:Ggta1	0.483589	0.483589	0.483589	0.483589	0.483589	0.483589	0.701242	0.53981	0.734125	1.02968	0.90236	0.863794	0.605923	0.721192	0.911643	1.10082	1.11189	1.18721	1.5	1.5	1.5	1.5	1.5	1.5	1.5	1.5	1.5	1.5	1.5	1.42866	1.12146	1.0291	0.842152	0.79468	0.536688	0.220807	-0.198898	-0.24191	-0.0918798	-0.109079	0.0762642	0.0190867	-0.141215	0.00901893	0.00872557	0.186195	0.216898	0.448186	0.265672
chr2:D330050G23Rik	-1.08555	-1.08555	-1.08555	-1.08555	-1.08555	-1.08555	-1.02084	-0.631063	-0.567575	-0.152025	-0.130971	-0.0204416	0.273736	0.493959	0.724926	0.910876	1.0956	1.44125	1.5	1.5	1.5	1.5	1.5	1.5	1.5	1.5	1.5	1.5	1.5	1.5	1.5	1.5	1.41562	1.19737	1.0097	0.766131	0.867505	0.60645	0.161746	0.237075	-0.00797891	0.032877	-0.050851	0.150792	0.223156	0.173011	0.397116	0.250283	0.252166
chr6:Mir8113	0.440376	0.440376	0.440376	0.440376	0.440376	0.440376	0.312539	0.295808	0.591556	0.575125	0.790528	0.809467	0.597563	0.571391	0.53476	0.981028	0.853486	1.43021	1.5	1.5	1.5	1.5	1.5	1.5	1.5	1.5	1.5	1.5	1.5	1.5	1.34435	1.39809	1.04852	0.513466	0.59682	0.628253	0.441518	-0.0584787	-0.284198	-0.700077	-0.492992	-0.606133	-0.507313	-0.397125	-0.375362	-0.751753	-0.532577	-0.462401	-0.520594
chr18:F830208F22Rik	0.59391	0.59391	0.59391	0.59391	0.59391	0.59391	0.529638	-0.0337175	0.737739	0.821575	0.850758	1.40242	1.32209	0.984797	0.553854	0.678426	1.01628	1.36472	1.45549	0.614792	0.559724	0.257232	0.489401	0.943771	1.05645	1.18836	1.25975	0.795125	0.624213	0.374079	0.630551	0.528203	0.588663	0.166357	0.34376	0.688604	0.616949	0.802198	0.729553	0.912432	1.19234	1.31158	0.952534	1.19084	1.26158	1.05535	0.818995	1.04821	0.839548
chr11:Cdc42ep4	0.526018	0.526018	0.526018	0.526018	0.526018	0.526018	0.550012	0.251163	0.294948	0.43666	0.641448	0.636796	0.75162	0.747727	0.836682	0.731191	0.988616	1.26677	1.5	1.45461	1.37136	1.38156	1.5	1.38999	1.28828	1.218	1.24829	1.47398	1.12	1.18545	1.08341	0.982874	0.672262	0.146409	0.603718	0.763814	1.02293	0.938551	0.859873	0.881717	0.714999	0.712391	0.634246	0.848973	1.08762	0.83435	0.73572	0.526612	0.389403
chr11:Ccm2	1.03551	1.03551	1.03551	1.03551	1.03551	1.03551	0.857695	0.709942	0.315999	0.555195	0.485108	0.482631	0.444523	0.595135	0.611023	0.849111	1.14166	1.26459	1.5	1.5	1.5	1.5	1.5	1.5	1.37102	1.24455	1.15758	1.03174	1.20816	0.921739	0.777022	0.724273	0.669771	0.896915	0.897923	0.912766	1.15445	1.19213	1.01359	0.636662	0.586192	0.647113	0.677772	0.633108	0.452219	0.340779	0.13856	0.028255	-0.147784
chr11:Trappc1	0.496841	0.496841	0.496841	0.496841	0.496841	0.496841	0.726321	0.777554	1.04351	0.781285	0.582461	0.543443	0.582828	0.704816	1.06553	1.2257	1.353	1.48181	1.5	1.5	1.5	1.5	1.5	1.46435	1.5	1.23958	0.86252	0.716747	0.2076	-0.00767335	0.0658912	0.154911	-0.181994	0.416986	0.437638	0.277415	0.0288517	0.496102	0.618117	0.67542	0.588009	0.654187	0.495324	0.509326	-0.104623	-0.184887	0.224535	0.541858	0.215895
chr19:Ubtd1	0.979362	0.979362	0.979362	0.979362	0.979362	0.979362	0.846511	0.589989	0.75722	0.763871	0.867816	1.01912	0.961	0.82541	0.68922	0.818788	1.2543	1.18431	1.5	1.5	1.5	1.37145	1.04399	1.15351	1.39295	1.27077	1.17649	0.754832	0.819138	0.439987	0.366949	0.0795737	0.229386	0.327815	0.483346	0.248174	0.361479	0.418166	0.630045	0.373069	0.47199	0.513605	0.696326	0.437606	0.489727	0.887725	0.805584	0.559073	0.491297
chr17:Notch4	1.42013	1.42013	1.42013	1.42013	1.42013	1.42013	1.33599	1.45493	1.38632	1.20924	1.06367	1.00454	0.684208	0.913225	1.10728	1.20612	1.44422	1.48516	1.49336	1.25507	1.10273	1.0961	0.902402	1.20274	1.02704	1.08679	0.934093	0.915976	0.931516	1.15969	1.28828	1.20357	0.918042	1.02528	0.929715	0.680774	0.200448	0.202053	-0.352154	-0.829311	-1.24897	-1.4479	-1.36933	-1.42303	-1.5	-1.5	-1.5	-1.24421	-1.39952
chr17:4833418N02Rik	0.840613	0.840613	0.840613	0.840613	0.840613	0.840613	0.497866	0.472574	0.725754	0.37979	0.353096	0.292786	0.429007	0.286286	0.478923	0.700208	0.867888	1.38047	1.5	1.09066	1.38233	1.26232	0.771795	0.648621	0.837286	0.964534	0.746655	0.844627	0.607603	0.164564	0.467012	0.804429	0.744353	1.04852	1.13293	1.24109	1.16921	1.01485	1.28034	1.30705	1.5	1.5	1.15785	1.148	1.27884	0.884435	0.846097	0.460122	0.690441
chr11:Sgsh	1.18292	1.18292	1.18292	1.18292	1.18292	1.18292	1.29737	1.18744	1.2467	0.805032	0.943285	1.17992	1.06359	1.24106	1.1596	1.2584	1.4549	1.44298	1.5	1.18746	1.5	1.19959	0.921557	0.793801	0.764607	1.03663	1.02995	0.841587	0.728713	0.734662	0.905007	0.589085	0.717314	0.745409	0.8245	0.81555	0.526243	0.589915	0.699273	0.633035	0.685275	0.321346	0.22626	0.182414	-0.024657	0.118381	-0.0439923	0.36304	0.242954
chr3:Rfx5	0.558097	0.558097	0.558097	0.558097	0.558097	0.558097	0.684029	0.658955	0.65995	0.488953	0.42946	0.820828	1.16779	0.952269	1.08794	1.12184	1.31693	1.08814	1.5	1.49546	1.43709	1.5	1.26068	1.2727	1.38496	1.26008	1.19146	1.04041	0.944364	0.672481	0.677918	0.791065	0.526474	0.594939	0.4134	0.326704	0.349862	0.284414	0.361621	0.631986	0.586479	0.485035	0.305397	0.755052	0.686637	0.809468	0.920168	0.673981	0.791824
chr7:Sbf2	0.368966	0.368966	0.368966	0.368966	0.368966	0.368966	0.29346	0.318487	0.226521	0.367136	0.284336	0.299967	0.407537	0.619234	0.923971	1.08989	1.11713	1.43913	1.5	1.5	1.5	1.5	1.5	1.5	1.5	1.5	1.5	1.5	1.5	1.34752	1.24249	0.909782	1.02448	0.748599	0.00102691	-0.161245	-0.457635	-0.339265	-0.24826	0.191493	0.25454	0.291275	0.315508	0.109432	0.34462	0.681957	0.610115	0.412743	0.127313
chr2:Lmo2	1.40091	1.40091	1.40091	1.40091	1.40091	1.40091	1.2339	0.957432	0.922288	0.738184	0.431028	0.143659	0.292547	0.451204	0.649625	0.661006	1.0989	1.08825	1.5	1.5	1.5	1.5	1.5	1.5	1.5	1.5	1.5	1.5	1.5	1.26886	1.19121	0.798652	0.551645	0.213151	0.318874	0.253907	-0.092291	-0.450046	-0.617604	-0.645795	-0.459961	-0.398082	-0.219641	-0.333348	-0.458631	-0.689868	-0.680415	-0.470689	-0.400645
chr1:Imp4	0.328643	0.328643	0.328643	0.328643	0.328643	0.328643	0.339428	0.404008	0.265754	0.647729	0.210958	-0.435193	-0.252753	-0.286033	-0.307327	0.10472	1.03627	1.27513	1.5	1.5	1.22536	1.24012	1.45184	1.5	1.5	1.5	1.5	0.982919	0.767951	0.379144	0.445184	0.63947	0.708753	0.806435	0.825871	0.615436	0.560132	0.246058	0.143727	-0.264202	-0.305281	-0.154176	-0.035461	0.106522	-0.401271	-0.212282	0.150529	-0.0577751	0.428951
chr11:Slc9a3r1	1.24886	1.24886	1.24886	1.24886	1.24886	1.24886	0.674191	0.486362	0.806541	1.13908	1.16522	1.34347	1.37403	1.35969	1.26766	1.45037	1.36498	1.44095	1.5	1.35655	0.941902	1.11596	1.18324	0.801398	0.492905	0.3972	0.0794604	-0.0821832	0.0783653	0.0867982	0.0516384	-0.0982288	-0.242527	-0.283265	-0.234238	-0.0845102	0.100211	0.249521	0.655661	0.612917	0.847241	0.908017	0.971785	1.09334	1.2387	1.29417	1.19562	1.1628	1.01504
chr11:Ccr10	0.475311	0.475311	0.475311	0.475311	0.475311	0.475311	0.040577	-0.19462	-0.0881522	-0.033966	-0.122572	-0.0894456	0.759047	0.621359	0.791291	0.401744	0.89926	1.26199	1.5	1.22496	1.5	1.5	1.5	1.16749	1.11349	0.624551	1.5	1.5	1.33552	1.28147	1.5	0.903646	0.564914	0.718423	0.564849	0.75563	0.732569	0.098535	0.184782	0.168159	0.123317	0.389569	0.346952	0.714864	0.77733	0.931417	1.02226	0.747914	0.974564
chr2:Mir3967	-0.0489526	-0.0489526	-0.0489526	-0.0489526	-0.0489526	-0.0489526	-0.015986	0.0906957	0.105529	0.407327	0.496728	0.621346	0.66105	0.601926	0.780286	1.0055	1.04955	1.4859	1.5	1.5	1.5	1.5	1.5	1.5	1.5	1.5	1.5	1.5	1.5	1.36931	1.17872	1.00194	1.2015	1.37154	1.21272	0.873025	1.04632	1.19718	0.769375	0.71479	1.00316	0.847185	0.811834	0.373258	0.0966835	0.248707	0.198188	-0.0583237	-0.355994
chr1:Ptma	0.451836	0.451836	0.451836	0.451836	0.451836	0.451836	0.381619	0.403571	0.384992	0.652709	0.65305	0.852745	0.722307	1.05353	1.17108	1.26963	1.45084	1.39782	1.44398	1.5	1.5	1.5	1.5	1.5	1.5	1.5	1.5	1.34946	1.5	1.5	1.39133	1.21428	1.08341	0.890366	0.88501	0.908442	0.778398	0.705833	0.588989	0.443217	0.309292	0.175699	0.0288738	0.222756	0.207893	0.254775	0.028307	0.0129103	0.10757
chr16:A230028O05Rik	-1.15505	-1.15505	-1.15505	-1.15505	-1.15505	-1.15505	-1.05732	-1.01206	-0.844691	-0.724151	-0.584279	-0.271393	0.0686655	0.244042	0.434207	0.589717	0.761141	1.06608	1.30634	1.5	1.5	1.5	1.5	1.5	1.5	1.5	1.5	1.5	1.5	1.5	1.5	1.5	1.5	1.17461	0.989809	0.869053	0.678783	0.414565	0.217174	0.0247641	0.0925411	0.090428	0.242841	0.408118	0.59804	0.450134	0.383974	0.302233	0.320259
chr7:Fxyd5	1.18555	1.18555	1.18555	1.18555	1.18555	1.18555	1.13656	1.30138	1.05963	1.00834	1.10024	1.13947	0.994238	1.12036	1.20271	1.15132	1.45314	1.49699	1.42009	1.5	1.5	1.5	1.4248	1.5	1.5	1.45517	1.36219	0.982289	1.03542	0.948243	0.824143	0.748612	0.631428	0.683936	0.511223	0.411561	0.3906	0.374938	0.410135	0.256706	0.247085	0.207598	0.235322	0.192625	-0.0299735	-0.00366904	0.0609583	-0.00538483	0.0153861
chr18:Cd14	0.695322	0.695322	0.695322	0.695322	0.695322	0.695322	0.781355	0.774328	0.80296	0.96084	1.26958	1.39293	1.42192	1.38524	1.24987	1.34143	1.17934	1.26759	1.42678	1.5	1.5	1.4677	1.5	1.5	1.5	1.5	1.5	1.5	1.5	1.5	1.46127	1.27686	0.983572	0.831077	0.697375	0.447925	0.489416	0.308475	0.0984369	-0.0323335	-0.0300277	-0.15574	-0.320641	-0.280463	-0.362218	-0.266567	-0.244539	-0.363925	-0.401594
chr12:Fos	0.95144	0.95144	0.95144	0.95144	0.95144	0.95144	0.810963	0.930183	0.884684	0.7571	0.958758	1.01345	1.00007	0.982153	0.964048	0.842211	1.21752	1.28175	1.27529	1.5	1.5	1.5	1.5	1.5	1.5	1.5	1.5	1.5	1.5	1.5	1.21311	0.866297	0.7053	0.241088	-0.0872632	-0.375159	-0.624224	-0.762732	-0.865888	-1.02011	-0.900592	-0.784646	-0.589885	-0.595864	-0.609265	-0.640099	-0.450673	-0.581969	-0.556468
chr7:Prrt2	0.797559	0.797559	0.797559	0.797559	0.797559	0.797559	0.71733	0.988931	0.996545	1.01277	0.94448	1.08312	1.26764	1.29414	1.33242	1.27828	1.30703	1.49044	1.3599	1.5	1.5	1.5	1.5	1.5	1.5	1.5	1.5	1.5	1.41446	1.48139	1.24162	1.10493	0.932306	0.804789	0.509807	0.269011	0.109014	0.0163147	0.0954164	0.119644	-0.0240633	0.0209206	0.0228097	-0.0454357	-0.108124	0.044444	-0.138347	-0.235079	-0.106347
chr11:Lcp2	0.700705	0.700705	0.700705	0.700705	0.700705	0.700705	0.734282	0.773249	0.868913	0.857779	0.889058	0.978214	1.00102	0.961855	0.993881	1.17415	1.11076	1.13432	1.24968	1.32852	1.30635	1.25258	1.20961	1.09195	1.02909	1.07829	0.962266	1.02968	1.11078	1.03118	0.980233	0.905471	0.766775	0.696072	0.826286	0.881446	0.796709	0.761986	0.706013	0.514563	0.468646	0.466824	0.564005	0.687337	0.643341	0.664376	0.608453	0.540842	0.540743
chr1:Inpp5d	1.09159	1.09159	1.09159	1.09159	1.09159	1.09159	1.04783	0.983464	0.920918	0.943159	1.07553	1.16411	0.992048	0.928028	1.19711	1.24569	1.19631	1.38445	1.40135	1.5	1.5	1.38498	1.246	1.26367	1.26551	1.07583	1.39818	1.3676	1.25338	1.13626	1.11866	1.04266	1.0235	0.96202	0.92219	0.936479	0.853624	0.413424	0.429229	0.546022	0.513398	0.392775	0.515004	0.386342	0.431609	0.339048	0.261139	0.250001	0.120455
chr10:Tmpo	0.315624	0.315624	0.315624	0.315624	0.315624	0.315624	0.518707	0.655055	0.713354	0.887827	0.820459	0.751401	0.756451	0.831342	1.01326	1.09999	1.21622	1.3761	1.38657	1.5	1.5	1.5	1.5	1.5	1.5	1.5	1.5	1.5	1.5	1.39707	1.23393	1.11266	1.02601	0.81346	0.605434	0.524181	0.387529	0.278471	0.169503	0.289527	0.317974	0.222671	0.261747	0.369703	0.542152	0.420453	0.496296	0.291401	0.262817
chr2:Sp3os	0.160384	0.160384	0.160384	0.160384	0.160384	0.160384	0.227796	0.0571213	0.0746008	0.25874	0.415565	0.454404	0.87282	1.07127	1.08422	1.11242	1.30587	1.26044	1.39333	1.5	1.5	1.5	1.5	1.5	1.38365	1.30151	1.5	1.5	1.43018	1.23856	0.947424	0.635302	0.484263	0.350276	0.256274	0.241936	0.18472	-0.0493772	0.0394576	0.0209864	0.140003	0.226573	0.217681	0.399788	0.569905	0.658319	0.714673	0.656702	0.587918
chr2:Eid1	-0.0806934	-0.0806934	-0.0806934	-0.0806934	-0.0806934	-0.0806934	-0.0565684	0.146446	0.0890658	0.338569	0.530409	0.729507	1.0078	0.844839	0.878757	1.11055	1.25525	1.28099	1.23555	1.5	1.5	1.5	1.5	1.5	1.5	1.5	1.5	1.5	1.5	1.5	1.5	1.44101	1.44391	1.16484	1.02248	1.20007	0.906887	0.756568	0.700913	0.592262	0.252903	-0.0389233	0.0630267	-0.0960687	-0.0250858	-0.144477	-0.587698	-0.572855	-0.54257
chr5:Alox5ap	0.374618	0.374618	0.374618	0.374618	0.374618	0.374618	0.540282	0.535797	0.464524	0.567089	0.540098	0.580081	1.05061	0.9539	1.21298	1.24706	1.27498	1.0984	1.19313	1.48235	1.39834	1.40448	1.34908	1.1208	1.1608	0.87327	0.824717	1.12978	1.44919	1.26354	1.0462	1.08282	0.961923	1.1322	1.07201	1.13186	1.1476	1.11708	0.861867	0.474083	0.461207	0.472929	0.570841	0.585088	0.572854	0.650958	0.730483	0.6066	0.499
chr3:4930579G24Rik	1.03325	1.03325	1.03325	1.03325	1.03325	1.03325	1.00401	0.933637	0.931211	0.57548	0.680545	0.725171	1.17742	1.07293	1.24443	0.839266	1.13943	1.16499	1.40039	1.5	1.5	1.5	1.5	1.5	1.5	1.36397	1.5	1.37277	1.48692	1.5	1.14003	1.08621	0.871648	0.848213	0.619225	0.645917	0.843171	0.594962	0.606536	0.419587	0.159696	0.107524	-0.0687577	-0.274642	-0.328692	-0.125113	-0.275771	-0.337642	-0.373667
chr9:S1pr2	-0.361708	-0.361708	-0.361708	-0.361708	-0.361708	-0.361708	-0.281098	-0.00343162	-0.0559853	0.189796	0.347116	0.539513	0.731754	0.635503	0.511296	0.674447	0.917581	1.21437	1.21472	1.5	1.5	1.5	1.5	1.5	1.5	1.5	1.5	1.5	1.5	1.5	1.49723	1.42109	1.15973	1.17121	0.898453	0.85361	0.61313	0.439074	0.418145	0.0900438	-0.20264	-0.432783	-0.586887	-0.796604	-0.645355	-0.548273	-0.867943	-1.09839	-0.868752
chr2:Hnrnpa3	0.282312	0.282312	0.282312	0.282312	0.282312	0.282312	0.202536	0.283053	0.238337	0.208175	0.31362	0.313939	0.35394	0.312407	0.472596	0.731732	0.846321	1.00786	1.20755	1.5	1.5	1.5	1.5	1.5	1.5	1.5	1.5	1.5	1.5	1.5	1.5	1.14289	0.935083	0.675001	0.327368	0.545047	0.281397	0.242383	0.0958409	0.0391944	-0.148921	-0.0994604	0.0967739	0.00918754	0.0666019	0.083389	-0.0336866	-0.239754	-0.456145
chr5:Rassf6	0.334964	0.334964	0.334964	0.334964	0.334964	0.334964	0.516809	0.589945	0.602593	0.721057	0.757031	0.911853	0.890904	1.1159	0.928472	1.13581	1.27131	1.36807	1.48178	1.5	1.49591	1.5	1.5	1.5	1.5	1.5	1.5	1.5	1.5	1.5	1.5	1.5	1.48311	1.20088	1.05631	0.772459	0.543452	0.194313	0.0134011	0.051958	0.00145575	-0.0907031	-0.138583	-0.1273	-0.085507	-0.0678464	-0.0395025	-0.230972	-0.262486
chr8:Mir21c	-1.5	-1.5	-1.5	-1.5	-1.5	-1.5	-1.5	-1.5	-1.5	-1.5	-1.5	-1.2514	-1.09258	-0.727019	-0.201529	0.137354	0.441841	0.918194	1.40425	1.5	1.5	1.5	1.5	1.5	1.5	1.5	1.5	1.31038	1.15455	0.987573	0.979113	0.585575	0.344555	0.358427	-0.0558992	0.00466489	0.0327729	-0.23433	-0.429986	-0.822669	-1.15961	-1.1843	-0.712992	-0.74277	-0.921081	-0.666208	-0.561136	-1.0021	-0.671946
chr7:Ampd3	0.159452	0.159452	0.159452	0.159452	0.159452	0.159452	0.393629	0.380315	0.397756	0.264799	0.39217	0.555867	1.01821	1.02771	1.14347	1.2186	1.33138	1.06107	1.32291	1.5	1.5	1.5	1.5	1.5	1.5	1.5	1.5	1.5	1.5	1.5	1.49692	1.3539	1.0613	0.698678	0.589159	0.373867	0.123887	-0.184063	-0.295848	-0.277598	-0.151712	-0.15166	-0.257504	-0.0335166	0.0995284	0.258888	0.489778	0.460775	0.477028
chr8:Gcsh	0.884709	0.884709	0.884709	0.884709	0.884709	0.884709	0.96917	0.871608	0.890725	0.73218	0.769419	0.865885	0.895434	0.703093	0.717043	0.699495	1.03933	1.23702	1.48607	1.5	1.5	1.5	1.5	1.5	1.5	1.45443	1.5	1.3722	0.989959	0.702193	0.427272	0.337393	0.330361	0.451857	0.515883	0.558042	0.64848	0.443162	0.382313	0.514971	0.451717	0.462601	0.386749	0.425229	0.39785	0.320918	0.321307	0.186988	0.329181
chr4:Susd1	-0.15289	-0.15289	-0.15289	-0.15289	-0.15289	-0.15289	-0.0268844	0.0655373	0.152625	0.51778	0.750381	0.658021	0.919674	1.05764	1.22725	1.24228	1.46521	1.29774	1.40819	1.5	1.5	1.5	1.5	1.5	1.5	1.5	1.5	1.5	1.5	1.5	1.5	1.37618	1.01563	0.45165	0.157918	-0.345536	-0.532003	-0.817156	-0.65488	-0.703665	-0.546365	-0.55529	-0.440484	-0.286461	-0.0652574	-0.118829	-0.0838668	0.0136318	-0.0113348
chr11:Tk1	-1.5	-1.5	-1.5	-1.5	-1.5	-1.5	-1.5	-1.42282	-1.34799	-1.04571	-1.00249	-0.978759	-0.265262	-0.0510367	0.204251	0.854879	1.35052	1.47258	1.40427	1.5	1.5	1.5	1.5	1.5	1.5	1.5	1.5	1.5	1.5	1.5	1.18513	0.718402	0.814864	0.680164	0.667538	0.710746	0.416078	0.0561513	-0.172367	0.0152366	-0.0884513	0.451126	0.440061	0.355312	0.438446	0.495184	0.3336	0.226762	0.340913
chr15:Ncaph2	0.0783975	0.0783975	0.0783975	0.0783975	0.0783975	0.0783975	0.0975488	0.245067	0.178203	0.264028	0.402952	0.502448	0.730431	1.07468	1.14856	1.20801	1.31915	1.34447	1.40075	1.5	1.5	1.5	1.5	1.5	1.5	1.5	1.5	1.5	1.5	1.5	1.44856	1.30105	0.96994	0.84225	0.877562	0.746286	0.733535	0.645203	0.719281	0.432953	0.17486	0.0379343	0.0692463	0.0653806	0.0705457	0.257385	0.292054	0.136387	0.215458
chr8:Gins2	1.16108	1.16108	1.16108	1.16108	1.16108	1.16108	1.14425	1.26751	1.1843	1.21189	1.00062	0.858651	0.98069	0.891571	0.830112	1.01353	1.12127	1.24957	1.2875	1.34014	1.27196	1.06452	1.07047	0.73124	0.687632	0.683573	0.561568	0.255984	0.136149	0.094596	0.149085	0.319129	0.547449	0.596071	0.837791	0.939649	0.829579	0.944772	1.27863	1.28543	1.19981	0.94866	0.878759	0.925871	0.963732	0.665197	0.524838	0.696073	0.621847
chr7:Tomm40	0.796241	0.796241	0.796241	0.796241	0.796241	0.796241	1.16346	1.17182	0.880616	1.01203	1.08793	0.956994	1.0325	1.06664	1.1092	1.19655	1.39309	1.28702	1.48467	1.5	1.5	1.41942	1.5	1.5	1.5	1.5	1.5	1.5	1.39198	1.13953	1.03335	1.03103	0.862305	0.79541	0.421818	0.206388	-0.0425681	0.0224515	-0.0598188	-0.117354	-0.0362378	-0.0925969	-0.0833115	0.140465	-0.10153	-0.096253	-0.146869	-0.23338	-0.270953
chr2:Fam102a	1.43469	1.43469	1.43469	1.43469	1.43469	1.43469	1.4102	1.19755	1.15259	0.975411	0.988677	0.898434	0.897076	1.00102	0.969338	0.770762	0.712417	0.865877	1.22467	1.5	1.5	1.5	1.5	1.5	1.5	1.5	1.5	1.5	1.5	1.24099	0.870574	0.863456	0.915501	0.927242	0.712577	0.425443	0.41482	0.11317	0.00786153	-0.0583951	-0.16271	-0.364534	-0.461352	-0.731297	-0.77766	-0.869134	-0.912392	-1.03179	-0.896062
chr4:Tal1	0.5501	0.5501	0.5501	0.5501	0.5501	0.5501	0.586266	0.761137	0.696073	0.582772	0.590974	0.273647	0.594097	0.621501	0.826022	1.02005	1.24592	1.28585	1.31673	1.5	1.5	1.5	1.5	1.5	1.5	1.5	1.5	1.5	1.5	1.5	1.33241	1.13119	1.25848	1.15006	1.23868	1.17617	0.937805	0.711502	0.533126	0.187867	-0.0481963	-0.0496434	-0.0137791	-0.288512	-0.743793	-1.01978	-0.980472	-1.05207	-1.20867
chr8:Asf1b	1.00769	1.00769	1.00769	1.00769	1.00769	1.00769	1.07542	1.04026	0.64263	0.707756	0.762562	0.940955	0.979591	0.853714	1.05724	0.882355	0.955237	1.20938	1.40847	1.5	1.5	1.5	1.36854	1.5	1.5	1.4228	1.47885	1.5	1.48926	1.16883	1.24498	1.04248	0.795295	0.737116	0.453933	0.298837	0.496131	0.336282	0.215337	0.298655	0.382372	0.373527	0.341997	0.33773	0.415089	0.422277	0.423614	0.109844	0.169572
chr2:Mir695	1.22155	1.22155	1.22155	1.22155	1.22155	1.22155	1.1133	1.10178	0.913194	0.689633	0.497441	0.403811	0.282615	0.299075	0.0863598	0.415368	0.824873	1.4374	1.34256	1.5	1.5	1.5	1.5	1.5	1.5	1.5	1.5	1.5	1.41492	1.44939	1.16432	1.077	0.711213	0.515756	0.241969	0.0261612	0.0588816	-0.0395004	-0.179651	-0.414003	-0.21688	-0.167037	-0.368495	-0.377578	-0.255823	-0.178124	-0.226599	-0.337823	-0.590738
chr1:Mfsd6	1.16423	1.16423	1.16423	1.16423	1.16423	1.16423	0.968961	0.800835	0.782188	0.711953	0.754702	1.02936	0.970478	0.977352	1.22721	1.30248	1.13685	1.37105	1.44196	1.5	1.5	1.5	1.5	1.5	1.5	1.5	1.5	1.5	1.5	1.27544	0.882033	0.43228	0.300329	0.222891	0.121735	-0.0579959	-0.533241	-0.510266	-0.419617	-0.33452	-0.132495	-0.346115	0.0399511	-0.101866	-0.121714	-0.0107669	-0.0621935	0.0375156	0.0219035
chr15:Lmf2	0.223388	0.223388	0.223388	0.223388	0.223388	0.223388	0.0954814	0.278107	0.137023	0.063353	0.158615	0.299303	0.592043	0.970628	1.0947	1.0463	1.33517	1.30156	1.33327	1.5	1.5	1.5	1.5	1.5	1.5	1.5	1.5	1.5	1.5	1.5	1.21802	1.07167	0.59453	0.24533	0.337302	0.329299	0.393099	0.341849	0.582821	0.337096	0.189478	0.124263	0.147361	0.0407959	0.116518	0.186799	0.252838	0.121833	0.137147
chr1:Slc30a1	0.640921	0.640921	0.640921	0.640921	0.640921	0.640921	0.679918	0.529848	0.432003	0.548594	0.921696	0.966181	0.925774	1.18713	1.19944	1.0393	1.26698	1.13091	1.41987	1.5	1.5	1.18487	1.1963	1.30135	0.976265	1.06514	1.48208	1.33084	1.31417	1.05255	0.80359	0.796865	0.872848	0.932274	1.06841	1.12058	0.939558	0.671509	0.683104	0.384803	0.491137	0.349288	0.508304	0.465249	0.209875	0.0937815	-0.157927	-0.150855	-0.152775
[truncated: 1,460 more rows]
[truncated: 51 more columns]
