# Supplementary material for: Macrophage inflammatory and regenerative response periodicity is programmed by cell cycle and chromatin state
Source: Mol Cell. Author manuscript; Available in PMC 2024 Jan 5. (PMC9831293; doi:10.1016/j.molcel.2022.11.017)
Supplement: Table S2 — Table 2: Motif deviation scores of the trajectory analysis of M2 MF polarization. Related to Figure 1. [file NIHMS1855552-supplement-Table_S2.xls]

## Sheet: IL4_traj2-MotifMatrix-heatmap
	T.0_1	T.1_2	T.2_3	T.3_4	T.4_5	T.5_6	T.6_7	T.7_8	T.8_9	T.9_10	T.10_11	T.11_12	T.12_13	T.13_14	T.14_15	T.15_16	T.16_17	T.17_18	T.18_19	T.19_20	T.20_21	T.21_22	T.22_23	T.23_24	T.24_25	T.25_26	T.26_27	T.27_28	T.28_29	T.29_30	T.30_31	T.31_32	T.32_33	T.33_34	T.34_35	T.35_36	T.36_37	T.37_38	T.38_39	T.39_40	T.40_41	T.41_42	T.42_43	T.43_44	T.44_45	T.45_46	T.46_47	T.47_48	T.48_49
deviations:Hlf_99	1.5	1.5	1.5	1.5	1.5	1.5	1.48678	1.33525	1.22991	1.26541	1.1673	1.06436	1.08584	1.05447	1.07558	0.995259	0.868278	0.967965	1.00877	1.02032	0.96399	1.04618	1.25228	1.16996	1.29392	1.29423	1.3201	1.45825	1.39268	1.27516	1.12388	1.00341	0.845745	0.559275	0.43222	0.238054	0.0433349	-0.151323	-0.35939	-0.352519	-0.384496	-0.375716	-0.452933	-0.476254	-0.396727	-0.356502	-0.323845	-0.305994	-0.290991
deviations:Sfpi1_265	1.5	1.5	1.5	1.5	1.5	1.5	1.5	1.5	1.5	1.5	1.5	1.5	1.5	1.5	1.5	1.49652	1.4432	1.39949	1.34417	1.28642	1.21647	1.17231	1.10253	1.05422	0.987143	0.935702	0.831569	0.760836	0.66826	0.584867	0.501859	0.42001	0.316786	0.212317	0.114076	0.041102	-0.0169658	-0.0577377	-0.109492	-0.145663	-0.207575	-0.252959	-0.292442	-0.296621	-0.304802	-0.322747	-0.360721	-0.362146	-0.371447
deviations:Ehf_275	1.5	1.5	1.5	1.5	1.5	1.5	1.5	1.5	1.5	1.5	1.49215	1.5	1.48512	1.4575	1.40742	1.40493	1.40217	1.36409	1.33634	1.29933	1.2279	1.20611	1.15319	1.09012	1.04124	1.01008	0.934592	0.866771	0.797833	0.770012	0.702094	0.661727	0.56008	0.475707	0.420867	0.363297	0.307855	0.270799	0.215333	0.186157	0.110012	0.0620475	0.0081505	0.00993839	-0.0222399	-0.0476339	-0.105964	-0.153318	-0.167855
deviations:Atf4_121	1.5	1.5	1.5	1.5	1.5	1.5	1.5	1.42531	1.29335	1.09825	1.11245	1.16228	1.22121	1.19581	1.29094	1.23518	1.14079	1.21976	1.28928	1.34298	1.27666	1.20878	1.12432	0.985885	1.01539	0.924799	0.98572	0.95237	0.84802	0.803959	0.722303	0.826846	0.812917	0.849034	0.724467	0.514172	0.417602	0.273775	0.169312	0.0528317	-0.117064	-0.166349	-0.292226	-0.209186	-0.242272	-0.184783	-0.0789695	-0.192888	-0.0992208
deviations:Crebzf_122	1.5	1.5	1.5	1.5	1.5	1.5	1.5	1.5	1.36663	1.36812	1.3528	1.42179	1.5	1.49178	1.5	1.44135	1.34064	1.3263	1.40489	1.2708	1.20417	1.10172	0.894828	0.804784	0.743879	0.819963	0.629239	0.630746	0.618688	0.366324	0.386799	0.312069	0.401036	0.42454	0.446121	0.385043	0.350143	0.424375	0.351784	0.260527	0.31104	0.300771	0.221968	0.257544	0.299226	0.244549	0.266375	0.166435	0.132479
deviations:Spic_269	1.5	1.5	1.5	1.5	1.5	1.5	1.5	1.5	1.5	1.5	1.5	1.5	1.5	1.5	1.49845	1.45395	1.41684	1.38113	1.32621	1.29198	1.21446	1.15721	1.08643	1.06656	1.01	0.973059	0.910002	0.837556	0.746056	0.666124	0.593282	0.5357	0.470366	0.389221	0.304472	0.240274	0.163433	0.11024	0.0581987	0.012673	-0.0331825	-0.112453	-0.161383	-0.187274	-0.198781	-0.22335	-0.279016	-0.284168	-0.298913
deviations:Klf9_184	1.5	1.5	1.5	1.5	1.5	1.5	1.5	1.40403	1.24523	1.30262	1.34249	1.10163	1.1117	1.00255	1.08856	1.0695	1.18076	1.11447	1.24503	1.43763	1.35836	1.24446	1.41887	1.24286	1.16633	1.12232	0.979648	1.02238	0.889028	0.817135	0.685168	0.711351	0.704132	0.515705	0.493628	0.522722	0.466919	0.469973	0.343023	0.361912	0.386206	0.365561	0.137445	0.038699	0.0975285	0.252459	0.101767	0.113282	0.0597604
deviations:Gmeb1_715	1.5	1.5	1.5	1.5	1.5	1.5	1.5	1.5	1.5	1.42816	1.42754	1.49215	1.44097	1.33383	1.35846	1.25081	1.24468	1.12474	1.12168	1.17305	1.13121	1.04954	0.928855	0.859305	1.07328	1.02943	0.875257	0.708442	0.751529	0.745081	0.643136	0.669953	0.666985	0.674629	0.58786	0.375913	0.29228	0.441245	0.339149	0.321507	0.162301	0.017313	0.0567387	0.010647	-0.00541397	0.0249009	-0.0773311	-0.139592	-0.299772
deviations:LINE1139_392	1.5	1.5	1.5	1.5	1.5	1.5	1.5	1.5	1.5	1.5	1.5	1.5	1.5	1.5	1.5	1.49593	1.37547	1.32137	1.21649	1.09297	0.985448	0.825481	0.778419	0.761709	0.824227	0.799844	0.692458	0.665424	0.50143	0.453932	0.415963	0.381003	0.398234	0.372062	0.32808	0.148602	0.119517	0.125039	0.0274436	0.0466414	-0.121941	-0.149375	-0.192163	-0.24544	-0.300829	-0.294816	-0.162055	-0.229705	-0.232186
deviations:LINE1686_721	1.5	1.5	1.5	1.5	1.5	1.5	1.5	1.5	1.5	1.5	1.5	1.45463	1.5	1.41906	1.5	1.5	1.39615	1.30982	1.18395	0.843328	0.742647	0.915707	0.752605	0.503434	0.687751	0.578018	0.534309	0.594611	0.520079	0.501655	0.515416	0.692424	0.644605	0.798487	0.787612	0.602363	0.505752	0.297665	0.208058	0.0499657	-0.0846109	-0.162211	-0.406758	-0.508505	-0.591772	-0.483435	-0.439373	-0.403025	-0.314945
deviations:Crem_134	1.21481	1.21481	1.21481	1.21481	1.21481	1.21481	1.12778	1.03993	1.0321	0.951386	1.05938	1.08171	1.06866	1.12137	1.03404	0.872926	0.908178	0.876932	0.929902	0.876217	1.00404	0.955808	0.754527	0.697034	0.611755	0.526257	0.657118	0.628144	0.701138	0.688988	0.678602	0.687899	0.737965	0.917389	0.975347	0.947795	0.97653	0.885016	0.745819	0.626713	0.613401	0.623814	0.610068	0.525629	0.540225	0.519824	0.492211	0.37332	0.387063
deviations:Duxbl_544	1.4711	1.4711	1.4711	1.4711	1.4711	1.4711	1.5	1.5	1.5	1.5	1.5	1.5	1.5	1.5	1.45298	1.31114	1.21828	1.18529	1.14723	1.06796	1.03518	0.906225	0.921512	0.844686	0.82098	0.820316	0.863159	0.83831	0.769917	0.677162	0.642625	0.550555	0.589712	0.486914	0.454369	0.42921	0.377691	0.325586	0.299557	0.292274	0.271183	0.23492	0.221918	0.144743	0.142636	0.131174	0.108452	0.129625	0.0946775
deviations:Gm10391_575	1.4711	1.4711	1.4711	1.4711	1.4711	1.4711	1.5	1.5	1.5	1.5	1.5	1.5	1.5	1.5	1.45298	1.31114	1.21828	1.18529	1.14723	1.06796	1.03518	0.906225	0.921512	0.844686	0.82098	0.820316	0.863159	0.83831	0.769917	0.677162	0.642625	0.550555	0.589712	0.486914	0.454369	0.42921	0.377691	0.325586	0.299557	0.292274	0.271183	0.23492	0.221918	0.144743	0.142636	0.131174	0.108452	0.129625	0.0946775
deviations:Gm10394_576	1.4711	1.4711	1.4711	1.4711	1.4711	1.4711	1.5	1.5	1.5	1.5	1.5	1.5	1.5	1.5	1.45298	1.31114	1.21828	1.18529	1.14723	1.06796	1.03518	0.906225	0.921512	0.844686	0.82098	0.820316	0.863159	0.83831	0.769917	0.677162	0.642625	0.550555	0.589712	0.486914	0.454369	0.42921	0.377691	0.325586	0.299557	0.292274	0.271183	0.23492	0.221918	0.144743	0.142636	0.131174	0.108452	0.129625	0.0946775
deviations:Elf5_281	1.48592	1.48592	1.48592	1.48592	1.48592	1.48592	1.5	1.5	1.49767	1.47738	1.4735	1.49414	1.48321	1.46006	1.41589	1.40993	1.41369	1.38295	1.36387	1.33599	1.26785	1.22956	1.18702	1.12196	1.07887	1.0501	0.978573	0.915979	0.848247	0.817315	0.739693	0.684846	0.587951	0.496944	0.443964	0.365648	0.311801	0.274553	0.210696	0.168118	0.0836749	0.0316255	-0.00681336	-0.00251098	-0.030178	-0.0558848	-0.113353	-0.160822	-0.16625
deviations:Cphx_577	1.40964	1.40964	1.40964	1.40964	1.40964	1.40964	1.5	1.5	1.5	1.5	1.5	1.5	1.5	1.5	1.45764	1.33637	1.28639	1.19269	1.1542	1.05936	1.00915	0.929927	0.925833	0.900157	0.874101	0.861218	0.811613	0.756933	0.736972	0.636613	0.618289	0.521325	0.502637	0.369515	0.349542	0.306391	0.28644	0.283193	0.231468	0.167386	0.145094	0.077599	0.0737633	0.00430518	-0.0131681	0.0432678	0.082409	0.0814323	0.11109
deviations:Pbx3_513	1.32088	1.32088	1.32088	1.32088	1.32088	1.32088	1.42411	1.5	1.5	1.5	1.5	1.5	1.5	1.46535	1.44271	1.3796	1.35093	1.33494	1.311	1.27659	1.25352	1.18889	1.20696	1.17005	1.15485	1.10343	1.0506	0.970715	0.859909	0.767085	0.69548	0.61764	0.567397	0.473021	0.393961	0.316893	0.232083	0.200954	0.187036	0.170453	0.142061	0.114649	0.094709	0.0703805	0.0451063	0.0559317	0.0273791	0.0293542	0.0167022
deviations:Elf3_266	1.46234	1.46234	1.46234	1.46234	1.46234	1.46234	1.49196	1.5	1.4956	1.47196	1.46717	1.48498	1.48026	1.44663	1.4152	1.41346	1.41228	1.38993	1.36943	1.33071	1.2688	1.24434	1.21689	1.1416	1.09854	1.04828	0.977873	0.912303	0.854579	0.799625	0.73214	0.686353	0.568517	0.475624	0.426216	0.354251	0.322389	0.292339	0.224593	0.166217	0.0945972	0.0550031	0.0172162	0.0336104	0.00385546	-0.027754	-0.0821554	-0.128041	-0.137165
deviations:Elf2_286	1.29278	1.29278	1.29278	1.29278	1.29278	1.29278	1.32322	1.32913	1.25474	1.25894	1.26079	1.30542	1.30934	1.30287	1.23051	1.26526	1.27592	1.26371	1.27389	1.27966	1.23471	1.22614	1.17126	1.10443	1.06417	1.06286	1.04064	0.992939	0.936927	0.930791	0.865579	0.854745	0.786486	0.724477	0.697238	0.628042	0.579802	0.517829	0.462229	0.410372	0.33676	0.294035	0.225142	0.221038	0.196236	0.194081	0.135059	0.0784463	0.0680936
deviations:Elf1_285	1.3812	1.3812	1.3812	1.3812	1.3812	1.3812	1.4274	1.45174	1.43553	1.41252	1.42248	1.43522	1.43979	1.43771	1.43098	1.43649	1.44189	1.43448	1.42639	1.36748	1.32598	1.27967	1.24587	1.23926	1.20764	1.16187	1.10715	1.04018	0.96027	0.884996	0.840929	0.757077	0.664906	0.562988	0.476817	0.387858	0.298425	0.237589	0.177061	0.139633	0.0812315	0.0149781	-0.00764181	-0.000659778	-0.0221397	-0.0528608	-0.12833	-0.151748	-0.173963
deviations:Zfp128_223	0.852414	0.852414	0.852414	0.852414	0.852414	0.852414	1.06643	1.41555	1.5	1.5	1.45061	1.31886	1.5	1.5	1.5	1.5	1.5	1.44765	1.25779	1.03948	1.2121	1.3323	1.36578	1.28529	1.30302	1.06143	1.03304	0.933091	0.887243	0.957746	0.902526	0.781612	0.464458	0.413918	0.518534	0.385988	0.404896	0.300366	0.406852	0.350927	0.173738	0.157287	0.189915	0.191636	0.167282	0.0413074	0.181055	0.265247	0.222332
deviations:Homez_562	0.830931	0.830931	0.830931	0.830931	0.830931	0.830931	0.632839	1.01908	1.06095	1.5	1.5	1.49477	1.39914	1.5	1.5	1.5	1.5	1.5	1.46757	1.5	1.30608	1.40816	1.5	1.5	1.5	1.5	1.5	1.23772	1.31828	0.935598	0.588425	0.469304	0.305978	-0.146877	-0.0476461	-0.0710098	-0.00789147	-0.18508	-0.0497923	-0.817916	-0.556925	-0.537575	-0.76412	-0.801839	-0.589951	-0.616085	-0.837052	-1.00411	-1.07118
deviations:LINE9940_353	1.2597	1.2597	1.2597	1.2597	1.2597	1.2597	1.37941	1.4374	1.43849	1.433	1.48262	1.47934	1.46519	1.42142	1.39569	1.3218	1.29597	1.24594	1.25267	1.24412	1.23901	1.18608	1.1861	1.16371	1.1453	1.12202	1.08343	1.02163	0.937653	0.842555	0.7582	0.6817	0.622822	0.525697	0.445612	0.374477	0.317887	0.310409	0.28775	0.247153	0.220457	0.173921	0.134065	0.112902	0.103042	0.12554	0.121795	0.0923946	0.0551175
deviations:LINE10074_379	1.2597	1.2597	1.2597	1.2597	1.2597	1.2597	1.37941	1.4374	1.43849	1.433	1.48262	1.47934	1.46519	1.42142	1.39569	1.3218	1.29597	1.24594	1.25267	1.24412	1.23901	1.18608	1.1861	1.16371	1.1453	1.12202	1.08343	1.02163	0.937653	0.842555	0.7582	0.6817	0.622822	0.525697	0.445612	0.374477	0.317887	0.310409	0.28775	0.247153	0.220457	0.173921	0.134065	0.112902	0.103042	0.12554	0.121795	0.0923946	0.0551175
deviations:Gmeb2_716	1.2882	1.2882	1.2882	1.2882	1.2882	1.2882	1.3461	1.23386	1.24216	1.27664	1.41231	1.34255	1.31509	1.30566	1.3302	1.25158	1.28213	1.1835	1.26114	1.18987	1.17247	1.09236	1.06306	1.10769	1.16087	1.05286	0.99256	0.89007	0.963713	0.871717	0.920198	0.845268	0.814103	0.791382	0.677852	0.626319	0.547997	0.579593	0.508848	0.406035	0.337794	0.224768	0.323717	0.182578	0.154291	0.179313	0.0851701	0.0636969	-0.0614394
deviations:Nfya_242	1.18365	1.18365	1.18365	1.18365	1.18365	1.18365	1.29947	1.37726	1.37162	1.42259	1.48204	1.5	1.5	1.49921	1.47646	1.41222	1.36431	1.33154	1.30981	1.30751	1.26101	1.19317	1.20158	1.18609	1.14723	1.12926	1.11018	1.06149	0.956662	0.855451	0.769968	0.688877	0.626893	0.514281	0.404123	0.349074	0.276173	0.260908	0.241981	0.22646	0.209596	0.177892	0.159444	0.135937	0.112907	0.140872	0.118392	0.0859919	0.0550529
deviations:Etv6_282	1.32523	1.32523	1.32523	1.32523	1.32523	1.32523	1.37178	1.39055	1.36332	1.3805	1.37751	1.40837	1.39421	1.39131	1.34956	1.35275	1.34397	1.31873	1.30909	1.27161	1.21249	1.19887	1.15502	1.12186	1.08622	1.06042	1.01376	0.960367	0.914905	0.883112	0.823244	0.788865	0.705409	0.634479	0.597233	0.537396	0.476452	0.440712	0.385309	0.336874	0.257987	0.2139	0.168157	0.15221	0.115785	0.0934336	0.0245213	-0.00263313	-0.00909482
deviations:Sp100_714	1.27319	1.27319	1.27319	1.27319	1.27319	1.27319	1.13432	1.18891	1.23631	1.18302	1.28652	1.39093	1.30784	1.28845	1.1714	1.1909	1.16893	1.30849	1.25215	1.22233	1.24079	1.10046	0.992389	0.915052	1.00738	0.959617	0.841896	0.903449	0.825178	0.824305	0.818035	0.93691	0.935446	0.917474	0.928025	0.855454	0.869611	0.806739	0.576737	0.600523	0.444977	0.384257	0.26501	0.0563389	0.0349561	0.015833	-0.119314	-0.328883	-0.323573
deviations:Etv2_270	1.0817	1.0817	1.0817	1.0817	1.0817	1.0817	1.12947	1.21616	1.17587	1.24274	1.26757	1.29554	1.32165	1.28739	1.2584	1.28526	1.29372	1.27054	1.24318	1.19397	1.14164	1.11955	1.09386	1.05755	1.087	1.07376	1.04508	1.00823	0.961718	0.931493	0.905826	0.871526	0.847743	0.805966	0.791687	0.761828	0.696486	0.657315	0.609797	0.575683	0.496082	0.443982	0.401311	0.34698	0.30379	0.277048	0.190107	0.162928	0.103235
deviations:Elf4_283	1.19887	1.19887	1.19887	1.19887	1.19887	1.19887	1.2264	1.25753	1.19631	1.21405	1.22142	1.25826	1.26591	1.27362	1.23512	1.2647	1.27056	1.25332	1.24729	1.25336	1.20274	1.19554	1.16751	1.12126	1.09023	1.09691	1.09411	1.04872	1.0105	1.00145	0.94296	0.923565	0.845952	0.775999	0.760197	0.69458	0.628294	0.554254	0.500258	0.453651	0.385974	0.329828	0.280527	0.289495	0.24735	0.228621	0.158079	0.127349	0.120783
deviations:Tcfeb_41	0.796424	0.796424	0.796424	0.796424	0.796424	0.796424	0.784612	0.817281	0.829093	0.941325	1.03004	1.11915	1.21462	1.2694	1.32537	1.31168	1.28288	1.31805	1.25158	1.2565	1.20199	1.09672	1.09857	1.01374	1.03311	1.04536	1.14465	1.1225	1.03445	1.05048	0.934392	0.921611	0.893609	0.835702	0.774163	0.709545	0.634351	0.514683	0.519493	0.51097	0.49813	0.520022	0.436652	0.410461	0.34995	0.278568	0.314416	0.204162	0.13895
deviations:Srebf2_38	1.04169	1.04169	1.04169	1.04169	1.04169	1.04169	1.0046	0.912269	0.783473	0.965104	0.989311	1.05144	1.09563	1.19653	1.31567	1.25964	1.23242	1.22257	1.17251	1.28601	1.2112	1.11408	1.12716	1.12394	0.953322	0.857905	0.94745	0.870699	0.865639	0.883495	0.821682	0.778817	0.798424	0.782486	0.69954	0.729376	0.765121	0.625651	0.69785	0.550593	0.56628	0.503063	0.399457	0.452956	0.286766	0.23309	0.256353	0.0516632	-0.0330621
deviations:Usf2_95	1.0956	1.0956	1.0956	1.0956	1.0956	1.0956	1.02719	1.00488	1.03906	1.06539	1.1068	1.09625	1.07871	1.14074	1.19341	1.14331	1.13569	1.18491	1.13996	1.08409	1.05414	0.895953	0.878743	0.876441	0.873561	0.862682	0.918968	0.841297	0.720628	0.786592	0.710627	0.735607	0.723803	0.729555	0.666488	0.590144	0.522402	0.496871	0.518105	0.579507	0.538324	0.578748	0.491175	0.535837	0.489459	0.426574	0.479687	0.411707	0.311393
deviations:Tef_105	1.36612	1.36612	1.36612	1.36612	1.36612	1.36612	1.31082	1.21135	1.2324	1.27287	1.33995	1.30178	1.33278	1.36437	1.39357	1.42536	1.36187	1.34768	1.39955	1.34527	1.28916	1.20338	1.24536	1.20715	1.25144	1.22817	1.18621	1.24918	1.29872	1.18264	1.08344	0.962273	0.854476	0.735898	0.533292	0.413132	0.252298	0.125564	-0.0798059	-0.226239	-0.277541	-0.257163	-0.263488	-0.277167	-0.269636	-0.198298	-0.228564	-0.218827	-0.266444
deviations:LINE5816_294	0.923399	0.923399	0.923399	0.923399	0.923399	0.923399	0.949764	1.01277	1.06781	1.13751	1.20142	1.21282	1.25182	1.25391	1.30091	1.31453	1.30239	1.26946	1.26003	1.21438	1.11214	1.0951	1.15894	1.08151	1.08152	1.09645	1.14789	1.17037	1.2597	1.23925	1.18686	1.16791	1.07437	1.03371	1.01207	0.895707	0.725061	0.599048	0.556886	0.397516	0.399128	0.386761	0.359593	0.349541	0.26136	0.191534	0.150594	0.12953	0.118944
deviations:Spdef_279	1.17004	1.17004	1.17004	1.17004	1.17004	1.17004	1.20271	1.27894	1.22152	1.19282	1.27086	1.292	1.28201	1.23951	1.27359	1.23845	1.29515	1.3906	1.30748	1.26604	1.29875	1.22016	1.20365	1.23255	1.19448	1.15959	1.14157	1.06642	0.943166	0.979806	0.962362	0.878392	0.867659	0.774126	0.679854	0.665507	0.652126	0.680726	0.58138	0.529719	0.460587	0.434136	0.334113	0.325793	0.29001	0.286719	0.146705	0.0440149	-0.0232101
deviations:Mlxipl_779	0.882632	0.882632	0.882632	0.882632	0.882632	0.882632	0.838245	0.843755	0.862096	0.953753	0.988294	1.0593	1.08747	1.12726	1.1635	1.11784	1.17809	1.25785	1.20598	1.20771	1.18501	1.09756	1.08013	0.988589	0.987329	0.97403	1.08449	0.949903	0.776659	0.806013	0.728308	0.717007	0.669264	0.670711	0.714306	0.641861	0.664638	0.571623	0.653983	0.747419	0.696043	0.645412	0.571824	0.609937	0.570779	0.500613	0.585639	0.437704	0.351654
deviations:Arntl_89	0.931317	0.931317	0.931317	0.931317	0.931317	0.931317	0.902649	0.902351	0.955933	0.990816	1.07084	1.11807	1.13693	1.20536	1.22284	1.20387	1.22505	1.31412	1.27715	1.22528	1.21111	1.09926	1.05741	1.04175	1.00154	1.02183	1.10638	1.01021	0.839311	0.854964	0.78707	0.763481	0.710101	0.712548	0.669731	0.601101	0.540276	0.455807	0.508823	0.602318	0.576707	0.598271	0.55381	0.560167	0.514978	0.450119	0.473747	0.354893	0.251328
deviations:Mitf_62	0.790433	0.790433	0.790433	0.790433	0.790433	0.790433	0.781694	0.837366	0.809331	0.913333	0.976455	1.04921	1.1482	1.20148	1.2611	1.28075	1.27381	1.31975	1.25716	1.26186	1.2329	1.17179	1.18394	1.10876	1.14054	1.15101	1.24845	1.20444	1.10704	1.09358	0.98818	0.943682	0.906112	0.84696	0.772213	0.686656	0.625558	0.488905	0.474701	0.473461	0.47188	0.505942	0.42423	0.387359	0.329621	0.276847	0.312379	0.192896	0.118012
deviations:Tcfec_53	0.851744	0.851744	0.851744	0.851744	0.851744	0.851744	0.837191	0.896164	0.862304	0.953318	1.02003	1.09534	1.18929	1.23198	1.2923	1.31122	1.31452	1.37385	1.30141	1.30358	1.26244	1.17771	1.16923	1.09049	1.12404	1.13796	1.21984	1.18319	1.07775	1.05665	0.945942	0.918659	0.874355	0.830229	0.749022	0.676151	0.594871	0.479603	0.460278	0.444861	0.449607	0.481326	0.403253	0.365383	0.306237	0.262537	0.286214	0.163448	0.0805969
deviations:Tcfe3_17	0.809219	0.809219	0.809219	0.809219	0.809219	0.809219	0.782483	0.830744	0.786516	0.878321	0.950026	1.04204	1.13584	1.19307	1.23337	1.26894	1.23893	1.31157	1.25378	1.27957	1.23352	1.18893	1.1623	1.14346	1.16546	1.19028	1.26369	1.24522	1.12297	1.12643	1.00643	0.979838	0.924191	0.902626	0.787694	0.700177	0.617407	0.488971	0.476546	0.487327	0.477057	0.508156	0.421605	0.3736	0.312335	0.267311	0.287403	0.211622	0.120364
deviations:Etv3_267	1.16717	1.16717	1.16717	1.16717	1.16717	1.16717	1.19124	1.22056	1.17715	1.23276	1.22739	1.24186	1.23961	1.24029	1.16723	1.22791	1.25779	1.26106	1.27812	1.25508	1.20789	1.21047	1.22569	1.16251	1.11856	1.1145	1.07362	1.01179	0.955099	0.912366	0.877396	0.867345	0.804802	0.741902	0.74063	0.707015	0.646391	0.613633	0.568034	0.504445	0.449618	0.378018	0.305505	0.290431	0.237281	0.228896	0.158409	0.12977	0.108375
deviations:Ets1_284	1.00443	1.00443	1.00443	1.00443	1.00443	1.00443	1.04103	1.05961	1.01919	1.07003	1.09904	1.13157	1.17541	1.18891	1.16641	1.23673	1.27285	1.26019	1.28538	1.25998	1.21902	1.22137	1.19367	1.13826	1.13814	1.12097	1.07571	1.04606	1.01239	0.99515	0.961505	0.953807	0.902105	0.867379	0.872202	0.806116	0.756964	0.70451	0.635695	0.562348	0.497796	0.43996	0.375724	0.3386	0.291563	0.282827	0.2146	0.170591	0.138303
deviations:Erf_288	0.939592	0.939592	0.939592	0.939592	0.939592	0.939592	0.961333	0.991632	0.963167	1.02176	1.06738	1.10792	1.15262	1.1713	1.16391	1.21861	1.27298	1.25249	1.28043	1.25202	1.23032	1.22101	1.21933	1.18772	1.19771	1.15435	1.10933	1.05301	1.04082	1.02435	1.00434	0.983066	0.954655	0.892579	0.89465	0.825847	0.777491	0.730829	0.682566	0.625727	0.54694	0.473767	0.40564	0.350417	0.309641	0.298593	0.239077	0.213251	0.181917
deviations:Erg_287	1.02696	1.02696	1.02696	1.02696	1.02696	1.02696	1.06038	1.06799	1.01717	1.06114	1.06995	1.1002	1.14917	1.15956	1.13633	1.20818	1.24723	1.22887	1.26993	1.24519	1.21047	1.21652	1.18552	1.12911	1.123	1.10585	1.04965	1.01608	0.994476	0.973346	0.945185	0.933339	0.886061	0.852281	0.850719	0.795092	0.750562	0.712867	0.632574	0.536797	0.486131	0.434994	0.383691	0.360328	0.31531	0.310818	0.238408	0.193351	0.165066
deviations:Fli1_277	1.0748	1.0748	1.0748	1.0748	1.0748	1.0748	1.11735	1.11906	1.0662	1.12134	1.1359	1.16266	1.16937	1.1666	1.12017	1.20189	1.23677	1.22306	1.25482	1.233	1.17293	1.17078	1.15188	1.11256	1.10078	1.10247	1.03732	0.986336	0.95276	0.93834	0.900992	0.896421	0.865839	0.817518	0.821754	0.767494	0.706532	0.688574	0.627065	0.535	0.482613	0.442377	0.38417	0.35111	0.318117	0.310485	0.248095	0.213174	0.192214
deviations:Atf1_106	1.17326	1.17326	1.17326	1.17326	1.17326	1.17326	1.07904	1.01603	1.03366	1.12333	1.22761	1.24788	1.18976	1.18173	1.15557	1.16209	1.18792	1.31182	1.40411	1.33835	1.2839	1.10796	1.10862	1.10575	1.14451	1.03494	1.01434	1.02923	1.00996	0.982941	0.988582	0.956204	0.953189	0.856798	0.811352	0.741804	0.812956	0.848052	0.67879	0.493953	0.44695	0.356182	0.439941	0.362694	0.431182	0.411211	0.350329	0.0968053	0.0213948
deviations:Fev_291	1.06516	1.06516	1.06516	1.06516	1.06516	1.06516	1.06514	1.10291	1.05436	1.09397	1.11978	1.14332	1.16819	1.17094	1.13897	1.21349	1.25325	1.26326	1.28796	1.28221	1.24712	1.22264	1.19852	1.1792	1.16893	1.15713	1.08524	1.05917	1.01109	0.996761	0.940485	0.916143	0.872382	0.821456	0.765568	0.726263	0.655389	0.64201	0.570559	0.484424	0.426232	0.360802	0.300702	0.276285	0.245186	0.259821	0.16341	0.139972	0.0965824
deviations:Gabpa_273	1.18448	1.18448	1.18448	1.18448	1.18448	1.18448	1.20416	1.21752	1.13308	1.18381	1.22528	1.2526	1.23048	1.23649	1.21168	1.28618	1.29483	1.31194	1.32727	1.33753	1.29418	1.26506	1.25701	1.23059	1.15002	1.13725	1.09221	1.03354	0.984805	0.960268	0.917051	0.883368	0.833319	0.738129	0.717737	0.680979	0.598637	0.547384	0.48495	0.4064	0.338234	0.295918	0.231416	0.216202	0.191845	0.169084	0.105903	0.0742152	0.0688059
deviations:LINE5773_292	1.18448	1.18448	1.18448	1.18448	1.18448	1.18448	1.20416	1.21752	1.13308	1.18381	1.22528	1.2526	1.23048	1.23649	1.21168	1.28618	1.29483	1.31194	1.32727	1.33753	1.29418	1.26506	1.25701	1.23059	1.15002	1.13725	1.09221	1.03354	0.984805	0.960268	0.917051	0.883368	0.833319	0.738129	0.717737	0.680979	0.598637	0.547384	0.48495	0.4064	0.338234	0.295918	0.231416	0.216202	0.191845	0.169084	0.105903	0.0742152	0.0688059
deviations:Ets2_828	1.18448	1.18448	1.18448	1.18448	1.18448	1.18448	1.20416	1.21752	1.13308	1.18381	1.22528	1.2526	1.23048	1.23649	1.21168	1.28618	1.29483	1.31194	1.32727	1.33753	1.29418	1.26506	1.25701	1.23059	1.15002	1.13725	1.09221	1.03354	0.984805	0.960268	0.917051	0.883368	0.833319	0.738129	0.717737	0.680979	0.598637	0.547384	0.48495	0.4064	0.338234	0.295918	0.231416	0.216202	0.191845	0.169084	0.105903	0.0742152	0.0688059
deviations:Elk4_280	1.02306	1.02306	1.02306	1.02306	1.02306	1.02306	1.04687	1.07321	0.990541	1.0784	1.17037	1.2256	1.19804	1.21716	1.25491	1.35752	1.36765	1.38984	1.39186	1.39761	1.33815	1.27203	1.23954	1.23277	1.15316	1.14307	1.10379	1.03651	0.976387	0.977941	0.936131	0.896264	0.873163	0.806458	0.779615	0.729706	0.611428	0.564841	0.50703	0.429967	0.373698	0.332312	0.316376	0.285161	0.243597	0.202837	0.138172	0.111619	0.0961679
deviations:Etv4_278	0.998345	0.998345	0.998345	0.998345	0.998345	0.998345	1.01149	1.03041	0.940293	1.02005	1.08254	1.14344	1.13953	1.16099	1.19734	1.30488	1.35437	1.39457	1.42931	1.46935	1.41975	1.37264	1.33873	1.29577	1.23216	1.21224	1.18554	1.10504	1.04019	1.02668	0.959442	0.930705	0.919799	0.84117	0.814324	0.756913	0.62907	0.565153	0.489652	0.40221	0.339646	0.299158	0.255695	0.20547	0.168445	0.161036	0.0913036	0.0493088	0.0294191
deviations:Gm5454_290	1.00899	1.00899	1.00899	1.00899	1.00899	1.00899	1.01864	1.01958	0.942856	1.02837	1.09823	1.15377	1.14941	1.17375	1.19149	1.31958	1.36883	1.39201	1.42864	1.45449	1.40126	1.35145	1.32083	1.26897	1.20267	1.1864	1.1588	1.08711	1.03681	1.02386	0.969039	0.940131	0.939924	0.881127	0.850741	0.805059	0.69796	0.628608	0.535123	0.430087	0.357986	0.30296	0.236993	0.165134	0.10876	0.126807	0.0522015	-0.0208843	-0.0456198
deviations:Etv1_268	1.0235	1.0235	1.0235	1.0235	1.0235	1.0235	1.01197	1.02953	0.938515	1.01705	1.07608	1.12638	1.12105	1.14731	1.17487	1.30989	1.35998	1.3944	1.43222	1.47487	1.41937	1.3729	1.33274	1.29298	1.22287	1.21073	1.18168	1.0978	1.04249	1.01537	0.938703	0.925725	0.917324	0.858994	0.82538	0.77737	0.646311	0.574007	0.4956	0.409205	0.340465	0.299418	0.237652	0.186148	0.129636	0.12534	0.0583735	0.00549287	-0.0116852
deviations:Elk3_272	1.12907	1.12907	1.12907	1.12907	1.12907	1.12907	1.10168	1.12284	1.02463	1.10325	1.14184	1.18755	1.17073	1.18601	1.21531	1.32334	1.33801	1.37123	1.39783	1.43659	1.35812	1.31855	1.30277	1.26348	1.18885	1.15568	1.10139	1.02836	0.975298	0.947905	0.873415	0.885961	0.856383	0.758224	0.736166	0.676744	0.554825	0.521913	0.443644	0.377613	0.31719	0.286568	0.213063	0.188044	0.155585	0.135	0.0792712	0.0673145	0.0476942
deviations:Etv5_276	1.00037	1.00037	1.00037	1.00037	1.00037	1.00037	0.992216	1.0072	0.905824	0.995708	1.04576	1.10365	1.10563	1.12677	1.16178	1.2683	1.32203	1.37486	1.41715	1.4572	1.38618	1.35428	1.31932	1.28135	1.22264	1.1941	1.14637	1.07701	1.02146	1.00501	0.944715	0.927951	0.899001	0.83817	0.818203	0.765305	0.631403	0.59663	0.510111	0.414822	0.357626	0.314691	0.272651	0.239506	0.204393	0.180906	0.110456	0.0814935	0.0489008
deviations:ENSMUSG00000044690_289	1.00037	1.00037	1.00037	1.00037	1.00037	1.00037	0.992216	1.0072	0.905824	0.995708	1.04576	1.10365	1.10563	1.12677	1.16178	1.2683	1.32203	1.37486	1.41715	1.4572	1.38618	1.35428	1.31932	1.28135	1.22264	1.1941	1.14637	1.07701	1.02146	1.00501	0.944715	0.927951	0.899001	0.83817	0.818203	0.765305	0.631403	0.59663	0.510111	0.414822	0.357626	0.314691	0.272651	0.239506	0.204393	0.180906	0.110456	0.0814935	0.0489008
deviations:Elk1_274	1.17975	1.17975	1.17975	1.17975	1.17975	1.17975	1.15795	1.1723	1.05963	1.11507	1.14134	1.17526	1.1637	1.16388	1.16574	1.26951	1.29869	1.31024	1.34143	1.40369	1.35307	1.31692	1.30677	1.2614	1.18751	1.18134	1.13085	1.06263	1.01818	0.99298	0.904567	0.898976	0.868265	0.771078	0.735893	0.682141	0.542142	0.501626	0.417014	0.362778	0.310365	0.276069	0.193897	0.170418	0.135675	0.133824	0.0855303	0.0507991	0.0251723
deviations:Bhlhe40_55	0.957229	0.957229	0.957229	0.957229	0.957229	0.957229	0.930029	0.925176	0.948526	0.992362	1.03304	1.04365	1.08836	1.20681	1.23522	1.20719	1.2523	1.33072	1.30347	1.31244	1.33098	1.23001	1.15758	1.14996	1.06715	1.02465	1.09329	0.943299	0.809883	0.805689	0.738777	0.707481	0.63705	0.678927	0.646535	0.555723	0.548474	0.4799	0.528201	0.553307	0.505034	0.479267	0.417656	0.445114	0.387959	0.329265	0.358469	0.288443	0.18552
deviations:Myb_644	0.873022	0.873022	0.873022	0.873022	0.873022	0.873022	1.14586	0.881325	1.0078	1.02833	1.03706	1.08498	1.18757	1.12742	1.16732	1.21301	1.13894	1.06246	1.34278	1.37622	1.5	1.5	1.5	1.5	1.5	1.5	1.5	1.43266	1.09831	1.07335	0.845193	0.66074	0.57277	0.391977	0.116404	0.237929	0.439472	0.327872	0.273298	0.373597	0.326925	0.472804	0.347363	0.342711	0.340931	0.458798	0.378791	-0.0139367	-0.0415523
deviations:E2f3_258	1.31774	1.31774	1.31774	1.31774	1.31774	1.31774	1.37314	1.34878	1.37155	1.39407	1.44267	1.4517	1.38136	1.26197	1.3299	1.32075	1.29111	1.4022	1.37002	1.40263	1.45851	1.45713	1.45184	1.39296	1.38731	1.34027	1.30915	1.35488	1.19652	1.14696	0.902748	0.699879	0.624046	0.455557	0.468078	0.40437	0.391022	0.26837	0.0692115	-0.161948	-0.174709	-0.111792	-0.0377168	-0.0647513	-0.0571862	-0.126156	-0.239924	-0.463283	-0.599525
deviations:E2f2_259	1.32651	1.32651	1.32651	1.32651	1.32651	1.32651	1.34259	1.2809	1.32373	1.321	1.41919	1.49148	1.4691	1.3875	1.46629	1.38364	1.34318	1.4787	1.48827	1.45334	1.49294	1.49348	1.45903	1.3955	1.41801	1.31716	1.27757	1.21513	1.07209	1.0545	0.892641	0.731579	0.634969	0.501348	0.48686	0.349968	0.326601	0.238341	0.104431	-0.142912	-0.21058	-0.200254	-0.185793	-0.210814	-0.194471	-0.254238	-0.353771	-0.541474	-0.59317
deviations:Mybl2_643	1.3275	1.3275	1.3275	1.3275	1.3275	1.3275	1.35556	1.24067	1.21226	1.22536	1.32487	1.16194	1.25059	1.15547	1.18273	1.1938	1.29034	1.31492	1.36001	1.39235	1.37643	1.27477	1.41196	1.23712	1.15001	1.17574	1.04563	0.845185	0.655926	0.681035	0.583687	0.583639	0.538869	0.37352	0.268476	0.254277	0.290051	0.254335	0.295072	0.369111	0.323362	0.316208	0.159569	0.125033	0.266953	0.388461	0.334855	0.0747787	0.126922
deviations:E2f5_262	1.08124	1.08124	1.08124	1.08124	1.08124	1.08124	0.962046	0.94957	0.947313	1.02572	1.0166	1.0201	1.01626	1.12628	1.22458	1.19474	1.15379	1.28615	1.2641	1.38384	1.40028	1.40513	1.45402	1.34748	1.27946	1.17827	1.21253	1.15397	1.03926	1.0521	0.957594	0.908927	0.884501	0.801771	0.854939	0.805683	0.749841	0.669319	0.643574	0.563161	0.465823	0.347146	0.215637	0.182583	0.0609364	0.0494556	-0.0101608	-0.0604512	-0.197759
deviations:Jund_135	-0.971776	-0.971776	-0.971776	-0.971776	-0.971776	-0.971776	-0.743412	-0.532245	-0.218249	-0.0818749	-0.0096664	0.12411	0.211798	0.357878	0.447458	0.432769	0.551607	0.645432	0.723383	0.86564	1.04835	1.18899	1.29081	1.41774	1.47125	1.5	1.5	1.5	1.5	1.43616	1.31955	1.19424	1.16902	1.09422	0.986258	0.936356	0.889485	0.783683	0.816401	0.839527	0.967482	0.992604	1.05088	1.04332	1.03385	1.07259	1.05201	0.992884	0.975283
deviations:Smarcc1_843	-1.5	-1.5	-1.5	-1.5	-1.5	-1.5	-1.5	-1.5	-1.32393	-1.11634	-1.02526	-0.872102	-0.747052	-0.513838	-0.424588	-0.378792	-0.269208	-0.134717	-0.0418582	0.0821715	0.28034	0.505473	0.699294	0.896647	1.01186	1.17662	1.35598	1.34013	1.30817	1.21123	1.18282	1.08023	1.02752	0.971103	0.877901	0.835082	0.801477	0.711021	0.73055	0.798874	0.980431	1.04622	1.17461	1.21985	1.21399	1.26881	1.29177	1.32179	1.327
deviations:Fos_104	-1.5	-1.5	-1.5	-1.5	-1.5	-1.5	-1.5	-1.5	-1.16286	-0.95444	-0.851147	-0.688217	-0.544074	-0.313878	-0.224421	-0.188329	-0.0808837	0.0383457	0.103108	0.234937	0.433082	0.650763	0.855522	1.025	1.16154	1.30084	1.4621	1.42912	1.38266	1.27018	1.24374	1.14405	1.08562	1.0137	0.940374	0.854935	0.820207	0.722119	0.754489	0.816988	0.997657	1.04327	1.14609	1.18535	1.19658	1.24228	1.2692	1.28181	1.28889
deviations:Fosl1_107	-0.998699	-0.998699	-0.998699	-0.998699	-0.998699	-0.998699	-0.751644	-0.556674	-0.298635	-0.183668	-0.0891106	0.0298164	0.0499072	0.212912	0.302611	0.263056	0.390948	0.459856	0.513075	0.637914	0.77658	0.942297	1.0752	1.19821	1.30152	1.40747	1.5	1.49302	1.5	1.43035	1.36492	1.32227	1.27247	1.21902	1.16348	1.05792	1.00361	0.967607	0.986144	0.94451	1.06872	1.08134	1.13164	1.1357	1.12742	1.15204	1.15113	1.10412	1.06802
deviations:Bach2_119	-1.5	-1.5	-1.5	-1.5	-1.5	-1.5	-1.5	-1.2913	-0.94689	-0.739361	-0.656683	-0.4844	-0.351946	-0.112864	-0.0105994	0.0276729	0.143342	0.309372	0.407476	0.551879	0.71993	0.916054	1.06226	1.20152	1.29879	1.46238	1.5	1.5	1.5	1.36045	1.32907	1.23515	1.21548	1.15973	1.06202	0.990334	0.898582	0.80797	0.829629	0.845751	1.01373	1.06794	1.15568	1.13685	1.12831	1.18873	1.20039	1.19018	1.17863
deviations:Bach1_108	-1.5	-1.5	-1.5	-1.5	-1.5	-1.5	-1.5	-1.4609	-1.08514	-0.874302	-0.770204	-0.607195	-0.462274	-0.219441	-0.125864	-0.0608703	0.043583	0.158184	0.292183	0.42819	0.62224	0.834191	1.01641	1.16194	1.23131	1.38303	1.5	1.5	1.48988	1.36146	1.31362	1.19543	1.13938	1.09515	1.00647	0.950539	0.868028	0.765335	0.78245	0.806838	0.9654	1.03093	1.13361	1.18023	1.16615	1.20114	1.22131	1.23556	1.24561
deviations:LINE1938_138	1.18813	1.18813	1.18813	1.18813	1.18813	1.18813	1.1559	0.98948	0.982662	1.01119	1.02013	1.02506	1.13401	1.15855	1.13726	1.11379	0.959188	0.900282	1.0192	0.989217	1.02323	1.02114	1.14651	0.994321	1.15457	1.23428	1.27851	1.5	1.5	1.5	1.40975	1.30725	1.18634	1.07218	0.954504	0.793698	0.600233	0.526202	0.23883	0.155559	0.0942429	0.104098	0.0743227	0.0440313	0.00321233	0.0878451	0.0295627	-0.0545447	-0.143647
deviations:Nfil3_131	1.15408	1.15408	1.15408	1.15408	1.15408	1.15408	1.0876	1.02194	1.05988	1.15209	1.19285	1.14952	1.22109	1.20684	1.26548	1.36741	1.24466	1.24221	1.2563	1.21198	1.13358	1.12847	1.15505	1.14941	1.29682	1.21964	1.23874	1.41231	1.5	1.41811	1.24998	1.16298	1.06958	0.972583	0.768975	0.62044	0.569765	0.435962	0.15617	0.0222825	-0.0789698	-0.0291672	-0.0542535	-0.107441	-0.104023	-0.0641579	-0.164903	-0.272138	-0.351348
deviations:Dbp_133	1.44203	1.44203	1.44203	1.44203	1.44203	1.44203	1.41833	1.30634	1.33395	1.3635	1.34309	1.33405	1.34711	1.36037	1.35635	1.35535	1.19501	1.14784	1.16083	1.11886	1.1123	1.11161	1.23143	1.14291	1.25616	1.26888	1.2844	1.43932	1.44382	1.31017	1.16133	1.00362	0.83211	0.642138	0.463599	0.27202	0.0123311	-0.211289	-0.474222	-0.571208	-0.602011	-0.544545	-0.594735	-0.566039	-0.579324	-0.493398	-0.504269	-0.440661	-0.366814
deviations:Jun_126	-0.486674	-0.486674	-0.486674	-0.486674	-0.486674	-0.486674	-0.277781	-0.0956328	0.131561	0.19772	0.308279	0.420255	0.352957	0.438251	0.468986	0.408114	0.508204	0.497028	0.514025	0.61392	0.705533	0.833642	0.940607	1.07732	1.1779	1.31926	1.44385	1.44083	1.5	1.44262	1.36934	1.37159	1.32448	1.23437	1.20131	1.13973	1.0491	1.02017	1.05189	0.982046	1.12116	1.13358	1.15763	1.13738	1.15723	1.17234	1.13765	1.07084	1.04083
deviations:Junb_127	-1.5	-1.5	-1.5	-1.5	-1.5	-1.5	-1.5	-1.5	-1.27798	-1.12011	-1.00279	-0.790709	-0.734232	-0.544657	-0.428465	-0.376823	-0.292721	-0.236963	-0.13583	0.0421943	0.277999	0.518767	0.69529	0.910973	1.04387	1.16861	1.36403	1.37258	1.3786	1.28731	1.15118	1.04356	0.985962	0.915108	0.850753	0.826251	0.757126	0.621785	0.695898	0.761754	0.973325	1.04575	1.14374	1.2604	1.28683	1.32642	1.33219	1.34835	1.35973
deviations:Naif1_637	1.20139	1.20139	1.20139	1.20139	1.20139	1.20139	1.33338	1.39166	1.15595	1.04183	1.06006	0.931656	0.74447	0.840451	0.942129	0.710334	0.951033	0.759468	0.595455	0.780634	0.867395	0.85449	1.02646	1.09195	1.2281	1.08714	1.36687	1.31526	1.39388	1.5	1.38174	1.36653	1.34338	1.2483	1.05615	0.651685	0.706538	0.638398	0.299366	0.223392	0.123712	0.160513	0.13252	0.0610257	0.0167593	0.0376308	0.212687	0.016595	-0.118365
deviations:X9430076C15Rik_128	-0.56827	-0.56827	-0.56827	-0.56827	-0.56827	-0.56827	-0.638306	-0.6976	-0.639748	-0.640772	-0.584734	-0.558513	-0.539582	-0.468213	-0.515397	-0.464874	-0.557863	-0.611254	-0.482825	-0.546142	-0.404303	-0.406897	-0.391705	-0.420364	-0.410966	-0.31935	-0.28536	0.0185074	0.404157	0.580987	0.811151	0.980901	1.2167	1.38981	1.5	1.5	1.5	1.5	1.5	1.5	1.5	1.5	1.5	1.5	1.5	1.5	1.35461	1.27492	1.22732
deviations:Jdp2_114	0.855517	0.855517	0.855517	0.855517	0.855517	0.855517	0.786181	0.738716	0.807328	0.763615	0.855062	0.922647	0.90473	0.853404	0.838223	0.681696	0.70539	0.710662	0.75641	0.781497	0.863288	0.859156	0.807714	0.700277	0.70318	0.693802	0.846044	0.780106	0.839806	0.812803	0.719029	0.789334	0.836988	0.957152	1.09205	1.13273	1.12324	1.03556	1.00298	0.940947	0.995804	1.02069	0.948724	0.807233	0.786946	0.781458	0.705271	0.584362	0.611402
deviations:Stat6_753	-1.47417	-1.47417	-1.47417	-1.47417	-1.47417	-1.47417	-1.48389	-1.46634	-1.4845	-1.5	-1.49543	-1.48477	-1.46791	-1.46513	-1.47259	-1.4621	-1.46231	-1.44571	-1.45327	-1.44529	-1.43419	-1.44332	-1.43783	-1.42992	-1.40493	-1.37	-1.31824	-1.28185	-1.18793	-1.03258	-0.852878	-0.66792	-0.473703	-0.27531	-0.0644681	0.122431	0.323103	0.519558	0.707022	0.835305	0.913079	0.953573	0.994302	1.02622	1.03441	1.05821	1.08911	1.09722	1.05366
deviations:Fosb_98	-1.5	-1.5	-1.5	-1.5	-1.5	-1.5	-1.5	-1.5	-1.5	-1.438	-1.34241	-1.16552	-1.04785	-0.824751	-0.719956	-0.641933	-0.504253	-0.410508	-0.298586	-0.177283	0.00797518	0.180718	0.357464	0.5539	0.700684	0.87844	1.02843	1.00307	1.0214	0.909508	0.918332	0.845746	0.873205	0.879956	0.828785	0.764836	0.724617	0.656307	0.688995	0.732794	0.961236	1.03356	1.12842	1.14949	1.15778	1.22946	1.26616	1.30281	1.31753
deviations:Gli3_155	-1.37564	-1.37564	-1.37564	-1.37564	-1.37564	-1.37564	-1.41504	-1.3648	-1.34828	-1.35384	-1.35224	-1.29603	-1.29237	-1.23879	-1.1975	-1.15952	-1.13921	-1.07295	-1.03891	-0.996446	-1.00083	-1.02699	-0.999295	-0.984643	-0.973784	-0.987162	-0.969687	-0.958979	-0.930622	-0.944019	-0.965418	-0.964912	-0.865954	-0.84748	-0.773065	-0.737445	-0.680119	-0.622916	-0.544292	-0.463944	-0.37369	-0.284023	-0.154857	-0.121542	-0.102409	-0.0530643	-0.0210495	0.103831	0.10748
deviations:Gli1_801	-1.30081	-1.30081	-1.30081	-1.30081	-1.30081	-1.30081	-1.38574	-1.3565	-1.38239	-1.35481	-1.41281	-1.40554	-1.36299	-1.33706	-1.2714	-1.23125	-1.24321	-1.10647	-1.09794	-1.07108	-1.1451	-1.0648	-1.00357	-0.975554	-0.968987	-0.957184	-0.969628	-0.886694	-0.914896	-0.926632	-0.936801	-0.850485	-0.812734	-0.776444	-0.747594	-0.715825	-0.709963	-0.671423	-0.647009	-0.526776	-0.422305	-0.351146	-0.246923	-0.138746	-0.109016	-0.020334	0.0561237	0.172829	0.186729
deviations:Gli2_815	-1.30081	-1.30081	-1.30081	-1.30081	-1.30081	-1.30081	-1.38574	-1.3565	-1.38239	-1.35481	-1.41281	-1.40554	-1.36299	-1.33706	-1.2714	-1.23125	-1.24321	-1.10647	-1.09794	-1.07108	-1.1451	-1.0648	-1.00357	-0.975554	-0.968987	-0.957184	-0.969628	-0.886694	-0.914896	-0.926632	-0.936801	-0.850485	-0.812734	-0.776444	-0.747594	-0.715825	-0.709963	-0.671423	-0.647009	-0.526776	-0.422305	-0.351146	-0.246923	-0.138746	-0.109016	-0.020334	0.0561237	0.172829	0.186729
deviations:Egr3_183	-1.18982	-1.18982	-1.18982	-1.18982	-1.18982	-1.18982	-1.21753	-1.24605	-1.2686	-1.25523	-1.2194	-1.23351	-1.21249	-1.21693	-1.17996	-1.20379	-1.19075	-1.18719	-1.16157	-1.14653	-1.14431	-1.17128	-1.1935	-1.20718	-1.21458	-1.23406	-1.20238	-1.13469	-1.12118	-1.11018	-1.08058	-1.0483	-0.989134	-0.941965	-0.918154	-0.836075	-0.764269	-0.692858	-0.665832	-0.566666	-0.512291	-0.420149	-0.367244	-0.308932	-0.20146	-0.0782121	-0.014309	0.0819674	0.151902
deviations:Egr4_234	-1.15789	-1.15789	-1.15789	-1.15789	-1.15789	-1.15789	-1.18745	-1.21653	-1.20502	-1.19492	-1.18363	-1.19378	-1.17802	-1.15557	-1.11596	-1.14759	-1.17481	-1.16782	-1.13647	-1.1544	-1.15605	-1.14248	-1.14974	-1.16261	-1.1657	-1.18713	-1.15933	-1.11259	-1.12069	-1.10009	-1.05983	-1.03735	-1.03864	-1.02229	-0.986874	-0.947479	-0.869824	-0.783651	-0.732575	-0.639119	-0.569543	-0.496968	-0.437798	-0.329158	-0.224699	-0.0985256	0.00332506	0.0662657	0.112596
deviations:Zfp410_196	-1.0361	-1.0361	-1.0361	-1.0361	-1.0361	-1.0361	-1.10439	-1.16101	-1.11365	-1.13412	-1.25601	-1.33958	-1.34419	-1.3596	-1.33786	-1.36199	-1.28515	-1.20859	-1.1736	-1.12565	-1.12169	-0.979523	-0.935959	-0.959733	-0.99276	-0.959235	-0.961634	-0.994274	-0.986425	-0.960549	-1.0657	-1.06225	-1.08783	-1.04968	-0.981927	-0.872666	-0.883845	-0.858472	-0.742725	-0.685555	-0.641643	-0.503757	-0.385984	-0.395207	-0.32836	-0.240754	-0.179547	-0.159081	-0.0520714
deviations:Egr2_188	-1.27822	-1.27822	-1.27822	-1.27822	-1.27822	-1.27822	-1.23688	-1.29762	-1.33711	-1.31535	-1.28517	-1.27972	-1.22874	-1.17844	-1.13841	-1.18267	-1.14453	-1.15711	-1.11366	-1.09542	-1.07669	-1.08839	-1.11087	-1.16425	-1.19653	-1.20105	-1.16186	-1.12147	-1.13228	-1.12724	-1.10402	-1.0618	-1.00558	-0.986049	-0.921248	-0.863747	-0.780409	-0.697508	-0.624902	-0.530565	-0.485181	-0.381817	-0.347735	-0.288538	-0.161571	-0.0387078	0.00543897	0.0738446	0.154629
[truncated: 51 more columns]
