# Supplementary material for: Macrophage inflammatory and regenerative response periodicity is programmed by cell cycle and chromatin state
Source: Mol Cell. Author manuscript; Available in PMC 2024 Jan 5. (PMC9831293; doi:10.1016/j.molcel.2022.11.017)
Supplement: Table S3 — Table 3: Gene scores of the trajectory analysis of M1 MF polarization. Related to Figure 1. [file NIHMS1855552-supplement-Table_S3.xls]

## Sheet: IFNG_traj2-GeneScoreMatrix-heat
	T.0_1	T.1_2	T.2_3	T.3_4	T.4_5	T.5_6	T.6_7	T.7_8	T.8_9	T.9_10	T.10_11	T.11_12	T.12_13	T.13_14	T.14_15	T.15_16	T.16_17	T.17_18	T.18_19	T.19_20	T.20_21	T.21_22	T.22_23	T.23_24	T.24_25	T.25_26	T.26_27	T.27_28	T.28_29	T.29_30	T.30_31	T.31_32	T.32_33	T.33_34	T.34_35	T.35_36	T.36_37	T.37_38	T.38_39	T.39_40	T.40_41	T.41_42	T.42_43	T.43_44	T.44_45	T.45_46	T.46_47	T.47_48	T.48_49
chr7:6430531B16Rik	1.5	1.5	1.5	1.5	1.5	1.5	1.5	1.5	1.5	1.5	1.5	1.5	1.5	1.5	1.5	1.5	1.43854	1.35318	1.35369	1.30003	1.28295	1.31924	1.19054	1.08875	1.08584	0.930214	0.836663	0.77051	0.655222	0.545871	0.436674	0.340232	0.224113	0.264733	0.237984	0.134004	0.0635022	-0.138232	-0.232905	-0.334515	-0.384797	-0.441191	-0.480951	-0.538248	-0.641302	-0.709338	-0.753155	-0.750695	-0.706032
chr8:A630001O12Rik	1.22607	1.22607	1.22607	1.22607	1.22607	1.22607	0.980523	0.879911	0.84361	0.850358	0.876191	0.914119	0.755856	0.829255	0.827895	0.863917	0.710249	0.835367	0.890795	1.00172	0.937502	0.937043	0.892417	0.964612	0.855328	0.762942	0.64386	0.594258	0.404665	0.264327	0.205931	0.20164	0.166836	0.201884	0.299213	0.358888	0.450171	0.609091	0.83345	0.93993	1.0901	1.04671	1.08111	0.990047	1.02267	0.8747	0.833691	0.7531	0.619546
chr7:Mir7062	1.5	1.5	1.5	1.5	1.5	1.5	1.5	1.5	1.5	1.5	1.5	1.5	1.5	1.4514	1.5	1.5	1.5	1.44629	1.34471	1.23182	1.18541	1.21089	1.20088	1.20381	1.1879	1.03918	0.859401	0.752807	0.677194	0.635501	0.494675	0.446347	0.40514	0.319486	0.229832	0.061225	-0.0899649	-0.241991	-0.314261	-0.322726	-0.423673	-0.431016	-0.506638	-0.716171	-0.758892	-0.859326	-0.879278	-0.863008	-0.858567
chr7:Adam8	1.5	1.5	1.5	1.5	1.5	1.5	1.5	1.5	1.5	1.5	1.5	1.5	1.5	1.5	1.5	1.5	1.5	1.42719	1.40829	1.29464	1.2706	1.3205	1.21112	1.14533	1.18309	1.08642	0.912756	0.87152	0.754353	0.683581	0.577369	0.479491	0.326305	0.315222	0.194973	0.0754704	-0.102457	-0.269354	-0.390159	-0.41139	-0.510805	-0.539523	-0.603594	-0.717204	-0.784452	-0.833058	-0.929177	-0.887537	-0.896204
chr7:Nav2	1.40761	1.40761	1.40761	1.40761	1.40761	1.40761	1.36271	1.24891	1.29359	1.28433	1.24471	1.28149	1.21467	1.18936	1.25092	1.23792	1.24541	1.27173	1.27719	1.15204	1.14671	1.19515	1.17362	1.17463	1.11718	0.980872	0.955706	0.863229	0.79585	0.770803	0.719816	0.622303	0.547689	0.58648	0.553545	0.554503	0.527534	0.461329	0.431127	0.366508	0.309035	0.265228	0.269509	0.271737	0.0854459	-0.0171155	-0.0808951	-0.0566156	0.0393643
chr11:Rptor	1.5	1.5	1.5	1.5	1.5	1.5	1.5	1.5	1.5	1.5	1.5	1.5	1.5	1.5	1.5	1.5	1.5	1.4608	1.38352	1.25319	1.2818	1.30155	1.16237	1.1265	0.964801	0.900507	0.719836	0.600242	0.634969	0.524744	0.486026	0.38496	0.209191	0.119772	0.060021	-0.0889913	-0.20836	-0.286083	-0.427263	-0.604784	-0.626125	-0.689629	-0.767034	-0.738976	-0.81625	-0.916671	-0.937966	-1.01687	-1.04993
chr17:Dusp1	1.5	1.5	1.5	1.5	1.5	1.5	1.43469	1.46207	1.5	1.5	1.49913	1.5	1.45343	1.40681	1.44065	1.5	1.5	1.42024	1.28665	1.15954	1.17748	1.12813	0.990972	1.05696	1.05931	0.864657	0.656762	0.709813	0.650011	0.669212	0.565595	0.470356	0.450878	0.406442	0.432688	0.495498	0.570973	0.585524	0.504163	0.516877	0.511642	0.649584	0.425094	0.456881	0.444682	0.241827	-0.0089937	-0.192353	-0.393528
chr5:Ncor2	1.5	1.5	1.5	1.5	1.5	1.5	1.5	1.5	1.5	1.5	1.49293	1.40283	1.28037	1.25624	1.23646	1.31798	1.32689	1.33673	1.3903	1.36547	1.34665	1.28485	1.34803	1.33092	1.2474	1.20118	1.05728	1.01567	0.97006	0.909098	0.752199	0.641402	0.616957	0.423205	0.241608	0.15664	0.0852867	0.0382004	-0.0680553	-0.0943892	-0.208722	-0.223349	-0.221338	-0.302097	-0.308391	-0.26615	-0.310484	-0.367538	-0.461171
chr13:Fgd3	1.5	1.5	1.5	1.5	1.5	1.5	1.5	1.5	1.5	1.5	1.5	1.5	1.5	1.5	1.5	1.49516	1.48387	1.34792	1.23315	1.17707	1.20934	1.18752	1.15006	1.07133	0.995396	0.930157	0.886017	0.7763	0.643724	0.580217	0.535243	0.411787	0.283941	0.166024	0.12399	0.0855754	0.033757	-0.029443	-0.105525	-0.136714	-0.0982495	-0.136174	-0.151323	-0.137942	-0.13661	-0.192757	-0.222891	-0.288426	-0.293082
chr5:Cux1	1.5	1.5	1.5	1.5	1.5	1.5	1.5	1.5	1.5	1.5	1.5	1.5	1.5	1.5	1.5	1.5	1.5	1.44503	1.49165	1.44113	1.46134	1.35295	1.24978	1.15353	1.04434	0.956997	0.85284	0.797141	0.751502	0.506494	0.36522	0.210284	0.0200914	-0.0570441	-0.0780064	-0.224508	-0.297772	-0.371096	-0.442115	-0.662293	-0.709134	-0.741905	-0.775461	-0.787794	-0.845175	-0.913353	-0.898352	-0.911678	-0.956254
chr2:Apbb1ip	1.5	1.5	1.5	1.5	1.5	1.5	1.5	1.5	1.5	1.5	1.5	1.48758	1.5	1.5	1.5	1.5	1.45379	1.35185	1.3479	1.29121	1.27878	1.29432	1.28835	1.25631	1.14716	1.0462	0.975082	1.02033	1.00679	0.891585	0.621944	0.477616	0.38376	0.266502	0.152916	0.070456	-0.0703688	-0.203811	-0.310077	-0.385376	-0.382944	-0.212061	-0.238905	-0.306062	-0.373127	-0.417494	-0.398312	-0.311809	-0.329532
chr11:Cd300lb	1.5	1.5	1.5	1.5	1.5	1.5	1.5	1.5	1.5	1.5	1.5	1.47347	1.3546	1.32492	1.35368	1.40777	1.39696	1.31813	1.25014	1.18817	1.17817	1.24369	1.16528	1.21823	1.21757	1.25059	1.27412	1.1745	1.20851	1.21823	1.15378	1.01055	0.814758	0.735863	0.556381	0.439767	0.217094	0.0246817	-0.0649644	-0.252449	-0.429967	-0.605093	-0.598127	-0.517797	-0.566872	-0.609734	-0.603531	-0.656859	-0.634614
chr19:4930554I06Rik	1.5	1.5	1.5	1.5	1.5	1.5	1.5	1.5	1.5	1.5	1.5	1.5	1.32409	1.2672	1.22178	1.05027	0.8317	0.846743	0.985702	0.923336	0.954266	0.93479	1.03973	0.973742	1.0688	1.10277	1.11435	1.02729	0.841664	0.648057	0.501492	0.355677	0.204138	0.0105355	-0.146471	-0.364108	-0.423562	-0.451361	-0.602949	-0.556276	-0.587443	-0.676168	-0.659535	-0.59694	-0.614842	-0.619488	-0.650437	-0.632787	-0.657362
chr16:A230028O05Rik	1.5	1.5	1.5	1.5	1.5	1.5	1.15261	1.0214	1.20916	1.27473	1.38145	1.46813	1.40805	1.32305	1.37751	1.29531	1.14562	1.18093	1.24144	1.04423	0.92029	0.683134	0.679532	0.64749	0.535226	0.42336	0.410114	0.319006	0.226656	0.0857608	-0.0619563	-0.0700639	-0.0778524	-0.193233	-0.234493	-5.85e-05	0.053002	0.328589	0.525746	0.665148	0.80685	0.996269	1.16062	1.3242	1.31739	1.27287	1.15209	1.07704	0.890241
chr15:Pvt1	1.5	1.5	1.5	1.5	1.5	1.5	1.5	1.5	1.5	1.5	1.5	1.5	1.49458	1.45174	1.38211	1.24228	1.24971	1.18803	1.09995	1.02427	0.894583	0.872214	0.878367	0.828197	0.82068	0.73512	0.618743	0.457732	0.394469	0.160905	0.0707847	0.0535197	0.0296773	-0.0658839	-0.041677	-0.120299	-0.118688	-0.157246	-0.213538	-0.203097	-0.111097	-0.0580688	-0.103498	-0.205675	-0.15471	-0.24467	-0.288681	-0.387633	-0.352773
chr1:Agap1	1.5	1.5	1.5	1.5	1.5	1.5	1.5	1.5	1.5	1.5	1.5	1.5	1.5	1.5	1.5	1.43901	1.28468	1.31554	1.22221	1.23579	1.25006	1.2409	1.18728	1.17448	1.1476	1.25454	1.17922	1.206	1.04526	1.00234	0.812441	0.570857	0.370616	0.189993	0.0818233	-0.0270578	-0.222479	-0.39313	-0.548819	-0.656905	-0.859273	-0.940353	-0.97684	-0.969055	-0.932995	-0.976946	-1.08712	-1.14805	-1.09633
chr9:Cx3cr1	1.5	1.5	1.5	1.5	1.5	1.5	1.47977	1.47992	1.42737	1.48137	1.39977	1.39133	1.43711	1.35367	1.23061	1.16749	1.15255	1.22688	1.24602	1.30651	1.19225	1.25601	1.24018	1.16564	1.17521	1.27359	1.27129	1.2549	1.14457	1.03963	0.911692	0.782929	0.684705	0.587477	0.516587	0.367038	0.214608	0.126898	-0.0465567	-0.0662601	-0.151756	-0.203775	-0.1907	-0.224761	-0.221318	-0.284602	-0.277893	-0.346755	-0.337081
chr12:Adssl1	1.5	1.5	1.5	1.5	1.5	1.5	1.5	1.5	1.38413	1.42714	1.42978	1.45321	1.5	1.5	1.5	1.45957	1.40968	1.46243	1.37088	1.39976	1.4361	1.42464	1.29602	1.13337	1.2001	1.10019	1.05149	0.978287	0.819143	0.793792	0.70503	0.545812	0.446464	0.605413	0.602715	0.435235	0.124958	-0.0128687	-0.0647141	-0.0949512	-0.199497	-0.277282	-0.334767	-0.454764	-0.692147	-0.747653	-0.774564	-0.563724	-0.550832
chr18:Mbp	1.5	1.5	1.5	1.5	1.5	1.5	1.5	1.5	1.5	1.5	1.5	1.5	1.5	1.5	1.45998	1.40134	1.38342	1.28442	1.18942	1.20974	1.10979	1.01838	0.998695	0.978637	0.943161	0.865189	0.850569	0.819376	0.729965	0.669492	0.524393	0.422683	0.381762	0.403811	0.298282	0.209955	0.0739766	-0.0645238	-0.253034	-0.248895	-0.344418	-0.37366	-0.425158	-0.395085	-0.505598	-0.616757	-0.681285	-0.623134	-0.598547
chr1:Pid1	1.5	1.5	1.5	1.5	1.5	1.5	1.5	1.5	1.5	1.5	1.5	1.5	1.5	1.5	1.5	1.41985	1.354	1.24556	1.15851	1.13008	1.13036	1.04276	0.87424	0.791759	0.801434	0.763911	0.622092	0.595848	0.535143	0.516909	0.288653	0.0564714	-0.152523	-0.145763	-0.290929	-0.294969	-0.367588	-0.35028	-0.445539	-0.403422	-0.309885	-0.110586	0.10349	0.354566	0.394644	0.51415	0.419533	0.523011	0.558813
chr1:D730003I15Rik	1.5	1.5	1.5	1.5	1.5	1.5	1.5	1.5	1.5	1.5	1.5	1.5	1.5	1.41576	1.24237	1.23714	1.36631	1.16113	1.15501	1.06174	1.09277	1.01846	0.901209	0.93647	0.860497	0.953502	0.707996	0.433328	0.442592	0.217788	0.243347	0.207939	0.0642912	0.259333	0.254442	0.322451	0.136019	0.179479	0.155551	0.0263673	0.102067	0.0662206	-0.0400053	-0.0504191	-0.34022	-0.293064	-0.321331	-0.343333	-0.355795
chr10:1110002J07Rik	1.5	1.5	1.5	1.5	1.5	1.5	1.5	1.5	1.5	1.5	1.5	1.5	1.41031	1.29713	1.23022	1.15646	1.08747	1.03384	0.948781	0.812539	0.765922	0.636688	0.41372	0.270481	0.205843	0.192352	0.151226	0.28356	0.191551	0.152762	0.0552024	-0.0553906	-0.00846292	0.253716	0.439624	0.495816	0.567618	0.588685	0.524032	0.597764	0.496273	0.470744	0.559587	0.665599	0.462347	0.328548	0.211863	0.0765351	-0.0494124
chr5:Pcdh7	1.5	1.5	1.5	1.5	1.5	1.5	1.5	1.5	1.5	1.5	1.5	1.5	1.5	1.5	1.49649	1.44227	1.28522	1.121	0.929101	0.820605	0.645047	0.562476	0.497281	0.373367	0.332042	0.208884	0.10771	0.0639655	0.0038322	-0.134346	-0.290087	-0.464998	-0.563007	-0.675643	-0.770964	-0.870673	-0.875189	-0.928883	-1.07181	-1.15016	-1.19684	-1.19585	-1.2056	-1.1848	-1.24747	-1.23777	-1.1656	-1.22148	-1.23799
chr19:Ahnak	1.5	1.5	1.5	1.5	1.5	1.5	1.5	1.5	1.5	1.5	1.5	1.47723	1.34697	1.30585	1.28426	1.28894	1.1147	1.0676	0.846248	0.734329	0.691545	0.583697	0.542776	0.596048	0.505148	0.443037	0.359907	0.400149	0.317535	0.316005	0.448493	0.462541	0.382548	0.386595	0.317906	0.334886	0.406407	0.387797	0.347107	0.313585	0.365918	0.228547	0.264723	0.295995	0.197351	0.180222	0.052601	-0.135316	-0.180617
chr15:Cyth4	1.5	1.5	1.5	1.5	1.5	1.5	1.5	1.5	1.5	1.5	1.5	1.5	1.5	1.5	1.5	1.3527	1.22386	1.25487	1.29247	1.21557	1.09457	1.03486	1.07052	1.01196	1.05759	0.952759	0.922485	0.824197	0.604176	0.466479	0.314569	0.302961	0.121347	-0.149969	-0.254526	-0.31754	-0.346236	-0.4698	-0.579543	-0.634479	-0.693468	-0.706872	-0.822493	-0.83999	-0.906864	-0.914777	-1.03573	-1.0456	-0.94964
chr13:Pde4d	1.5	1.5	1.5	1.5	1.5	1.5	1.5	1.5	1.5	1.5	1.43676	1.37345	1.37328	1.37687	1.33228	1.21383	1.28825	1.21995	1.19579	1.19524	1.28926	1.25951	1.2199	1.25411	1.26656	1.26133	1.28031	1.22524	1.17705	1.04413	1.01419	0.717169	0.654813	0.468313	0.200509	-0.058186	-0.229665	-0.368577	-0.59921	-0.609155	-0.599414	-0.77874	-0.829337	-1.02679	-1.11571	-1.06096	-1.02825	-1.13509	-1.23985
chr3:Mir3092	1.5	1.5	1.5	1.5	1.5	1.5	1.5	1.5	1.5	1.23743	1.10828	1.11299	1.01943	1.07203	1.03665	1.11464	1.32071	1.43368	1.49949	1.5	1.5	1.5	1.5	1.5	1.44998	1.36269	0.964299	0.519618	0.332459	0.069553	0.167984	-0.106034	-0.212181	-0.196897	-0.410255	-0.486118	-0.461562	-0.418083	-0.321581	-0.359011	-0.441634	-0.668436	-0.743379	-0.814962	-0.696471	-0.638499	-0.579667	-0.592024	-0.549836
chr13:Hist1h4a	1.29903	1.29903	1.29903	1.29903	1.29903	1.29903	1.06689	0.798596	1.07449	0.792045	0.928458	1.10193	1.00748	1.09261	1.09644	1.14733	1.09717	1.11102	1.05993	0.936051	0.981458	0.889531	0.571594	0.519683	0.318417	0.33422	0.3394	0.371575	0.442458	0.503159	0.428115	0.479907	0.320169	0.539109	0.455123	0.719727	0.493199	0.360183	0.489331	0.433003	0.474002	0.41541	0.487651	0.671766	0.57315	0.482288	0.243935	0.523853	0.562868
chr13:Hist1h1a	1.29169	1.29169	1.29169	1.29169	1.29169	1.29169	1.05067	0.762936	1.02637	0.774888	0.885575	1.07903	0.988706	1.06373	1.02782	1.08994	1.04485	1.06357	1.00448	0.889986	0.926698	0.835592	0.49905	0.456229	0.276429	0.310591	0.304171	0.314343	0.366803	0.420109	0.365168	0.415996	0.272444	0.473802	0.413322	0.694066	0.466123	0.355426	0.529977	0.510787	0.579321	0.530881	0.612074	0.784345	0.694957	0.629353	0.366329	0.653617	0.707162
chr4:Hspb7	1.5	1.5	1.5	1.5	1.5	1.5	1.5	1.5	1.5	1.5	1.5	1.5	1.5	1.5	1.5	1.28257	1.22989	1.07625	1.03867	0.809841	0.758836	0.595355	0.602389	0.453099	0.311019	0.191028	0.225634	0.0750095	-0.116008	-0.111524	-0.215967	-0.39653	-0.383687	-0.321614	-0.126496	-0.166544	-0.161767	-0.197578	-0.131743	-0.0900053	-0.146852	0.0212518	-0.00362488	-0.0043151	-0.237689	-0.565568	-0.586413	-0.578932	-0.616413
chr5:2900026A02Rik	1.5	1.5	1.5	1.5	1.5	1.5	1.5	1.5	1.5	1.5	1.47751	1.36093	1.3779	1.41532	1.40568	1.38658	1.27399	1.17946	1.17726	1.37106	1.39753	1.30339	1.30426	1.155	1.00924	1.03442	0.969382	0.921173	0.872439	0.675099	0.510949	0.443252	0.367653	0.308359	0.213261	0.124776	-0.14034	-0.256272	-0.352101	-0.478763	-0.519003	-0.715817	-0.876689	-0.915251	-1.01046	-1.0312	-1.03661	-1.01112	-0.983453
chr7:Xylt1	1.5	1.5	1.5	1.5	1.5	1.5	1.5	1.5	1.5	1.5	1.5	1.5	1.5	1.5	1.5	1.4907	1.44867	1.33722	1.23648	1.21616	1.13862	1.16907	0.939197	0.899065	0.956374	0.982178	0.88244	0.7897	0.778673	0.729981	0.662882	0.642605	0.430337	0.403856	0.320096	0.134215	-0.0902578	-0.279477	-0.407461	-0.641052	-0.818664	-1.00341	-1.21937	-1.3631	-1.4188	-1.43711	-1.41055	-1.39151	-1.29741
chr8:Cacna1a	1.5	1.5	1.5	1.5	1.5	1.5	1.5	1.5	1.5	1.5	1.5	1.5	1.5	1.5	1.5	1.5	1.33192	1.28556	1.15574	1.07527	0.9762	0.92802	0.977427	0.937703	0.882388	0.803325	0.835818	0.788547	0.717689	0.592585	0.485773	0.295551	0.16349	0.00940807	-0.0927714	-0.152089	-0.310361	-0.456342	-0.537624	-0.597272	-0.593143	-0.641235	-0.573538	-0.643779	-0.736036	-0.785097	-0.940207	-0.904677	-0.985814
chr3:S100a2	1.5	1.5	1.5	1.5	1.5	1.5	1.5	1.5	1.31402	1.28769	1.40615	1.24071	1.0448	0.957682	1.15027	1.12625	1.21845	0.900896	0.771184	0.711323	0.777773	0.346349	0.464485	0.243589	0.132622	-0.183547	-0.428157	-0.598266	-0.674686	-0.929844	-0.866659	-0.94669	-0.61752	-0.574364	-0.272456	0.0218752	0.221848	0.702807	0.66887	0.893176	1.12667	1.16375	1.29895	1.00173	0.960004	0.820844	0.701401	0.655233	0.346257
chr13:Ell2	1.5	1.5	1.5	1.5	1.5	1.5	1.5	1.5	1.5	1.5	1.5	1.5	1.5	1.5	1.5	1.44732	1.24492	1.16696	1.07047	1.06486	1.01995	0.921488	0.802884	0.897068	0.734777	0.715223	0.639697	0.613813	0.474585	0.317962	0.118028	-0.100104	-0.151482	-0.232122	-0.395631	-0.393639	-0.546196	-0.592084	-0.719323	-0.742633	-0.800776	-0.766369	-0.82637	-0.85227	-0.866137	-0.916938	-0.996805	-0.962921	-0.898539
chr10:Mir763	1.5	1.5	1.5	1.5	1.5	1.5	1.5	1.5	1.5	1.5	1.5	1.5	1.5	1.5	1.5	1.5	1.39587	1.15208	0.95966	0.965158	0.747883	0.575495	0.546144	0.459201	0.465289	0.448001	0.271367	0.259724	0.265233	0.131852	0.18061	0.165666	0.182468	0.170091	0.0886694	0.0331786	-0.114009	-0.132023	-0.277787	-0.388267	-0.395308	-0.674619	-0.754608	-0.906867	-1.00629	-1.01327	-1.13386	-1.10891	-1.17671
chr13:Hist1h3a	1.32835	1.32835	1.32835	1.32835	1.32835	1.32835	1.15	0.906187	1.23668	0.937474	1.11799	1.27374	1.12186	1.15215	1.21938	1.28658	1.18554	1.22276	1.224	1.08413	1.14833	1.05643	0.747215	0.7462	0.601958	0.570373	0.552012	0.578756	0.611116	0.594735	0.519508	0.532298	0.318902	0.513343	0.359982	0.502721	0.291468	0.0620705	0.179568	0.168047	0.265781	0.173118	0.260519	0.490203	0.373678	0.315777	0.0868522	0.399943	0.474858
chr4:Plin2	1.5	1.5	1.5	1.5	1.5	1.5	1.5	1.5	1.5	1.5	1.5	1.5	1.41809	1.17182	1.09173	1.08653	0.924569	0.724672	0.733541	0.721841	0.609705	0.707748	0.773647	0.773337	0.841389	0.929491	0.896521	0.891989	0.846083	0.692756	0.65446	0.691285	0.663458	0.53207	0.526869	0.479872	0.371616	0.354549	0.294732	0.295749	0.234818	0.016319	-0.108372	-0.211748	-0.217206	-0.361386	-0.4529	-0.562929	-0.579993
chr10:Slc16a10	1.5	1.5	1.5	1.5	1.5	1.5	1.5	1.5	1.5	1.5	1.5	1.5	1.5	1.5	1.38584	1.37095	1.32352	1.26337	1.17123	1.09612	1.1582	1.09618	0.951043	0.933793	0.974805	1.00477	0.894091	0.883083	0.729327	0.660122	0.595062	0.426121	0.30117	0.185036	0.0336192	0.0387056	0.0715007	0.103817	-0.0995654	-0.137169	-0.164345	-0.188413	-0.105941	-0.0232533	0.0183661	0.00777231	-0.0923521	-0.213642	-0.315928
chr7:Tpcn2	1.5	1.5	1.5	1.5	1.5	1.5	1.5	1.5	1.5	1.5	1.5	1.5	1.4318	1.43983	1.42765	1.35696	1.14873	1.19844	1.20143	1.27566	1.23509	1.14884	1.17742	1.15994	1.11211	1.16813	1.08867	1.12604	0.979299	0.723423	0.601429	0.515036	0.445649	0.416988	0.482942	0.425525	0.222116	0.217605	0.143411	0.0806445	0.10074	-0.0253733	-0.000178566	-0.011708	-0.218143	-0.358812	-0.418984	-0.393307	-0.512217
chr19:Sgms1	1.5	1.5	1.5	1.5	1.5	1.5	1.5	1.5	1.5	1.5	1.5	1.5	1.34722	1.26207	1.23852	1.1304	1.05286	0.988872	1.01535	0.93983	1.00647	0.873486	0.859172	0.884672	0.782579	0.706452	0.593009	0.44241	0.332329	0.180783	0.0133034	-0.193767	-0.282014	-0.361406	-0.43297	-0.666999	-0.708103	-0.79689	-0.848159	-0.913836	-0.947564	-1.0084	-0.988818	-1.01564	-0.996065	-1.07284	-1.0275	-0.958996	-0.87573
chr12:AI463170	1.5	1.5	1.5	1.5	1.5	1.5	1.49013	1.37616	1.33767	1.29168	1.08501	0.971336	0.973376	1.02255	0.839203	0.798295	1.0648	1.14214	1.22471	1.11274	0.916949	0.802198	0.710941	0.441243	0.26813	0.175166	0.0139392	-0.0404801	-0.240673	-0.530625	-0.548319	-0.139628	-0.139469	0.116104	0.488927	0.56486	0.409547	0.465296	0.325512	0.273956	0.324426	0.355532	0.0324207	0.0210975	-0.215045	-0.241155	-0.268704	0.190346	0.202105
chr2:Plcb4	1.5	1.5	1.5	1.5	1.5	1.5	1.5	1.5	1.5	1.5	1.5	1.5	1.5	1.5	1.48584	1.44814	1.28595	1.14281	1.11902	0.994865	0.894954	0.891599	0.963729	0.797757	0.820925	0.682804	0.691652	0.686288	0.654718	0.480989	0.406562	0.348584	0.201643	0.18597	0.0461229	-0.0310612	-0.162518	-0.313402	-0.428239	-0.441677	-0.499498	-0.585323	-0.657962	-0.624136	-0.793588	-0.740115	-0.79206	-0.757238	-0.847456
chr17:Trem2	1.5	1.5	1.5	1.5	1.5	1.5	1.5	1.5	1.5	1.5	1.5	1.5	1.5	1.33088	1.31676	1.12444	1.05436	1.15702	1.16479	0.987756	1.07925	1.10412	1.09177	1.19486	1.19111	1.14065	1.10416	1.14635	1.14116	1.22989	1.2947	1.03721	0.802063	0.455402	0.225451	0.148021	0.0749422	0.0916321	-0.0916518	-0.28808	-0.546991	-0.726074	-0.634254	-0.66985	-0.573419	-0.7424	-0.720328	-0.738255	-0.918722
chr5:AI839979	1.5	1.5	1.5	1.5	1.5	1.5	1.5	1.5	1.30081	1.31595	1.34687	1.5	1.39445	1.28068	1.41639	1.40697	1.36019	1.34065	1.34948	1.45749	1.21285	1.02476	0.850284	1.11589	0.894081	0.873872	0.824377	0.817636	0.655092	0.590453	0.422808	0.280496	0.293043	0.350438	0.140729	0.237227	-0.0602776	-0.102003	-0.336057	-0.282524	-0.0764464	0.0540339	0.0654849	0.0139776	-0.0150148	-0.0879354	-0.236616	-0.200356	-0.328979
chr11:Specc1	1.5	1.5	1.5	1.5	1.5	1.5	1.5	1.5	1.5	1.5	1.5	1.5	1.5	1.5	1.47722	1.4027	1.36741	1.42297	1.35767	1.39885	1.35337	1.20298	1.25507	1.2018	0.980913	0.880416	0.930587	0.836951	0.676899	0.740644	0.609871	0.506734	0.398156	0.252988	0.167035	0.338083	0.314036	0.21119	0.0644501	0.00755303	-0.299674	-0.326045	-0.353069	-0.287539	-0.327563	-0.275215	-0.505811	-0.543418	-0.649491
chr8:Mir23a	1.5	1.5	1.5	1.5	1.5	1.5	1.5	1.48375	1.16443	0.768767	0.441981	1.02556	1.26639	1.38776	1.37589	1.222	1.15291	0.879063	0.667104	0.616763	0.378279	0.663711	-0.0530618	-0.542155	-0.678807	-1.23355	-1.5	-1.5	-1.5	-1.5	-1.5	-1.5	-1.22922	-0.776556	-0.69272	-0.158344	0.197286	0.92187	1.15162	1.487	1.47423	1.5	1.5	0.852947	0.495232	0.35723	-0.268689	-0.338739	-1.05386
chr5:Magi2	1.5	1.5	1.5	1.5	1.5	1.5	1.5	1.5	1.5	1.5	1.5	1.5	1.5	1.5	1.31026	1.05294	0.882334	0.884539	0.715287	0.744197	0.80335	0.754692	0.712961	0.737349	0.620961	0.653087	0.782693	0.754747	0.725149	0.680597	0.429715	0.350619	0.162546	-0.0119164	-0.126822	-0.260498	-0.516508	-0.833916	-1.07196	-1.4047	-1.5	-1.5	-1.5	-1.5	-1.5	-1.5	-1.5	-1.47449	-1.3211
chr15:Ankrd33b	1.5	1.5	1.5	1.5	1.5	1.5	1.5	1.5	1.5	1.5	1.5	1.5	1.5	1.5	1.5	1.26531	1.19519	1.15412	1.20891	1.18309	1.08473	1.04529	0.955501	1.0709	0.940369	1.05668	1.15569	1.08202	1.06648	1.03173	0.971239	0.908858	0.706252	0.627322	0.380298	0.194888	-0.0289777	-0.203147	-0.339348	-0.435029	-0.567561	-0.683543	-0.76602	-0.807172	-0.871602	-0.912402	-0.900902	-0.908094	-0.840585
chr16:Magef1	1.5	1.5	1.5	1.5	1.5	1.5	1.31397	1.22224	1.27382	1.17604	1.27274	1.21788	1.4318	1.43446	1.38771	1.2752	1.0908	1.31199	1.16483	1.19575	1.2475	1.11117	1.00804	0.93666	1.0324	1.16399	1.40687	1.5	1.47243	1.41768	1.29136	1.10984	0.855488	0.761213	0.522133	0.422366	0.239203	-0.0459699	-0.243016	-0.368964	-0.327341	-0.500015	-0.484901	-0.447241	-0.424546	-0.513707	-0.487947	-0.486718	-0.536477
chr14:Mir6391	1.5	1.5	1.5	1.5	1.5	1.5	1.5	1.5	1.5	1.5	1.5	1.31391	1.394	1.30652	1.04338	1.03979	1.00803	1.01683	0.842152	0.716046	0.774886	0.618022	0.39496	0.410156	0.32206	0.262383	0.0957388	-0.0276566	-0.201148	-0.222995	-0.151766	-0.233136	-0.0575067	0.227829	0.0395983	0.0482268	0.235307	0.140955	0.0989868	-0.0528173	-0.14935	-0.216718	-0.367381	-0.567417	-0.814892	-0.746923	-0.755147	-0.944798	-0.845759
chr7:Zfp710	1.5	1.5	1.5	1.5	1.5	1.5	1.5	1.5	1.5	1.5	1.5	1.5	1.5	1.5	1.5	1.38936	1.16109	1.16476	1.34458	1.32457	1.16352	1.36323	1.14965	1.15644	1.21675	1.03716	0.970095	0.98024	0.941864	0.679617	0.594489	0.520014	0.263466	0.196781	0.0488633	-0.0581047	-0.168875	-0.251897	-0.268553	-0.399934	-0.43013	-0.363516	-0.451091	-0.380251	-0.441371	-0.541858	-0.665546	-0.655671	-0.662731
chr16:Abcc1	1.5	1.5	1.5	1.5	1.5	1.5	1.5	1.5	1.5	1.5	1.5	1.36889	1.37089	1.39856	1.2896	1.33288	1.29678	1.27605	1.35676	1.3895	1.21919	1.2718	1.31325	1.43101	1.32787	1.34521	1.20363	1.14918	0.983247	0.895907	0.765989	0.690492	0.379296	0.33378	0.105936	0.102288	-0.154667	-0.211673	-0.2488	-0.274744	-0.296972	-0.392603	-0.38654	-0.314754	-0.376455	-0.474282	-0.550314	-0.529363	-0.621026
chr6:Clec4d	1.5	1.5	1.5	1.5	1.5	1.5	1.5	1.5	1.44464	1.33943	1.34203	1.30243	1.32934	1.19646	1.1505	1.07653	1.06268	0.996009	0.73219	0.805411	0.727224	0.90899	0.934114	0.996211	1.1713	1.2945	1.37694	1.47289	1.42124	1.5	1.5	1.43556	1.16629	1.03436	0.817745	0.593845	0.44086	0.276564	-0.00671008	-0.175954	-0.50678	-0.580187	-0.486373	-0.556375	-0.614367	-0.526225	-0.5613	-0.717605	-0.778859
chr15:H2afy3	1.5	1.5	1.5	1.5	1.5	1.5	1.5	1.5	1.5	1.5	1.5	1.5	1.45002	1.37556	1.36594	1.32572	1.24323	1.31043	1.16861	1.0933	0.901819	0.845195	0.77293	0.742112	0.610549	0.475256	0.360084	0.246363	0.0600387	-0.0833973	-0.135048	-0.141549	-0.0653084	-0.0963718	-0.150276	-0.121088	-0.137478	-0.112805	-0.114371	-0.0955269	-0.0417831	0.0100881	-0.0664637	-0.266228	-0.286173	-0.334888	-0.365746	-0.423779	-0.548664
chr14:Fhit	1.5	1.5	1.5	1.5	1.5	1.5	1.5	1.5	1.5	1.5	1.5	1.5	1.35119	1.14869	1.08323	0.9451	0.823096	0.725351	0.46533	0.461091	0.488582	0.478049	0.333589	0.321727	0.460564	0.449606	0.528609	0.632897	0.679835	0.677408	0.503475	0.237921	0.0829765	-0.0688137	-0.293752	-0.571756	-0.820255	-0.986221	-1.32914	-1.5	-1.5	-1.5	-1.5	-1.5	-1.5	-1.5	-1.5	-1.5	-1.5
chr1:Cdk18	1.5	1.5	1.5	1.5	1.5	1.5	1.5	1.44597	1.5	1.5	1.5	1.5	1.5	1.5	1.5	1.45281	1.42087	1.32858	1.45715	1.20943	1.20273	1.08525	1.08927	1.11615	1.17086	1.09466	1.07893	1.0003	0.933783	0.69029	0.671437	0.539207	0.487129	0.389799	0.409715	0.280409	0.143705	-0.0209893	-0.166002	-0.212687	-0.105621	-0.190318	-0.326085	-0.434947	-0.516021	-0.66436	-0.672432	-0.589301	-0.582515
chr13:Cdkal1	1.5	1.5	1.5	1.5	1.5	1.5	1.5	1.5	1.5	1.5	1.5	1.5	1.5	1.48896	1.4079	1.29438	1.32903	1.24581	1.07385	1.05176	1.0784	1.01023	0.972584	1.02996	0.945145	0.922712	0.99885	0.941105	0.860831	0.841751	0.559832	0.264147	0.161433	0.0915504	-0.061304	-0.213879	-0.32279	-0.708715	-0.9318	-1.06791	-1.24165	-1.21428	-1.22499	-1.24334	-1.33773	-1.35946	-1.37722	-1.5	-1.5
chr1:Plxna2	1.5	1.5	1.5	1.5	1.5	1.5	1.5	1.5	1.5	1.5	1.5	1.43028	1.35368	1.31677	1.15117	1.23852	1.17059	1.01168	0.861676	0.899937	1.01231	1.00972	0.961338	1.07903	1.04003	0.992814	0.967496	0.941206	0.901001	0.820759	0.631573	0.382465	0.360998	0.13012	-0.0189222	-0.21965	-0.366055	-0.560845	-0.862766	-1.02516	-1.16361	-1.31889	-1.38049	-1.5	-1.5	-1.5	-1.5	-1.5	-1.45401
chr19:Lipa	1.5	1.5	1.5	1.5	1.5	1.5	1.5	1.43759	1.5	1.45378	1.49612	1.49636	1.2809	1.10645	1.14058	1.14023	1.26028	1.43874	1.44689	1.33417	1.47085	1.48139	1.4019	1.48241	1.5	1.5	1.49215	1.31226	1.16878	1.2003	0.946385	0.605001	0.368799	0.266771	0.146029	-0.0322655	-0.0880733	-0.140131	-0.266364	-0.405058	-0.57636	-0.53997	-0.549828	-0.480091	-0.474668	-0.594569	-0.588823	-0.718018	-0.796509
chr17:Rasgrp3	1.5	1.5	1.5	1.5	1.5	1.5	1.5	1.5	1.5	1.5	1.5	1.5	1.5	1.5	1.44927	1.31088	1.17389	1.20483	1.19895	1.08758	1.03777	1.01476	1.04875	0.95619	0.952899	1.003	1.01753	1.12071	1.05893	1.05819	0.957543	0.766065	0.570935	0.443083	0.321303	0.193872	-0.0379802	-0.0922849	-0.321352	-0.51009	-0.719598	-0.756124	-0.640733	-0.674175	-0.733986	-0.730118	-0.731869	-0.638216	-0.665907
chr4:Tctex1d4	1.5	1.5	1.5	1.5	1.5	1.5	1.5	1.5	1.5	1.5	1.5	1.5	1.5	1.5	1.5	1.49625	1.19182	1.18616	1.24897	1.051	0.788597	0.585214	0.414364	0.538285	0.565953	0.841652	0.543851	0.473751	0.399669	0.376827	0.463118	0.899778	0.788353	0.782031	0.679907	0.60208	0.00509509	0.408077	0.363389	0.373709	0.295803	0.0283666	-0.293452	-0.247174	-0.297771	-0.117555	-0.270885	-0.032996	-0.163497
chr10:Hmga2	1.5	1.5	1.5	1.5	1.5	1.5	1.5	1.5	1.5	1.5	1.5	1.5	1.5	1.5	1.47793	1.43605	1.34209	1.17382	1.01746	1.05058	0.877211	0.750261	0.703788	0.560425	0.528897	0.547986	0.419589	0.432299	0.318642	0.175774	0.211081	0.197542	0.158543	0.188422	0.157042	0.0794311	-0.124285	-0.168194	-0.365698	-0.359092	-0.363963	-0.639188	-0.733932	-0.853899	-0.947876	-1.01974	-1.09174	-1.02491	-1.06518
chr4:4930515B02Rik	1.5	1.5	1.5	1.5	1.5	1.5	1.5	1.5	1.5	1.5	1.5	1.5	1.5	1.5	1.45307	1.3736	1.33136	1.25898	1.11172	1.01261	0.904458	0.75661	0.608077	0.69407	0.738312	0.760253	0.664299	0.574551	0.608937	0.613212	0.489024	0.455146	0.543915	0.694024	0.643402	0.498842	0.395511	0.35116	0.35826	0.288837	0.289684	0.272729	0.0347601	-0.130553	-0.408167	-0.389586	-0.43305	-0.564707	-0.543985
chr8:Hmox1	1.5	1.5	1.5	1.5	1.5	1.5	1.35136	1.35349	1.32913	1.29804	1.17606	1.20402	1.46207	1.5	1.5	1.46382	1.21319	1.3676	1.45006	1.40021	1.27032	1.16457	0.965632	0.846191	0.853609	1.05827	1.26312	1.39535	1.22636	1.33342	1.21824	1.20503	1.07035	1.0969	1.07539	0.683622	0.435322	0.0167856	-0.331878	-0.279609	-0.577635	-0.647841	-0.629092	-0.652994	-0.743239	-0.845364	-0.809873	-0.852584	-0.723818
chrX:Mir222	1.5	1.5	1.5	1.5	1.5	1.5	1.5	1.49026	1.5	1.5	1.46453	1.3173	1.21263	0.982946	0.792803	0.820307	0.714965	0.694092	0.506927	0.371224	-0.0131511	-0.327705	-0.46155	-0.684527	-0.72614	-0.883194	-1.19793	-1.5	-1.5	-1.5	-1.5	-1.5	-1.5	-1.5	-1.47482	-1.37191	-1.19572	-1.03466	-0.79672	-0.676629	-0.428662	-0.543761	-0.529126	-0.635773	-0.470034	-0.636173	-0.468073	-0.616769	-0.685932
chr17:3300005D01Rik	1.5	1.5	1.5	1.5	1.5	1.5	1.5	1.5	1.35239	1.12077	0.942263	1.02018	0.707518	0.711444	0.666906	0.424276	0.506433	0.500492	0.849842	0.858109	1.09295	1.22357	1.12044	1.21238	1.05943	1.04512	1.09621	0.733033	0.67456	0.48754	0.483968	0.408529	0.392203	0.15791	0.409697	0.424838	0.544041	0.622804	0.777999	0.634972	0.585838	0.450917	0.271051	0.0801331	0.209718	-0.00449402	-0.106871	-0.272783	-0.270804
chr9:Fat3	1.5	1.5	1.5	1.5	1.5	1.5	1.5	1.5	1.5	1.5	1.5	1.5	1.5	1.5	1.5	1.25176	1.24354	1.26324	1.2194	1.20629	1.13351	1.18325	1.09552	1.05737	0.782339	0.590994	0.587021	0.416857	0.052813	-0.183238	-0.441356	-0.719107	-0.944647	-1.19497	-1.2991	-1.10627	-1.11877	-1.13744	-1.29113	-1.27025	-1.28688	-1.2484	-1.1239	-1.08071	-0.924012	-0.86021	-0.976394	-0.907961	-0.889905
chr6:Emp1	1.5	1.5	1.5	1.5	1.5	1.5	1.5	1.5	1.5	1.5	1.39439	1.5	1.5	1.34186	1.29499	1.13026	1.20283	1.28988	1.14191	1.21121	1.02152	0.930742	0.736834	0.776339	0.887125	0.883697	0.956831	0.820404	0.792363	0.778253	0.556824	0.628373	0.560751	0.484097	0.285748	0.322885	0.190281	0.109584	0.166041	0.00684636	-0.0697345	-0.0446475	-0.106586	-0.145587	-0.185596	-0.327037	-0.539788	-0.563439	-0.543276
chr1:Mir1231	1.5	1.5	1.5	1.5	1.5	1.5	1.5	1.33669	1.3407	1.31209	1.33029	1.41073	1.49658	1.45784	1.40271	1.5	1.5	1.5	1.5	1.5	1.42202	1.36058	1.28216	1.11883	1.06233	1.23112	1.22732	1.13813	1.02649	1.13323	0.971112	0.739528	0.561782	0.372342	0.198687	0.0417184	-0.237817	-0.47717	-0.59232	-0.749793	-1.07827	-1.11616	-1.09814	-1.15306	-1.17014	-1.18382	-1.18719	-1.11598	-1.03053
chr17:Synj2	1.5	1.5	1.5	1.5	1.5	1.5	1.5	1.5	1.5	1.5	1.5	1.34533	1.34687	1.35875	1.22773	1.10906	1.07715	1.13052	0.976346	0.884886	0.924518	0.884452	1.11862	1.03114	1.1185	0.962203	0.971801	0.955765	0.871307	0.836114	0.828698	0.659567	0.704379	0.530353	0.433621	0.162426	0.109789	-0.00943704	-0.215156	-0.484964	-0.55509	-0.736637	-0.771722	-0.936632	-0.985902	-1.00552	-1.12603	-1.06824	-1.00908
chr11:Metrnl	1.5	1.5	1.5	1.5	1.5	1.5	1.5	1.5	1.5	1.5	1.5	1.27133	1.21455	1.2033	1.08803	0.947012	0.968716	0.988449	0.88231	0.823625	0.797813	0.854619	1.08488	1.37883	1.35843	1.35587	1.23461	1.27039	1.12634	1.09406	0.977058	0.782956	0.655118	0.33966	0.0596276	-0.176205	-0.0756794	-0.0841723	-0.253255	-0.266754	-0.347579	-0.425862	-0.434769	-0.528908	-0.62919	-0.729661	-0.679977	-1.07993	-1.13428
chr6:B230319C09Rik	1.5	1.5	1.5	1.5	1.5	1.5	1.5	1.48456	1.5	1.45978	1.46394	1.39484	1.01759	1.05604	1.07249	1.07606	1.37918	1.38765	1.39431	1.45691	1.37312	1.30897	1.26448	1.21063	1.16557	1.20762	1.09867	0.736137	0.685239	0.901405	0.655612	0.680281	0.838755	0.930965	0.94704	0.951654	0.639705	0.520458	0.386579	0.290228	-0.087709	-0.194503	-0.153877	-0.525743	-0.785083	-0.778657	-0.878149	-0.734807	-0.969786
chr2:Fam129b	1.5	1.5	1.5	1.5	1.5	1.5	1.5	1.5	1.45537	1.49924	1.5	1.5	1.5	1.40471	1.48605	1.45622	1.5	1.29361	1.24079	1.16003	0.933576	0.803924	0.693241	0.591861	0.660754	0.596295	0.477662	0.420558	0.562611	0.460065	0.441204	0.561485	0.502176	0.568566	0.564303	0.487661	0.379641	0.550714	0.500818	0.483878	0.380676	0.272541	0.167657	0.0421741	-0.10464	-0.214962	-0.289358	-0.240176	-0.480189
chr12:Syne3	1.5	1.5	1.5	1.5	1.5	1.5	1.5	1.43484	1.22212	1.00433	0.918933	0.853465	0.741753	0.818603	0.879867	0.823622	0.643642	0.798587	0.675345	0.60607	0.621762	0.610049	0.556659	0.516754	0.278441	0.234782	0.308955	0.35525	0.114712	0.000802681	0.123091	0.168283	0.360355	0.448774	0.515311	0.66574	0.765155	0.761449	0.858039	0.842234	1.05231	0.912865	0.747388	0.581501	0.475723	0.404474	0.434508	0.29461	0.257526
chr3:Maml3	1.5	1.5	1.5	1.5	1.5	1.5	1.5	1.5	1.5	1.5	1.5	1.5	1.5	1.5	1.35541	1.5	1.371	1.27556	1.27933	1.1496	0.917722	0.947295	0.972759	1.18145	1.03923	0.894716	0.738213	0.586296	0.536708	0.358215	0.186018	-0.0680538	-0.0967002	-0.0647	-0.447105	-0.337441	-0.46384	-0.554126	-0.532153	-0.59798	-0.602301	-0.454965	-0.273109	-0.408027	-0.569872	-0.43666	-0.610364	-0.454083	-0.394975
chr17:Runx2	1.5	1.5	1.5	1.5	1.5	1.5	1.5	1.5	1.5	1.5	1.5	1.4777	1.16924	1.16384	1.31045	1.14632	0.985095	1.05094	1.02471	0.961433	0.813632	0.771327	0.76938	0.821052	0.755261	0.723523	0.699216	0.655872	0.694391	0.634022	0.524268	0.524146	0.365705	0.208769	0.149079	-0.00538842	-0.353419	-0.422184	-0.599383	-0.854565	-0.968248	-1.18543	-1.30691	-1.30779	-1.39684	-1.39717	-1.48858	-1.4754	-1.38364
chr1:Plekhm3	1.5	1.5	1.5	1.5	1.5	1.5	1.41631	1.41627	1.28318	1.44176	1.5	1.5	1.5	1.45322	1.5	1.5	1.429	1.5	1.5	1.5	1.5	1.34411	1.29676	1.28816	1.27655	0.990213	0.920104	0.972439	0.749324	0.65688	0.43812	0.17613	0.0360601	-0.123172	-0.13982	-0.231048	-0.239341	-0.335762	-0.422	-0.396048	-0.313597	-0.212714	-0.224145	-0.156374	-0.185294	-0.315271	-0.354274	-0.354362	-0.373916
chr5:C130050O18Rik	1.5	1.5	1.5	1.5	1.5	1.5	1.5	1.5	1.5	1.5	1.5	1.5	1.5	1.5	1.47688	1.2838	1.26132	1.14854	1.21233	1.37826	1.45336	1.25651	1.24937	1.12591	1.2464	1.16667	0.979134	0.806582	0.661756	0.488605	0.271827	0.186901	0.290946	0.225793	0.0932787	0.0907096	0.236371	0.264441	0.158146	-0.143429	-0.364707	-0.422089	-0.64621	-0.807383	-0.879453	-0.892361	-0.964934	-1.00825	-0.98774
chr1:Tnfrsf11a	1.5	1.5	1.5	1.5	1.5	1.5	1.5	1.5	1.5	1.5	1.5	1.5	1.48715	1.34925	1.20612	1.0334	0.91521	0.907857	0.804232	0.630387	0.608447	0.691184	0.792629	0.581143	0.599066	0.674536	0.623692	0.740449	0.6073	0.485729	0.480714	0.307312	0.0945423	-0.0221579	0.0454682	0.068471	0.104729	0.147666	0.0867917	0.186435	0.192619	0.201727	0.253782	0.35235	0.255278	0.269797	0.194597	-0.0633504	-0.149083
chr1:Nenf	1.5	1.5	1.5	1.5	1.5	1.5	1.44679	1.31332	1.06546	1.00531	1.21352	1.35835	1.31512	1.13202	0.989064	0.939792	0.987386	0.973473	0.939162	0.845312	0.95487	0.722109	0.77698	0.861905	0.866409	1.19896	1.25589	1.02114	0.968898	0.88451	0.884224	0.852172	0.987573	0.96907	0.919964	0.820944	0.573617	0.596454	0.648713	0.580389	0.507431	0.385219	0.295665	0.22837	-0.0134185	-0.0757389	-0.0853123	-0.217523	-0.314695
chr1:2310043L19Rik	1.5	1.5	1.5	1.5	1.5	1.5	1.5	1.5	1.5	1.5	1.3409	1.48415	1.45655	1.5	1.30324	1.20845	1.2087	0.896918	0.803178	0.749626	0.539725	0.524212	0.331034	0.46538	0.0428613	0.176024	-0.00584323	0.0170949	0.0901469	-0.119033	-0.174313	-0.104509	-0.128559	-0.0631197	0.159087	0.362277	0.462833	0.568151	0.706025	0.702128	0.875486	0.818159	0.815066	0.823641	0.805931	0.423044	0.267167	-0.0502024	-0.0662689
chr9:Hexa	1.5	1.5	1.5	1.5	1.5	1.5	1.5	1.5	1.5	1.5	1.5	1.5	1.5	1.5	1.35925	1.22109	1.24584	1.27834	1.12847	1.33853	1.16063	0.951736	0.958776	0.89689	0.969341	1.06117	1.0652	0.851678	0.691486	0.785226	0.673399	0.846571	0.627838	0.450057	0.278883	-0.0338236	-0.259222	-0.554165	-0.7676	-0.697415	-0.900912	-1.16386	-1.28775	-1.33247	-1.35589	-1.4264	-1.20114	-1.22505	-1.33106
chr2:5031425F14Rik	1.5	1.5	1.5	1.5	1.5	1.5	1.5	1.5	1.5	1.48371	1.29894	1.2901	1.14901	1.10363	0.981753	0.827833	0.757173	0.721234	0.764924	0.659276	0.632942	0.788082	0.666774	0.686878	0.652011	0.575438	0.629921	0.7642	0.706511	0.532674	0.530665	0.635965	0.524486	0.48305	0.603419	0.515933	0.541137	0.498555	0.316721	0.299443	0.359905	0.30382	0.359795	0.281299	0.244636	-0.0854518	-0.242859	-0.519915	-0.678061
chr1:Pam	1.5	1.5	1.5	1.5	1.5	1.5	1.5	1.5	1.5	1.5	1.5	1.5	1.5	1.5	1.5	1.5	1.39191	1.2823	1.21078	1.17066	1.14409	1.04739	1.14425	1.07243	1.10276	1.03496	1.07229	1.09812	1.10754	1.11556	0.895291	0.693247	0.697397	0.422684	0.3971	0.238115	0.109474	-0.0245733	-0.18896	-0.319903	-0.515805	-0.546184	-0.591389	-0.651206	-0.675692	-0.694456	-0.662809	-0.670326	-0.743449
chr2:Slc24a3	1.5	1.5	1.5	1.5	1.5	1.5	1.5	1.5	1.4732	1.5	1.5	1.49002	1.5	1.5	1.5	1.46784	1.44722	1.39008	1.5	1.36664	1.25684	1.22655	1.02187	0.772774	0.728706	0.685035	0.622832	0.643268	0.510404	0.46235	0.441575	0.16801	-0.0317557	-0.141035	-0.432511	-0.548674	-0.720943	-0.799006	-1.10824	-1.15838	-1.4994	-1.5	-1.46153	-1.5	-1.5	-1.5	-1.48861	-1.45223	-1.41813
chr13:Card19	1.5	1.5	1.5	1.5	1.5	1.5	1.43393	1.47169	1.5	1.5	1.36567	1.22574	1.20739	0.890695	0.889712	0.838943	0.89273	1.08231	0.79072	0.627056	0.709896	0.799653	0.789758	0.970886	1.04695	1.03011	1.5	1.3363	1.19069	1.35117	1.14542	1.08624	0.778276	0.908949	0.813881	0.667644	0.505836	0.177153	0.164671	0.4192	0.370582	0.467742	0.550394	0.545523	0.46535	0.162141	0.131637	0.0104429	-0.0789279
chr14:Mir3075	1.5	1.5	1.5	1.5	1.5	1.5	1.43181	1.32715	1.26347	1.16096	0.922538	0.806768	0.85081	0.921533	0.781712	0.869956	1.02922	1.09646	1.13095	0.933577	0.787643	1.20252	1.11222	1.13622	0.937367	1.07406	0.927019	0.751607	0.691273	0.826976	0.687301	0.687964	0.142189	0.256596	0.337693	0.480613	0.402086	0.480489	0.387457	0.302993	-0.00592277	-0.00285625	-0.0686045	0.116128	-0.0317785	-0.266777	-0.203362	-0.306597	-0.452428
chr15:Mtss1	1.37331	1.37331	1.37331	1.37331	1.37331	1.37331	1.35035	1.22263	1.10595	1.31713	1.31275	1.29566	1.25795	1.25655	1.17485	1.18665	1.07367	1.21303	1.35286	1.28337	1.24664	1.25965	1.09551	1.05511	0.93036	0.993038	0.987104	1.03215	0.696101	0.62454	0.692872	0.618241	0.493035	0.347379	0.263082	0.308109	-0.0244969	-0.430977	-0.585388	-0.805618	-1.08891	-1.19087	-1.39946	-1.5	-1.5	-1.5	-1.5	-1.5	-1.5
chr7:Cebpa	1.5	1.5	1.5	1.5	1.5	1.5	1.5	1.5	1.5	1.5	1.44611	1.5	1.41837	1.5	1.35577	1.06004	0.975958	0.990217	0.984762	1.01525	0.977049	1.14852	0.740597	0.791561	0.940089	1.09465	1.33359	1.38447	1.16885	1.18079	0.909956	0.633039	0.196825	0.620338	0.498425	0.267111	0.124043	-0.0879054	-0.161866	-0.111282	-0.502698	-0.413366	-0.0880393	0.234183	0.138283	0.110733	-0.230325	-0.351181	-0.365577
chr3:Pdlim5	1.5	1.5	1.5	1.5	1.5	1.5	1.5	1.46083	1.44345	1.5	1.38101	1.26582	1.18097	1.13495	1.34162	1.10858	1.29826	1.35747	1.42885	1.26431	1.08743	1.11896	0.98521	0.894066	0.966626	0.758016	0.851108	0.605839	0.357867	0.324416	0.449177	0.341367	0.0704879	-0.189602	-0.288168	-0.683944	-1.01235	-1.31324	-1.5	-1.5	-1.5	-1.5	-1.5	-1.5	-1.5	-1.5	-1.5	-1.5	-1.4064
chr13:Cdk20	1.5	1.5	1.5	1.5	1.5	1.5	1.4802	1.5	1.4197	1.5	1.5	1.5	1.5	1.5	1.5	1.46576	1.40516	1.3221	1.0939	1.15807	0.875532	0.919321	0.947673	1.03365	0.995865	0.859075	0.894255	0.766955	0.660895	0.640229	0.564243	0.637286	0.618738	0.637933	0.628094	0.588044	0.518817	0.324726	0.275246	0.0871218	0.0433599	-0.129748	-0.280878	-0.529126	-0.632765	-0.621142	-0.795641	-0.643584	-0.465807
chr4:Zc3h12a	1.5	1.5	1.5	1.5	1.5	1.5	1.5	1.46019	1.5	1.41963	1.45311	1.41259	1.5	1.36316	1.0598	0.949562	1.00848	1.10182	0.919294	1.01134	0.953397	0.746973	0.806929	0.791063	0.940724	0.919821	1.05678	1.04166	0.620879	0.543738	0.701916	0.651505	0.892427	0.781374	0.41412	0.347102	0.14548	-0.299911	-0.569166	-0.723512	-0.983154	-1.5	-1.5	-1.5	-1.5	-1.5	-1.5	-1.5	-1.5
chr16:Vps8	1.5	1.5	1.5	1.5	1.5	1.5	1.38794	1.47034	1.42177	1.38582	1.34326	1.44546	1.45073	1.46167	1.40332	1.26625	1.29453	1.45745	1.36751	1.5	1.5	1.5	1.31383	1.32413	1.32862	1.33574	1.41146	1.30661	1.10528	1.05388	0.911355	0.673845	0.576112	0.49064	0.298357	0.142738	-0.0436998	-0.311944	-0.353471	-0.419898	-0.55149	-0.570348	-0.517376	-0.504279	-0.495254	-0.441952	-0.361511	-0.387071	-0.458655
chr7:Prkcb	1.5	1.5	1.5	1.5	1.5	1.5	1.5	1.5	1.5	1.5	1.5	1.5	1.5	1.47373	1.42657	1.40542	1.31486	1.24432	1.28032	1.23433	1.2472	1.19634	1.219	1.21258	1.15631	1.18687	1.16347	1.13156	1.15209	0.979695	0.703873	0.467217	0.344473	0.0901804	-0.0494393	-0.151014	-0.217607	-0.408799	-0.465331	-0.564577	-0.601954	-0.418757	-0.20627	-0.0841565	0.0842178	0.0870919	0.215127	0.205033	0.176087
chr19:Sh3pxd2a	1.5	1.5	1.5	1.5	1.5	1.5	1.37133	1.29728	1.18016	1.20429	1.20235	1.08782	0.990324	0.994415	0.888002	0.961936	0.902425	1.14582	1.28635	1.37667	1.39016	1.40417	1.5	1.5	1.5	1.37862	1.37714	1.38362	1.19599	1.07813	0.920844	0.677256	0.586914	0.433318	0.38151	0.370936	0.484472	0.285082	0.255194	0.290773	0.1675	0.352477	0.473404	0.327069	0.328153	0.29815	0.107636	-0.124969	-0.221905
chr13:Tgfbi	1.41555	1.41555	1.41555	1.41555	1.41555	1.41555	1.10597	0.941219	1.13883	1.10012	1.13113	1.17206	0.986146	0.959791	1.01028	0.891386	0.917869	0.962576	0.820798	0.743657	0.763233	0.642532	0.556449	0.486551	0.484726	0.337325	0.250314	0.127145	0.102259	0.117631	0.113893	0.188401	0.259915	0.477216	0.595908	0.760621	0.671433	0.901807	0.93021	0.914461	1.06018	1.10036	1.07434	1.01961	0.867538	0.890109	0.799366	0.938523	0.618124
chr8:Pkd1l2	1.5	1.5	1.5	1.5	1.5	1.5	1.5	1.5	1.48735	1.49588	1.4428	1.38738	1.34936	1.42538	1.38736	1.25899	1.31973	1.31961	1.33121	1.31644	1.23666	1.14964	1.18352	1.09343	0.847378	0.890285	0.816206	0.662803	0.554216	0.52616	0.346052	0.266279	0.303165	0.347115	0.401608	0.438207	0.301478	0.453483	0.46282	0.416827	0.381491	0.422616	0.42019	0.234971	0.043744	-0.110535	-0.172383	-0.20712	-0.424365
chr6:Iqsec1	1.5	1.5	1.5	1.5	1.5	1.5	1.47155	1.38842	1.25451	1.32733	1.32562	1.40165	1.35037	1.31766	1.12642	1.03904	1.02277	1.18764	1.19147	1.19683	1.16336	1.19509	1.11906	1.22534	1.26874	1.38519	1.5	1.5	1.42231	1.34229	1.23833	0.982605	0.766221	0.681009	0.53457	0.377328	0.150705	-0.0253988	-0.23774	-0.431507	-0.56499	-0.700141	-0.785213	-0.858226	-0.994528	-1.11595	-1.07085	-1.04924	-1.14393
chr5:Spp1	1.5	1.5	1.5	1.5	1.5	1.5	1.5	1.5	1.5	1.5	1.5	1.43411	1.26772	1.27335	1.02934	0.979713	0.664707	0.631581	0.463639	0.589178	0.570685	0.377881	0.192698	0.220889	0.109554	-0.00534225	0.00236856	0.0400727	-0.171092	-0.0579526	-0.221869	-0.249018	-0.294827	-0.10117	-0.28264	-0.205385	0.0565879	-0.0404974	-0.0580324	0.0791901	-0.165737	-0.243856	-0.279809	-0.263733	-0.189247	-0.199959	-0.328506	-0.500914	-0.430872
chr7:Kcnn4	1.5	1.5	1.5	1.5	1.5	1.5	1.5	1.5	1.5	1.3574	1.15774	1.33803	1.15019	0.969338	0.700652	0.347063	0.226834	0.415319	0.299131	0.126912	0.291486	-0.062377	-0.310548	-0.436375	-0.524971	-0.582838	-0.597143	-0.682287	-0.847679	-0.999246	-1.0551	-0.962206	-0.753275	-0.955193	-0.628161	-0.439862	-0.0624494	-0.202415	-0.00520478	0.0902617	0.407962	0.655424	0.578007	0.639604	0.861343	0.767038	0.622234	0.320627	0.337569
chr8:Osgin1	1.5	1.5	1.5	1.5	1.5	1.5	1.35051	1.30907	1.26199	1.10432	0.870467	1.02873	1.09647	1.27305	1.19773	1.1488	1.08686	1.38477	1.48502	1.5	1.5	1.5	1.5	1.5	1.48148	1.39144	1.28508	1.25007	0.958722	1.09294	0.98074	0.733224	0.763294	0.627098	0.481662	0.518442	0.387354	0.198411	0.0149058	-0.0730853	-0.487187	-0.767602	-0.72031	-0.987907	-1.15353	-1.08513	-1.27407	-1.28113	-1.23382
chr3:Mir760	1.5	1.5	1.5	1.5	1.5	1.5	1.5	1.5	1.5	1.5	1.5	1.5	1.33225	1.5	1.5	1.43109	1.22	1.11892	1.20464	1.09316	1.12443	1.10323	0.905651	0.979637	0.864501	0.931206	0.945367	0.677992	0.636562	0.243143	0.0626162	-0.0376128	0.326668	0.145864	0.49084	0.250716	0.166196	0.0487552	0.0477426	-0.0440919	0.150348	0.0923784	0.0687184	-0.395382	-0.401305	-0.686879	-0.786556	-0.674355	-0.618569
chr3:Fndc3b	1.5	1.5	1.5	1.5	1.5	1.5	1.5	1.5	1.24007	1.24454	1.07091	0.952024	0.721989	0.805761	0.683299	0.858711	0.999953	1.17935	1.28102	1.46744	1.43219	1.5	1.5	1.5	1.5	1.5	1.36505	1.04743	0.861563	0.617767	0.746642	0.52981	0.270799	0.245869	0.00432092	-0.185732	-0.285266	-0.202926	-0.139384	-0.258701	-0.488989	-0.850692	-0.888223	-0.867562	-0.847368	-0.730383	-0.756276	-0.824641	-0.887087
chr1:Tnr	1.5	1.5	1.5	1.5	1.5	1.5	1.5	1.5	1.5	1.5	1.5	1.5	1.48958	1.5	1.5	1.37017	1.27232	1.25834	1.13326	1.31461	1.14952	0.885536	0.759342	0.695504	0.554191	0.434892	0.357279	0.250845	0.0573792	-0.118833	-0.383292	-0.571686	-0.605167	-0.690631	-0.700338	-0.623229	-0.663115	-0.905494	-0.997716	-1.10486	-1.20702	-1.29127	-1.23214	-1.16716	-1.13532	-1.03902	-0.921221	-0.761806	-0.622296
chr1:Tmem37	1.5	1.5	1.5	1.5	1.5	1.5	1.5	1.5	1.22153	1.18799	1.17919	1.22446	1.1804	1.11578	0.919318	0.843239	0.855388	0.91153	0.832703	0.856262	0.924193	0.866617	0.676287	0.852024	0.982858	0.799306	0.779114	0.786082	0.816453	1.01566	1.00285	0.843412	0.993261	0.86818	0.709288	0.61671	0.701594	0.649171	0.639071	0.607876	0.404719	0.312708	0.258183	0.0868674	-0.0034391	-0.0747644	-0.095631	-0.253455	-0.409142
chrX:Mir221	1.5	1.5	1.5	1.5	1.5	1.5	1.5	1.5	1.5	1.5	1.5	1.5	1.5	1.44237	1.01353	1.26646	1.3199	0.950897	0.559154	0.335394	-0.0890678	-0.310864	-0.439779	-0.515581	-0.685882	-0.594141	-1.19217	-1.3719	-1.36976	-1.39789	-1.5	-1.49264	-1.46135	-1.36205	-1.23646	-0.971981	-1.09978	-0.929489	-0.931723	-0.753218	-0.580992	-0.339691	-0.438625	-0.230993	-0.324858	-0.610312	-0.431654	-0.256137	-0.330098
chr13:Gm5086	1.49011	1.49011	1.49011	1.49011	1.49011	1.49011	1.26137	1.37111	1.09874	1.0642	1.16026	1.15136	1.13974	1.26505	1.21176	1.21471	1.19454	1.24321	1.10715	1.26052	1.19158	1.13708	1.241	1.24819	1.26055	1.3109	1.30356	1.25893	1.19873	1.30189	1.25548	1.10337	1.03929	0.659951	0.582238	0.407887	0.470233	0.341295	0.24062	0.0914334	-0.0303249	-0.25918	-0.187979	-0.300001	-0.350426	-0.384075	-0.251766	-0.447665	-0.452059
chr4:Guca2b	1.5	1.5	1.5	1.5	1.5	1.5	1.5	1.5	1.5	1.5	1.5	1.5	1.49375	1.5	1.39371	1.21075	1.25471	1.22457	1.15648	0.984364	0.876213	0.949887	0.933639	1.12106	1.01425	1.22628	1.24672	1.07224	0.62981	0.40199	0.309009	0.135867	0.0381971	-0.0106391	-0.177556	-0.225074	-0.555754	-0.640041	-0.589049	-0.339307	-0.306602	-0.296017	-0.385885	-0.420102	-0.452056	-0.603328	-0.578176	-0.509945	-0.53767
chr7:Mical2	1.5	1.5	1.5	1.5	1.5	1.5	1.5	1.5	1.5	1.5	1.5	1.38441	1.31454	1.42702	1.33112	1.27903	1.2231	1.22773	1.07309	1.03063	1.19744	1.08702	0.975131	0.789833	0.686027	0.536937	0.597967	0.349016	0.0228525	-0.129363	-0.225987	-0.308667	-0.0764088	0.0974887	0.112527	0.0180492	-0.0732721	-0.192728	-0.174313	0.0505191	0.0713075	0.0661415	-0.0727073	-0.382971	-0.656593	-0.839151	-0.841343	-0.836965	-0.863203
chr1:Ncoa2	1.5	1.5	1.5	1.5	1.5	1.5	1.5	1.5	1.5	1.5	1.19743	1.32716	1.29194	1.34761	1.40645	1.27214	1.28354	1.17361	1.21366	1.30961	1.3026	1.4317	1.33197	0.999335	0.951581	0.717463	0.558542	0.444124	0.541752	0.560477	0.476537	0.226944	-0.0623735	-0.359171	-0.198916	-0.513904	-0.685113	-0.638348	-0.810747	-1.20343	-1.47352	-1.5	-1.49452	-1.5	-1.5	-1.5	-1.31921	-1.03025	-0.94308
chr14:Msra	1.5	1.5	1.5	1.5	1.5	1.5	1.5	1.5	1.5	1.24255	1.45125	1.5	1.35817	1.11823	0.981951	1.10724	1.20982	1.42757	1.45455	1.47393	1.48742	1.45208	1.3837	1.45969	1.47201	1.36742	1.1547	1.0317	0.781429	0.771082	0.470803	0.346342	0.0961667	-0.00728847	-0.142041	-0.301154	-0.245357	-0.207975	-0.185249	-0.27738	-0.597196	-0.55834	-0.624372	-0.579484	-0.663148	-0.671699	-0.607079	-0.734392	-1.01608
chr8:Csgalnact1	1.5	1.5	1.5	1.5	1.5	1.5	1.5	1.5	1.5	1.5	1.5	1.5	1.5	1.5	1.5	1.47199	1.30797	1.22163	1.08793	0.99478	1.03175	0.89782	0.918349	1.01005	0.92571	1.00296	0.833299	0.866794	0.765154	0.649137	0.538318	0.276241	0.175862	0.132576	-0.0754031	-0.12908	-0.201862	-0.215461	-0.321159	-0.398279	-0.332193	-0.3835	-0.334529	-0.35034	-0.530958	-0.583639	-0.603698	-0.734387	-0.887475
chr11:E230016K23Rik	1.5	1.5	1.5	1.5	1.5	1.5	1.5	1.5	1.4662	1.35187	1.30788	1.49101	1.39611	1.36515	1.3519	1.37686	1.39569	1.44167	1.5	1.37666	1.425	1.32984	1.25005	1.32158	1.31838	1.35014	1.28749	1.22973	1.02428	0.871726	0.707436	0.597222	0.531356	0.36391	0.104091	-0.0779191	-0.384586	-0.264876	-0.243438	-0.187196	-0.2805	-0.298217	-0.285513	-0.23545	-0.235936	-0.137203	-0.161114	-0.0586152	-0.296001
chr1:Steap3	1.5	1.5	1.5	1.5	1.5	1.5	1.5	1.5	1.5	1.5	1.5	1.5	1.39582	1.30204	1.20393	1.10535	1.09944	1.11134	1.14062	1.15604	1.10832	1.01609	0.900866	0.943383	0.963427	0.771285	0.792106	0.666214	0.40969	0.288135	0.189078	0.0977145	0.281107	0.299726	0.311382	0.411594	0.280473	0.183176	0.132794	-0.012949	-0.169968	-0.419639	-0.537426	-0.810581	-0.917014	-1.00067	-1.37283	-1.39795	-1.5
chr10:Glipr1	1.44779	1.44779	1.44779	1.44779	1.44779	1.44779	0.996576	1.01145	1.03376	0.998256	0.929136	1.23053	1.21175	1.27251	1.29777	1.12987	1.24606	1.42395	1.30771	1.20683	1.27356	1.1352	0.940081	0.80336	0.911139	0.777027	0.891006	0.801785	0.553651	0.544587	0.615573	0.443098	0.554882	0.353312	0.352734	0.191041	0.146008	0.0472158	-0.0831059	-0.209258	-0.522883	-0.589389	-0.513084	-0.614354	-0.416411	-0.424003	-0.418298	-0.343081	-0.252146
chr10:Mir7688	1.5	1.5	1.5	1.5	1.5	1.5	1.5	1.5	1.5	1.5	1.5	1.5	1.5	1.5	1.5	1.35159	1.19516	0.870471	0.718309	0.693248	0.500777	0.176467	0.280305	0.329077	0.0285544	-0.126953	0.112574	-0.0771212	-0.22887	-0.3825	-0.364037	-0.22104	-0.317158	-0.561109	-0.789879	-0.474701	-0.056788	-0.00958915	0.160066	0.354905	0.39739	0.39428	0.27567	0.182155	0.284425	0.493834	0.519467	0.144208	-0.0575034
chr5:Med13l	1.5	1.5	1.5	1.5	1.5	1.5	1.5	1.5	1.5	1.5	1.5	1.5	1.5	1.5	1.5	1.47805	1.5	1.19488	0.817056	0.797944	0.791713	0.855908	0.766887	1.01349	0.949042	0.894102	0.866233	0.762426	0.652713	0.829131	0.660258	0.386434	0.25626	0.399821	0.0089207	0.0452135	-0.186912	-0.29895	-0.39645	-0.555801	-0.730409	-0.677357	-0.644452	-0.803464	-1.14195	-0.993048	-1.15004	-1.17084	-1.30388
chr5:Tmem129	1.47698	1.47698	1.47698	1.47698	1.47698	1.47698	1.18523	1.04053	1.11879	1.06002	1.33746	1.17255	1.13552	0.779128	0.716837	0.931882	0.506051	0.748823	0.940975	1.15558	1.01644	0.770989	0.752596	0.744698	0.69746	0.813946	0.67495	0.544067	0.783919	0.469757	0.264204	0.0673586	0.241384	0.0582183	0.235794	0.456238	0.230937	0.315977	0.625493	0.253584	0.400491	0.333428	0.547023	0.531033	0.736326	0.519942	0.552358	0.453412	0.468916
chr6:Pbp2	1.5	1.5	1.5	1.5	1.5	1.5	1.5	1.5	1.5	1.5	1.40805	1.1733	1.46035	1.5	1.35901	1.26252	1.10279	1.06406	1.02755	0.936866	0.867034	0.654326	0.669937	0.567478	0.40963	0.501691	0.612783	0.740258	0.849806	0.93647	0.944081	1.02675	0.972153	1.02474	0.848841	0.93546	0.624069	0.56707	0.619211	0.581422	0.536289	0.427027	0.184557	0.125098	0.0261625	0.0147213	-0.346688	-0.375454	-0.353902
chr8:Adcy7	1.5	1.5	1.5	1.5	1.5	1.5	1.47011	1.49885	1.5	1.5	1.5	1.5	1.5	1.5	1.36407	1.2484	1.218	1.18231	1.13696	0.873063	0.694196	0.474293	0.495348	0.504741	0.547611	0.468076	0.408912	0.237679	0.253353	0.183328	0.148484	0.087394	0.170983	0.2157	0.227766	0.257515	0.271626	0.197104	0.170063	0.0279234	-0.0489399	-0.195975	-0.116336	-0.142311	-0.246903	-0.365872	-0.475456	-0.437235	-0.346055
chr14:Timm8a2	1.5	1.5	1.5	1.5	1.5	1.5	1.3741	1.38786	1.4108	1.21193	1.28279	1.14593	1.0779	1.03455	0.952411	1.00839	0.979192	0.934647	0.84693	0.846308	1.01035	1.05467	1.06127	1.01876	1.06542	1.07212	0.971432	0.921383	0.960627	0.868259	0.824004	0.704827	0.658913	0.613694	0.556852	0.547103	0.469029	0.471979	0.369178	0.256536	0.321358	0.326491	0.253421	0.136997	0.115114	-0.00375585	-0.0893992	-0.15061	-0.283429
chr17:Treml1	1.5	1.5	1.5	1.5	1.5	1.5	1.5	1.5	1.5	1.5	1.5	1.5	1.5	1.47509	1.5	1.5	1.5	1.24377	1.0409	0.794296	0.728485	0.696661	0.943453	0.949689	1.01837	0.721328	0.741834	0.597093	0.674067	0.639227	0.473774	0.521448	0.493067	0.0407019	0.0782643	-0.138324	-0.188842	-0.302429	-0.347237	-0.499166	-0.499474	-0.49223	-0.656609	-0.666663	-0.663046	-1.02727	-0.942065	-0.8926	-0.893318
chr7:Slco2b1	1.5	1.5	1.5	1.5	1.5	1.5	1.5	1.5	1.5	1.5	1.5	1.5	1.4176	1.31291	1.28597	1.0934	1.03226	0.901	0.874273	0.987692	1.15103	1.06136	0.935353	0.997082	1.10533	0.93659	1.07606	1.0266	0.943647	0.993683	0.805352	0.533731	0.381122	0.557107	0.374468	0.133259	0.13673	-0.185634	-0.270056	-0.316468	-0.495111	-0.499378	-0.489468	-0.52767	-0.856735	-0.795624	-0.806174	-0.951614	-0.888206
chr2:Ralgps1	1.5	1.5	1.5	1.5	1.5	1.5	1.5	1.5	1.5	1.4415	1.27996	1.06147	0.908661	0.936011	0.763398	0.678802	0.470479	0.551665	0.308794	0.4194	0.506541	0.439342	0.445612	0.486465	0.413141	0.263176	0.0637617	-0.0475855	-0.336549	-0.539057	-0.630317	-0.666879	-0.764869	-0.686685	-0.704621	-0.777782	-0.454642	-0.283062	-0.254666	-0.234999	-0.120817	-0.191467	-0.378333	-0.552102	-0.713251	-0.813692	-0.727378	-0.956914	-0.801269
chr11:2610035D17Rik	1.5	1.5	1.5	1.5	1.5	1.5	1.5	1.5	1.5	1.46153	1.5	1.5	1.5	1.5	1.40002	1.32267	1.3432	1.34013	1.25683	1.44982	1.40346	1.21189	1.25313	1.05258	1.07975	1.12692	1.09162	0.977329	1.03149	0.904752	0.610615	0.317461	0.30705	0.287343	0.147087	0.00947686	-0.216558	-0.381894	-0.493994	-0.846459	-1.01628	-1.02318	-0.967874	-1.00798	-1.3542	-1.34483	-1.25175	-1.1618	-1.07544
chr12:Inf2	1.5	1.5	1.5	1.5	1.5	1.5	1.5	1.5	1.42968	1.25282	1.2735	1.25826	1.15211	1.09652	1.12007	1.0494	1.15897	1.1631	1.23654	1.29408	1.28634	1.20509	1.00857	0.819685	0.810569	0.740003	0.835368	0.646141	0.490861	0.349333	0.1561	0.0928031	0.000775432	0.136119	0.442268	0.314524	0.169024	0.146532	0.183154	0.256847	0.191723	0.286709	0.261979	0.15603	-0.00803422	-0.315827	-0.382175	-0.306386	-0.325094
chr11:Pik3r5	1.5	1.5	1.5	1.5	1.5	1.5	1.43258	1.5	1.36285	1.31531	1.27511	1.45338	1.35282	1.10479	1.25392	1.2763	1.47819	1.44727	1.21649	1.2713	1.34976	1.30311	1.10594	1.0902	1.12667	0.97053	1.00877	0.64739	0.869105	0.959795	0.722103	0.560204	0.336337	0.266387	0.109317	-0.221611	-0.248164	-0.416971	-0.645016	-0.864613	-1.16367	-1.22454	-1.35882	-1.28612	-1.5	-1.5	-1.48773	-1.5	-1.5
chr8:Mcph1	1.5	1.5	1.5	1.5	1.5	1.5	1.5	1.5	1.45833	1.43943	1.34256	1.42875	1.36166	1.40792	1.41075	1.28361	1.12398	1.24378	1.14937	1.21776	1.18793	1.14922	0.936866	1.0476	1.00551	0.891662	0.913829	0.839558	0.826242	0.79718	0.597801	0.426692	0.499333	0.483917	0.239933	0.144767	0.0572728	-0.240795	-0.221813	-0.476393	-0.639952	-0.711935	-0.673512	-0.763769	-0.781953	-0.761537	-0.797959	-0.626458	-0.54077
chr8:Mir27a	1.5	1.5	1.5	1.5	1.5	1.5	1.5	1.5	1.31129	0.932107	0.439716	1.16381	1.28981	1.31499	1.30883	1.00772	1.47469	1.20398	1.02994	0.860596	0.832724	1.3251	0.420295	0.0392134	0.191094	-0.405276	-0.811984	-1.35216	-1.5	-1.5	-1.5	-1.5	-1.47562	-1.15826	-1.0743	-0.737711	-0.370192	0.443088	0.936777	1.03444	1.20499	1.38009	1.27438	0.808907	0.371958	0.293372	-0.358673	-0.451045	-0.98494
chr8:Mir24-2	1.5	1.5	1.5	1.5	1.5	1.5	1.5	1.5	1.30306	0.922508	0.42789	1.15278	1.27853	1.30528	1.30252	1.00564	1.47861	1.20761	1.03285	0.862699	0.83486	1.32594	0.423185	0.0462189	0.19297	-0.405277	-0.813436	-1.3551	-1.5	-1.5	-1.5	-1.5	-1.47377	-1.15937	-1.07779	-0.739808	-0.373116	0.446146	0.941228	1.03928	1.21058	1.38678	1.2814	0.816247	0.378981	0.299237	-0.354432	-0.447665	-0.985599
chr14:Slc39a14	1.5	1.5	1.5	1.5	1.5	1.5	1.49145	1.5	1.5	1.5	1.5	1.49243	1.45276	1.38745	1.21757	1.16521	1.06868	1.1141	0.820465	0.639021	0.51517	0.59752	0.334198	0.365904	0.230876	0.271787	-0.0450371	-0.188675	-0.146725	-0.204237	-0.223069	-0.0471428	-0.118687	0.140324	0.173269	0.131341	0.263158	0.42849	0.46092	0.477967	0.611844	0.597916	0.391628	0.368816	0.189972	0.107525	0.145399	0.00975013	-0.0999791
chr2:Tox2	1.5	1.5	1.5	1.5	1.5	1.5	1.5	1.5	1.5	1.45418	1.5	1.46607	1.41322	1.1995	1.28078	1.21168	1.17149	1.22209	1.16177	1.12497	1.0283	0.87733	0.991276	0.972709	1.08195	0.968186	1.09893	1.00625	0.890103	0.756922	0.711796	0.692212	0.709905	0.562955	0.390808	0.268422	0.108277	-0.165433	-0.382593	-0.433766	-0.475241	-0.449746	-0.49026	-0.576334	-0.646939	-0.695946	-0.78406	-0.759453	-0.738553
chr3:4930503B20Rik	1.5	1.5	1.5	1.5	1.5	1.5	1.5	1.5	1.44207	1.41685	1.37519	1.09826	1.05167	1.08569	1.04105	1.13745	1.22454	1.22158	1.5	1.5	1.5	1.5	1.5	1.5	1.5	1.5	1.38633	1.31095	1.25286	0.773123	0.637563	0.566245	0.388656	0.208087	0.0477908	-0.171425	-0.171522	-0.0522331	-0.165812	-0.169316	-0.279389	-0.419833	-0.36536	-0.472643	-0.477817	-0.590749	-0.546054	-0.703317	-0.828654
chr10:Gm17455	1.5	1.5	1.5	1.5	1.5	1.5	1.5	1.5	1.5	1.5	1.5	1.5	1.5	1.49631	1.19716	1.31916	1.25066	0.89214	0.82607	0.894282	0.924483	0.790689	0.583244	0.403837	0.437842	0.36948	0.43446	0.433536	0.444545	0.144546	0.0257752	-0.0523779	0.0698357	0.274481	0.206735	0.216211	0.0340975	-0.103483	-0.111847	-0.127282	-0.0308736	-0.18483	-0.198778	-0.468355	-0.666906	-0.573091	-0.602699	-0.482584	-0.577308
chr17:Prss22	1.5	1.5	1.5	1.5	1.5	1.5	1.5	1.5	1.44861	1.3085	1.2493	1.19824	1.16431	1.01958	0.751582	0.418122	0.256841	-0.0536727	-0.248204	-0.246098	-0.514804	-0.800462	-0.691864	-1.01342	-0.755008	-0.560462	-0.66363	-0.653137	-0.486448	-0.540946	-0.516832	-0.400162	-0.199753	-0.241	0.0449454	0.0196273	0.167479	0.533131	0.689342	0.785695	0.986428	0.996575	1.09569	1.08371	0.954119	0.654207	0.602556	0.325794	0.0682929
chr10:Cdk17	1.5	1.5	1.5	1.5	1.5	1.5	1.5	1.5	1.5	1.5	1.5	1.5	1.5	1.5	1.22793	1.19274	1.30704	1.18478	1.20109	1.4033	1.28254	1.37118	1.44455	1.33907	1.29411	1.40526	1.25544	1.28558	1.17347	0.933073	0.642479	0.593337	0.370278	0.0949352	0.0135612	0.0425415	-0.0992043	-0.268138	-0.463469	-0.492336	-0.448633	-0.259816	-0.352881	-0.294176	-0.309186	-0.367745	-0.570998	-0.425691	-0.343518
chr18:Gykl1	1.5	1.5	1.5	1.5	1.5	1.5	1.5	1.5	1.5	1.5	1.5	1.5	1.5	1.5	1.5	1.5	1.5	1.5	1.32691	1.00011	0.980863	0.845321	0.654362	0.365082	0.444508	0.459899	0.5323	0.584505	0.433441	0.420541	0.0989195	0.0560991	0.0102572	0.143981	0.225471	0.0263616	-0.0524579	-0.0684203	-0.03552	-0.0878305	-0.209648	-0.0278701	-0.0637269	-0.0729898	-0.171477	-0.35772	-0.304078	-0.54123	-0.722721
chr5:Coro1c	1.5	1.5	1.5	1.5	1.5	1.5	1.45636	1.5	1.5	1.5	1.48917	1.49321	1.48621	1.5	1.5	1.5	1.4147	1.34836	1.30967	1.32338	1.28337	1.17004	1.2697	1.14736	1.11586	1.09516	1.1377	1.09667	1.16604	0.887735	0.644486	0.555299	0.604346	0.348292	0.328758	0.349602	0.0639933	0.122784	-0.0766545	-0.299279	-0.243333	-0.218912	-0.169427	-0.518919	-0.711931	-0.893115	-1.19016	-0.957792	-1.19992
chr13:Plk2	1.5	1.5	1.5	1.5	1.5	1.5	1.5	1.5	1.3388	1.24195	1.17411	1.13899	0.920178	0.672037	0.746763	0.41864	0.406985	0.152034	0.225089	0.0706793	0.367464	0.310805	0.247328	0.485378	0.574883	0.579963	0.788474	0.591078	0.64347	0.406439	0.842833	0.370481	0.239476	0.104461	-0.18971	-0.511931	-0.970795	-0.978705	-1.11379	-1.5	-1.5	-1.5	-1.5	-1.5	-1.5	-1.5	-1.5	-1.5	-1.5
chr2:Cubn	1.5	1.5	1.5	1.5	1.5	1.5	1.5	1.5	1.5	1.5	1.47148	1.34694	1.23072	1.13682	0.850957	0.662166	0.68796	0.646605	0.508804	0.469501	0.341053	0.398243	0.180245	0.249899	0.16947	0.233044	0.430604	0.329103	0.345564	0.363264	0.315001	0.303363	0.143664	0.245126	0.211486	0.548468	0.834523	0.694569	0.634226	0.641667	0.676897	0.523575	0.590993	0.528574	0.339974	0.192863	-0.161138	-0.436801	-0.640504
chr18:Nedd4l	1.5	1.5	1.5	1.5	1.5	1.5	1.5	1.5	1.5	1.48752	1.5	1.5	1.41018	1.39065	1.35155	1.32197	1.26371	1.18133	0.99924	0.719361	0.730944	0.447766	0.412923	0.384075	0.353196	0.462799	0.420709	0.339952	0.118671	0.0708499	-0.019995	0.0794331	0.0481051	0.034322	-0.184837	-0.213418	-0.521693	-0.675723	-0.70383	-0.802891	-1.00145	-1.11206	-1.33882	-1.46314	-1.5	-1.37253	-1.43745	-1.32556	-1.01025
chr15:Gm19510	1.5	1.5	1.5	1.5	1.5	1.5	1.5	1.5	1.39869	1.47831	1.12374	1.05465	0.728446	0.638688	0.597734	0.637222	0.626068	0.593195	0.599333	0.770039	0.671966	0.662634	0.704788	0.726022	0.637295	0.819428	0.459817	0.164443	0.00931894	-0.241336	-0.54198	-0.469867	-0.15555	-0.293029	0.116961	0.177958	0.117755	0.478209	0.533745	0.663293	0.922271	1.05396	0.841556	0.768081	0.877862	0.475722	0.560167	0.675926	0.616015
chr19:Stn1	1.4532	1.4532	1.4532	1.4532	1.4532	1.4532	1.20628	1.3291	1.10725	0.928111	0.924586	1.00989	0.8445	1.00545	1.092	0.91037	0.944183	1.14838	1.12175	1.30126	1.29498	1.08914	0.867792	0.946959	0.686236	0.603909	0.432145	0.379811	0.13655	0.00109107	-0.0217198	-0.0837529	0.100829	0.259011	0.33525	0.59369	0.714528	0.773555	0.8956	1.0143	0.865194	0.808494	0.729289	0.542016	0.400392	0.269014	-0.0661935	-0.197602	0.132494
chr2:Cytip	1.5	1.5	1.5	1.5	1.5	1.5	1.5	1.5	1.5	1.5	1.38559	1.45839	1.5	1.5	1.5	1.5	1.5	1.5	1.35052	1.23919	1.2913	1.5	1.31532	1.09412	0.810716	0.537644	0.524245	0.459781	0.322897	0.265161	0.262639	0.0355211	-0.0896619	-0.152749	-0.11867	-0.0319847	-0.0925839	-0.120829	-0.292229	-0.372422	-0.356384	-0.576835	-0.658945	-0.702544	-0.647306	-0.667986	-0.679805	-0.523238	-0.480901
chr3:S100a3	1.5	1.5	1.5	1.5	1.5	1.5	1.5	1.48439	1.2004	1.22522	1.25912	1.23173	1.04898	1.21908	1.15439	0.92158	1.07402	1.13933	1.13861	1.21897	1.025	0.801817	0.895142	1.13778	1.26705	1.11072	1.16277	0.864878	0.814589	0.703572	0.600633	0.557289	0.567251	0.682386	0.444461	0.378322	0.529838	0.453154	0.677189	0.643235	0.432496	0.514069	0.51593	0.486783	0.226342	0.256201	0.065512	-0.224678	-0.312475
chr1:Prss56	1.5	1.5	1.5	1.5	1.5	1.5	1.5	1.5	1.5	1.5	1.5	1.5	1.39636	1.16759	1.11123	1.08134	1.0346	0.939676	0.682696	0.767404	0.707246	0.691121	0.676058	0.526441	0.411485	0.344855	0.34189	0.220026	0.152384	-0.0783186	-0.223808	-0.145746	-0.11578	-0.335847	0.0488176	0.168733	0.164614	0.121933	0.0512487	0.0478141	0.0963018	-0.124064	-0.422312	-0.664445	-0.536439	-0.99112	-0.888246	-0.806796	-0.796746
chr13:Mir713	1.5	1.5	1.5	1.5	1.5	1.5	1.1226	1.28077	1.17637	0.714379	0.535349	0.408691	0.344395	0.397446	0.486184	0.189395	0.303601	0.427854	0.014236	0.138222	0.571004	0.628326	0.786659	0.950722	0.910191	0.715636	0.819892	0.780517	0.942077	1.06091	0.703809	0.608864	0.834735	0.425698	0.738644	0.577985	0.909681	0.994932	1.08449	0.852632	0.648865	0.8984	0.948372	0.686929	1.00366	0.445862	0.743422	0.36936	0.140282
chr7:Emp3	1.5	1.5	1.5	1.5	1.5	1.5	1.47133	1.5	1.21315	1.1027	0.893952	0.790161	0.420604	0.376496	0.411292	0.125538	-0.0112141	-0.339427	-0.587737	-0.244853	-0.409235	-0.165365	0.0130898	0.342464	0.446442	0.977042	1.46191	1.36172	1.49342	1.5	1.5	1.5	1.5	1.15552	0.96151	0.905284	0.0736682	-0.268386	-0.322634	-0.413225	-0.783597	-0.972227	-0.824955	-0.710241	-0.565222	-0.842436	-0.629977	-0.157087	0.0136449
chr9:Mir3109	1.5	1.5	1.5	1.5	1.5	1.5	1.5	1.5	1.5	1.5	1.5	1.5	1.5	1.5	1.38775	1.21273	1.11931	0.911956	0.682107	0.545601	0.436964	0.119233	0.240978	0.217502	-0.078131	0.237853	0.38334	0.229175	-0.167414	-0.249673	-0.362283	-0.729639	-0.819834	-0.693027	-0.593473	-0.0203015	0.102302	-0.310458	-0.416695	-0.0584132	-0.0903797	-0.0796661	-0.117	0.186461	-0.0120932	-0.316139	-0.697337	-1.23906	-1.23596
chr8:Acta1	1.5	1.5	1.5	1.5	1.5	1.5	1.5	1.5	1.5	1.5	1.5	1.5	1.5	1.5	1.49806	1.31024	1.27002	1.39257	1.24017	1.20872	1.06601	1.23946	1.27436	1.31517	1.28882	1.22745	1.09395	0.955078	0.663967	0.564364	0.432264	0.525531	0.450868	0.218992	0.106601	0.150813	0.0550509	0.0219735	-0.0133512	-0.127129	-0.208358	-0.416741	-0.476164	-0.611662	-0.629444	-0.72607	-0.885152	-0.977031	-1.01894
chr15:Nr4a1	1.5	1.5	1.5	1.5	1.5	1.5	1.5	1.23891	1.18441	1.24418	1.23042	1.40274	1.31807	1.21188	1.33159	1.27677	1.30703	1.29166	1.27105	1.29209	1.23676	1.1222	1.05295	1.18835	1.39551	1.34493	1.22876	1.26677	1.31093	1.23153	1.09675	1.08191	1.01012	0.758872	0.468841	0.0472803	-0.096721	-0.0931503	-0.430527	-0.576433	-0.673042	-0.693388	-0.889808	-0.892067	-0.832614	-0.759155	-0.633311	-0.646966	-0.657312
chr13:Ankrd55	1.5	1.5	1.5	1.5	1.5	1.5	1.5	1.5	1.5	1.41644	1.39816	1.29168	1.34092	1.17584	1.35988	1.1845	1.04873	1.03558	1.1303	1.08185	1.03985	1.203	1.14952	1.02745	0.968037	0.891267	0.80274	0.662515	0.557182	0.229853	0.266267	0.195072	-0.101013	-0.100498	0.0788023	0.0133391	-0.0781438	0.024446	-0.00148465	0.00568511	0.0958843	0.0561491	-0.0805022	-0.148785	-0.0913442	-0.397206	-0.32012	-0.478407	-0.618929
chrX:Plp2	1.5	1.5	1.5	1.5	1.5	1.5	1.38176	0.866257	0.523194	0.578624	0.510741	0.340196	0.219913	0.156581	0.106266	0.0632412	0.02486	0.00970208	0.0430804	0.0487543	0.0297994	-0.127165	-0.222041	-0.374857	-0.461151	-0.711679	-0.787341	-0.930782	-1.21851	-1.39351	-1.19095	-1.26937	-1.09325	-0.955117	-0.675528	-0.421533	0.133234	0.337328	0.614482	0.801287	1.12023	1.16348	1.39735	1.41153	1.41419	1.40802	1.31423	0.918902	0.794246
chr2:Rhov	1.5	1.5	1.5	1.5	1.5	1.5	1.5	1.5	1.39702	1.0612	1.15675	1.06536	0.856594	1.01876	0.866488	0.923841	0.861694	0.865602	0.767001	0.610768	0.634256	0.573706	0.401251	0.452721	0.428222	0.254807	0.206497	0.0428403	-0.197274	-0.483746	-0.69084	-0.817693	-0.89315	-0.485638	-0.301226	-0.280392	0.0688186	0.24596	0.356702	0.515044	0.809309	0.926998	1.12204	0.972702	0.745385	0.62745	0.536279	0.291615	0.138367
chr18:Lama3	1.5	1.5	1.5	1.5	1.5	1.5	1.5	1.5	1.5	1.5	1.5	1.5	1.5	1.5	1.34096	1.08525	1.11506	1.03947	0.829952	0.783245	0.631782	0.439753	0.28064	0.339993	0.390525	0.421395	0.460697	0.422825	0.337211	0.451151	0.229154	0.029949	0.090591	0.187929	0.0437052	-0.0947884	-0.228825	-0.174397	-0.156797	-0.191918	-0.197572	-0.128665	-0.150225	-0.281598	-0.452094	-0.281585	-0.365784	-0.464486	-0.709106
chr3:Lmna	1.5	1.5	1.5	1.5	1.5	1.5	1.5	1.5	1.5	1.5	1.20728	1.15395	0.911524	0.800102	0.855602	0.881845	0.676461	0.728256	0.406906	0.251241	0.0491699	0.0873089	-0.177221	-0.206119	-0.462317	-0.943603	-1.05778	-1.01182	-1.03397	-0.89069	-0.790418	-0.622389	-0.309995	-0.0972359	0.0179591	0.442051	0.565026	0.817543	1.22953	1.47315	1.5	1.24631	1.15608	1.17369	0.918103	0.76803	0.672856	0.630433	0.381898
chr15:Mir7117	1.5	1.5	1.5	1.5	1.5	1.5	1.48923	1.5	1.45611	1.3889	1.42859	1.5	1.5	1.5	1.32267	1.19165	1.16482	1.22518	1.06595	1.18269	1.14147	1.06193	1.07938	0.90493	1.08097	1.09264	1.3357	1.21547	1.22103	1.24439	1.18095	0.977935	0.918567	0.840239	0.793621	0.365032	0.387049	0.248519	0.160984	-0.0625314	-0.143528	-0.126073	0.0449173	-0.0604026	-0.140363	-0.171469	-0.0772349	-0.169212	-0.367182
chr6:4933431G14Rik	1.5	1.5	1.5	1.5	1.5	1.5	1.43652	1.16272	0.817418	0.859583	0.723763	0.787935	0.491344	0.190526	0.160506	0.260648	0.411716	0.329598	0.41372	0.661705	0.395389	0.414258	0.24671	0.246869	0.346797	0.22274	-0.0940641	-0.29913	-0.348236	-0.616552	-0.940107	-0.952766	-1.10698	-1.05764	-0.754358	-0.696556	-0.30716	-0.0561159	0.156233	0.493567	0.852694	1.24606	1.5	1.5	1.5	1.5	1.45917	1.17463	1.11568
chr18:Fhod3	1.5	1.5	1.5	1.5	1.5	1.5	1.5	1.5	1.5	1.46344	1.31711	1.28478	1.19892	1.14499	0.977971	0.846191	1.00084	0.962882	0.844277	0.874693	0.966094	0.836057	0.773872	0.755901	0.733994	0.78479	0.687616	0.625519	0.6631	0.774204	0.557495	0.409436	0.293459	0.132994	0.0431915	0.00689845	-0.233302	-0.350576	-0.556509	-0.747644	-0.981145	-1.02817	-1.07807	-0.880879	-0.907064	-1.08503	-1.0616	-1.03485	-1.03371
chr8:Msmo1	1.5	1.5	1.5	1.5	1.5	1.5	1.5	1.5	1.5	1.5	1.5	1.476	1.5	1.5	1.45704	1.36942	1.20344	1.08198	0.994215	0.877332	0.751132	0.596358	0.539106	0.353746	0.264311	0.19599	0.150817	0.271772	0.243725	0.0760565	-0.0778078	-0.146149	-0.360881	-0.352426	-0.392273	-0.403331	-0.549954	-0.64241	-0.907569	-1.12944	-1.31238	-1.37182	-1.42865	-1.40875	-1.5	-1.5	-1.5	-1.48315	-1.5
chr2:Gsn	1.5	1.5	1.5	1.5	1.5	1.5	1.42442	1.5	1.5	1.5	1.49187	1.5	1.22265	1.00966	1.09738	1.01603	0.875829	1.1283	0.893094	0.822503	0.870427	0.773933	0.641011	0.595047	0.639644	0.619519	0.347751	0.381259	0.227573	0.0696943	-0.00708492	-0.0702473	-0.0404213	0.0729845	0.174908	0.302089	0.183281	0.305579	0.311296	0.361282	0.580037	0.543381	0.509081	0.607031	0.666796	0.713325	0.544521	0.523277	0.465274
chr2:Mrps26	1.5	1.5	1.5	1.5	1.5	1.5	1.5	1.5	1.5	1.5	1.5	1.5	1.5	1.5	0.937354	1.11934	1.22361	1.01471	0.583304	0.503307	0.872599	0.554912	0.859991	0.371773	0.46141	0.853997	0.858327	0.580082	0.833843	0.908888	0.729623	0.304842	0.314816	0.00653688	0.105476	-0.0752167	-0.182595	-0.589728	-0.722743	-0.751887	-0.661951	-0.52295	-0.324382	-0.343461	-0.286793	-0.312371	-0.365229	-0.58161	-0.47869
chr6:Cd9	1.5	1.5	1.5	1.5	1.5	1.5	1.47925	1.36699	1.25918	0.96203	1.02401	1.17866	1.09614	0.907485	0.893819	0.743143	0.530633	0.574386	0.493866	0.665533	0.653216	0.416793	0.259938	0.0673212	0.209363	0.0311822	0.0423277	0.203947	0.154422	-0.0666631	-0.155263	-0.322382	-0.0459087	0.00123008	0.132417	0.405638	0.530886	0.768752	0.731479	0.972564	1.28915	1.36723	1.47038	1.40957	1.37916	1.34308	0.892731	0.865738	0.732117
chr15:Ank	1.5	1.5	1.5	1.5	1.5	1.5	1.5	1.4801	1.48501	1.40758	1.5	1.5	1.5	1.5	1.5	1.5	1.5	1.4963	1.43948	1.5	1.418	1.35521	1.17664	0.936963	0.845435	0.832803	0.769035	0.817239	0.947221	0.913956	0.693754	0.537353	0.423673	0.481995	0.328748	0.0662632	-0.147017	-0.354562	-0.573186	-0.594108	-0.626858	-0.64071	-0.58118	-0.627285	-0.706692	-0.608924	-0.633473	-0.579082	-0.602466
chr15:Mir6963	1.5	1.5	1.5	1.5	1.5	1.5	1.5	1.5	1.5	1.5	1.42998	1.12948	0.979173	0.929871	0.798753	0.862123	0.848339	0.58271	0.46014	0.469781	0.503219	0.283672	0.243113	0.252884	0.16707	0.113094	-0.0942991	-0.364613	-0.384962	-0.827456	-0.61199	-0.315234	-0.13917	0.0881173	0.342258	0.526129	0.418448	0.30615	0.255405	0.201756	0.396517	0.292594	-0.291725	-0.370338	-0.400852	-0.722573	-1.09972	-0.966349	-1.15331
chr17:Ergic1	1.5	1.5	1.5	1.5	1.5	1.5	1.5	1.5	1.5	1.5	1.5	1.5	1.36061	1.09093	1.11489	1.20242	1.06167	1.09834	1.08145	0.944313	0.829965	0.844751	1.04126	1.04855	1.08942	0.979821	0.928407	0.79514	0.608321	0.507126	0.465959	0.489253	0.304412	0.154189	0.122966	0.0865838	0.123351	0.0145784	0.0707853	0.170747	0.14298	0.264928	0.239135	0.321469	0.151418	0.0309477	-0.0859726	-0.311625	-0.416333
chr2:Mir670	1.5	1.5	1.5	1.5	1.5	1.5	1.5	1.5	1.5	1.36854	1.19011	1.00702	0.744066	1.05329	1.08393	0.836586	0.965782	0.938341	0.935084	1.1057	1.09538	1.08105	0.938647	0.99132	0.90579	0.657067	1.31336	1.31702	1.21099	1.10466	1.10514	0.972544	0.77421	0.673237	0.443626	0.319453	-0.0163975	-0.593426	-0.823158	-0.827192	-0.755929	-1.05012	-0.881904	-0.954279	-0.746977	-0.686313	-0.66675	-0.456286	-0.64872
chrX:Sh3kbp1	1.5	1.5	1.5	1.5	1.5	1.5	1.38765	1.29606	1.36473	1.27835	1.12043	1.20849	1.05155	1.16902	1.03147	0.852523	0.777047	0.921892	0.975144	0.917867	0.943144	0.911619	0.984876	1.066	1.07725	1.10315	1.24131	1.3325	1.37458	1.3722	1.31365	1.06682	1.19584	0.991958	0.928303	0.565112	0.341093	-0.00471771	-0.303231	-0.620018	-0.909186	-1.07835	-1.07062	-1.35365	-1.4781	-1.46838	-1.29454	-1.06604	-0.789892
chr4:Bach2	1.5	1.5	1.5	1.5	1.5	1.5	1.25222	1.16507	1.06298	1.22102	0.906748	0.787595	0.476753	0.205937	-0.203141	-0.165871	-0.421517	-0.0336447	-0.155355	-0.223567	-0.24578	-0.27873	-0.557538	-0.311539	-0.221519	-0.164982	-0.240555	-0.115033	-0.569345	-0.525599	-0.740911	-0.462994	-0.188696	0.0360414	0.0210562	0.238366	0.666018	0.752348	0.632369	0.98019	0.993171	1.42066	1.14677	0.78583	0.647082	0.44538	0.17195	-0.208674	0.047443
chr6:Srgap3	1.5	1.5	1.5	1.5	1.5	1.5	1.5	1.5	1.5	1.30585	1.16365	1.18081	1.15005	1.19635	1.00666	0.940154	0.589962	0.544418	0.370353	0.230686	0.274998	0.160468	0.0448421	-0.0980151	-0.247156	-0.324842	-0.2249	-0.282746	-0.521387	-0.733086	-0.76303	-0.874174	-0.748135	-0.636177	-0.266699	-0.0110519	0.156347	0.35949	0.474529	0.557126	0.656027	0.815303	0.839584	0.641849	0.567515	0.438369	0.468239	0.45363	0.341096
chr4:Efhd2	1.5	1.5	1.5	1.5	1.5	1.5	1.5	1.5	1.5	1.5	1.5	1.5	1.5	1.5	1.36409	1.43251	1.07305	0.669962	0.943942	0.653179	0.828111	0.931523	0.731465	0.652235	0.474954	0.446141	0.299237	0.360019	0.411973	0.102162	-0.149312	-0.255147	-0.770186	-0.702987	-0.645573	-0.725416	-0.636845	-0.602592	-0.391572	-0.484859	-0.527447	-0.413887	-0.187729	0.295033	-0.0936136	-0.25462	-0.275898	-0.57352	-0.586088
chr11:Eml6	1.5	1.5	1.5	1.5	1.5	1.5	1.5	1.5	1.5	1.5	1.36184	1.5	1.5	1.5	1.30761	1.14599	0.911485	0.706853	0.415459	0.284802	0.205552	0.323945	-0.192301	-0.025891	-0.229322	-0.247442	-0.0468076	-0.0851166	-0.174858	-0.355014	-0.463417	-0.69674	-0.874373	-0.508135	-0.594732	-0.429011	-0.386995	-0.418057	-0.445765	-0.118989	-0.019306	0.254898	0.587758	0.846316	0.903693	0.823375	0.724295	0.785181	0.626977
chr9:Zbtb16	1.5	1.5	1.5	1.5	1.5	1.5	1.5	1.5	1.5	1.5	1.5	1.5	1.5	1.46783	1.47799	1.45665	1.5	1.5	1.25145	1.07198	1.1412	1.13009	1.27381	1.19136	0.945983	0.803041	0.842244	0.697739	0.434089	0.490997	0.381103	0.266392	0.0311639	-0.310034	-0.243336	-0.178063	-0.195628	-0.546386	-0.550986	-0.527317	-0.550835	-0.495117	-0.674751	-0.596869	-0.484384	-0.815417	-0.721933	-0.709007	-0.655787
chr13:Glrx	1.5	1.5	1.5	1.5	1.5	1.5	1.5	1.5	1.5	1.5	1.5	1.5	1.5	1.3325	1.26269	1.27511	1.29221	1.10469	1.02673	0.905005	0.743605	0.459681	0.312161	0.357964	0.297819	0.307932	0.428383	0.278874	0.196927	0.0710538	-0.280036	-0.443618	-0.485021	-0.400036	-0.5328	-0.0707648	-0.342791	-0.58303	-0.791993	-0.603129	-0.776075	-0.616164	-0.464245	-0.308762	-0.132509	-0.031007	-0.340499	0.266265	0.425941
chr14:Zfp219	1.5	1.5	1.5	1.5	1.5	1.5	1.5	1.5	1.43753	1.32855	1.14539	1.18339	1.3089	1.02292	0.621218	0.421652	0.448836	0.578787	0.590818	0.531639	0.354648	0.505975	0.291781	0.0240388	0.162278	0.187917	0.233551	0.194529	-0.0013753	-0.133195	-0.206809	-0.215501	-0.317647	-0.0651661	0.0990556	0.0910144	-0.083297	-0.207401	0.0608829	0.0622526	0.142139	0.0796621	0.178802	0.363157	0.231944	0.067895	0.00302486	0.293723	0.259534
chr4:Pgd	1.5	1.5	1.5	1.5	1.5	1.5	1.48669	1.44846	1.5	1.5	1.5	1.2351	1.19171	0.839007	0.70751	0.861651	1.02611	1.32253	1.17734	1.01555	0.977742	0.841912	0.927717	0.937688	1.16772	1.34509	1.19202	0.872116	0.789499	0.844934	0.934198	1.11197	1.26822	1.14558	0.96564	0.535411	0.13644	0.0745484	-0.0294802	-0.512129	-0.582835	-0.755025	-1.05816	-1.34714	-1.42594	-1.49389	-1.33911	-1.14306	-1.33831
chr5:Cdk6	1.5	1.5	1.5	1.5	1.5	1.5	1.4704	1.35051	1.5	1.5	1.46842	1.41736	1.40977	1.5	1.46079	1.5	1.5	1.5	1.5	1.35374	1.241	1.23554	1.22653	1.27678	0.736274	0.715829	0.642204	0.462617	0.490025	0.302078	0.333078	0.449208	0.485108	0.379083	-0.0909133	-0.0828462	-0.216092	-0.570604	-0.620798	-1.01371	-1.03547	-1.22471	-1.5	-1.5	-1.5	-1.5	-1.5	-1.5	-1.5
chr1:Pcp4l1	1.5	1.5	1.5	1.5	1.5	1.5	1.39002	1.2855	1.42518	1.36834	1.43515	1.48407	1.30956	1.34816	1.37554	1.25232	1.12115	1.14595	1.14257	1.09964	1.06213	1.08789	1.12423	1.15908	1.12243	0.975988	0.783484	0.934417	0.825536	0.823519	0.654998	0.586103	0.544474	0.477855	0.55299	0.453811	0.411373	0.418507	0.320197	0.155885	0.112306	-0.0197098	0.0757247	-0.00346565	-0.0319633	-0.214291	-0.192632	-0.164663	-0.189958
chr11:Myo1d	1.5	1.5	1.5	1.5	1.5	1.5	1.5	1.5	1.5	1.5	1.5	1.5	1.5	1.5	1.5	1.38476	1.37482	1.35117	1.2691	1.37419	1.10006	0.996501	0.686754	0.52359	0.725709	0.560008	0.583011	0.550435	0.645271	0.581519	0.374307	0.275605	0.18889	0.249704	0.212164	-0.00730445	-0.12298	-0.255762	-0.458925	-0.595582	-0.655999	-0.63911	-0.61905	-0.625636	-0.792593	-0.822602	-0.915677	-0.957912	-1.0269
chr17:Znrf4	1.5	1.5	1.5	1.5	1.5	1.5	1.5	1.5	1.5	1.5	1.5	1.5	1.38929	1.23671	1.31142	1.18366	1.16863	0.991125	0.965618	0.702609	0.422621	0.350348	0.234456	0.368899	0.223518	-0.12731	0.0341671	0.076772	-0.127328	-0.0979683	-0.0847491	0.158086	0.234307	0.289684	0.0511522	0.0597751	-0.00983754	-0.229901	-0.0321164	-0.137804	-0.35278	-0.464494	-0.513994	-0.746935	-1.01391	-1.18938	-1.43741	-1.40558	-1.33343
chr11:Rptoros	1.5	1.5	1.5	1.5	1.5	1.5	1.5	1.5	1.5	1.5	1.5	1.5	1.5	1.49975	1.5	1.5	1.5	1.39876	1.38957	1.22923	1.31434	1.23825	1.15835	1.21039	1.14219	1.01639	0.805774	0.85315	0.90431	0.787728	0.869003	0.681816	0.524988	0.443231	0.355757	0.11947	-0.00135934	0.0384629	-0.157901	-0.344318	-0.428758	-0.639731	-0.767068	-0.798335	-0.920906	-1.05245	-1.09249	-1.1321	-1.25926
chr10:Cdh23	1.5	1.5	1.5	1.5	1.5	1.5	1.31246	1.5	1.5	1.5	1.5	1.5	1.5	1.5	1.24039	1.5	1.38976	1.15162	1.22855	1.3181	1.08465	0.885762	1.06463	0.938883	1.06139	1.02425	0.833971	0.936214	1.10969	1.05237	0.554342	0.411204	0.455507	0.242227	0.260346	0.0667658	0.0567081	-0.0927163	-0.363006	-0.337803	-0.492861	-0.316057	0.13955	0.111988	-0.0278443	-0.203297	-0.120161	-0.239928	-0.514358
chr14:Htr2a	1.5	1.5	1.5	1.5	1.5	1.5	1.5	1.5	1.5	1.5	1.5	1.5	1.5	1.48355	1.5	1.5	1.42467	1.48854	1.39443	1.35712	1.26303	1.00772	0.964123	1.03146	1.01228	0.862752	0.783873	0.685063	0.482275	0.483992	0.468927	0.364186	0.400794	0.206057	0.0596938	-0.000417592	0.0481464	-0.130061	-0.185325	-0.299259	-0.467973	-0.664674	-0.603895	-0.632325	-0.505843	-0.503436	-0.563608	-0.623625	-0.467961
chr1:Csrp1	1.5	1.5	1.5	1.5	1.5	1.5	1.5	1.5	1.5	1.35657	1.32971	1.30178	1.25256	1.19961	0.973184	0.722488	0.715497	0.817818	0.685142	0.821306	1.09012	1.05143	0.938145	0.746676	1.08647	1.20051	1.28738	1.09225	0.916924	0.940452	0.847447	0.561678	0.431453	0.292761	0.233264	-0.190808	-0.250976	-0.336185	-0.269794	-0.0922442	-0.108696	-0.321201	-0.215616	-0.319359	-0.297685	-0.396738	-0.46978	-0.654025	-0.64166
chr2:Rapgef4	1.5	1.5	1.5	1.5	1.5	1.5	1.5	1.5	1.30646	1.24917	1.35547	1.27037	1.18867	1.24004	1.313	1.37383	1.32537	1.2164	1.10598	1.19213	1.02889	1.11453	1.28632	1.4564	1.26049	1.16541	1.06816	1.12994	1.29873	1.30468	1.15033	0.934117	0.612668	0.281621	-0.060335	-0.098034	-0.139959	-0.299116	-0.515226	-0.719875	-0.716183	-0.630178	-0.478346	-0.530997	-0.50763	-0.583675	-0.691103	-0.784511	-0.861444
chr16:Mkl2	1.5	1.5	1.5	1.5	1.5	1.5	1.5	1.5	1.5	1.5	1.5	1.5	1.5	1.5	1.5	1.41616	1.16138	0.95886	1.00216	1.09727	0.961561	0.937062	0.676545	0.713096	0.70278	0.789888	0.995108	1.18734	1.26049	1.25675	1.05441	0.894512	0.664804	0.58555	0.346973	0.331421	0.11511	-0.134552	-0.390007	-0.495218	-0.719527	-0.640906	-0.577299	-0.370771	-0.421714	-0.39933	-0.479711	-0.537252	-0.674142
chr17:Tfeb	1.5	1.5	1.5	1.5	1.5	1.5	1.5	1.5	1.5	1.5	1.5	1.48597	1.5	1.07809	0.924944	0.764715	0.966493	0.807581	0.743277	0.911009	0.798603	0.867863	0.684672	0.863876	0.942733	1.09227	1.10553	1.11708	1.38448	1.5	1.13616	1.27775	1.28318	1.16817	0.944041	0.860767	0.701811	0.590304	0.495717	0.210226	0.114547	0.178173	-0.275348	-0.494295	-0.337353	-0.560701	-0.626543	-0.684403	-0.567835
chr2:Slco4a1	1.5	1.5	1.5	1.5	1.5	1.5	1.5	1.5	1.5	1.14595	1.3327	1.39501	1.42912	1.30945	1.18793	1.06488	1.01684	0.959114	0.897841	0.87545	1.15166	0.91792	0.955636	0.937304	0.99614	0.848331	0.742434	0.60906	0.588528	0.573341	0.386102	0.272973	0.31139	0.0196424	-0.0601557	-0.061576	-0.123774	-0.160177	-0.0489142	-0.115833	-0.131804	-0.15082	-0.137432	-0.351296	-0.229086	-0.184756	-0.305154	-0.30213	-0.347701
chr5:Rassf6	1.5	1.5	1.5	1.5	1.5	1.5	1.5	1.5	1.5	1.5	1.5	1.5	1.5	1.5	1.42237	1.23916	1.1615	1.11217	1.00167	1.0575	0.967885	0.731843	0.720371	0.611052	0.776005	0.836886	0.762861	0.705675	0.501956	0.416675	0.223024	0.121169	0.187303	0.115856	0.0308933	-0.0837148	-0.196874	-0.171899	-0.297435	-0.216516	-0.152304	-0.149626	-0.240071	-0.312851	-0.391508	-0.41531	-0.460444	-0.494721	-0.418193
chr13:5430425K12Rik	1.5	1.5	1.5	1.5	1.5	1.5	1.5	1.5	1.5	1.5	1.22996	1.47263	1.37225	1.22794	1.09136	0.55912	0.322689	0.0305786	-0.082185	-0.29172	-0.206655	-0.0836097	-0.509861	-0.616443	-0.576697	-0.577904	-0.430459	-0.33075	-0.319516	-0.365125	-0.0791467	0.121327	0.125639	0.299534	0.300861	0.3949	0.46507	0.493381	0.38025	0.654424	0.78713	0.680722	0.434402	0.323187	0.415037	0.658831	0.609742	0.688241	0.549854
chr17:Rab31	1.5	1.5	1.5	1.5	1.5	1.5	1.5	1.5	1.5	1.5	1.5	1.5	1.5	1.5	1.5	1.43805	1.44946	1.18829	1.0401	1.01228	0.821755	0.582865	0.597142	0.786642	0.567181	0.619793	0.788972	0.457765	0.66258	0.687833	0.555986	0.406952	0.356841	0.198949	0.000370345	0.161527	-0.0106407	-0.107207	0.150424	0.012702	-0.177528	-0.333839	-0.344087	-0.415385	-0.547048	-0.601874	-0.750548	-0.673595	-0.628305
chr3:Cd2	1.5	1.5	1.5	1.5	1.5	1.5	1.5	1.5	1.5	1.5	1.5	1.43998	1.34758	1.38789	1.09232	1.22813	1.26719	1.16146	1.19803	1.24542	1.25824	1.342	1.32335	1.47264	1.36477	1.24814	1.13318	1.01161	1.04819	0.923774	0.580881	0.417821	0.256586	0.0437069	-0.23441	-0.375573	-0.475012	-0.598334	-0.68657	-0.823806	-0.95992	-0.970265	-0.975444	-1.08138	-1.08558	-1.10105	-1.16358	-1.06573	-1.19535
chr15:2310043O21Rik	1.5	1.5	1.5	1.5	1.5	1.5	1.5	1.5	1.4967	1.5	1.5	1.5	1.38868	1.33434	1.2337	1.16111	1.03665	0.940109	0.884351	0.713318	0.608319	0.57429	0.436079	0.286867	0.184237	0.0913088	0.0771863	0.0519109	-0.0984065	-0.135962	0.0278064	0.0811149	-0.0141189	-0.0221406	0.220423	0.314233	0.424134	0.405579	0.542843	0.847756	0.962014	0.850757	0.917295	1.0387	0.988637	0.907857	0.705478	0.487393	0.393046
chr15:Myc	1.5	1.5	1.5	1.5	1.5	1.5	1.43658	1.28164	1.00932	0.815071	0.77935	0.658511	0.240205	-0.0918976	0.0913728	0.00864959	0.039646	0.216524	0.0576946	0.180118	0.188298	0.0700863	-0.038355	0.308821	0.000504977	-0.0498857	-0.147759	-0.5095	-0.683703	-0.822245	-0.393053	-0.573861	-0.171546	0.0463166	-0.0976503	0.122	-0.194094	-0.30136	-0.0126406	-0.339184	-0.0981555	-0.655284	-0.826453	-1.00548	-0.988999	-0.971725	-0.912596	-0.283105	0.393695
chr2:Dlx2	1.5	1.5	1.5	1.5	1.5	1.5	1.5	1.31185	1.45579	1.15065	1.10426	1.17895	1.48447	1.36192	1.11131	1.12851	0.832654	0.8729	0.822669	0.698068	0.635662	0.578215	0.645624	0.163066	0.0373583	0.0733004	-0.15269	-0.0947911	-0.235969	-0.426556	-0.5848	-0.345995	-0.487576	-0.437313	-0.261376	-0.170755	-0.167304	0.239726	0.453726	0.64262	0.866913	0.990847	1.03544	1.26424	1.10179	1.11327	1.04307	0.949684	0.533785
chr9:Cgnl1	1.5	1.5	1.5	1.5	1.5	1.5	1.5	1.5	1.5	1.5	1.42536	1.5	1.5	1.5	1.5	1.35476	1.29995	1.0629	0.985885	0.999499	1.12111	1.15357	0.934698	0.796529	0.769924	0.723079	0.87988	0.866729	0.845774	0.846152	0.849435	0.530298	0.381396	0.259741	0.233474	0.152253	-0.0108024	-0.162279	-0.352181	-0.401725	-0.445291	-0.481578	-0.657563	-0.5913	-0.661185	-0.714131	-0.845065	-0.888506	-0.983023
chr5:Ywhah	1.5	1.5	1.5	1.5	1.5	1.5	1.5	1.5	1.5	1.31019	1.3121	1.09043	1.07836	1.10198	0.991503	0.911955	0.996526	0.787803	0.882955	1.0422	0.768337	0.73071	0.625136	0.336727	0.408376	0.425456	0.530253	0.263042	0.175584	-0.115856	-0.476629	0.00196241	0.243899	0.453153	0.425233	0.438308	0.39992	0.526365	0.475049	0.555509	0.697075	0.82017	0.633125	0.293274	0.170299	0.24187	0.0357992	-0.0155185	-0.0900301
chr8:Use1	1.5	1.5	1.5	1.5	1.5	1.5	1.31307	1.34636	1.1574	1.03218	1.0705	0.837006	0.630961	0.31523	0.307885	0.418012	0.439123	0.672878	0.703197	0.477543	0.60921	0.574282	0.543737	0.757347	0.853524	1.28891	1.5	1.5	1.5	1.5	1.5	1.5	1.5	1.38295	1.22828	0.988884	0.499132	0.00917848	-0.478102	-0.875079	-1.15431	-1.20065	-1.08087	-1.24932	-1.01078	-0.839249	-0.938449	-1.11163	-1.19718
chr5:Prkag2	1.5	1.5	1.5	1.5	1.5	1.5	1.5	1.5	1.5	1.5	1.36407	1.4665	1.27681	1.16984	1.02981	1.12435	1.06987	0.999701	0.703322	0.744115	0.943915	0.888428	0.715972	0.701172	0.664149	0.846605	1.08744	1.15217	1.22424	1.25439	1.10131	0.76738	0.59599	0.755806	0.682627	0.555817	0.166536	-0.160446	-0.334702	-0.538308	-0.711418	-0.880272	-0.811231	-0.812717	-1.02517	-1.06776	-1.09788	-1.08311	-1.17893
chr12:Scarna13	1.5	1.5	1.5	1.5	1.5	1.5	1.28071	0.596064	0.437688	1.02406	1.45564	1.44609	1.30376	1.13645	0.664804	0.0523274	0.788667	0.394298	0.833622	0.5282	-0.115329	-0.757086	-0.938717	-0.23436	0.232059	0.118654	-0.321011	-0.886514	-0.645328	-0.64512	-0.149858	0.326171	1.13003	1.42794	0.775897	0.598661	0.0331321	0.344417	0.339788	0.645354	0.285059	-0.228826	-0.79973	-1.31941	-1.23811	-1.2002	-1.5	-1.23542	-0.647004
chr4:Tal1	1.5	1.5	1.5	1.5	1.5	1.5	1.5	1.5	1.5	1.5	1.5	1.5	1.5	1.30775	1.16836	0.775146	0.597103	0.814557	0.440126	0.514571	0.577528	0.322562	0.391493	0.355056	0.376692	0.529944	0.73758	0.767038	0.613083	0.710134	0.725536	0.840361	0.817588	0.507844	0.424418	0.51017	0.374759	0.309066	0.263891	0.263505	0.0956789	0.0295287	-0.199276	-0.0424199	0.0424533	-0.194222	-0.142831	-0.190136	-0.225598
chr2:4933406D12Rik	1.5	1.5	1.5	1.5	1.5	1.5	1.2427	1.03464	0.947485	1.05506	0.960754	1.00402	0.734565	0.629554	0.38448	0.315518	0.0692433	0.214099	0.15926	-0.0434819	-0.168138	-0.0588599	-0.274376	-0.28394	-0.455959	-0.499676	-0.356918	-0.0171257	-0.292138	-0.429545	-0.346447	-0.38896	-0.112851	-0.0185683	0.222711	0.581029	0.64912	0.705482	0.650258	0.9164	1.31764	1.41682	1.5	1.39729	1.5	1.46507	1.39466	1.39218	1.31379
chr8:Prag1	1.5	1.5	1.5	1.5	1.5	1.5	1.5	1.5	1.40979	1.28164	1.06664	1.06675	1.34993	1.15634	1.03146	0.889849	0.822505	0.81492	0.915523	1.18415	1.20313	1.49732	1.27169	1.20584	1.35733	1.24719	1.29592	1.36349	1.21198	1.11685	0.911991	0.787633	0.505497	0.307645	0.0586196	-0.102217	-0.078342	-0.280389	-0.446782	-0.317723	-0.415597	-0.499928	-0.713478	-0.692326	-0.506939	-0.381988	-0.579978	-0.50403	-0.494071
chr1:Mir3473f	1.5	1.5	1.5	1.5	1.5	1.5	1.47574	1.16986	1.11447	1.42344	1.47593	1.15426	1.2257	0.925044	0.607847	0.272948	0.16732	0.194643	0.294365	0.290083	0.497633	0.342521	0.169838	-0.0360198	0.147954	0.265953	0.471077	0.311287	0.153489	0.131668	-0.130907	-0.77424	-0.610337	-0.348629	-0.279845	-0.348458	-0.448214	-0.609015	-0.141488	-0.165554	-0.31608	-0.0752848	0.22108	0.0365262	0.00348465	-0.180628	-0.0666617	0.201787	0.541579
chr6:Tnip3	1.5	1.5	1.5	1.5	1.5	1.5	1.5	1.5	1.5	1.27141	0.903466	0.798797	0.614336	0.276547	0.180752	-0.266825	-0.213066	-0.176097	-0.282117	-0.501422	-0.517999	-0.471788	-0.397049	-0.43403	-0.340512	-0.407057	-0.468845	-0.791249	-1.08969	-1.34251	-1.43404	-1.5	-1.39966	-1.38443	-1.5	-1.5	-1.5	-1.5	-1.5	-1.5	-1.41885	-1.40791	-1.3967	-1.5	-1.5	-1.40485	-1.13937	-0.930977	-0.694512
chr8:Mir6769b	1.5	1.5	1.5	1.5	1.5	1.5	1.5	1.5	1.5	1.29185	1.03892	1.25814	1.18777	1.19402	0.990668	0.970898	0.459519	0.728292	0.81208	0.760578	0.905318	1.24733	1.08583	1.2254	1.15934	1.19179	1.23951	1.34549	0.869292	0.400297	0.246903	0.106969	-0.371632	-0.340429	-0.722448	-0.96466	-0.983293	-1.07854	-0.952292	-0.942379	-0.735095	-0.582076	-0.441296	-0.323117	-0.5822	-0.347554	-0.00558118	-0.0901012	-0.246547
chr13:S1pr3	1.5	1.5	1.5	1.5	1.5	1.5	1.5	1.5	1.5	1.5	1.5	1.5	1.5	1.46315	1.5	1.32991	1.12302	1.01859	1.11963	1.06627	1.234	1.12511	1.04031	0.86971	0.893856	0.825239	0.872536	0.972285	0.750855	0.478221	0.385046	0.0784718	0.0494032	-0.00113264	-0.181655	-0.175386	-0.334829	-0.54802	-0.662381	-0.806255	-0.881273	-0.882867	-0.847528	-1.11867	-1.11343	-1.00113	-1.1037	-1.17961	-1.17648
chr5:Fbxl13	1.5	1.5	1.5	1.5	1.5	1.5	1.5	1.5	1.5	1.5	1.42166	1.07351	0.761162	0.844797	0.766588	0.710045	0.500536	0.490539	0.318446	0.158973	0.292686	0.309529	0.396504	0.302992	0.153305	0.0357658	-0.104291	-0.200019	-0.129137	-0.183081	-0.17141	-0.425753	-0.442733	-0.527321	-0.280383	-0.0712721	-0.0470916	0.0458007	0.2807	0.426942	0.394498	0.433078	0.627304	0.400808	0.54963	0.513517	0.465773	0.44593	0.487386
chr1:Tmbim1	1.5	1.5	1.5	1.5	1.5	1.5	1.5	1.5	1.39045	1.2803	1.5	1.5	1.47871	1.5	1.5	1.5	1.31377	1.10328	1.02777	0.970073	1.14104	0.933412	0.825982	0.831814	0.634031	0.695992	0.420614	0.734302	0.826222	0.793621	0.700422	0.733745	0.665943	0.675154	0.49583	0.398505	0.190148	0.378766	0.0295493	-0.233117	-0.294148	-0.523625	-0.817982	-1.10115	-1.35736	-1.35198	-0.934976	-1.13789	-1.27762
chr7:Rnf141	1.5	1.5	1.5	1.5	1.5	1.5	1.5	1.5	1.5	1.5	1.5	1.5	1.44442	1.26113	1.31593	1.25596	1.10829	1.278	0.963226	0.908498	0.915827	0.724253	1.04807	0.954296	1.07684	0.811112	0.77448	0.660228	0.626782	0.616612	0.504194	0.500161	0.478923	0.0936262	0.00416652	-0.0603411	0.0948009	-0.107619	-0.181161	-0.220885	-0.123707	-0.140303	-0.254407	-0.302048	-0.33823	-0.213187	-0.41079	-0.514956	-0.328802
chr8:Wwp2	1.5	1.5	1.5	1.5	1.5	1.5	1.5	1.5	1.5	1.5	1.5	1.5	1.22148	1.27502	1.17342	1.19413	1.32605	1.11392	0.982984	0.985788	0.79174	0.810118	0.774523	0.858263	0.65203	0.546773	0.232867	-0.0890933	-0.277496	-0.59646	-0.644923	-0.621355	-0.652362	-0.595892	-0.65741	-0.451093	-0.447213	-0.205043	-0.0318155	0.170427	0.401601	0.369917	0.462684	0.402288	0.374319	0.135875	-0.0820946	-0.0642654	-0.205005
chr9:Bbs9	1.5	1.5	1.5	1.5	1.5	1.5	1.5	1.5	1.5	1.5	1.5	1.36716	1.44592	1.5	1.5	1.5	1.5	1.47265	1.5	1.43491	1.44521	1.37623	1.4474	1.25554	1.11572	0.945845	0.760495	0.637476	0.482666	0.377147	0.330983	0.0518671	0.118891	0.0279432	-0.0895019	-0.314436	-0.395794	-0.473713	-0.598434	-0.435925	-0.534414	-0.559642	-0.508543	-0.592449	-0.680338	-0.684128	-0.526902	-0.486135	-0.445135
chr15:Gm45924	1.5	1.5	1.5	1.5	1.5	1.5	1.5	1.5	1.5	1.5	1.5	1.5	1.5	1.5	1.5	1.5	1.35876	1.16662	1.19671	1.08441	0.949008	1.02936	0.845681	0.813959	0.567558	0.455702	0.407807	0.222281	0.185918	-0.142348	-0.107209	-0.182006	-0.419566	-0.483222	-0.550443	-0.403558	-0.440572	-0.501066	-0.317206	-0.305025	-0.296839	-0.385637	-0.441025	-0.417407	-0.300152	-0.267068	-0.296719	-0.328452	-0.314132
chr6:1810058I24Rik	1.5	1.5	1.5	1.5	1.5	1.5	1.5	1.5	1.5	1.5	1.5	1.5	1.5	1.47449	1.5	1.35864	1.21997	1.07248	0.929094	0.78148	0.672017	0.772863	0.70492	0.930385	0.967772	0.941389	0.897717	0.628759	0.660994	0.563704	0.600515	0.53447	0.300978	0.311749	-0.149476	-0.109381	-0.26106	-0.338209	-0.271145	-0.485106	-0.494317	-0.551637	-0.57167	-0.762569	-0.922907	-0.7849	-0.981196	-0.885134	-0.929409
chr11:Slc35e4	1.5	1.5	1.5	1.5	1.5	1.5	1.5	1.5	1.5	1.5	1.5	1.5	1.38872	1.25884	1.15606	1.26198	1.15117	0.95774	0.728453	0.637098	0.619976	0.593609	0.719188	0.801552	0.91867	0.909006	0.821461	0.63391	0.476084	0.374342	0.0306475	0.00527311	0.00885509	-0.23066	-0.531717	-0.877302	-1.04761	-1.07759	-1.09823	-1.27681	-1.1543	-1.02346	-1.11207	-1.34603	-1.19736	-1.11151	-1.21859	-0.973488	-1.13282
chr10:9230105E05Rik	1.5	1.5	1.5	1.5	1.5	1.5	1.5	1.5	1.5	1.5	1.5	1.4931	1.44014	1.5	1.29782	1.34149	1.25673	1.23511	1.09799	1.12866	0.935393	0.8867	0.846738	0.864958	0.877869	1.01455	0.862615	0.829004	0.743118	0.549198	0.585175	0.683006	0.530003	0.5439	0.305597	0.268105	-0.160198	-0.270066	-0.418659	-0.402247	-0.36567	-0.582538	-0.759035	-0.828792	-0.882131	-0.895302	-1.10366	-0.984984	-0.969783
chr6:H1fx	1.5	1.5	1.5	1.5	1.5	1.5	1.5	1.5	1.5	1.29127	1.37067	1.24194	0.718158	0.492976	0.478504	-0.162235	-0.508012	-0.36728	-0.226681	-0.25921	-0.0751808	0.0709179	0.0559896	0.342347	0.37826	0.132486	0.192464	0.437458	0.1375	-0.00761289	0.200226	0.203932	-0.0147698	-0.250857	-0.353326	-0.287462	-0.294598	-0.262749	-0.12828	0.0702605	0.0923187	0.0745593	-0.145251	-0.159118	-0.115478	-0.112878	-0.148061	-0.126365	0.213378
chr2:Gm13546	1.5	1.5	1.5	1.5	1.5	1.5	1.5	1.5	1.5	1.5	1.46782	1.5	1.5	1.5	1.5	1.37602	1.40715	1.14586	0.959242	0.861645	0.763886	1.10969	0.952434	0.586826	0.451276	0.130104	0.0608226	0.00772777	-0.014989	-0.058011	-0.0415296	-0.135837	-0.136045	-0.170908	-0.174216	-0.0684159	-0.088786	0.054855	-0.0869019	-0.200629	-0.119119	-0.323533	-0.443115	-0.595356	-0.527046	-0.438289	-0.448525	-0.37241	-0.352872
chr2:E2f1	1.5	1.5	1.5	1.5	1.5	1.5	1.5	1.48117	1.34147	1.17008	1.33556	1.1997	1.28375	1.3401	1.42141	1.1562	1.37303	1.38421	1.10859	1.1006	1.34281	1.00055	0.907669	0.694805	0.535063	0.654441	0.853094	0.609189	0.596196	0.966557	0.922	0.629084	0.844074	0.846576	0.718293	0.694429	0.528555	0.483489	0.397841	0.445348	0.250957	0.261482	0.329378	0.0451235	0.00287194	0.00615128	-0.184945	-0.490579	-0.644425
chr7:Lrrc28	1.5	1.5	1.5	1.5	1.5	1.5	1.36151	1.27855	0.913563	1.07753	0.795047	0.7609	0.962748	0.968244	1.29193	0.935384	0.944851	1.08578	0.934895	1.04511	0.767585	0.595441	0.235731	0.144179	0.0880337	-0.152293	-0.104021	-0.37927	-0.514303	-0.44662	-0.498433	-0.321903	-0.170547	0.135668	0.165968	0.375605	0.521975	0.68779	1.02728	1.18962	1.17638	1.32505	1.15501	1.37915	1.33283	1.26043	1.10587	0.949125	0.813422
chr11:C030013C21Rik	1.5	1.5	1.5	1.5	1.5	1.5	1.5	1.5	1.5	1.5	1.5	1.5	1.5	1.41327	1.28121	1.02342	1.07387	0.874398	0.836662	0.984068	0.679011	0.468217	0.494795	0.348362	0.463397	0.485633	0.562673	0.481929	0.760094	0.606878	0.29973	0.289134	0.277273	0.103975	-0.00849171	-0.210686	-0.367339	-0.437122	-0.611593	-0.78847	-0.723025	-0.665348	-0.593702	-0.452138	-0.54195	-0.472304	-0.372667	-0.36062	-0.608374
chr2:Kif16bos	1.5	1.5	1.5	1.5	1.5	1.5	1.5	1.5	1.5	1.5	1.5	1.32821	1.18398	1.31759	0.81104	0.752948	0.730412	0.384119	0.710355	-0.0328357	0.209583	0.550655	0.26328	0.391616	0.194078	1.13861	1.00994	1.10088	0.952121	0.729148	1.03871	1.03399	0.782725	0.693826	0.368868	0.123001	-0.210097	-0.82303	-1.30369	-1.36802	-1.5	-1.5	-1.5	-1.5	-1.5	-1.03837	-0.903003	-1.21302	-0.62374
chr5:Serpine1	1.5	1.5	1.5	1.5	1.5	1.5	1.5	1.5	1.5	1.5	1.5	1.5	1.5	1.5	1.5	1.5	1.35097	1.26138	1.03769	1.22092	1.14371	1.0143	0.690059	0.660513	0.515987	0.346766	0.142521	0.156521	0.00100289	-0.100297	-0.304138	-0.080426	-0.0410126	-0.0736215	-0.052838	0.0378401	0.0423045	0.101857	0.134056	0.267579	0.541027	0.273296	-0.0237309	-0.145753	-0.183067	-0.0804852	-0.198625	-0.457092	-0.510756
chr3:Bcar3	1.5	1.5	1.5	1.5	1.5	1.5	1.5	1.5	1.5	1.5	1.46148	1.13536	0.798037	0.707937	0.386607	0.595089	0.278802	0.175996	0.164997	0.044893	-0.208509	-0.0669588	-0.277864	-0.347903	-0.489644	-0.596759	-0.885724	-1.00374	-1.09533	-1.43755	-1.45006	-1.37296	-1.32324	-1.11347	-0.68744	-0.307673	0.191907	0.306173	0.48141	0.79935	1.17432	1.39004	1.35595	1.25945	1.18255	0.861771	0.503171	0.0706848	0.0671297
chr7:Ptgir	1.5	1.5	1.5	1.5	1.5	1.5	1.5	1.5	1.5	1.5	1.5	1.5	1.5	1.5	1.5	1.5	1.27133	1.0424	0.653972	0.295715	0.368154	0.355323	0.414615	0.344995	0.335797	0.40185	0.0701748	0.105376	0.114005	0.318493	0.328744	0.0619018	0.203664	0.110478	0.462403	0.50495	0.191305	0.479496	0.376036	0.323016	0.166798	0.0308511	0.151551	0.00133469	-0.125065	-0.665711	-0.85109	-0.901976	-1.09644
chr17:C330024C12Rik	1.5	1.5	1.5	1.5	1.5	1.5	1.5	1.5	1.5	1.5	1.45305	1.41468	1.5	1.46104	1.31299	1.23057	0.943163	1.02502	1.01048	1.08335	1.08535	1.1518	1.12065	0.885276	0.842597	0.805455	0.829415	0.815321	0.778039	0.569578	0.401074	0.228361	0.0995326	0.0295379	0.146762	0.0538454	-0.0215329	-0.00222322	-0.140174	-0.0917607	-0.119006	-0.0877403	-0.115784	-0.150508	-0.184068	-0.396126	-0.362753	-0.411514	-0.401207
chr6:Sox5	1.5	1.5	1.5	1.5	1.5	1.5	1.5	1.5	1.5	1.10813	1.20874	0.998534	0.881165	0.581389	0.494615	0.291909	0.0102699	0.156329	0.0242867	-0.0333203	0.0607812	-0.318355	-0.293851	-0.398852	-0.446458	-0.478685	-0.446114	-0.255842	-0.400343	-0.612554	-0.5331	-0.409576	-0.091568	-0.266539	-0.181463	-0.144591	-0.344003	-0.615147	-0.665971	-0.965494	-1.09172	-1.3317	-1.5	-1.5	-1.5	-1.5	-1.5	-1.5	-1.5
chr9:Mir125b-1	1.5	1.5	1.5	1.5	1.5	1.5	1.5	1.5	1.5	1.5	1.5	1.32241	1.13281	0.892186	0.988012	0.613716	0.188405	0.0391776	-0.52199	-0.449339	-0.503496	-0.552889	-0.518627	-0.688697	-0.839007	-1.09997	-1.13579	-1.13351	-1.12756	-1.09695	-1.19579	-0.899161	-0.903864	-0.864604	-0.586374	-0.3914	-0.251785	-0.170071	-0.126645	-0.0246528	0.0440474	0.0936786	-0.164298	-0.203229	-0.205395	-0.522922	-0.685819	-0.692074	-0.717659
chr7:Six5	1.5	1.5	1.5	1.5	1.5	1.5	1.5	1.5	1.5	1.5	1.30963	1.22129	0.983521	0.552174	0.490585	0.448559	0.33099	-0.0208774	-0.0267629	-0.0750527	0.118774	0.51937	0.335708	0.618931	1.0336	0.908318	0.970006	1.11281	1.12895	1.136	1.39022	1.33226	1.12085	1.05844	1.20588	0.741989	0.92086	0.718198	0.391361	0.441132	0.405057	0.212644	0.179069	-0.133895	-0.138823	-0.584851	-0.211408	-0.286864	-0.37199
chr2:Platr26	1.5	1.5	1.5	1.5	1.5	1.5	1.47025	1.2885	1.26347	1.30422	1.12278	1.16381	1.18771	1.28141	1.34553	1.42835	1.24552	1.11888	1.15028	1.01356	0.865027	1.00817	0.869178	0.632219	0.457056	0.345467	0.317071	0.424863	0.556548	0.507418	0.472381	0.428893	0.335272	0.239968	0.493027	0.541792	0.571743	0.525505	0.69184	0.753142	0.802134	0.847502	0.884455	0.975382	1.11705	0.915799	0.779012	0.546215	0.348746
chr13:Hcn1	1.5	1.5	1.5	1.5	1.5	1.5	1.5	1.5	1.5	1.5	1.5	1.5	1.5	1.5	1.5	1.5	1.5	1.34663	1.19455	1.12773	0.942001	0.886162	0.865889	0.755105	0.60305	0.561635	0.360137	0.418641	0.416541	0.372055	0.187228	0.131425	0.0614059	-0.124217	-0.218214	-0.227731	-0.464865	-0.617552	-0.769491	-0.903801	-1.04292	-1.08825	-1.16455	-1.2285	-1.1747	-1.27458	-1.29209	-1.35649	-1.28467
chr15:C9	1.5	1.5	1.5	1.5	1.5	1.5	1.5	1.5	1.5	1.5	1.5	1.5	1.5	1.37858	1.13039	1.04781	1.16195	0.992909	0.94076	0.801612	0.783731	0.721946	0.794939	0.941333	0.961112	1.0079	1.0436	0.994309	0.96558	0.758995	0.629668	0.392759	0.28695	-0.0320629	-0.317063	-0.379382	-0.583003	-0.785233	-1.02406	-1.08703	-1.17872	-1.19477	-1.04431	-1.15115	-1.06335	-0.951826	-1.11296	-1.22083	-1.222
chr7:Folr2	1.5	1.5	1.5	1.5	1.5	1.5	1.5	1.5	1.5	1.5	1.5	1.5	1.5	1.5	1.5	1.38401	1.31839	1.13942	0.894377	0.577607	0.545433	0.802992	0.653854	0.474182	0.36787	0.353366	0.428861	0.367609	0.361099	0.37087	0.256486	0.107095	-0.192793	-0.184886	-0.225113	-0.0155664	-0.186947	-0.403582	-0.358281	-0.420445	-0.701583	-0.697746	-0.669647	-0.745745	-1.01544	-1.02204	-1.25744	-1.2018	-1.20119
chr1:Gm19589	1.5	1.5	1.5	1.5	1.5	1.5	1.5	1.5	1.48422	1.34938	1.06453	1.1519	1.1683	1.14312	1.00717	0.926932	0.966753	0.942342	1.01288	0.930534	1.02887	1.31972	1.06353	0.808495	0.716605	0.513891	0.406666	0.058632	-0.215758	-0.22314	-0.326618	-0.316845	-0.43036	-0.354632	-0.185653	-0.140669	0.172568	0.508422	0.689505	0.934856	0.968186	1.05437	1.02665	1.03744	1.01535	0.891617	0.708904	0.673187	0.458807
chr5:Depdc5	1.5	1.5	1.5	1.5	1.5	1.5	1.5	1.5	1.5	1.5	1.5	1.5	1.5	1.5	1.5	1.27965	1.20082	1.18974	1.24114	1.12634	1.00999	0.889949	0.633451	0.346619	0.257793	0.190343	0.361199	0.061521	-0.0242857	-0.0651264	-0.240255	-0.253558	-0.391982	-0.406817	-0.358568	-0.328739	-0.29645	-0.197534	0.01359	-0.0115589	0.016771	0.0351239	-0.0509744	0.127786	0.0883123	-0.00432454	-0.101327	0.148354	-0.0890885
chr17:Itpr3	1.5	1.5	1.5	1.5	1.5	1.5	1.5	1.5	1.5	1.5	1.5	1.5	1.5	1.5	1.33666	1.25964	1.11188	1.16705	1.20476	1.16626	0.943174	0.904464	0.783218	0.696795	0.607543	0.522004	0.408205	0.479997	0.473893	0.13596	0.0235797	-0.0821503	-0.275017	-0.466801	-0.464361	-0.503733	-0.378422	-0.223434	-0.237423	-0.353341	-0.256187	-0.232394	-0.249212	0.0805581	0.0389209	0.132612	-0.0764864	-0.233284	-0.338825
chr2:Ptpra	1.5	1.5	1.5	1.5	1.5	1.5	1.5	1.5	1.5	1.5	1.5	1.43587	1.34151	1.27473	1.29156	1.4506	1.24053	1.19183	1.23903	1.11654	1.25249	0.976506	1.2056	1.29149	1.37746	1.34855	1.17658	1.27369	1.41835	1.22298	0.889092	0.548452	0.376542	0.0835823	-0.0547366	-0.419522	-0.537737	-0.781427	-0.671496	-0.862815	-0.819707	-0.782556	-0.784803	-0.885463	-0.729139	-0.690379	-0.635141	-0.922587	-0.824418
chr8:Mfhas1	1.5	1.5	1.5	1.5	1.5	1.5	1.5	1.5	1.5	1.5	1.5	1.42419	1.35994	1.5	1.5	1.35093	1.20446	1.36757	1.22248	1.22689	1.22367	0.880215	0.979614	1.01357	0.858559	0.697032	0.598061	0.663059	0.420831	0.282603	0.183194	0.108789	0.202674	0.0295594	-0.0844821	-0.0408582	-0.0513773	0.0156295	-0.0996761	-0.0381415	0.0315037	0.0464513	0.0979068	0.17131	0.189231	0.0612755	-0.0731957	-0.203932	-0.376269
chr10:Chst3	1.5	1.5	1.5	1.5	1.5	1.5	1.5	1.5	1.44985	1.29272	1.23024	1.07888	0.997135	0.999564	1.20818	1.11463	0.914776	0.949854	0.826111	0.918183	0.914668	0.693557	0.704015	0.431441	0.396891	0.233638	0.147418	-0.100042	-0.271819	-0.495251	-0.543288	-0.465579	-0.49143	-0.433948	-0.080228	0.0526461	0.257284	0.439298	0.609546	0.853852	0.969428	0.985688	0.94807	1.221	1.05404	0.802117	0.586782	0.247687	0.265481
chr8:Fto	1.38497	1.38497	1.38497	1.38497	1.38497	1.38497	1.11979	1.13554	1.01237	1.1001	0.925101	0.719029	0.750313	0.753291	0.829738	0.941035	0.655823	0.657265	0.732776	0.803684	0.491043	0.519522	0.45396	0.359655	0.389753	0.32124	0.422864	0.599889	0.950515	0.744699	0.418068	0.235079	-0.0473095	-0.167052	-0.139074	-0.355967	-0.592508	-1.12459	-1.22117	-1.5	-1.5	-1.5	-1.5	-1.5	-1.5	-1.5	-1.5	-1.5	-1.5
chr4:Gabbr2	1.5	1.5	1.5	1.5	1.5	1.5	1.5	1.5	1.38725	1.19999	1.18297	0.9257	1.02847	0.82729	0.842604	0.920401	0.754839	0.82411	0.719266	0.767475	1.06688	1.28104	1.45222	1.28999	1.36351	1.33712	1.33049	1.2155	1.15585	1.18274	1.0808	0.685899	0.317406	0.159737	0.228723	0.131678	0.072256	-0.0286636	0.0857067	0.0816352	0.0995451	0.227866	0.392092	0.588389	0.46601	0.368578	0.277262	0.108267	-0.00774351
chr7:Lrrc27	1.5	1.5	1.5	1.5	1.5	1.5	1.5	1.5	1.38637	1.2837	1.12813	1.08476	1.02413	0.91463	1.12966	0.978149	1.07365	1.00814	1.02577	1.07117	1.14835	1.3419	1.37288	1.5	1.46701	1.2123	1.25639	1.07627	0.893871	0.899278	0.770356	0.76631	0.788858	0.576704	0.267481	0.19366	0.487051	0.466806	0.174733	0.451936	0.339382	0.355993	0.15654	-0.122313	-0.031773	-0.160492	-0.0947734	-0.178673	-0.350278
chr12:Rdh14	1.5	1.5	1.5	1.5	1.5	1.5	1.5	1.5	1.5	1.5	1.5	1.5	1.42668	1.09786	1.02971	1.35974	1.02934	1.10681	0.916932	0.753105	0.444656	0.371971	0.332539	0.601488	0.700924	0.690509	0.371041	0.828806	0.840651	0.897902	0.885958	0.857309	0.962655	0.855922	0.401374	0.321369	0.0596725	-0.0926847	-0.593295	-0.743604	-1.01401	-1.26389	-1.2691	-1.5	-1.5	-1.5	-1.5	-1.5	-1.5
chr10:Gm17745	1.5	1.5	1.5	1.5	1.5	1.5	1.5	1.5	1.29152	0.93167	0.978614	0.948021	0.733396	0.610475	0.467362	0.213314	0.293216	0.19089	0.301812	0.24175	0.30675	0.228847	0.161195	0.249505	0.163857	-0.0374944	-0.0217249	-0.0859369	-0.0460101	-0.243917	-0.182928	-0.15335	-0.0565226	0.0572286	0.0481213	0.299312	0.615085	0.892953	0.959806	0.989532	1.21166	1.19937	1.1071	1.03902	0.904051	0.796783	0.773483	0.592201	0.253045
chr4:Smim27	1.5	1.5	1.5	1.5	1.5	1.5	1.5	1.5	1.5	1.38616	0.812141	0.767601	0.798616	0.668014	0.633692	0.76558	0.695221	0.259552	0.0773163	0.1948	0.619385	0.977617	0.800963	0.417654	1.02185	1.02703	0.876138	0.931442	0.956687	1.19197	1.11778	1.2983	1.16607	0.933493	1.23723	0.442989	0.406507	0.281186	0.0590928	-0.0284208	-0.446669	-0.711104	-1.42162	-1.49589	-1.21265	-1.48185	-1.31674	-1.42318	-1.46865
chr1:Rab3gap2	1.5	1.5	1.5	1.5	1.5	1.5	1.5	1.5	1.5	1.5	1.5	1.5	1.44014	1.20118	0.989547	0.89484	0.722283	0.675691	0.642368	0.550375	0.578049	0.400299	0.482827	0.539705	0.707258	0.739339	0.687751	0.592955	0.548296	0.374215	0.203701	0.0856336	0.0275315	-0.223653	-0.547519	-0.831788	-1.07173	-1.19751	-1.38788	-1.482	-1.5	-1.5	-1.5	-1.5	-1.5	-1.5	-1.5	-1.33646	-1.18998
chr1:Gm8883	1.5	1.5	1.5	1.5	1.5	1.5	1.5	1.5	1.5	1.5	1.5	1.5	1.31118	1.29199	1.4248	1.27062	1.12907	1.1634	1.08267	1.07684	1.00009	1.07583	0.892194	0.769202	0.784186	0.731023	0.664171	0.792782	0.601649	0.638876	0.342659	0.169939	0.0474666	0.0742005	0.247713	0.126287	0.0220669	-0.101462	-0.437458	-0.608731	-0.840733	-0.68695	-0.613735	-0.647162	-0.732265	-0.856551	-0.917903	-1.00569	-0.956857
chr2:Nol4l	1.5	1.5	1.5	1.5	1.5	1.5	1.5	1.5	1.5	1.37995	1.22225	0.997967	0.807898	1.01593	1.00823	1.03191	0.735753	0.576218	0.706275	0.766787	0.738173	0.699588	0.847608	0.692256	0.689082	0.800986	0.916701	1.13675	1.2491	1.26935	1.06896	1.06745	0.811703	0.595467	0.683729	0.601062	0.473726	0.54234	0.376213	0.259405	0.353493	0.428537	0.511333	0.358788	0.443721	0.344963	-0.0230193	0.0644286	-0.318846
chr13:Mir874	1.5	1.5	1.5	1.5	1.5	1.5	1.5	1.5	1.5	1.5	1.5	1.45587	1.42833	1.5	1.43931	1.25703	1.25	1.26812	0.959884	1.12328	1.13963	1.15147	1.05222	1.1022	1.08402	1.08445	1.29178	1.23674	0.996685	1.04574	0.850732	0.635124	0.516432	0.563026	0.365986	0.366146	0.33471	0.14271	-0.11716	-0.174871	-0.0425509	-0.124453	-0.0155365	-0.257965	-0.350596	-0.348546	-0.483485	-0.644326	-0.610583
chr11:Mir804	1.5	1.5	1.5	1.5	1.5	1.5	1.5	1.5	1.5	1.5	1.37226	0.934286	0.751174	0.580748	0.350694	0.326894	0.099816	0.0844039	-0.181774	-0.103275	-0.179121	0.375166	0.292792	0.667266	0.711653	0.737362	0.805498	0.639528	0.969005	0.90364	0.798136	0.80918	0.485772	1.2448	1.06069	0.821867	0.743023	0.585525	0.284033	0.26594	0.339047	0.168902	0.0735309	0.198809	-0.404975	-0.391638	-0.427994	-0.301594	-0.302049
chr14:Gpc6	1.5	1.5	1.5	1.5	1.5	1.5	1.5	1.33976	1.33155	1.5	1.5	1.5	1.43938	1.5	1.5	1.44502	1.08244	1.0339	0.87182	0.931365	0.845332	0.685094	0.676502	0.822039	0.568599	0.456338	0.449098	0.452322	0.476958	0.618785	0.440291	0.165972	0.14307	-0.107507	-0.220879	-0.419211	-0.586491	-0.676941	-0.669741	-1.07023	-1.28705	-1.5	-1.5	-1.5	-1.5	-1.5	-1.5	-1.5	-1.5
chr4:Creb3	1.5	1.5	1.5	1.5	1.5	1.5	1.06388	0.242271	1.1423	0.700812	0.168608	0.232027	0.407432	0.64324	0.427934	0.0680417	0.3993	0.693265	1.04456	0.658288	0.519384	0.548784	-0.0543946	-0.193579	-0.851353	-0.576737	-0.783179	-1.13154	-1.31593	-1.5	-1.5	-1.44629	-1.45546	-1.23334	-1.13943	-1.31933	-1.24059	-0.410077	-0.589279	-0.720407	-0.209659	-0.764797	-0.989384	-1.29078	-1.46632	-1.32078	-0.993923	-0.953917	-1.33635
chr8:B930018H19Rik	1.5	1.5	1.5	1.5	1.5	1.5	1.5	1.5	1.5	1.5	1.5	1.5	1.33448	1.34865	1.14991	1.17335	1.15807	1.02694	0.97157	1.09424	1.11046	1.00819	1.03329	1.02214	1.06579	0.856979	0.771554	0.720086	0.714899	0.574126	0.260825	0.226205	0.0691493	-0.0513393	-0.0911569	-0.2991	-0.179779	-0.215186	-0.264402	-0.307567	-0.245109	-0.125482	-0.239174	-0.277303	-0.255327	-0.404844	-0.478658	-0.614787	-0.64007
chr18:Gm10536	1.5	1.5	1.5	1.5	1.5	1.5	1.5	1.5	1.5	1.5	1.5	1.42312	1.5	1.38806	1.16275	1.23681	1.17775	1.32593	1.36017	1.33701	1.27993	1.25104	1.33694	1.02228	1.24987	1.23459	1.11553	0.828237	0.964073	0.935232	0.554583	0.466416	0.302337	0.00236907	0.0440253	-0.320639	-0.559035	-0.814161	-0.953261	-1.30841	-1.5	-1.5	-1.5	-1.5	-1.34608	-1.38898	-1.28268	-1.31227	-1.31483
chr2:Frmd4a	1.5	1.5	1.5	1.5	1.5	1.5	1.5	1.5	1.20726	0.876355	0.620269	0.597516	0.844229	0.988458	0.85991	0.504256	0.273642	0.352028	0.316873	0.373561	0.703437	0.740105	0.693468	0.3991	0.0992172	-0.39954	-0.60985	-0.661366	-0.960312	-0.986432	-1.09167	-1.27374	-1.12023	-1.47076	-1.39493	-1.21734	-1.1434	-0.964307	-1.02803	-0.936159	-1.04274	-1.01574	-1.31244	-1.5	-1.29371	-1.39662	-1.43992	-0.906992	-0.826543
chr13:Gmds	1.5	1.5	1.5	1.5	1.5	1.5	1.5	1.5	1.5	1.32192	1.34002	1.49599	1.4917	1.23017	0.826371	0.668597	0.587506	0.46555	0.524874	0.506275	0.438044	0.436923	0.284746	0.146065	0.167437	0.414889	0.601569	0.529868	0.653552	0.677942	0.448305	0.248543	0.295693	0.367488	0.121411	-0.160461	-0.276358	-0.895757	-1.1994	-1.5	-1.5	-1.5	-1.5	-1.5	-1.5	-1.5	-1.5	-1.5	-1.5
chr7:Pde8a	1.5	1.5	1.5	1.5	1.5	1.5	1.5	1.5	1.5	1.5	1.5	1.5	1.41402	1.29048	1.32915	1.08063	0.806376	0.908972	0.917502	1.00883	0.977436	0.878173	0.895524	1.00781	1.023	1.04211	1.15391	1.08795	1.02492	0.881062	0.647357	0.554122	0.353212	0.363192	0.241225	0.243454	0.155765	0.00926654	0.160752	0.129942	0.0509117	0.0489221	-0.0576201	0.0544803	-0.175696	-0.209677	-0.399345	-0.350943	-0.327883
chr6:Slc25a13	1.5	1.5	1.5	1.5	1.5	1.5	1.5	1.5	1.5	1.5	1.46737	1.5	1.45226	1.15725	0.997656	0.802224	0.9329	0.973556	0.772659	0.756659	0.749129	0.723381	0.589784	0.593857	0.620742	0.492208	0.336739	0.149634	0.151282	0.13557	0.269085	0.153682	0.0317665	0.0607188	-0.0313986	-0.137282	-0.151878	-0.196847	-0.285568	-0.524613	-0.564352	-0.866794	-0.987686	-0.95504	-0.969862	-1.1269	-0.838889	-0.834432	-0.529052
chr16:Hes1	1.5	1.5	1.5	1.5	1.5	1.5	1.5	1.5	1.5	1.28113	1.42269	1.05577	0.641829	0.442625	0.58208	0.661602	0.659106	0.276942	0.222242	0.489005	0.787283	0.663588	1.26009	1.35961	1.49467	1.5	1.46977	1.31351	1.5	1.49515	1.04165	0.611459	0.501212	-0.218627	-0.520921	-0.797483	-0.971869	-0.733345	-0.69821	-0.829958	-0.779872	-0.507216	-0.424246	-0.515595	-0.413804	-0.419698	-0.263616	-0.525248	-0.807154
chr1:1700016C15Rik	1.5	1.5	1.5	1.5	1.5	1.5	1.48932	1.26637	1.30184	1.40247	1.36116	1.5	1.45206	1.5	1.42924	1.44493	1.48604	1.47004	1.4822	1.2976	1.07231	1.13171	0.837333	0.886315	0.727878	0.745536	0.725294	0.62061	0.711203	0.561574	0.655284	0.609662	0.3438	0.332249	0.242285	0.221403	0.223572	0.0819767	0.0691249	-0.116427	0.0751739	0.086328	0.044635	0.190321	0.18236	0.156411	0.284342	0.0904756	0.120039
chr15:Nfam1	1.5	1.5	1.5	1.5	1.5	1.5	1.5	1.5	1.39918	1.5	1.46084	1.43693	1.5	1.35163	1.15319	1.08099	1.05547	1.41078	1.47549	1.5	1.5	1.5	1.5	1.26293	1.28855	1.20546	0.995202	1.0253	0.593876	0.495661	0.401221	0.151094	0.28387	0.378065	0.430559	0.55481	0.404025	0.45418	0.299234	0.149091	-0.138837	-0.172	-0.129659	-0.324164	-0.630805	-0.495664	-0.802053	-0.711076	-0.883444
chr3:Dennd2c	1.5	1.5	1.5	1.5	1.5	1.5	1.5	1.5	1.5	1.46371	1.40823	1.5	1.45612	1.33643	1.22438	1.25477	0.750922	0.622894	0.737579	0.721247	0.763723	0.776085	0.584912	0.441649	0.249897	0.337493	0.0601586	0.102107	0.166359	0.0673653	-0.127526	-0.100853	-0.214266	-0.0954243	0.0776489	0.0709149	0.195047	0.515762	0.65291	0.549787	0.416266	0.472251	0.317175	0.387349	0.276145	-0.00562395	0.0498634	-0.134495	-0.141964
chr3:Dnajc5b	1.5	1.5	1.5	1.5	1.5	1.5	1.5	1.5	1.48837	1.5	1.5	1.42509	1.45434	1.49871	1.30038	1.0847	1.05159	1.16703	1.24018	1.15074	1.07443	1.03308	1.16641	1.18897	1.12821	1.29675	1.20149	1.02387	0.90655	0.723541	0.673671	0.526217	0.35697	0.130915	-0.0551718	-0.199548	-0.473968	-0.472524	-0.394722	-0.544057	-0.712367	-0.738772	-0.886633	-0.82138	-0.755806	-0.815461	-0.879972	-0.882584	-0.847555
chr7:Plaur	1.5	1.5	1.5	1.5	1.5	1.5	1.5	1.5	1.5	1.5	1.5	1.5	1.5	1.5	1.5	1.35415	1.22268	1.25868	1.3924	1.25996	1.12568	0.936531	0.668645	0.514467	0.223992	0.246717	0.0508774	-0.322797	-0.0744297	-0.341684	-0.223575	-0.279417	-0.0217929	-0.063968	-0.178611	0.125964	0.030294	0.231543	0.251052	-0.106997	-0.116401	-0.358659	-0.430543	-0.606081	-0.577722	-0.508927	-0.65726	-0.309855	-0.325772
chr10:Arg1	1.5	1.5	1.5	1.5	1.5	1.5	1.5	1.5	1.5	1.5	1.5	1.5	1.5	1.5	1.5	1.5	1.5	1.5	1.5	1.35503	1.24537	1.16108	1.33688	1.11963	0.778357	0.589027	0.577851	0.534137	0.574143	0.444876	0.101715	-0.0362833	-0.255131	-0.483177	-0.579784	-0.719799	-0.526001	-0.727677	-0.909858	-1.08095	-1.13915	-0.783009	-0.809873	-0.958496	-0.954298	-0.730621	-0.510339	-0.453943	-0.385368
chr12:Rin3	1.5	1.5	1.5	1.5	1.5	1.5	1.44863	1.33747	1.3586	1.29136	0.948549	0.834876	0.784209	0.886142	1.1041	0.937953	1.17335	1.35537	1.16979	1.2194	1.22361	1.5	1.5	1.5	1.24163	1.07211	1.08292	0.620301	0.345336	0.478078	0.397288	0.0693542	-0.177175	-0.0115972	0.0861884	0.244841	0.172725	0.0768627	0.0484829	0.0380785	-0.137834	-0.278953	-0.0939274	-0.0669232	-0.374269	-0.65627	-1.06356	-0.952381	-0.667011
chr4:Asph	1.5	1.5	1.5	1.5	1.5	1.5	1.5	1.5	1.46853	1.3978	1.30327	1.31911	1.07296	0.742193	0.723168	0.68308	0.198985	-0.0163133	0.045287	0.208456	0.0831324	-0.0734576	-0.00401628	0.0582791	-0.160975	-0.241869	-0.432139	-0.553211	-0.786718	-0.961268	-1.5	-1.5	-1.2442	-1.32839	-1.46113	-1.42544	-1.5	-1.39506	-1.40076	-1.34438	-1.41459	-0.885383	-1.12574	-0.940664	-0.87445	-0.89061	-0.797107	-0.437941	-0.716093
chr3:4930579G24Rik	1.5	1.5	1.5	1.5	1.5	1.5	1.5	1.5	1.5	1.5	1.5	1.5	1.36801	1.15532	1.20254	0.663956	0.705017	0.56742	0.600717	0.574382	0.581459	0.424654	0.240383	0.602339	0.629421	0.650526	0.750904	0.0440199	-0.251133	-0.169854	-0.421235	-0.351793	-0.0679607	0.167154	-0.256462	-0.0943937	0.252256	0.399112	0.302569	0.280826	0.0295961	0.0943844	0.291664	0.156738	0.266286	0.335064	-0.0449017	-0.680555	-0.459217
chr8:Mir7078	1.5	1.5	1.5	1.5	1.5	1.5	1.5	1.5	1.5	1.5	1.5	1.5	1.47112	1.05608	0.577216	0.100082	-0.173972	-0.454215	-0.291407	-0.35712	-0.357519	-0.45958	-0.355472	-0.134092	-0.243375	-0.279234	-0.342012	-0.196062	0.11567	-0.115643	0.203759	0.0795845	0.742989	0.83115	0.909166	1.08773	1.13512	1.24697	1.34138	0.977117	1.12521	0.769872	0.808185	0.0615785	-0.278216	-0.611576	-0.591488	-0.706694	-0.588496
chr2:Angptl2	1.5	1.5	1.5	1.5	1.5	1.5	1.5	1.5	1.5	1.29145	1.12263	0.956485	0.929262	0.623842	0.656835	0.452154	0.293349	0.383589	0.221189	0.249426	0.286887	0.342152	0.349154	0.206824	0.187146	0.00516564	-0.00942381	-0.149042	-0.518373	-0.690633	-0.664894	-0.611164	-0.645155	-0.470494	-0.274946	-0.0973137	0.0568032	0.228236	0.158463	0.192699	0.266604	0.067886	-0.0748034	-0.284952	-0.50679	-0.680758	-0.858943	-0.868383	-0.836851
chr7:Mir7050	1.5	1.5	1.5	1.5	1.5	1.5	1.07691	1.18868	1.02614	1.03084	0.513833	0.717577	0.545599	0.10767	-0.380493	-0.625048	-0.692188	-0.694694	-0.957574	-1.02454	-1.13889	-0.75824	-0.48828	-0.587728	-0.709171	-0.495195	-0.511114	-0.445553	-0.467178	-0.426895	-0.101135	0.2479	0.157924	0.0540565	0.302176	0.681154	0.806127	1.21201	1.17193	1.4616	1.45152	1.36241	1.23825	1.5	1.5	1.5	1.2306	1.00352	0.582343
chr9:Olfr229	1.5	1.5	1.5	1.5	1.5	1.5	1.5	1.5	1.5	1.5	1.5	1.20173	1.03273	1.07659	1.31038	1.35806	1.13024	0.941125	0.875437	0.809696	0.649009	0.570255	0.752555	0.802745	0.948794	0.947715	0.976333	1.05005	1.25853	1.35726	1.36991	1.40589	1.29355	1.1527	0.93438	0.612472	0.168519	-0.0847421	-0.293297	-0.521883	-0.626251	-0.798391	-0.880147	-0.949166	-1.01297	-0.921635	-1.04266	-0.971301	-1.05227
chr16:Mir6366	1.5	1.5	1.5	1.5	1.5	1.5	1.5	1.5	1.5	1.5	1.43237	1.19258	1.16415	0.82311	0.653543	1.04823	1.25905	1.18726	1.04887	1.27354	1.38732	1.5	1.38357	1.38097	1.34522	1.22937	1.0198	0.581395	0.474365	0.219566	0.103567	-0.0925555	-0.213438	-0.254157	-0.232537	0.0119375	0.0781622	0.188222	0.432203	0.42922	0.527711	0.421644	0.384473	0.680971	0.772993	0.699275	0.381415	0.444351	0.1484
chr8:Trhr2	1.5	1.5	1.5	1.5	1.5	1.5	1.5	1.5	1.40795	1.21562	1.1065	0.979471	0.995574	0.925243	1.09936	1.16791	1.1064	1.2891	1.39649	1.5	1.5	1.5	1.5	1.5	1.44119	1.37735	1.07641	0.938475	0.647819	0.417124	0.164855	-0.279525	-0.422131	-0.786004	-0.56795	-0.481954	-0.79966	-0.729632	-0.644842	-0.36014	-0.392537	-0.487367	-0.394191	-0.199215	-0.186217	-0.35114	-0.422279	-0.25308	-0.36287
chr19:Avpi1	1.5	1.5	1.5	1.5	1.5	1.5	1.5	1.5	1.092	1.14177	1.08728	0.900165	1.17366	0.873153	0.698625	0.633802	0.656512	0.676416	0.353103	0.527654	0.804451	0.86106	1.02276	0.887995	1.39725	1.49773	1.36551	1.4892	1.35511	1.27425	1.5	1.42825	1.29196	1.14326	1.01555	0.445343	0.423533	0.273807	-0.0736968	-0.0544078	-0.172608	-0.445844	-0.628422	-0.820026	-0.857061	-0.965658	-0.597402	-0.72746	-0.630987
chr16:Wrb	1.5	1.5	1.5	1.5	1.5	1.5	1.5	1.5	1.5	1.5	1.5	1.5	1.5	1.5	1.5	1.38874	1.13181	1.31445	1.38847	1.0092	0.723228	0.570047	0.528195	0.680894	0.38967	0.455238	0.196454	0.260377	-0.0371874	-0.293775	-0.124128	-0.174825	0.0153307	-0.148119	-0.294355	-0.306231	-0.396425	-0.180668	-0.293876	-0.150969	-0.118615	-0.237566	-0.098597	-0.389276	-0.418852	-0.482487	-0.49731	-0.499682	-0.580244
chr3:Mir1956	1.5	1.5	1.5	1.5	1.5	1.5	1.04072	0.876784	0.850802	0.464924	0.919951	1.36155	1.5	1.17769	1.19242	1.3854	1.03091	1.26148	0.668929	1.22424	0.897514	0.766597	0.607878	0.620463	0.578025	0.443085	0.236993	0.18257	0.209338	0.388115	-0.259331	0.453317	0.753014	0.735	0.267196	-0.0171134	0.211642	0.0805894	-0.111049	-0.116747	0.0525642	0.345175	-0.621784	-0.871191	-1.34661	-1.25715	-1.06056	-1.22451	-0.721639
chr6:Herc3	1.5	1.5	1.5	1.5	1.5	1.5	1.5	1.5	1.5	1.5	1.5	1.5	1.5	1.5	1.5	1.36772	1.48312	1.5	1.5	1.5	1.5	1.28684	1.14627	0.849553	0.776455	0.743689	0.587181	0.548385	0.288753	-0.00977197	-0.2403	-0.14959	-0.0706213	-0.132535	-0.150644	-0.303249	-0.346433	-0.601458	-0.839968	-0.943527	-0.944124	-1.04431	-1.09737	-1.22383	-1.05135	-1.01767	-0.891631	-0.88485	-0.666081
chr16:Sod1	1.44494	1.44494	1.44494	1.44494	1.44494	1.44494	1.34857	1.15657	1.11631	1.03446	1.20057	1.06371	1.12178	0.979513	1.22643	1.26168	0.873215	0.590205	0.846216	1.24627	1.24499	1.19571	0.940704	0.90579	1.28326	0.735567	0.630224	0.93387	1.23696	0.956448	0.847676	0.660282	0.516746	0.746618	0.65237	0.220507	0.52526	0.667791	0.395784	0.480199	0.752079	0.592511	0.665964	0.379205	0.253525	-0.132585	0.0387207	0.11727	-0.304326
chr6:Tmem43	1.5	1.5	1.5	1.5	1.5	1.5	1.5	1.5	1.47685	1.43327	1.49758	1.5	1.5	1.5	1.5	1.5	1.5	1.48638	1.39604	1.10508	1.05567	0.91521	0.686924	0.84118	0.796876	0.785326	0.495834	0.310597	0.194846	0.23179	0.298858	0.245901	0.217904	0.328698	-0.0505541	0.203629	0.164247	0.171129	0.266357	0.0884036	-0.338914	-0.449896	-0.488619	-0.336273	-0.516584	-0.500815	-0.957666	-0.951296	-0.901671
chr4:Eno1	1.5	1.5	1.5	1.5	1.5	1.5	1.5	1.5	1.26143	1.27458	1.46233	1.5	1.23445	1.23914	1.1246	1.05552	0.91656	1.20362	1.43613	1.5	1.40174	0.857573	0.584804	0.503543	0.462362	0.356488	-0.0695543	-0.0128955	-0.446931	-0.622703	-0.895939	-0.779205	-0.947082	-0.852343	-0.745857	-0.751151	-0.934702	-0.923849	-0.712722	-0.652752	-0.72702	-0.812306	-0.855647	-0.393926	-0.429214	-0.52712	-0.336204	-0.233144	-0.236258
chr7:Calcb	1.5	1.5	1.5	1.5	1.5	1.5	1.5	1.5	1.5	1.5	1.5	1.5	1.5	1.45282	1.5	1.43021	1.31763	1.0676	0.917931	0.866325	0.953485	0.854487	0.728781	0.365531	0.262328	-0.0700523	-0.269912	-0.298151	-0.233059	-0.462559	-0.302742	-0.52387	-0.392235	-0.323536	-0.474501	-0.636011	-0.547759	-0.545222	-0.669921	-0.7557	-0.759963	-0.908744	-0.951322	-1.12328	-1.22711	-1.14106	-1.10586	-1.15591	-1.11742
chr11:Sept9	1.5	1.5	1.5	1.5	1.5	1.5	1.5	1.5	1.5	1.2849	1.26788	0.748604	0.292269	0.163128	0.283223	-0.00420864	-0.0721923	-0.00706421	0.238707	0.401974	0.725627	0.612	1.10366	1.00038	1.16509	1.03721	1.02396	0.948401	0.834985	0.477261	0.290404	0.232828	0.495808	0.239909	0.590936	0.279602	0.354899	0.299671	0.32847	0.00215382	-0.047756	-0.332143	-0.319199	-0.731224	-0.978236	-1.325	-1.14119	-1.33451	-1.36409
chr4:Prdm16	1.5	1.5	1.5	1.5	1.5	1.5	1.5	1.5	1.5	1.5	1.5	1.43796	1.32147	1.38756	1.07327	1.15119	1.15427	1.40899	1.26916	1.14383	0.99912	0.940849	0.617906	0.704474	0.535665	0.518627	0.384023	0.287981	-0.047088	-0.255167	-0.409354	-0.570528	-0.76665	-0.441789	-0.589362	-0.482858	-0.48607	-0.599953	-0.704522	-0.641343	-0.637248	-0.545057	-0.38773	-0.352621	-0.482258	-0.448189	-0.474697	-0.541173	-0.438552
chr11:Spred2	1.5	1.5	1.5	1.5	1.5	1.5	1.5	1.5	1.5	1.5	1.5	1.5	1.5	1.47275	1.22824	1.0421	0.902479	1.05508	1.1275	1.09666	0.829391	0.679006	0.765765	0.559393	0.446925	0.387539	0.123352	-0.0511751	-0.239971	-0.320147	-0.25965	-0.138299	0.0284235	0.00828463	-0.0183408	-0.352543	-0.355176	-0.192438	0.0468409	-0.135954	-0.417588	-0.571986	-0.20595	-0.313135	-0.410249	-0.307477	0.0335265	0.142395	0.0298729
chr15:Plec	1.5	1.5	1.5	1.5	1.5	1.5	1.5	1.5	1.43929	1.2698	1.16713	1.24017	0.774865	0.988489	1.06695	1.07369	0.997207	0.901121	0.323653	0.315987	-0.126653	-0.238322	-0.408423	-0.452131	-0.523185	-0.401977	-0.691169	-0.966859	-1.37257	-1.5	-1.5	-0.806048	-0.23553	-0.316362	0.131695	0.154849	-0.139686	0.700428	0.782135	0.882221	1.11598	0.682952	-0.0444376	-0.87984	-1.03345	-1.39549	-1.5	-1.5	-1.5
chr4:Slc44a1	1.5	1.5	1.5	1.5	1.5	1.5	1.5	1.5	1.5	1.5	1.5	1.5	1.5	1.25018	0.923109	0.98914	0.905307	0.729071	0.73454	0.458045	0.314216	0.42946	0.583148	0.620693	0.646803	0.544341	0.421858	0.499698	0.609517	0.566129	0.579001	0.526083	0.3077	0.181038	0.325262	0.28013	0.496113	0.638088	0.662749	0.569348	0.54086	0.630318	0.688177	0.847046	0.925168	0.671428	0.66284	0.404116	0.103656
chr5:Lrrc17	1.5	1.5	1.5	1.5	1.5	1.5	1.5	1.5	1.5	1.5	1.5	1.47123	1.18753	0.996584	0.904119	0.810687	0.582959	0.584794	0.491588	0.429126	0.579779	0.634774	0.817138	0.751931	0.865696	0.873414	0.807643	0.652867	0.6677	0.648258	0.546256	0.344509	0.217885	0.0307715	-0.00152413	0.0208969	-0.0343726	-0.10265	0.0364903	0.00237853	-0.17011	-0.143028	-0.0149524	-0.124469	-0.0405675	0.105827	0.0155381	-0.0601384	-0.0361413
chr7:1110004F10Rik	1.5	1.5	1.5	1.5	1.5	1.5	1.5	1.5	1.5	1.5	1.5	1.5	1.5	1.5	1.5	1.5	1.41868	1.21035	1.31226	0.993054	0.921722	0.732722	0.762266	0.531558	0.417215	0.30159	0.264756	-0.0870819	-0.0599254	-0.0779305	0.00162166	-0.0353369	-0.0903374	-0.241889	-0.378927	-0.384499	-0.282812	-0.525029	-0.432417	-0.672415	-0.875282	-0.992076	-1.16905	-1.17404	-1.37578	-1.25575	-1.13422	-1.33418	-1.13846
chr14:Mir17hg	1.5	1.5	1.5	1.5	1.5	1.5	1.5	1.5	1.5	1.5	1.2979	0.673939	1.22053	0.801387	0.773391	0.754896	0.774637	0.568545	0.658145	0.32232	0.550658	0.936591	1.47361	1.38576	1.4549	1.1431	1.11172	1.45543	1.5	1.30929	1.46233	1.5	1.24165	0.397616	0.0931469	-0.0212631	0.118741	0.116759	-0.167203	-0.221245	-0.361417	-0.883866	-1.22581	-1.17673	-1.00324	-0.71947	-0.871971	-1.05635	-1.32024
chr5:Mir6417	1.5	1.5	1.5	1.5	1.5	1.5	1.5	1.5	1.5	1.5	1.49585	1.49215	1.5	1.5	1.49333	1.5	1.5	1.11152	0.914035	0.795697	0.833355	0.800533	0.794823	0.804901	0.682331	0.640653	0.511568	0.191353	0.475313	0.483661	0.164724	-0.0297467	-0.423022	-0.193212	-0.523107	-0.69272	-1.01119	-1.14764	-1.34246	-1.5	-1.5	-1.5	-1.5	-1.5	-1.5	-1.48237	-1.32825	-1.19458	-1.31577
chr9:Tmem158	1.5	1.5	1.5	1.5	1.5	1.5	1.5	1.5	1.5	1.5	1.5	1.5	1.5	1.5	1.46708	1.5	1.5	1.16842	1.00011	0.789405	1.05517	0.805953	1.16291	0.856218	0.84455	0.574275	0.117825	-0.0190758	-0.0199579	0.139288	0.0662635	-0.344395	-0.324945	-0.389648	-0.338018	-0.332064	-0.366518	-0.263901	-0.392966	-0.755251	-0.817531	-0.70673	-0.590205	-0.559243	-0.985522	-0.928324	-0.983263	-0.434444	-0.588502
chr16:Alcam	1.5	1.5	1.5	1.5	1.5	1.5	1.30792	1.43441	1.5	1.28086	1.33747	1.5	1.1616	1.33554	1.4058	1.20328	1.30615	1.4302	1.39278	1.41808	1.32672	1.18874	1.10517	1.03951	0.827878	0.590968	0.492346	0.293937	0.236029	-0.00569025	-0.123597	-0.131006	-0.10624	0.0572184	0.0398874	-0.0289291	-0.0219856	-0.174107	-0.128527	-0.44395	-0.60963	-0.871228	-0.667028	-0.748771	-0.915435	-0.953334	-0.911569	-0.709745	-0.420648
chr10:Gm10941	1.5	1.5	1.5	1.5	1.5	1.5	1.5	1.22237	1.04925	0.82682	0.805781	0.310143	0.199995	0.336139	0.127572	0.274371	0.495054	0.409862	0.692077	0.903366	0.832644	0.999106	1.2339	1.20126	1.48288	1.5	1.5	1.5	1.5	1.5	1.49287	1.37797	1.13782	1.02817	0.815905	0.0282283	-0.152652	-0.797144	-0.560158	-0.85538	-0.905533	-0.928701	-1.03636	-1.23449	-1.40936	-0.987706	-0.993579	-0.661917	-0.291457
chr1:Hs6st1	1.5	1.5	1.5	1.5	1.5	1.5	1.5	1.29728	1.40818	1.30365	1.25061	1.40519	1.5	1.4698	1.33407	1.41991	1.28582	1.2199	1.29732	1.22049	1.40934	1.5	1.5	1.456	1.38244	1.25591	1.21072	1.20454	1.27731	1.31199	1.06874	0.860014	0.504939	0.326736	0.187962	0.10201	0.09695	-0.156413	-0.115416	-0.250305	-0.481354	-0.348811	-0.457822	-0.393683	-0.440914	-0.51021	-0.471916	-0.635934	-0.707515
chr10:Pofut2	1.5	1.5	1.5	1.5	1.5	1.5	1.5	1.5	1.5	1.32296	1.19517	0.986047	0.901196	1.08014	0.846136	0.76003	0.899542	0.7283	0.883417	0.900206	0.85721	0.920178	0.998598	0.894225	0.967049	1.11365	1.33292	1.24289	1.29633	1.23055	1.09354	0.91311	0.81329	0.780976	0.895338	0.410448	0.208356	-0.268813	0.0416361	-0.0811624	-0.171678	-0.0970426	-0.155201	-0.399868	-0.609319	-0.555447	-0.599181	-0.538691	-0.382975
chr1:Capn2	1.5	1.5	1.5	1.5	1.5	1.5	1.5	1.5	1.5	1.5	1.5	1.5	1.5	1.24439	1.25041	1.34466	1.08264	0.989935	0.968937	0.4019	0.176547	-0.0375217	-0.37027	-0.572013	-0.685281	-0.78276	-0.989987	-0.860916	-1.11503	-1.27491	-0.952756	-0.582709	-0.355506	-0.170639	-0.0139894	0.365077	0.60254	0.682405	0.670479	0.77517	0.740166	0.708455	0.535442	0.489196	0.517059	0.473378	0.398443	0.251901	0.158412
chr1:Hdac4	1.5	1.5	1.5	1.5	1.5	1.5	1.5	1.5	1.26035	1.17996	0.854828	0.894877	0.665554	0.590883	0.388391	0.388413	0.613108	0.436284	0.668838	0.721516	0.599995	0.85582	0.918153	1.06395	0.835771	1.07907	0.924599	1.06253	1.05807	0.731862	0.589802	0.63452	0.532485	0.392638	0.192618	0.693333	0.246383	0.148493	-0.142092	0.012977	0.0188189	0.0560552	-0.106849	-0.190016	-0.104254	-0.0822785	-0.309705	-0.335697	-0.271761
chr1:Armc9	1.5	1.5	1.5	1.5	1.5	1.5	1.5	1.45156	1.12973	1.06173	0.750128	0.408331	0.406867	0.309891	0.316535	0.110848	0.224681	-0.194249	-0.0141153	0.120659	0.448294	0.491036	0.882701	0.792492	0.600818	0.428059	0.256667	0.356805	0.401645	0.489434	0.39375	0.198183	0.0596792	-0.0671034	0.0188625	0.397035	0.706049	1.1381	1.24534	1.34421	1.29555	1.30566	1.35042	1.5	1.3785	1.31044	0.800988	0.596986	0.374959
chr4:Ambp	1.5	1.5	1.5	1.5	1.5	1.5	1.5	1.5	1.41324	1.5	1.5	1.5	1.5	1.5	1.5	1.48798	1.18331	0.980823	1.32561	1.5	1.20648	1.12185	1.07849	1.0218	1.14353	0.896231	0.796316	0.7767	0.779226	0.521688	0.250772	0.255081	0.1685	0.0612685	-0.10571	-0.334391	-0.288759	-0.0656532	-0.130466	-0.211275	-0.366637	-0.303498	-0.25534	-0.344301	-0.291087	-0.345672	-0.503129	-0.5921	-1.00274
chr2:Fkbp7	1.5	1.5	1.5	1.5	1.5	1.5	1.5	1.5	1.5	1.5	1.5	1.5	1.5	1.5	1.5	1.27725	1.40986	0.800036	0.529662	0.36124	0.305403	0.23646	0.0898953	0.266164	0.173544	0.0551273	0.304965	0.572801	0.946994	1.08964	1.13562	1.22025	1.19907	1.35879	0.830232	0.569115	0.528985	0.034476	-0.292854	-0.814111	-1.02945	-1.06753	-1.5	-1.5	-1.5	-1.5	-1.5	-1.5	-1.18644
chr10:A730063M14Rik	1.5	1.5	1.5	1.5	1.5	1.5	1.5	1.5	1.5	1.22008	1.14008	1.23962	1.44183	1.28396	0.817488	0.577484	0.729941	0.946758	0.607701	0.763051	0.888768	0.674144	0.343636	-0.0761077	-0.132374	0.116048	0.427012	0.508616	0.28086	0.192246	0.02603	0.0716859	0.242866	0.0674752	0.165261	0.00593459	0.0858264	-0.0378876	-0.205677	-0.307003	-0.0719698	0.122008	0.181092	0.093747	0.431569	0.654203	0.574897	0.449753	0.0551957
chr9:Tpm1	1.5	1.5	1.5	1.5	1.5	1.5	1.5	1.5	1.47071	1.5	1.46789	1.44354	1.33266	1.47862	1.42848	1.5	1.5	1.40364	1.30648	1.5	1.39377	1.24706	1.11961	1.17799	0.923687	0.899551	0.570721	0.570699	0.507418	0.418715	0.396537	0.1537	0.121304	0.162973	-0.0470454	0.0639507	-0.22517	-0.300099	-0.564634	-0.628236	-0.585692	-0.76902	-0.522536	-0.608486	-0.878525	-0.831927	-0.895475	-0.639438	-0.425133
chr11:Tmc6	1.5	1.5	1.5	1.5	1.5	1.5	1.5	1.48991	1.5	1.5	1.5	1.5	1.5	1.42871	1.31885	0.94749	1.00564	1.03982	0.983176	0.897388	0.770872	0.941485	0.469084	0.649498	0.659339	0.838362	1.11607	1.1257	1.42165	1.33255	1.07414	0.945961	0.473562	0.415049	0.418283	0.0984178	-0.152433	-0.275716	-0.229289	-0.535108	-0.40644	-0.31885	-0.415684	-0.187905	-0.186055	-0.242028	-0.296791	-0.303611	-0.454238
chr3:Syt6	1.5	1.5	1.5	1.5	1.5	1.5	1.5	1.5	1.5	1.5	1.5	1.5	1.5	1.35594	1.19182	1.15835	0.95132	0.775948	0.597075	0.435441	0.329523	0.283306	0.295565	0.136988	0.0869146	0.0795627	-0.0754876	-0.0323189	-0.0415105	-0.0786269	-0.146592	-0.197787	-0.0624739	-0.227638	-0.23357	-0.0892189	-0.0715995	0.0631743	0.0541324	-0.0381688	-0.0353073	-0.121149	-0.155671	-0.2978	-0.260527	-0.249821	-0.351538	-0.535681	-0.746795
chr9:Anxa2	1.5	1.5	1.5	1.5	1.5	1.5	1.5	1.5	1.5	1.5	1.5	1.5	1.5	1.5	1.5	1.41097	1.42367	1.12393	1.16792	0.915762	0.832	0.661803	0.709615	0.705187	0.570424	0.591917	0.669204	0.588103	0.425739	0.200142	0.176419	-0.124942	-0.152224	-0.199429	-0.137343	0.0952846	0.215724	-0.0153155	-0.157275	0.00527225	-0.0824514	-0.186143	-0.105656	-0.0978235	-0.241909	-0.567348	-0.865864	-1.20012	-1.29803
chr12:Tmem179	1.5	1.5	1.5	1.5	1.5	1.5	1.5	1.42947	1.5	1.43879	1.5	1.29732	1.25877	1.31471	1.36319	1.20551	1.20458	1.34308	1.33432	1.34689	1.28357	0.948265	0.818831	0.80215	0.669615	0.727554	0.713444	0.703882	0.732665	0.65446	0.548924	0.607343	0.473864	0.397043	0.488857	0.739654	0.524486	0.555181	0.377247	0.172659	0.142585	-0.0285696	-0.0689665	-0.0757299	-0.134134	-0.364528	-0.742231	-0.891869	-0.998492
chr15:Nckap1l	1.5	1.5	1.5	1.5	1.5	1.5	1.5	1.5	1.5	1.5	1.5	1.3265	1.00272	0.869729	0.725454	0.674503	0.522632	0.0834293	-0.0444154	-0.170848	-0.250458	-0.281338	-0.213994	-0.299709	-0.213205	-0.322969	-0.243922	-0.207884	-0.0816451	-0.429016	-0.365	-0.561965	-0.481029	-0.406279	-0.243841	-0.204917	-0.0269633	-0.231137	-0.466702	-0.363686	-0.3545	-0.502916	-0.477986	-0.549999	-0.795822	-1.08861	-1.30204	-1.32445	-1.5
chr7:1700012D14Rik	1.26408	1.26408	1.26408	1.26408	1.26408	1.26408	1.14181	0.58434	0.723118	0.514427	0.168512	0.636142	0.508332	0.886919	0.73873	0.851298	0.750532	0.907902	0.989744	1.00367	1.04415	1.19723	0.996437	1.19421	0.896193	0.732172	0.946059	0.711593	0.60767	0.80554	0.773603	0.787674	1.0201	1.04279	1.03134	1.13677	1.22884	1.04751	1.12661	0.943498	0.731163	0.798769	1.03415	0.838569	0.733113	0.422768	0.256156	-0.101564	-0.335374
chr10:Anks1b	1.5	1.5	1.5	1.5	1.5	1.5	1.5	1.47485	1.01236	1.04814	1.41485	1.16797	1.21424	0.974814	0.838016	0.543159	0.599112	0.512218	0.348228	0.249783	0.259475	-0.332926	-0.588996	-0.767578	-0.847748	-1.04495	-1.06222	-1.26418	-1.04802	-0.992295	-0.925836	-1.2306	-0.846296	-0.552878	-0.386149	-0.170909	0.017209	-0.0646649	0.0604313	-0.0553755	-0.0266324	-0.172299	-0.0451173	-0.176167	-0.131531	-0.243583	-0.350839	-0.108797	-0.0186199
chr1:Tmem163	1.5	1.5	1.5	1.5	1.5	1.5	1.5	1.5	1.5	1.5	1.5	1.21756	1.10888	1.03849	0.830737	0.683095	0.698674	0.468692	0.241063	0.310384	0.416462	0.260552	0.168096	0.0394039	-0.0949092	0.00952843	-0.0844931	-0.0818078	-0.149258	-0.254552	-0.375656	-0.60224	-0.633327	-0.236161	-0.211547	-0.0883997	-0.0792673	0.0116995	-0.153566	-0.118711	-0.0315836	-0.0248905	0.0366996	-0.135318	-0.46425	-0.516837	-0.634125	-0.833345	-1.02557
chr7:Msx3	1.5	1.5	1.5	1.5	1.5	1.5	1.5	1.5	1.5	1.5	1.44441	1.10923	1.1312	0.775106	0.507792	0.660659	0.583518	0.637643	0.587633	0.789327	0.718713	0.753783	0.823788	0.642674	0.577215	0.548342	0.330985	0.361854	0.0572623	-0.020086	-0.0968568	0.288563	0.0518198	-0.0386579	-0.315665	-0.251142	-0.371276	-0.389551	-0.455085	-0.314064	-0.266794	-0.573517	-1.07424	-1.18085	-1.11398	-1.12617	-1.19061	-0.956272	-1.23808
chr6:Cav2	1.5	1.5	1.5	1.5	1.5	1.5	1.19555	0.991672	0.830328	0.576298	0.689686	0.740537	0.604927	0.640455	0.93046	0.923115	1.1881	1.5	1.5	1.5	1.5	1.5	1.5	1.5	1.5	1.32873	1.2934	1.31492	1.06027	0.942908	0.841968	0.77844	1.10871	0.992122	0.752754	0.461948	0.271336	0.315295	0.0372203	-0.121437	-0.292835	-0.232592	-0.36744	-0.634045	-0.745356	-0.652987	-0.577206	-0.483176	-0.620914
chr15:Dpys	1.5	1.5	1.5	1.5	1.5	1.5	1.5	1.5	1.5	1.5	1.5	1.5	1.32249	1.26868	1.19711	0.998803	0.857545	0.916688	0.81984	0.550112	0.308605	0.114915	0.162241	0.489609	0.138638	0.0132491	-0.0870656	-0.010844	-0.0644975	-0.275306	-0.223079	-0.274478	-0.184635	-0.405051	-0.581076	-0.481862	-0.540055	-0.465246	-0.479754	-0.563165	-0.503092	-0.497625	-0.58695	-0.626978	-0.449857	-0.44481	-0.517165	-0.620606	-0.796021
chr5:Hsph1	1.5	1.5	1.5	1.5	1.5	1.5	1.5	1.5	1.5	1.5	1.37671	1.19203	1.23923	1.2265	1.15614	1.3358	1.05886	1.09458	1.33147	1.06929	1.12818	1.10715	1.24781	0.834899	0.762914	0.617125	0.26524	0.287259	0.0745718	-0.0763923	-0.244694	-0.275214	-0.411197	-0.616461	-0.565459	-0.375575	-0.587196	-0.752284	-0.969811	-1.15642	-1.31596	-1.28826	-1.31946	-1.5	-1.5	-1.47553	-1.5	-1.5	-1.32996
chr18:Cyb5a	1.5	1.5	1.5	1.5	1.5	1.5	1.5	1.5	1.5	1.5	1.3686	1.3623	1.15483	1.37898	1.07322	1.05703	0.868011	0.609455	0.887633	0.95283	1.00615	1.14226	0.862768	0.849454	0.647636	0.790847	0.903347	0.828848	0.990669	0.783497	0.646745	0.566206	0.412038	0.600141	0.420939	0.235139	-0.127339	-0.459133	-0.621019	-1.03627	-1.18464	-1.37706	-1.5	-1.5	-1.5	-1.5	-1.4414	-1.24241	-1.11153
chr15:Mir1249	1.5	1.5	1.5	1.5	1.5	1.5	1.5	1.5	1.5	1.44522	1.44694	1.14819	1.06564	0.918799	0.604876	0.536989	0.743086	1.12803	1.19549	1.05859	0.955818	0.889428	1.07076	1.16183	0.871433	0.943966	0.369537	0.0326867	-0.0448099	-0.443896	-0.512614	-0.307946	-0.726131	-0.680732	-0.884341	-0.940009	-1.02091	-1.06872	-0.884728	-1.5	-1.5	-1.5	-1.5	-1.5	-1.5	-1.5	-1.5	-1.5	-1.24933
chr12:5033406O09Rik	1.5	1.5	1.5	1.5	1.5	1.5	1.5	1.5	1.36348	0.794295	0.703989	0.496084	0.23193	0.404646	0.256247	0.668421	0.59677	0.667767	0.630462	0.0735561	0.280096	0.111656	-0.282035	-0.138329	-0.502524	-0.721203	-0.995287	-0.989945	-1.12227	-1.23661	-0.651832	-0.135672	-0.263374	-0.106728	-0.0400052	0.13526	0.671267	0.667944	0.932109	1.06726	1.22423	1.0795	1.16911	1.01008	0.958106	0.673804	0.428659	0.335039	0.484555
chr2:Mir133a-2	1.5	1.5	1.5	1.5	1.5	1.5	1.5	1.5	1.5	1.3524	1.2815	1.34443	1.28301	1.16665	1.19101	1.15924	1.098	1.12235	0.903199	0.953501	1.2035	1.20402	1.0086	0.752529	0.827353	0.626047	0.421191	0.533651	0.363743	0.432589	0.308283	0.284876	0.200846	0.1498	0.105848	-0.0256268	-0.048143	0.0200242	0.0434539	0.0130632	0.00237631	-0.0355211	-0.229427	-0.285324	-0.414687	-0.289796	-0.316919	-0.433761	-0.565868
chr8:Tom1	1.5	1.5	1.5	1.5	1.5	1.5	1.4776	1.01457	0.782245	0.857447	0.784296	0.878672	0.882914	0.83255	0.414862	0.381746	0.554983	0.781624	1.01455	0.96925	0.772856	0.872248	0.97185	1.15884	1.01844	1.25629	1.112	1.07092	0.953894	0.799646	0.938181	0.753562	0.543762	0.321436	0.247647	0.183523	0.216889	0.211982	0.0537996	0.0303258	-0.0782519	-0.321304	-0.119257	-0.095259	-0.208902	-0.445364	-0.582041	-0.701707	-0.572274
chr10:Mthfd1l	1.5	1.5	1.5	1.5	1.5	1.5	1.47331	1.31339	1.287	1.15361	0.992362	1.15602	1.1301	1.09001	1.12424	1.10957	1.32137	1.5	1.5	1.5	1.5	1.42562	1.37652	1.3222	1.21115	1.13839	1.11143	0.955385	0.60918	0.58637	0.574784	0.477369	0.409702	0.0558018	-0.245886	-0.53461	-0.697373	-1.04877	-1.03534	-1.20556	-1.5	-1.5	-1.5	-1.5	-1.5	-1.5	-1.4303	-1.38458	-1.04106
chr10:Ptprk	1.5	1.5	1.5	1.5	1.5	1.5	1.41897	1.39638	1.5	1.5	1.5	1.49536	1.46639	1.21025	0.796577	0.668999	0.583823	0.608826	0.49194	0.5205	0.526775	0.406812	0.375745	0.268295	0.485955	0.72683	0.803804	0.855393	0.626421	0.69685	0.446578	0.421085	0.194747	0.0621423	-0.0948937	-0.556309	-0.940186	-1.2818	-1.5	-1.5	-1.5	-1.5	-1.5	-1.5	-1.5	-1.5	-1.5	-1.5	-1.5
chr4:Clcnkb	1.5	1.5	1.5	1.5	1.5	1.5	1.5	1.5	1.34567	1.28397	1.32001	1.49317	1.49944	1.38246	1.4222	1.11287	0.704592	0.570748	0.54331	0.626244	0.677595	0.468536	0.243553	0.104603	-0.0320901	-0.290728	-0.153673	-0.110908	-0.194499	-0.236501	-0.349978	-0.44739	-0.406179	-0.155082	0.33721	0.287984	0.636316	0.641215	0.737005	0.847493	0.901338	1.02122	1.08457	1.30031	0.830693	0.31303	0.221105	-0.0392069	-0.0425143
chr6:Npy	1.5	1.5	1.5	1.5	1.5	1.5	1.5	1.5	1.5	1.5	1.5	1.5	1.5	1.5	1.5	1.5	1.25806	1.02921	0.92533	0.735866	0.655856	0.780184	0.680621	0.497331	0.403405	0.304543	0.270185	0.398863	0.239447	0.331275	0.301929	0.289297	0.0270935	0.0203589	0.0946661	-0.226723	-0.320285	-0.296318	-0.509941	-0.674139	-0.883468	-1.06864	-1.19344	-1.26142	-1.3707	-1.5	-1.4536	-1.45895	-1.5
chr6:Mical3	1.5	1.5	1.5	1.5	1.5	1.5	1.38061	1.21705	1.18923	1.0792	0.84958	0.571236	0.419151	0.465845	0.272647	0.245868	0.201582	0.342641	0.299129	0.160763	0.102199	-0.0860562	-0.167987	-0.156188	-0.400103	-0.511918	-0.737373	-0.776149	-0.832869	-1.09239	-1.13585	-0.809386	-0.537638	-0.356896	0.0323758	0.332627	0.63685	0.91068	1.0129	1.24906	1.42992	1.40358	1.06424	0.833483	0.547761	0.149742	-0.12621	-0.327981	-0.141257
chr8:Map1s	1.5	1.5	1.5	1.5	1.5	1.5	1.5	1.5	1.5	1.5	1.5	0.988521	1.00782	0.771174	1.05975	0.811428	0.930677	0.794236	1.21308	1.20624	0.812675	1.18868	1.38993	1.38441	1.41617	1.1734	1.10661	1.00003	0.866198	0.536808	0.286569	0.222628	-0.226241	-0.438219	-0.676784	-0.628712	-0.737363	-1.01808	-1.02147	-1.03621	-0.960749	-0.831468	-0.591472	-0.479106	-0.504029	-0.515209	-0.355906	-0.369684	-0.144973
chr3:Fam198b	1.5	1.5	1.5	1.5	1.5	1.5	1.5	1.5	1.5	1.5	1.5	1.32355	1.05095	0.914202	1.12653	0.888387	0.960005	0.739813	0.584143	0.525936	0.414612	0.27306	0.344204	0.369439	0.543827	0.426026	0.541534	0.436468	0.349584	0.334676	0.251709	0.133541	0.309304	0.216001	0.282972	-0.065429	-0.0670812	-0.341747	-0.412472	-0.683337	-0.813121	-0.953328	-0.973992	-1.25017	-1.5	-1.5	-1.5	-1.5	-1.5
chr9:Megf11	1.5	1.5	1.5	1.5	1.5	1.5	1.5	1.5	1.13617	0.950547	1.01088	0.802677	0.831028	0.645779	0.672357	0.426841	0.145183	0.0859583	0.0383146	0.259435	0.131169	-0.157832	-0.25926	-0.297478	-0.389492	-0.581786	-0.827314	-0.869454	-0.789052	-0.783572	-1.1715	-0.943371	-0.994572	-1.07252	-1.02513	-0.694218	-0.449193	-0.261173	-0.0723591	0.0789546	0.133946	0.257912	0.0020426	-0.0401863	0.00013908	-0.143272	-0.316838	-0.504172	-0.727236
chr3:Ppm1l	1.5	1.5	1.5	1.5	1.5	1.5	1.5	1.5	1.5	1.5	1.5	1.5	1.4882	1.09472	0.690313	0.260258	0.0646302	-0.23953	-0.454149	-0.523623	-0.674905	-0.643015	-0.807814	-1.11722	-1.18566	-1.15827	-1.20408	-1.47134	-1.4525	-1.42771	-1.39364	-1.38348	-1.37873	-1.32778	-0.950923	-0.524261	-0.466603	-0.165963	0.099206	0.575316	0.949329	1.17883	1.44084	1.33114	1.45441	1.43498	1.15246	1.05396	0.919563
chr16:Mefv	1.5	1.5	1.5	1.5	1.5	1.5	1.5	1.5	1.33199	1.31842	1.08114	0.851376	0.753242	0.854232	0.8387	0.9161	0.929889	0.732004	0.706592	0.851908	0.804626	0.96313	1.17834	1.14574	0.823051	0.874743	0.524151	0.547359	0.66869	0.521066	0.501874	0.528821	0.433112	0.422888	0.568381	0.796876	0.636146	0.572477	0.533272	0.318067	0.401033	0.240951	0.225686	0.025291	-0.182708	-0.339096	-0.501595	-0.369593	-0.312074
chr16:Comt	1.5	1.5	1.5	1.5	1.5	1.5	1.42767	1.35556	1.16001	1.15376	1.05765	1.00314	0.82974	0.629104	0.493115	0.419183	0.51482	0.656219	0.868137	1.24919	1.15518	1.34443	1.10808	1.08191	1.24789	1.27408	1.4092	1.5	1.5	1.5	1.5	1.5	0.987419	0.981187	0.785226	0.804556	0.61107	0.393152	-0.14923	-0.605523	-0.962139	-1.2357	-1.03742	-0.834234	-0.775231	-0.808487	-1.16207	-0.947869	-0.912902
chr11:Tmc8	1.5	1.5	1.5	1.5	1.5	1.5	1.32659	1.16921	1.26795	1.35681	1.5	1.5	1.24325	1.12569	1.09519	0.872501	1.01	1.05866	0.970772	0.864605	0.794518	0.813855	0.246626	0.416376	0.397655	0.559675	0.664827	0.718558	1.05018	0.882164	0.835484	0.783327	0.239675	0.269936	0.351903	0.213427	0.243308	0.36223	0.510302	0.343855	0.660674	0.483379	0.42745	0.753337	0.896909	0.879435	0.698964	0.361875	0.166836
chr1:Pnkd	1.5	1.5	1.5	1.5	1.5	1.5	1.5	1.5	1.5	1.5	1.5	1.5	1.5	1.5	1.5	1.43566	1.05631	0.790901	0.658539	0.430207	0.542782	0.31159	0.210468	0.037676	0.0111624	0.198522	-0.0226545	0.254821	0.237193	0.380653	0.387708	0.4423	0.447504	0.485402	0.534455	0.580082	0.427332	0.634485	0.572147	0.519588	0.477409	0.442842	0.154526	0.02372	-0.184973	-0.158755	0.105134	0.0942375	-0.0416782
chr14:Colq	1.5	1.5	1.5	1.5	1.5	1.5	1.5	1.5	1.5	1.5	1.5	1.5	1.5	1.5	1.5	1.5	1.48325	1.47801	1.5	1.47053	1.29553	0.996946	0.96352	0.969151	0.930463	0.780616	0.813494	0.816991	0.917503	0.884676	0.64292	0.568047	0.488119	0.332651	0.231959	0.163209	0.153974	0.0845559	-0.0123923	-0.255199	-0.438726	-0.330602	-0.337171	-0.288574	-0.291588	-0.302946	-0.385125	-0.669256	-0.890558
chr4:Kcnab2	1.5	1.5	1.5	1.5	1.5	1.5	1.5	1.5	1.44785	1.26165	1.5	1.30353	0.948435	0.952182	1.09406	1.09656	1.14197	1.30796	1.31636	1.10517	0.87715	0.667733	0.614304	0.790414	0.646333	0.578943	0.75265	0.768162	0.517323	0.383526	0.338903	0.398467	0.319248	0.470359	0.568242	0.475353	0.510523	0.357214	0.523132	0.462998	0.63131	0.670568	0.66888	0.586363	0.266976	0.0735723	0.105254	-0.150122	-0.296822
chr19:Dntt	1.5	1.5	1.5	1.5	1.5	1.5	1.5	1.5	1.5	1.5	1.5	1.5	1.5	1.5	1.4042	1.30167	1.12735	0.902865	0.85016	0.862359	0.949806	0.995769	0.759311	0.63594	0.687777	0.574792	0.525741	0.721418	0.94419	0.848522	0.703249	0.449501	0.13647	0.138409	0.151379	-0.0796173	0.0232815	-0.118206	-0.249042	-0.33442	-0.404756	-0.389519	-0.442789	-0.507328	-0.497729	-0.565267	-0.719918	-0.834572	-0.831101
chr3:Snx16	1.5	1.5	1.5	1.5	1.5	1.5	1.5	1.5	1.5	1.5	1.5	1.5	1.5	1.29393	1.44082	1.186	0.969464	0.744067	0.743357	0.7693	0.550021	0.472852	0.81589	1.03797	1.15507	1.01137	1.00479	1.16545	1.42557	1.32287	1.13175	1.06823	0.908606	0.465802	0.0849296	-0.15793	-0.296442	-0.405352	-0.740575	-0.886044	-0.987117	-1.13105	-1.1357	-1.12165	-0.958356	-0.874082	-0.907326	-0.831882	-0.730544
chr12:Rplp2-ps1	1.5	1.5	1.5	1.5	1.5	1.5	1.5	1.5	1.5	1.1538	0.928619	0.629429	0.788419	0.564111	0.411192	0.171698	0.161501	-0.211624	0.0551438	-0.153292	-0.00924825	-0.314394	-0.253252	-0.286046	0.135744	0.183301	-0.111712	-0.0796112	0.0851834	-0.117379	-0.0057385	0.0447268	0.171832	0.165452	0.244241	0.382503	0.425289	0.560196	0.471032	0.48823	0.719575	0.776565	0.864743	1.0185	0.798742	0.700238	0.56908	0.414436	0.677196
chr1:Prim2	1.40154	1.40154	1.40154	1.40154	1.40154	1.40154	1.38287	1.14044	1.13189	1.13416	1.00605	0.878968	0.937851	1.20642	1.17364	1.21557	1.11942	1.04493	1.20698	1.23837	1.1525	1.29534	1.22493	1.23905	1.24871	1.26042	1.32934	1.34138	1.25574	1.27492	1.08135	0.914329	0.753289	0.732567	0.555894	0.561451	0.412749	0.239309	0.159214	0.0401582	-0.0150698	0.0495394	0.245093	0.181895	0.274175	0.206811	0.0972465	0.136195	0.19015
chr9:Lrrfip2	1.5	1.5	1.5	1.5	1.5	1.5	1.4426	1.42635	1.5	1.35328	1.42505	1.1778	1.32028	1.20572	1.29097	1.18977	1.10105	1.20962	0.991863	1.09612	0.821268	0.830438	0.732996	0.508055	0.48806	0.316071	0.236271	0.184826	-0.0223172	0.0576548	0.00274716	0.0970618	-0.0269027	0.171248	0.341517	0.448608	0.374769	0.633772	0.781503	0.930781	1.15941	1.24309	1.22394	1.20468	0.817214	0.703735	0.518928	0.60144	0.324096
chr7:Inafm1	1.5	1.5	1.5	1.5	1.5	1.5	1.5	1.5	1.5	1.48383	1.5	1.42255	1.20883	1.34178	1.08724	1.27057	0.81806	0.667073	0.668379	0.732714	0.93267	1.22295	1.4775	1.22225	1.39482	1.18261	1.1565	1.22952	0.678043	0.470911	0.506779	0.487645	-0.233997	-0.691316	-0.449996	-0.289082	-0.43157	-0.438905	-0.453407	-0.0552099	0.2334	0.264924	0.668651	0.634554	0.611879	0.0548984	-0.501376	0.139543	-0.0242535
chr5:Atg9b	1.5	1.5	1.5	1.5	1.5	1.5	1.5	1.5	1.31685	1.345	1.07206	0.959292	0.69284	0.663019	0.552373	0.367403	0.258584	0.263812	0.28917	0.91498	0.601957	0.746616	0.718314	0.628181	0.927423	0.88342	1.00996	1.04692	0.941055	0.881727	0.288393	0.412765	0.479987	0.641548	0.818898	0.617903	0.24839	0.129023	-0.08224	-0.102978	-0.266725	-0.347467	-0.551021	-0.851733	-1.29016	-1.3578	-1.5	-1.26995	-1.16403
chr10:Igf1	1.4872	1.4872	1.4872	1.4872	1.4872	1.4872	1.5	1.5	1.5	1.5	1.5	1.5	1.5	1.5	1.5	1.48368	1.37422	1.28311	1.22788	1.23054	1.12313	1.07498	1.08817	1.16115	1.26141	1.2667	1.24496	1.2667	1.27609	1.24814	1.09149	0.90989	0.772053	0.573266	0.344026	0.178971	-0.0326429	-0.163086	-0.370583	-0.495817	-0.608126	-0.583367	-0.528244	-0.49582	-0.480172	-0.48714	-0.566486	-0.557615	-0.563639
chr11:Tns3	1.49878	1.49878	1.49878	1.49878	1.49878	1.49878	1.5	1.5	1.5	1.5	1.5	1.5	1.5	1.5	1.44846	1.39596	1.48171	1.38134	1.19545	1.12615	0.996685	0.962759	0.835564	0.995847	0.907906	0.921097	0.785522	0.601313	0.57556	0.489969	0.51454	0.347916	0.225697	0.294047	0.194075	0.233445	0.16014	0.158397	0.0658473	0.0405478	0.0668504	-0.0184477	0.0217471	-0.113874	-0.274468	-0.364132	-0.530787	-0.499671	-0.601337
chr5:Apbb2	1.46229	1.46229	1.46229	1.46229	1.46229	1.46229	1.5	1.5	1.5	1.5	1.5	1.5	1.5	1.5	1.5	1.43684	1.43115	1.36432	1.28734	1.3272	1.22293	1.21979	1.26539	1.30706	1.38218	1.29695	1.2579	1.20945	1.11781	1.02809	0.832397	0.694818	0.564757	0.417145	0.258768	0.0439284	-0.0772781	-0.190983	-0.315945	-0.441934	-0.483862	-0.518336	-0.527762	-0.572635	-0.646565	-0.710914	-0.736406	-0.796933	-0.792519
chr13:Elmo1	1.40771	1.40771	1.40771	1.40771	1.40771	1.40771	1.5	1.5	1.5	1.5	1.5	1.5	1.5	1.5	1.46021	1.5	1.40803	1.39592	1.2458	1.16468	0.996987	0.881499	0.996002	1.06373	1.23181	1.27845	1.09621	1.17042	1.12115	0.991523	0.779346	0.539685	0.467814	0.180157	-0.166107	-0.550436	-0.767209	-0.857851	-1.12265	-1.42061	-1.45928	-1.5	-1.5	-1.5	-1.5	-1.5	-1.5	-1.20833	-1.06466
chr2:Mir3089	1.44245	1.44245	1.44245	1.44245	1.44245	1.44245	1.5	1.5	1.5	1.5	1.5	1.5	1.5	1.5	1.5	1.5	1.5	1.24241	1.10303	0.983325	1.04235	1.01541	0.895811	0.894505	0.754079	0.639715	0.523244	0.534348	0.466049	0.417111	0.248507	0.145702	0.123024	0.241582	0.242493	0.0798244	0.0205706	0.0833141	0.0460258	0.372268	0.406703	0.644067	0.62006	0.513047	0.421131	0.232429	0.228259	0.18963	-0.104397
chr5:Mir721	1.39012	1.39012	1.39012	1.39012	1.39012	1.39012	1.5	1.5	1.5	1.5	1.5	1.5	1.5	1.5	1.5	1.5	1.5	1.46427	1.5	1.43409	1.43911	1.31257	1.23765	1.14837	1.13881	1.06968	0.964581	0.822479	0.728469	0.580563	0.46121	0.404914	0.220587	0.197823	0.0382169	-0.261067	-0.343867	-0.407423	-0.507376	-0.796454	-0.928091	-0.984013	-1.12143	-1.14618	-1.20628	-1.13736	-1.03206	-1.10751	-1.09706
chr1:Dgkd	1.45885	1.45885	1.45885	1.45885	1.45885	1.45885	1.5	1.5	1.5	1.5	1.5	1.5	1.4268	1.46467	1.32461	1.25516	1.25238	1.19964	1.34331	1.38366	1.2674	1.25169	1.35159	1.29608	1.25221	1.32382	1.34576	1.32963	1.38223	1.18006	0.933391	0.866889	0.659651	0.422628	0.320737	0.190436	-0.00326017	-0.134661	-0.188162	-0.248305	-0.263042	-0.303253	-0.349424	-0.30219	-0.328916	-0.346561	-0.445415	-0.523942	-0.614947
chr4:Arhgef10l	1.43878	1.43878	1.43878	1.43878	1.43878	1.43878	1.5	1.5	1.5	1.5	1.5	1.5	1.5	1.5	1.5	1.5	1.49013	1.2387	1.13549	1.06139	0.985029	0.995751	1.11656	1.12785	1.04494	1.02888	0.963475	0.91031	0.945244	0.962432	0.910994	0.811606	0.783845	0.674937	0.460426	0.402061	0.305179	0.159136	0.074549	-0.068191	-0.224196	-0.297609	-0.326011	-0.589767	-0.655938	-0.678539	-0.793539	-0.874231	-0.943335
chr18:Mir6980	1.49668	1.49668	1.49668	1.49668	1.49668	1.49668	1.5	1.5	1.5	1.5	1.5	1.5	1.5	1.5	1.5	1.42306	1.29659	1.15214	0.934197	0.770875	1.03765	0.969687	1.05565	1.0751	1.23384	1.24209	1.23103	1.12735	1.08634	0.995743	0.89602	0.550264	0.349958	-0.0139788	-0.093183	-0.234513	-0.203713	-0.291221	-0.462047	-0.56553	-0.645256	-0.727099	-0.697058	-0.858141	-0.827801	-0.953038	-1.00556	-1.22041	-1.23082
chr1:Nav1	1.43431	1.43431	1.43431	1.43431	1.43431	1.43431	1.5	1.38233	1.36529	1.39452	1.35185	1.37539	1.44628	1.43639	1.34293	1.3474	1.36267	1.41697	1.41825	1.41761	1.37756	1.37717	1.32476	1.21133	1.20748	1.34561	1.32577	1.34128	1.28576	1.33078	1.18059	0.989443	0.808454	0.598781	0.469282	0.295135	0.116038	-0.0719511	-0.282674	-0.490257	-0.760794	-0.88282	-0.884491	-0.961829	-0.932543	-0.98579	-1.06095	-1.13077	-1.03835
chr7:Gm21057	1.496	1.496	1.496	1.496	1.496	1.496	1.5	1.36973	1.5	1.5	1.48676	1.5	1.5	1.5	1.5	1.5	1.29407	1.41102	1.5	1.49399	1.34411	1.45245	1.28209	1.13923	1.18392	1.03274	1.05173	1.0472	1.0247	0.860445	0.755867	0.699641	0.503027	0.43347	0.273456	0.234169	0.132434	0.0326569	0.0511982	-0.0712657	-0.0849943	0.0130637	-0.0847515	0.0187552	-0.101148	-0.191877	-0.391104	-0.472993	-0.421927
chr9:Lyzl4	1.49331	1.49331	1.49331	1.49331	1.49331	1.49331	1.5	1.5	1.5	1.47412	1.5	1.30629	1.34822	1.37803	1.28801	1.3839	1.33828	1.29377	1.27109	1.23404	1.16642	1.23003	1.31328	1.20839	1.1594	1.18032	1.16885	1.23692	1.14349	1.12631	1.03355	0.920349	0.672466	0.486379	0.345548	0.211909	0.0485998	-0.144766	-0.210051	-0.249369	-0.486218	-0.486823	-0.472887	-0.485816	-0.46555	-0.429644	-0.39399	-0.39126	-0.446249
chr15:Oxr1	1.29251	1.29251	1.29251	1.29251	1.29251	1.29251	1.5	1.5	1.5	1.5	1.5	1.5	1.5	1.5	1.5	1.5	1.46841	1.24789	1.25805	1.12245	0.974737	1.04224	0.899005	0.968746	0.953576	0.893468	0.926117	0.987834	1.09315	1.12824	1.03792	0.906238	0.710722	0.520019	0.203795	-0.0798551	-0.324824	-0.521243	-0.888812	-1.21901	-1.5	-1.5	-1.5	-1.5	-1.5	-1.5	-1.48727	-1.5	-1.34999
chr5:Sh3bp2	1.35912	1.35912	1.35912	1.35912	1.35912	1.35912	1.5	1.43799	1.42362	1.5	1.5	1.43409	1.35888	1.14812	1.152	1.36209	1.21179	1.19942	1.2416	1.20739	1.05309	1.12147	1.18002	1.18025	1.28307	1.29254	1.03494	0.874327	0.778559	0.692651	0.916169	0.706341	0.439999	0.247907	0.0339426	-0.219746	-0.377837	-0.50911	-0.600541	-0.787572	-0.97646	-1.34198	-1.5	-1.5	-1.5	-1.5	-1.5	-1.5	-1.5
chr4:Susd1	1.39586	1.39586	1.39586	1.39586	1.39586	1.39586	1.5	1.31549	1.39321	1.35162	1.34566	1.33312	1.37017	1.35678	1.25316	1.2079	1.26875	1.29483	1.19111	1.08484	1.17763	1.10458	1.12836	1.05489	0.880416	0.998273	1.04501	1.01415	0.930071	1.12364	0.972997	0.860282	0.871157	0.714038	0.601029	0.508387	0.481831	0.479793	0.363872	0.342607	0.196862	0.265908	0.299108	0.210386	0.288367	0.201098	0.193314	-0.0449824	-0.229992
chr16:Zbtb20	1.24682	1.24682	1.24682	1.24682	1.24682	1.24682	1.5	1.5	1.45796	1.3708	1.43429	1.5	1.46592	1.41683	1.29102	1.48229	1.42221	1.17868	1.06164	0.934671	0.847988	0.651796	0.512687	0.400087	0.191591	-0.0594444	-0.254948	-0.219378	-0.158644	-0.266438	-0.40399	-0.523981	-0.559719	-0.698754	-0.931498	-1.17802	-1.01697	-1.1896	-1.34391	-1.5	-1.5	-1.5	-1.5	-1.5	-1.5	-1.5	-1.5	-1.5	-1.5
chr2:Fmn1	1.40069	1.40069	1.40069	1.40069	1.40069	1.40069	1.5	1.5	1.5	1.5	1.5	1.5	1.3917	1.28087	1.3354	1.14068	1.08569	1.07574	1.01984	1.01484	0.895506	1.01393	1.0342	1.16631	1.25538	1.09304	1.09043	1.11463	1.17721	1.19304	1.19864	1.14727	0.877681	0.715116	0.473424	0.257835	-0.00116375	-0.112276	-0.434653	-0.717268	-1.0944	-1.40721	-1.5	-1.5	-1.5	-1.5	-1.5	-1.4567	-1.5
chr12:Actn1	1.3978	1.3978	1.3978	1.3978	1.3978	1.3978	1.5	1.44667	1.5	1.5	1.35134	1.21777	1.27627	1.43749	1.19925	1.17977	1.20177	1.09152	1.09381	1.05777	1.19179	1.15279	1.21266	1.09881	1.13361	1.15509	1.23288	1.18504	1.2603	1.19978	1.03697	0.809483	0.777474	0.677787	0.661832	0.57941	0.541114	0.598368	0.563676	0.371668	0.340424	0.25961	0.170111	0.0579237	0.0201201	-0.160127	-0.260889	-0.347377	-0.613018
chr14:Tmem253	1.41117	1.41117	1.41117	1.41117	1.41117	1.41117	1.49214	1.44504	1.04599	0.945247	0.789848	0.738267	0.926796	0.65551	0.23271	-0.00408713	0.147741	0.274934	0.235454	0.194376	-0.0376816	0.0650602	-0.0281484	-0.318118	-0.180957	-0.0367141	0.0506767	-0.00888976	-0.17356	-0.412493	-0.37656	-0.252686	-0.311842	-0.161683	0.0855961	0.155068	-0.011335	-0.095063	0.314013	0.485509	0.67201	0.576641	0.721862	0.990435	0.97267	0.87139	0.801129	0.972103	0.929722
chr1:Mir8096	1.30714	1.30714	1.30714	1.30714	1.30714	1.30714	1.5	1.5	1.35561	1.01456	1.28572	1.5	1.5	1.3664	0.851587	0.874171	1.09541	1.22381	0.919539	1.03168	1.11211	1.00918	0.54468	0.682804	0.707815	1.00835	1.0711	1.16428	1.18499	1.42393	1.31166	1.33716	1.07909	0.759959	0.929163	0.817244	0.241629	-0.218506	-0.468527	-0.776406	-1.12766	-1.13395	-0.941044	-1.19033	-1.19363	-1.5	-1.5	-1.40831	-1.17994
chr2:Ptprj	1.36409	1.36409	1.36409	1.36409	1.36409	1.36409	1.5	1.5	1.46949	1.32214	1.15032	0.985631	1.06977	1.18565	1.18127	1.00093	0.893114	0.867209	0.849615	1.16994	1.33566	1.35097	1.33349	1.06514	0.739829	0.590959	0.598966	0.55131	0.300574	0.433986	0.146927	0.123223	0.164161	0.106963	0.181988	0.28153	0.442704	0.713728	0.717197	0.713771	0.642324	0.667036	0.915904	0.842132	0.779066	0.780465	0.929503	0.79958	0.34501
chr17:Dlgap1	1.48625	1.48625	1.48625	1.48625	1.48625	1.48625	1.5	1.5	1.41525	1.38941	1.5	1.5	1.5	1.4303	1.29081	1.13327	0.974236	0.738643	0.428149	0.404637	0.262673	0.12163	0.140817	0.139074	0.361001	0.34603	0.464851	0.631759	0.744852	0.833864	0.782374	0.624746	0.740709	0.904061	0.887637	0.81881	0.872661	0.859076	0.599943	0.534064	0.589113	0.763479	0.969727	0.825955	0.559645	0.501813	0.490146	0.368192	0.28276
chr7:Mrgprf	1.39105	1.39105	1.39105	1.39105	1.39105	1.39105	1.5	1.48846	1.5	1.5	1.5	1.5	1.41357	1.38688	1.33726	1.2065	1.18904	1.28113	1.30809	1.34743	1.33984	1.36765	1.4422	1.46785	1.41206	1.46991	1.5	1.41621	1.29155	1.07901	0.869797	0.714219	0.556552	0.50205	0.373935	0.0889464	-0.0446837	-0.0687567	-0.183539	-0.249525	-0.36892	-0.464919	-0.57368	-0.601368	-0.756279	-0.778031	-0.634333	-0.777038	-0.96577
chr11:Cd300ld	1.4659	1.4659	1.4659	1.4659	1.4659	1.4659	1.5	1.5	1.5	1.33284	1.42416	1.48825	1.5	1.5	1.5	1.40698	1.5	1.40855	1.5	1.5	1.5	1.5	1.4412	1.26363	1.17321	1.11503	1.05776	0.832116	0.932622	0.738944	0.481581	0.536644	0.454037	0.316509	0.253045	0.184667	0.0526949	-0.144039	-0.142191	-0.304079	-0.404052	-0.270229	-0.389329	-0.362924	-0.461672	-0.523155	-0.574266	-0.567527	-0.601085
chr3:Olfml3	1.49581	1.49581	1.49581	1.49581	1.49581	1.49581	1.5	1.5	1.5	1.5	1.49586	1.45779	1.48434	1.42871	1.31865	1.43591	1.22319	1.09646	1.26259	0.932432	0.840685	0.916355	1.11698	1.1037	1.19872	1.18959	1.20909	0.955702	0.978924	0.880633	1.07214	0.937138	0.714896	0.306977	0.301064	0.0155977	-0.249562	-0.417701	-0.150706	-0.402116	-0.676616	-0.90845	-0.950166	-1.07679	-0.989381	-1.22744	-1.19167	-1.35674	-1.5
chr11:Rps27a	1.43724	1.43724	1.43724	1.43724	1.43724	1.43724	1.5	1.5	1.46263	1.5	1.5	1.5	1.5	1.45967	1.26275	0.896325	1.43108	1.03035	0.956791	0.831546	0.528538	0.510032	0.759756	0.998639	1.18474	1.2573	1.47502	1.10982	1.21671	0.839436	0.95618	0.894998	0.369402	0.178457	-0.0403336	0.0653029	0.266569	0.4119	0.320977	0.0398107	0.144951	0.187118	0.273053	0.543736	0.448823	0.25213	-0.130404	-0.0585206	-0.414862
chr9:Ets1	1.46693	1.46693	1.46693	1.46693	1.46693	1.46693	1.5	1.5	1.5	1.2612	1.47299	1.49709	1.38744	1.36718	1.32362	1.39878	1.26076	1.23921	1.18783	1.28232	1.5	1.5	1.40641	1.45355	1.43706	1.38163	1.4535	1.5	1.34002	1.32122	1.06181	0.709641	0.432224	0.254623	0.121294	-0.0597532	-0.104996	-0.35211	-0.546535	-0.441237	-0.622789	-0.599002	-0.420559	-0.390019	-0.385663	-0.316835	-0.210263	-0.273515	-0.233657
chr14:1700100I10Rik	1.29738	1.29738	1.29738	1.29738	1.29738	1.29738	1.5	1.5	1.5	1.5	1.5	1.5	1.5	1.5	1.5	1.26163	1.3686	1.20545	0.923181	0.852859	0.754268	0.604346	1.05479	0.902351	0.759689	0.855664	0.977113	0.727811	0.637412	0.772984	0.807776	0.672002	0.523516	0.0705511	-0.147646	-0.29846	-0.452091	-0.7618	-0.871276	-1.14321	-1.31538	-1.5	-1.5	-1.5	-1.5	-1.5	-1.34428	-1.19441	-0.996717
chr10:Elk3	1.40344	1.40344	1.40344	1.40344	1.40344	1.40344	1.5	1.5	1.22461	1.38492	1.47835	1.43264	1.5	1.5	1.40714	1.37649	1.39917	1.35238	1.38323	1.5	1.3791	1.32522	1.44847	1.24392	1.09384	1.10156	1.00642	1.06252	0.958728	0.843275	0.679097	0.7255	0.542113	0.346695	0.451182	0.378863	0.169277	0.118275	0.0133925	-0.0908643	-0.173757	-0.0766305	-0.191341	-0.242646	-0.179172	-0.318495	-0.530023	-0.34937	-0.308348
chr2:Gm11468	1.49901	1.49901	1.49901	1.49901	1.49901	1.49901	1.5	1.5	1.5	1.5	1.5	1.5	1.5	1.5	1.5	1.47781	1.39995	1.19552	1.03793	0.892527	0.744821	0.785789	0.709236	0.810475	0.819711	0.81768	0.898912	0.892889	1.03546	1.1428	0.985009	0.777387	0.599367	0.469217	0.396474	0.309843	0.277411	0.296153	0.226712	0.117879	0.0347781	0.0440257	0.0336401	-0.0246171	-0.0176175	-0.119285	-0.240119	-0.485631	-0.734714
chr7:Ppp1r12c	1.45128	1.45128	1.45128	1.45128	1.45128	1.45128	1.5	1.5	1.5	1.5	1.5	1.5	1.5	1.46328	0.998223	1.25286	1.5	1.25673	1.3176	1.46392	1.5	1.13761	1.10765	1.07477	1.00468	1.14247	1.02556	0.742317	0.686464	0.509528	0.505848	0.440364	0.226315	-0.11366	-0.0830623	-0.231504	-0.571955	-0.867098	-1.05688	-1.14506	-1.47447	-1.5	-1.5	-1.5	-1.2643	-1.5	-1.4077	-1.39671	-1.44751
chr7:Ifitm2	1.49589	1.49589	1.49589	1.49589	1.49589	1.49589	1.5	1.5	1.5	1.42166	1.35793	1.5	1.5	1.5	1.39124	1.39643	1.3294	0.949494	1.04074	1.28788	1.06593	1.13877	0.929503	0.672158	0.766042	0.532464	0.696024	0.741012	0.643479	0.804691	0.896139	1.34071	1.14688	0.899071	0.755388	0.381632	0.494838	-0.056545	-0.434835	-0.595357	-0.982646	-1.26622	-1.5	-1.5	-1.5	-1.45363	-1.30157	-1.48829	-1.29339
chr17:Mir125a	1.36566	1.36566	1.36566	1.36566	1.36566	1.36566	1.5	1.5	1.33812	1.27626	1.5	1.5	1.5	1.4497	1.48107	1.5	1.5	1.5	1.5	1.5	1.5	1.41121	1.16067	1.24452	1.17439	1.23289	0.648434	0.357747	0.229	0.0379289	0.204193	0.181813	0.190459	0.452134	0.147699	-0.109751	-0.809243	-0.794474	-0.992943	-0.777558	-0.94212	-1.42811	-1.46071	-1.5	-1.5	-1.40236	-1.25762	-0.468553	-0.475896
chr7:Ifitm5	1.36182	1.36182	1.36182	1.36182	1.36182	1.36182	1.5	1.46791	1.29492	1.07438	1.0839	1.24999	1.40462	1.49343	1.5	1.49717	1.5	1.36161	1.35171	1.5	1.4964	1.48608	1.34157	1.01693	0.939657	0.78184	0.842691	0.523437	0.564607	0.79425	0.929805	1.23614	1.06941	0.99757	1.04435	0.629396	0.758785	0.406628	0.321013	-0.0272476	-0.353426	-0.897393	-1.0954	-1.10437	-1.07696	-1.24097	-1.02862	-1.20501	-1.05191
chr1:Lrrfip1	1.48083	1.48083	1.48083	1.48083	1.48083	1.48083	1.5	1.4948	1.43106	1.5	1.41124	1.11868	1.4161	1.48648	1.33165	1.32115	1.40056	1.44747	1.5	1.33789	1.23196	1.34809	1.23304	1.0395	0.915788	1.0166	0.754438	0.763304	0.370118	0.173805	0.642967	0.776532	0.549999	0.584989	0.574438	0.709301	0.516405	0.479106	0.550353	0.605828	0.472366	-0.0491682	-0.37093	-0.439069	-0.599966	-0.549528	-0.701999	-0.490831	-0.319278
chr1:Rab7b	1.26211	1.26211	1.26211	1.26211	1.26211	1.26211	1.5	1.5	1.5	1.33285	1.40977	1.36962	1.5	1.49545	1.28532	1.27952	1.44456	1.48315	1.5	1.5	1.5	1.42957	1.35227	1.5	1.5	1.5	1.5	1.35356	1.09859	0.553342	0.448365	0.632751	0.482065	0.47761	-0.312138	-0.545696	-0.410336	-0.698941	-0.769228	-0.899871	-0.88411	-1.11473	-1.41608	-1.49626	-1.35203	-1.42642	-0.948101	-0.944477	-0.670166
chr19:Anxa1	1.43318	1.43318	1.43318	1.43318	1.43318	1.43318	1.5	1.5	1.5	1.5	1.5	1.5	1.5	1.5	1.5	1.5	1.5	1.5	1.2503	1.10953	0.979821	0.940579	0.936854	0.965252	0.910603	0.820285	0.934731	0.833571	0.639309	0.670978	0.57403	0.514206	0.590982	0.423166	0.38283	0.16206	0.206323	0.0198867	-0.0958248	-0.131004	-0.289394	-0.374424	-0.589047	-0.829426	-0.903153	-0.994491	-1.04139	-1.12037	-0.970105
chr7:Ctbp2	1.42795	1.42795	1.42795	1.42795	1.42795	1.42795	1.5	1.5	1.5	1.5	1.5	1.5	1.5	1.5	1.5	1.5	1.5	1.5	1.5	1.30403	1.23219	1.0508	1.00567	0.510533	0.657691	0.679319	0.76909	0.639891	0.385526	0.175117	-0.111595	-0.231476	-0.411949	-0.756406	-0.502621	-0.782869	-1.08643	-1.30758	-1.5	-1.46206	-1.47714	-1.35656	-1.5	-1.35097	-1.13727	-1.13511	-0.83812	-0.415252	-0.48296
chrX:Lonrf3	1.46686	1.46686	1.46686	1.46686	1.46686	1.46686	1.5	1.44389	1.27648	1.16505	1.21721	1.23431	1.1752	1.12147	1.15943	1.15001	1.16955	1.04091	1.03916	1.20883	1.29335	1.29749	1.36421	1.37657	1.37165	1.284	1.19411	1.00732	1.08313	1.09291	0.925435	0.623147	0.580262	0.571812	0.438528	0.231396	0.250361	0.347998	0.432725	0.255632	0.250381	0.124293	0.41312	0.413242	0.364571	0.328649	0.289913	0.135483	-0.176562
chr5:Rflna	1.49736	1.49736	1.49736	1.49736	1.49736	1.49736	1.5	1.5	1.5	1.5	1.5	1.5	1.5	1.5	1.47555	1.5	1.48756	1.5	1.5	1.5	1.41505	1.30253	1.27094	1.3038	1.2326	1.13877	0.97829	0.99644	0.790719	0.719614	0.677362	0.441333	0.312853	0.167502	0.0310263	-0.0590529	-0.116403	-0.0626772	-0.0556037	-0.0328484	-0.0780872	-0.136782	-0.111211	-0.143667	-0.185153	-0.205757	-0.291136	-0.276952	-0.398975
chr1:Usp40	1.32448	1.32448	1.32448	1.32448	1.32448	1.32448	1.5	1.42251	1.5	1.5	1.5	1.47089	1.2865	1.36987	1.19252	1.01726	0.998508	0.914635	1.14917	1.10292	1.10153	1.04184	1.04028	1.09533	1.20246	1.18172	1.14302	1.23989	1.22732	1.06167	0.834343	0.670594	0.402339	0.244691	0.0933895	-0.187706	-0.419782	-0.518151	-0.706505	-0.822907	-0.825526	-0.710169	-0.688199	-0.556705	-0.59117	-0.639298	-0.664403	-0.651237	-0.762651
chr11:Ctns	1.34811	1.34811	1.34811	1.34811	1.34811	1.34811	1.5	1.5	1.5	1.5	1.42399	1.43618	1.31056	1.48354	1.5	1.19994	1.24	0.912689	0.996141	1.0982	1.19919	1.2748	1.17075	1.31756	1.3463	1.22757	1.25001	1.11116	1.20138	0.928323	0.782603	0.676409	0.574531	0.494006	0.412526	0.087261	0.098905	0.196836	0.0246251	-0.314165	-0.407362	-0.681826	-0.874017	-1.09115	-1.11813	-1.46642	-1.4326	-1.5	-1.5
chr2:Gpr176	1.37422	1.37422	1.37422	1.37422	1.37422	1.37422	1.5	1.5	1.5	1.5	1.5	1.5	1.5	1.5	1.5	1.5	1.5	1.5	1.5	1.5	1.22169	1.17865	1.04534	1.10653	1.01009	1.07599	0.951867	0.812568	0.52191	0.450897	0.350481	0.523612	0.441865	0.315059	0.190297	0.186617	-0.0334147	-0.156558	-0.207214	-0.366112	-0.355093	-0.277946	-0.470066	-0.645437	-0.780748	-0.954391	-1.08598	-0.973466	-0.98762
chr5:Zfyve28	0.982843	0.982843	0.982843	0.982843	0.982843	0.982843	1.5	1.47439	1.5	1.5	1.5	1.5	1.5	1.5	1.5	1.5	1.5	1.13318	1.02392	1.08516	1.34296	1.5	1.36851	1.44914	1.24592	1.32112	1.04008	1.09938	1.19738	1.45266	1.16714	0.949396	0.747403	0.947385	0.89991	0.880094	0.556253	0.517398	0.22759	0.189903	-0.255066	-0.14846	-0.131681	-0.284151	-0.400437	-0.620847	-0.755523	-0.748973	-0.777279
chr15:Pim3	1.4219	1.4219	1.4219	1.4219	1.4219	1.4219	1.5	1.5	1.5	1.5	1.5	1.5	1.5	1.42205	1.36686	1.27882	1.22567	1.11488	0.960707	0.756952	0.280994	0.209588	0.147933	0.0775881	0.677583	0.595038	0.272919	0.250898	-0.176572	-0.0121581	0.185761	0.169787	-0.0422969	-0.340899	-0.426846	-0.902861	-0.884649	-0.92806	-0.836019	-0.60687	-0.688118	-0.981943	-1.05413	-0.981301	-1.00987	-0.917906	-0.53328	-0.658976	-0.518595
chr7:Lig1	1.28692	1.28692	1.28692	1.28692	1.28692	1.28692	1.5	1.43285	1.5	1.5	1.5	1.5	1.5	1.5	1.5	1.5	1.5	1.5	1.5	1.49264	1.2437	0.846097	0.506837	0.311839	-0.0284986	-0.189018	-0.242892	-0.431191	-0.619723	-0.712454	-0.862192	-0.901588	-0.88843	-1.00159	-1.09334	-0.977827	-0.879616	-1.10622	-1.19232	-1.34548	-1.40013	-1.40569	-1.33904	-1.40368	-1.29509	-1.14914	-1.27424	-1.26301	-1.22437
chr1:Mfsd6	1.49647	1.49647	1.49647	1.49647	1.49647	1.49647	1.5	1.5	1.5	1.5	1.5	1.5	1.5	1.5	1.39516	1.24373	1.42392	1.28132	1.18637	0.968307	1.07334	1.00149	0.907672	0.87169	0.954632	0.955233	0.913805	0.705752	0.913532	0.820798	0.696204	0.434616	0.29398	0.22157	0.228407	-0.0228167	0.100351	0.151972	0.036797	-0.190182	-0.125742	-0.00240414	0.261006	0.360313	0.403218	0.365826	0.453523	0.197769	0.102663
chr2:Nfe2l2	1.04874	1.04874	1.04874	1.04874	1.04874	1.04874	1.28756	1.0882	1.06024	1.04217	1.03131	0.911897	0.564239	0.625181	0.652681	0.662314	0.930076	0.726486	0.307245	0.465873	0.283802	0.432752	0.313525	0.545596	0.379132	0.557393	0.706104	0.47782	0.543192	1.04065	0.92273	0.853094	0.88164	0.972977	1.06582	0.970584	0.926574	0.899245	1.1689	1.03894	0.941845	0.932371	1.09572	0.793155	1.07399	1.14111	1.04192	1.14331	0.959165
chr17:Cdc42ep3	1.43435	1.43435	1.43435	1.43435	1.43435	1.43435	1.5	1.35841	1.32759	1.19675	1.20672	1.34736	1.35029	1.5	1.39698	1.19295	1.0568	1.22175	1.18367	1.37014	1.5	1.44649	1.21264	0.991466	0.80157	0.855094	0.956509	0.809153	0.594811	0.785782	0.766576	0.74857	0.576152	0.558288	0.380136	0.292864	0.130673	0.303632	0.51876	0.407515	0.287033	0.166685	-0.0330706	0.104192	0.377463	0.468716	0.333164	0.242147	-0.0590974
chr13:Fars2	1.26987	1.26987	1.26987	1.26987	1.26987	1.26987	1.5	1.43865	1.30154	1.25987	1.05965	0.847815	0.944306	0.644414	0.575575	0.539676	0.382332	0.383402	0.280464	0.312147	0.240817	0.0241015	0.118128	-0.0374659	0.116697	0.039726	0.0333136	0.0967104	-0.260447	0.090698	0.136796	0.167347	0.27505	0.110308	-0.191834	-0.544488	-0.685033	-1.08853	-1.30081	-1.2329	-1.5	-1.5	-1.5	-1.5	-1.5	-1.5	-1.5	-1.5	-1.5
chr10:Platr7	1.4853	1.4853	1.4853	1.4853	1.4853	1.4853	1.5	1.04353	0.998339	1.23148	1.1264	1.11015	1.15779	1.0874	1.14262	1.06612	0.945791	0.844417	1.17148	1.43569	1.25252	1.18554	1.12264	1.14621	1.33821	1.32802	1.5	1.5	1.5	1.5	1.36499	1.16047	1.06922	0.955087	0.784284	0.707447	0.577796	0.431302	0.113475	-0.335938	-0.591668	-0.688705	-0.626061	-0.950035	-0.787802	-0.771075	-0.829897	-0.886748	-0.967916
chr1:Dbi	1.49771	1.49771	1.49771	1.49771	1.49771	1.49771	1.5	1.5	1.49458	1.35485	1.15746	1.26796	1.14404	1.10497	0.976716	1.22521	1.01268	0.707387	0.887663	0.95344	0.934432	0.810246	0.617149	0.619177	0.887479	1.00381	0.555037	0.581114	0.806469	0.593189	0.58016	0.486733	0.692893	0.77583	0.747907	0.484606	0.263933	0.402752	0.55871	0.657118	0.574178	0.503327	0.442228	0.636132	0.677519	0.536991	0.472213	0.591283	0.427312
chr14:Mir7672	0.879119	0.879119	0.879119	0.879119	0.879119	0.879119	1.5	1.30665	1.5	1.20931	0.78114	0.688103	0.719146	0.777561	0.697772	0.919108	0.800329	-0.11488	0.0314157	-0.319853	-0.218634	-0.0990901	0.388915	0.445894	0.771738	1.13033	1.25807	1.43016	1.5	1.5	1.5	1.5	1.5	1.5	1.5	1.22472	0.976922	0.470203	0.153256	-0.20311	0.0504937	0.00407424	-0.275956	-0.400884	-0.250266	-0.316587	-0.384485	-0.452006	-0.205415
chr11:Abca13	1.43149	1.43149	1.43149	1.43149	1.43149	1.43149	1.5	1.34596	1.34299	1.27815	1.30908	1.43725	1.3992	1.27884	1.18078	0.915403	0.779707	0.640279	0.778701	0.728939	0.726059	0.575967	0.618729	0.613205	0.475726	0.681703	0.720498	0.741531	0.808543	0.609772	0.464195	0.228842	0.216663	0.111676	-0.249564	-0.337445	-0.720518	-0.823474	-1.16015	-1.46857	-1.5	-1.5	-1.5	-1.5	-1.5	-1.5	-1.5	-1.5	-1.5
chr1:Slc11a1	1.19975	1.19975	1.19975	1.19975	1.19975	1.19975	1.5	1.5	1.5	1.5	1.40507	1.49687	1.49423	0.924538	0.74975	0.990563	1.30347	0.725164	0.806259	1.19743	0.937949	1.43061	1.20607	1.03788	1.02572	0.786076	0.747993	0.384662	0.647772	0.382603	-0.0832987	0.410173	0.194566	0.380543	0.555994	0.961006	0.819183	0.78308	0.833477	0.795009	0.639671	0.347802	-0.249021	-0.176504	-0.550007	-0.768438	-1.40448	-1.21798	-1.37816
chr2:Taf4	1.43044	1.43044	1.43044	1.43044	1.43044	1.43044	1.5	1.18818	1.5	1.41792	1.5	1.5	1.5	1.5	1.5	1.5	1.5	1.5	1.5	1.36219	1.15976	0.765116	0.420202	0.644186	0.488909	0.300962	0.419875	0.151734	0.116056	-0.0185852	0.00670287	0.200342	0.638524	0.859925	0.678208	0.487758	0.677043	0.490473	0.449895	0.463337	0.387772	0.319138	0.133788	-0.376509	-0.475745	-0.550431	-0.389071	-0.400402	-0.311195
chr15:Trappc9	1.36696	1.36696	1.36696	1.36696	1.36696	1.36696	1.5	1.5	1.5	1.5	1.5	1.5	1.5	1.5	1.5	1.5	1.40272	1.41466	0.934339	1.04307	0.806468	0.936548	1.01363	0.894199	0.240077	0.0814747	0.227232	0.414736	0.408129	0.37823	0.0974126	-0.118781	-0.367885	-0.569047	-0.734848	-0.688102	-0.692287	-0.900122	-1.27988	-1.44461	-1.5	-1.5	-1.5	-1.5	-1.5	-1.38151	-1.41685	-1.48545	-1.5
chr13:Acot13	1.44687	1.44687	1.44687	1.44687	1.44687	1.44687	1.5	1.5	1.5	1.5	1.5	1.5	1.5	1.5	1.35491	1.18484	0.920201	0.770347	0.67525	0.347985	0.415243	0.189435	0.0671819	0.236914	0.251958	0.157951	0.274609	0.348109	0.250732	0.418167	0.196582	-0.150864	-0.721414	-0.783882	-1.19885	-1.5	-1.5	-1.5	-1.5	-1.5	-1.5	-1.5	-1.5	-1.34875	-1.31594	-1.18846	-1.16804	-0.906641	-1.09798
chr4:Usp48	1.37663	1.37663	1.37663	1.37663	1.37663	1.37663	1.5	1.42111	1.47635	1.38447	1.44103	1.5	1.39652	1.5	1.5	1.47793	1.45468	1.29756	1.22551	1.30673	1.30345	1.13268	1.12746	1.12841	0.919148	1.07783	0.994259	0.885852	0.846311	0.875068	0.570061	0.392842	0.201273	-0.0350634	-0.357089	-0.562735	-0.879376	-0.944811	-1.01314	-1.08707	-1.29863	-1.25205	-1.38898	-1.38977	-1.38567	-1.23065	-1.18918	-1.1104	-1.2209
chr18:Arap3	1.32761	1.32761	1.32761	1.32761	1.32761	1.32761	1.5	1.5	1.5	1.5	1.5	1.5	1.5	1.5	1.5	1.4475	1.38453	1.15645	0.98174	0.770591	1.01254	0.995019	1.19373	1.22209	1.29135	1.37963	1.27304	1.14032	1.18328	1.02065	0.992283	0.645025	0.434283	-0.0164583	-0.192814	-0.362819	-0.334627	-0.366028	-0.552521	-0.75189	-0.841277	-0.923163	-0.943943	-1.00932	-0.931034	-0.988298	-0.980327	-1.25956	-1.28692
chr2:Mir695	1.27096	1.27096	1.27096	1.27096	1.27096	1.27096	1.5	1.5	1.39575	1.45966	1.25324	0.904387	0.669874	0.524695	0.51669	0.0452579	-0.236466	-0.808763	-1.07437	-0.314794	-0.474075	0.270665	0.437933	0.372464	0.509393	0.689298	0.774879	1.35432	1.5	1.5	1.27558	1.39283	0.992542	1.01044	1.38959	1.073	1.13698	1.33612	1.5	1.44667	1.2093	0.98247	0.924299	0.777309	0.681709	0.453951	0.281259	0.0878775	-0.181812
chr2:Plekha3	1.45718	1.45718	1.45718	1.45718	1.45718	1.45718	1.5	1.5	1.5	1.5	1.5	1.5	1.5	1.5	1.5	1.39096	1.41128	1.09517	0.943443	0.755523	0.703201	0.613642	0.542972	0.641405	0.548135	0.517766	0.694413	0.911331	0.991148	1.01226	1.12122	1.17034	1.1705	1.10744	0.747599	0.595743	0.533877	0.0546489	-0.263428	-0.614821	-0.907103	-1.05079	-1.5	-1.5	-1.5	-1.5	-1.5	-1.5	-1.17134
chr6:Tatdn2	1.09983	1.09983	1.09983	1.09983	1.09983	1.09983	1.5	1.5	1.5	1.5	1.5	1.5	1.5	1.5	1.36741	1.41902	1.35485	0.747726	0.686599	0.724129	0.600928	0.602884	0.816408	1.07468	1.10129	1.16804	1.44726	1.5	1.5	1.5	1.289	0.852824	0.816467	0.599983	0.248206	-0.167408	-0.106876	-0.42363	-0.722723	-0.901167	-0.897284	-0.889041	-0.755098	-0.852658	-0.936426	-0.953596	-0.993141	-1.1733	-1.26333
chr8:Tfdp1	1.46233	1.46233	1.46233	1.46233	1.46233	1.46233	1.5	1.46398	1.5	1.5	1.36505	1.24512	1.01517	1.11301	0.895968	0.976338	0.918065	0.76574	0.564063	0.6468	0.612734	0.488248	0.549593	0.5491	0.544804	0.539003	0.761469	0.888389	0.778474	0.805451	0.563883	0.399173	0.496372	0.414458	0.465327	0.467234	0.516803	0.460213	0.414369	0.643958	0.870749	1.03559	1.19785	1.25693	1.17987	1.21969	1.10468	1.02088	0.921872
chr17:Pacrg	1.46101	1.46101	1.46101	1.46101	1.46101	1.46101	1.47455	1.5	1.5	1.5	1.44679	1.45957	1.5	1.5	1.5	1.49576	1.49748	1.41908	1.38056	1.28505	1.33589	1.35262	1.41966	1.38911	1.29237	1.26782	1.30191	1.24246	1.2223	1.1616	1.11636	0.827394	0.683306	0.501741	0.264709	0.143701	-0.0370854	-0.225691	-0.286277	-0.45794	-0.522233	-0.547856	-0.483092	-0.48065	-0.487921	-0.479422	-0.505305	-0.460515	-0.545697
chr6:Mitf	1.33308	1.33308	1.33308	1.33308	1.33308	1.33308	1.39325	1.5	1.5	1.5	1.5	1.46506	1.36502	1.41716	1.4198	1.26073	1.31166	1.29122	1.26155	1.21831	1.01476	1.0806	1.25108	1.30967	1.31665	1.32241	1.46025	1.45544	1.43182	1.41798	1.27318	1.20858	1.03356	0.7458	0.63691	0.378266	0.177361	-0.00836115	-0.152408	-0.340382	-0.564081	-0.531011	-0.550368	-0.599003	-0.464177	-0.622562	-0.612356	-0.608412	-0.658526
chr15:Dab2	1.42356	1.42356	1.42356	1.42356	1.42356	1.42356	1.43394	1.5	1.46908	1.5	1.5	1.5	1.46174	1.5	1.46577	1.49398	1.42736	1.5	1.5	1.5	1.47046	1.41248	1.30783	1.28351	1.26007	1.1615	1.07133	0.947899	0.856297	0.785147	0.611	0.482025	0.316201	0.110415	-0.0740993	-0.316462	-0.457596	-0.611099	-0.781298	-0.918778	-1.05581	-1.16983	-1.25047	-1.26626	-1.28354	-1.24492	-1.23645	-1.23327	-1.31278
chr13:Ctsl	1.31043	1.31043	1.31043	1.31043	1.31043	1.31043	1.447	1.5	1.5	1.5	1.5	1.5	1.5	1.5	1.5	1.43628	1.5	1.46424	1.30711	1.22951	1.31655	1.23175	1.12521	1.21824	1.21766	1.27156	1.13911	1.23273	1.23106	1.29698	1.21921	0.898731	0.778894	0.569748	0.34604	0.263617	0.164104	0.0791599	-0.229684	-0.346707	-0.466014	-0.573904	-0.552613	-0.631005	-0.697231	-0.666149	-0.765308	-0.8644	-0.884728
chr12:Dnmt3aos	1.44172	1.44172	1.44172	1.44172	1.44172	1.44172	1.49745	1.5	1.5	1.42842	1.5	1.5	1.5	1.5	1.5	1.5	1.5	1.5	1.5	1.5	1.5	1.5	1.34887	1.5	1.23224	1.06887	0.923946	0.950717	0.890023	0.800931	0.652926	0.462174	0.388087	0.395743	0.208048	0.100144	-0.0167275	-0.160271	-0.261965	-0.451143	-0.611946	-0.706525	-0.81617	-0.897861	-0.97793	-1.08625	-1.05498	-1.0191	-1.13476
chr5:Por	1.2278	1.2278	1.2278	1.2278	1.2278	1.2278	1.45707	1.5	1.4627	1.5	1.45338	1.36829	1.29556	1.30587	1.31672	1.37613	1.41235	1.29597	1.31702	1.33277	1.40512	1.32895	1.38901	1.38381	1.3478	1.34409	1.27823	1.32371	1.32029	1.32457	1.24396	1.09845	1.00023	0.81703	0.770937	0.702813	0.535628	0.347978	0.182042	0.00769234	-0.176135	-0.216605	-0.351038	-0.365467	-0.388141	-0.525525	-0.645932	-0.618138	-0.674975
chr7:1810010D01Rik	1.33523	1.33523	1.33523	1.33523	1.33523	1.33523	1.48348	1.5	1.5	1.5	1.49465	1.5	1.30289	1.36804	1.24114	1.16331	1.1672	1.07591	1.07754	1.19036	1.13251	1.18526	1.18828	1.32534	1.24767	1.3499	1.40314	1.33814	1.35255	1.06624	0.942367	0.951239	0.88567	0.860276	0.74591	0.62785	0.348015	0.298299	0.179164	0.06771	0.0135917	-0.145933	-0.247281	-0.254504	-0.471906	-0.518512	-0.604647	-0.670603	-0.864524
chr19:Gm19557	1.40091	1.40091	1.40091	1.40091	1.40091	1.40091	1.34291	1.5	1.32839	1.11453	1.12791	1.2102	0.945547	1.10859	1.22749	1.00204	0.956961	1.03234	0.969211	1.04801	0.971103	0.632567	0.274225	0.351881	-0.0237651	-0.0517312	-0.165814	-0.213216	-0.637942	-0.862148	-0.731815	-0.708914	-0.254821	-0.0405053	0.188038	0.692528	0.776796	0.859785	0.953996	1.20405	1.09163	0.876625	0.831814	0.527855	0.36893	0.211476	-0.15642	-0.233886	0.157548
chr1:Rpl7	0.899115	0.899115	0.899115	0.899115	0.899115	0.899115	1.39038	1.5	1.5	1.47587	1.39932	1.5	1.5	1.5	1.5	1.5	1.5	1.5	1.5	1.5	1.5	1.44231	1.44196	1.17519	0.929366	1.12599	0.963666	0.797191	0.728416	0.533763	0.446553	0.276782	0.289946	0.0188324	-0.254834	-0.32964	-0.606885	-0.944107	-1.22853	-1.4498	-1.5	-1.5	-1.5	-1.5	-1.5	-1.5	-1.5	-1.5	-1.301
chr13:Sox4	1.07473	1.07473	1.07473	1.07473	1.07473	1.07473	1.07582	1.5	1.5	1.5	1.5	1.5	1.28821	1.07542	0.986707	1.03581	0.951308	1.04955	0.998426	1.02664	0.746794	0.629589	0.779467	1.19475	1.46996	1.5	1.5	1.5	1.5	1.46162	1.38005	1.22713	1.09247	0.960036	0.586096	0.0843192	-0.346845	-0.693068	-0.838905	-1.33261	-1.5	-1.5	-1.5	-1.5	-1.5	-1.5	-1.5	-1.5	-1.5
chr1:Mir6353	0.917109	0.917109	0.917109	0.917109	0.917109	0.917109	1.00806	1.5	1.5	1.5	1.5	1.5	1.5	1.5	1.44211	1.36645	1.37865	1.17601	0.90203	0.898699	0.711641	0.338433	0.23103	0.202084	0.24049	0.197292	0.167571	-0.0876193	-0.139965	-0.189715	-0.45113	-0.430769	-0.519536	-0.500902	-0.268521	-0.172227	-0.0229462	0.0556059	0.0795655	0.410842	0.635345	1.05823	1.15447	1.5	1.5	1.5	1.38568	1.5	1.46575
chr8:Sipa1l2	1.28043	1.28043	1.28043	1.28043	1.28043	1.28043	1.35669	1.5	1.5	1.5	1.5	1.5	1.5	1.5	1.5	1.5	1.5	1.5	1.47165	1.47929	1.45213	1.43194	1.2806	1.11135	1.12607	1.23798	1.01254	0.904487	0.721841	0.653719	0.484505	0.319363	0.0454609	-0.0558559	-0.155953	-0.0449296	-0.187373	-0.183409	-0.167661	-0.0981358	-0.0223976	0.0734684	0.143987	0.234311	0.211276	0.130359	-0.057543	-0.0776537	-0.261418
chr9:Cadm1	0.929785	0.929785	0.929785	0.929785	0.929785	0.929785	1.0055	1.37211	1.30226	1.07335	0.900009	0.963528	0.940191	0.739326	0.734021	0.564284	0.0729722	0.0287828	-0.339224	-0.603018	-0.629483	-0.802657	-0.887896	-0.985962	-0.813252	-0.868286	-1.09004	-1.082	-1.29977	-1.44737	-1.31105	-1.34944	-1.36651	-1.26786	-1.18526	-1.27884	-1.28139	-1.40273	-1.5	-1.44444	-1.43485	-1.5	-1.5	-1.5	-1.5	-1.5	-1.5	-1.5	-1.42529
chr7:C5ar2	1.35845	1.35845	1.35845	1.35845	1.35845	1.35845	1.43464	1.5	1.2613	1.22263	1.32998	1.44225	1.5	1.5	1.5	1.5	1.37529	1.33779	1.24243	1.40362	1.25881	1.21032	1.18136	1.1068	1.07753	1.07131	1.13056	1.1987	1.28121	1.31195	1.23261	1.11855	0.997351	0.959541	0.872539	0.678604	0.625253	0.403998	0.182327	-0.172095	-0.3838	-0.516262	-0.520244	-0.542234	-0.75351	-0.838138	-0.842957	-1.05611	-1.00541
chr5:Mir7036b	1.11781	1.11781	1.11781	1.11781	1.11781	1.11781	1.48636	1.5	1.5	1.5	1.5	1.5	1.5	1.5	1.39435	1.31217	1.19991	1.34619	0.957004	1.16564	1.00056	0.800748	0.906502	0.698367	0.808336	0.833041	0.69459	0.643952	0.200248	0.327067	0.0649474	0.343699	0.430816	0.312313	0.239093	0.366652	0.182521	0.134773	-0.028402	-0.0987093	-0.207279	-0.462422	-0.450571	-0.502756	-0.837322	-0.749855	-0.618396	-0.609395	-0.646961
chr15:Pacsin2	1.48841	1.48841	1.48841	1.48841	1.48841	1.48841	1.42382	1.5	1.5	1.5	1.5	1.5	1.5	1.5	1.5	1.45298	1.5	1.5	1.5	1.36299	1.27048	1.24326	1.0675	1.22438	1.18055	1.22419	1.25197	0.905406	0.727604	0.522791	0.437355	0.195347	0.0187664	-0.0468217	-0.218898	-0.290468	-0.397084	-0.451814	-0.500248	-0.529849	-0.37234	-0.294019	-0.284749	-0.416039	-0.306145	-0.355633	-0.372866	-0.323001	-0.415431
chr1:Acsl3	1.08361	1.08361	1.08361	1.08361	1.08361	1.08361	1.22189	1.5	1.5	1.38146	1.35699	1.34779	1.34696	1.34057	1.37048	1.35504	1.363	1.4093	1.26276	1.27747	1.34322	1.35884	1.24835	1.25518	1.27872	1.39476	1.43892	1.3979	1.21029	1.23224	1.04959	0.997722	0.75491	0.532992	0.234558	-0.148714	-0.368256	-0.747985	-1.08165	-1.31723	-1.5	-1.5	-1.5	-1.5	-1.5	-1.5	-1.5	-1.5	-1.5
chr11:Ltc4s	1.28019	1.28019	1.28019	1.28019	1.28019	1.28019	1.4592	1.5	1.15833	1.14002	1.06642	0.926695	0.943113	0.867681	0.71091	0.865505	0.976117	1.11789	0.955959	1.23495	1.13314	1.19446	1.24742	1.32542	1.5	1.5	1.46347	1.5	1.34749	1.49487	1.27257	1.09604	0.995596	1.06783	0.983101	0.755521	0.714109	0.463629	0.35146	0.318474	0.193439	0.0788258	0.0395373	-0.110045	-0.415445	-0.537475	-0.762178	-0.943729	-0.781925
chr9:Lyzl4os	1.47313	1.47313	1.47313	1.47313	1.47313	1.47313	1.49968	1.5	1.4959	1.5	1.5	1.39734	1.42379	1.4661	1.29838	1.43807	1.36961	1.33918	1.38158	1.35523	1.24713	1.33505	1.4991	1.34544	1.32797	1.36164	1.27579	1.26208	1.13416	1.13149	1.02759	0.873762	0.554559	0.255814	0.153536	-0.0159695	-0.218229	-0.438745	-0.462311	-0.451927	-0.740577	-0.742609	-0.671094	-0.645276	-0.620813	-0.494182	-0.484434	-0.431122	-0.477824
chr1:Nrp2	0.899554	0.899554	0.899554	0.899554	0.899554	0.899554	0.814623	1.18928	1.18209	1.1034	0.999238	1.0396	0.759798	0.591279	0.468325	0.35134	0.496266	0.602701	0.49824	0.430731	0.597237	0.629525	0.71732	0.847906	0.668238	0.523689	0.552394	0.493017	0.202928	-0.0838863	-0.0938107	-0.116411	0.309555	0.130257	-0.139077	-0.297294	-0.379165	-0.591505	-0.967604	-1.11822	-1.30958	-1.5	-1.5	-1.5	-1.5	-1.5	-1.5	-1.5	-1.5
chr7:Il4i1	1.233	1.233	1.233	1.233	1.233	1.233	1.29273	1.5	1.5	1.5	1.5	1.5	1.5	1.5	1.5	1.41925	1.13264	1.2431	1.08872	1.09146	0.799788	0.884773	0.74969	0.701659	0.725489	0.807036	1.19415	1.40341	1.39007	1.39977	1.49725	1.37633	1.10503	1.16959	1.02115	0.743475	0.523805	0.238328	-0.0414599	-0.186251	-0.263588	-0.338271	-0.324654	-0.2641	-0.383344	-0.461087	-0.384698	-0.484606	-0.767683
chr7:Saa4	1.2537	1.2537	1.2537	1.2537	1.2537	1.2537	1.4429	1.5	1.5	1.5	1.5	1.5	1.5	1.5	1.5	1.5	1.5	1.5	1.5	1.5	1.5	1.37583	1.44446	1.14643	0.957251	0.948623	0.934126	0.630267	0.910491	0.942075	0.67779	0.418825	0.399201	0.297175	0.31968	0.334491	0.0835714	-0.0177911	-0.0747097	-0.392406	-0.556955	-0.618519	-0.62845	-0.66233	-0.744921	-0.884107	-1.02596	-0.978679	-0.951691
chr1:4933417E11Rik	1.28037	1.28037	1.28037	1.28037	1.28037	1.28037	1.40149	1.5	1.5	1.5	1.5	1.5	1.38923	1.40096	1.24244	1.20253	1.18711	1.23595	1.30121	1.34351	1.30719	1.36381	1.35511	1.39071	1.43433	1.5	1.5	1.5	1.5	1.5	1.28346	0.923996	0.643243	0.404751	0.199801	-0.089037	-0.349373	-0.607683	-0.835959	-1.0579	-1.37306	-1.31669	-1.11681	-0.947086	-0.915414	-0.89736	-0.902933	-0.927365	-0.925595
chr1:Gorab	1.31812	1.31812	1.31812	1.31812	1.31812	1.31812	1.43558	1.5	1.5	1.5	1.5	1.5	1.5	1.5	1.5	1.5	1.5	1.5	1.21846	1.18021	0.995293	1.04834	0.892086	0.847709	0.942599	0.9117	0.921666	0.965935	0.819006	0.664345	0.336809	0.138892	0.0193557	0.0154662	-0.181308	-0.54354	-0.65127	-0.969384	-1.32087	-1.43853	-1.48195	-1.5	-1.5	-1.5	-1.5	-1.5	-1.5	-1.5	-1.42801
chr9:Peak1	1.05874	1.05874	1.05874	1.05874	1.05874	1.05874	1.16041	1.43315	1.27016	1.3099	1.21661	0.961092	0.737588	0.936499	0.92218	1.15008	1.32932	1.1903	1.08779	1.26478	1.08731	1.1093	1.13852	1.13556	0.962972	0.758465	0.647895	0.319396	0.293287	0.209163	-0.019366	-0.259129	-0.477344	-0.507571	-0.525114	-0.779368	-0.951692	-1.1093	-1.30906	-1.44339	-1.5	-1.47823	-1.15896	-1.19271	-1.27846	-1.26618	-1.28499	-1.20894	-1.41013
chr13:1110046J04Rik	1.34947	1.34947	1.34947	1.34947	1.34947	1.34947	1.33176	1.5	1.5	1.5	1.2675	1.49489	1.45601	1.4356	1.24109	1.32297	1.25761	1.27	1.13931	1.22292	1.15148	1.47512	1.25591	1.13144	1.13893	1.28235	1.32037	1.31427	1.25563	1.15005	0.983781	0.828673	0.540926	0.345722	0.249606	-0.0345978	-0.288001	-0.652658	-0.941924	-1.24102	-1.46782	-1.5	-1.5	-1.5	-1.5	-1.5	-1.5	-1.5	-1.33893
chr7:Fancf	1.16834	1.16834	1.16834	1.16834	1.16834	1.16834	1.45098	1.5	1.5	1.5	1.5	1.32075	1.06021	1.14701	1.10378	1.40987	1.35104	1.22358	1.17759	1.06803	0.87584	0.735673	0.777991	0.838126	1.04934	1.12206	0.935591	0.533339	0.625913	0.488707	0.00163312	0.643629	0.678641	0.502362	0.417356	0.320988	0.165143	-0.195429	-0.373445	-0.631509	-1.01245	-1.24337	-1.5	-1.5	-1.5	-1.5	-1.5	-1.5	-1.5
chr17:Ltbp1	1.29659	1.29659	1.29659	1.29659	1.29659	1.29659	1.44863	1.5	1.5	1.5	1.5	1.5	1.5	1.49972	1.5	1.33111	1.04889	1.04112	0.897197	0.711853	0.6729	0.655532	0.702919	0.629995	0.66713	0.54902	0.895941	0.90296	0.839904	0.747599	0.866475	0.571726	0.405732	0.296304	0.290194	0.160067	0.0906175	-0.321677	-0.546548	-0.799873	-0.858606	-1.02279	-0.923754	-0.989055	-0.798695	-0.946147	-0.962598	-1.03467	-0.897697
chr14:Mir17	1.20136	1.20136	1.20136	1.20136	1.20136	1.20136	1.39781	1.5	1.5	1.5	1.5	0.899211	1.5	1.18574	1.00718	0.904637	0.835937	0.609433	0.607303	0.104232	0.127909	0.53114	1.38547	0.934215	0.879819	0.467653	0.600858	1.02637	1.16668	0.808677	1.11071	1.39585	1.074	0.0216348	-0.254978	-0.449553	-0.424898	-0.575435	-0.784283	-0.941226	-1.19475	-1.5	-1.5	-1.5	-1.5	-1.25175	-1.19294	-1.15775	-1.29767
chr14:Mir18	1.2094	1.2094	1.2094	1.2094	1.2094	1.2094	1.37309	1.5	1.5	1.5	1.31857	0.609639	1.18581	0.749848	0.772555	0.709073	0.637258	0.426577	0.533342	0.250561	0.538534	0.899006	1.5	1.32852	1.31563	0.874393	0.875689	1.33103	1.5	1.15341	1.19914	1.25957	1.05876	0.0078871	-0.311031	-0.410341	-0.45977	-0.469663	-0.764992	-0.937999	-1.19717	-1.5	-1.5	-1.5	-1.5	-1.40958	-1.4805	-1.40511	-1.5
chr14:Mir19a	1.10195	1.10195	1.10195	1.10195	1.10195	1.10195	1.30451	1.5	1.5	1.5	1.2016	0.525142	1.22457	0.766597	0.771744	0.68261	0.662226	0.426435	0.53524	0.230196	0.521413	0.962954	1.5	1.37415	1.37564	0.929178	0.955443	1.38981	1.5	1.22936	1.27562	1.33671	1.13761	0.114427	-0.211473	-0.313449	-0.363466	-0.373691	-0.669332	-0.846677	-1.13644	-1.5	-1.5	-1.5	-1.5	-1.41891	-1.49136	-1.43875	-1.5
chr14:Mir20a	1.10145	1.10145	1.10145	1.10145	1.10145	1.10145	1.30506	1.5	1.5	1.5	1.2023	0.525942	1.22506	0.766536	0.771431	0.681054	0.66126	0.424943	0.535431	0.228783	0.520245	0.962166	1.5	1.37468	1.37692	0.929911	0.957393	1.39144	1.5	1.22993	1.27708	1.33824	1.13922	0.115129	-0.211243	-0.312725	-0.3628	-0.373583	-0.668824	-0.846034	-1.13597	-1.5	-1.5	-1.5	-1.5	-1.41778	-1.49159	-1.43879	-1.5
chr15:Peg13	0.940644	0.940644	0.940644	0.940644	0.940644	0.940644	1.16593	1.5	1.5	1.5	1.5	1.5	1.5	1.5	1.5	1.5	1.5	1.5	1.31399	1.24506	1.08	1.30176	1.14264	0.955309	0.614982	0.40953	0.592566	0.7385	0.711072	0.573629	0.599699	0.353846	-0.230193	-0.402724	-0.675145	-0.735792	-0.663537	-1.10895	-1.41954	-1.5	-1.5	-1.5	-1.5	-1.5	-1.5	-1.5	-1.5	-1.5	-1.5
chr9:Ccr3	1.01082	1.01082	1.01082	1.01082	1.01082	1.01082	1.41551	1.5	1.5	1.5	1.5	1.5	1.284	1.17546	1.20269	1.30383	1.5	1.33085	1.31582	1.27431	1.14873	1.02926	1.27104	1.16203	1.19883	1.01266	1.13931	0.952478	0.718145	0.627569	0.250476	0.190121	0.267148	-0.0961823	-0.0454326	-0.226853	-0.142993	-0.49254	-0.346318	-0.100904	-0.142159	0.173317	0.351514	0.689977	1.0429	0.946022	0.813336	0.693934	0.685607
chr1:Rdh10	0.985228	0.985228	0.985228	0.985228	0.985228	0.985228	1.46095	1.5	1.5	1.5	1.5	1.5	1.5	1.5	1.5	1.4896	1.5	1.5	1.5	1.5	1.5	1.34988	1.38705	1.15148	0.930797	1.1192	0.922002	0.71176	0.625017	0.423785	0.33775	0.196165	0.154705	-0.116299	-0.374872	-0.444237	-0.690888	-0.94492	-1.19821	-1.42827	-1.5	-1.5	-1.5	-1.5	-1.5	-1.5	-1.5	-1.5	-1.41712
chr5:Rbm47	0.985113	0.985113	0.985113	0.985113	0.985113	0.985113	1.31021	1.5	1.1499	1.13491	1.21234	1.1794	1.18537	1.24804	1.04805	0.920717	1.01141	0.662102	1.01051	1.34048	1.08487	0.984902	1.14928	1.14465	1.33132	1.20696	1.05575	0.80885	1.01746	0.625449	0.170703	-0.0607006	-0.192493	-0.340334	-0.608886	-0.942712	-0.770608	-0.668046	-0.595762	-0.794102	-0.493605	0.081079	0.208626	0.750716	0.450461	0.583095	0.68412	0.541212	0.214863
chr17:Mapk14	1.42778	1.42778	1.42778	1.42778	1.42778	1.42778	1.34936	1.5	1.39966	1.36576	1.44172	1.5	1.5	1.43354	1.5	1.5	1.3458	1.41304	1.05093	1.06124	0.980873	0.871178	0.63017	0.536945	0.666193	0.846608	0.944758	1.02834	1.2157	1.42736	1.36582	1.23872	1.23043	1.21743	1.08115	0.934163	0.421415	0.102405	0.0555843	-0.257476	-0.604268	-0.728705	-0.769395	-1.0364	-1.02913	-0.875359	-1.03889	-0.943802	-1.00584
chr1:Cd244a	1.06018	1.06018	1.06018	1.06018	1.06018	1.06018	1.2664	1.28299	1.18425	1.03945	1.01616	0.7481	0.62117	0.810683	0.780581	0.932186	1.05888	1.08235	1.04057	1.06966	0.874409	0.80896	1.16309	1.1104	0.80422	0.775591	0.616757	0.49475	0.119817	0.0987371	0.2075	0.295223	0.572661	0.650072	0.545877	0.721483	0.893847	0.912633	0.816256	0.86563	0.947753	0.858276	0.595066	0.405497	0.100287	0.114549	0.112222	-0.0873953	-0.189566
chr15:Tob2	1.14269	1.14269	1.14269	1.14269	1.14269	1.14269	1.33552	1.5	1.5	1.47301	1.5	1.5	1.5	1.21433	1.00562	0.52243	0.572123	0.519939	0.268098	0.401794	0.647105	0.472741	0.433031	0.671938	0.675173	0.83308	1.30935	0.938377	1.34362	1.23586	1.20531	1.27929	1.22736	0.948627	0.678268	0.385279	0.233948	-0.240319	0.0518836	-0.624318	-0.758655	-1.19532	-1.5	-1.5	-1.5	-1.5	-1.5	-1.5	-1.5
chr7:Fcgrt	1.28887	1.28887	1.28887	1.28887	1.28887	1.28887	1.18733	1.5	1.5	1.5	1.5	1.5	1.44369	1.5	1.5	1.5	1.5	1.5	1.5	1.5	1.5	1.42946	1.40738	1.42679	1.12905	1.04671	1.17836	1.22757	1.13321	0.973429	0.580797	0.151127	0.0111235	0.117415	-0.0478993	-0.159594	-0.420682	-0.641983	-0.866762	-0.931688	-1.0877	-1.03105	-0.880497	-0.684066	-0.871406	-0.880435	-0.685361	-0.583222	-0.545931
chr7:Snora52	1.04272	1.04272	1.04272	1.04272	1.04272	1.04272	1.22509	1.5	1.5	1.5	1.09977	0.881675	1.33737	1.4097	0.859871	0.863925	0.924975	0.910759	0.375968	-0.0197649	0.536971	0.479037	0.793124	0.088766	-0.234937	-0.000757752	-0.2505	-0.792359	-0.786796	-0.657483	-0.34773	-0.928702	-0.398632	-0.511164	0.167683	0.0597113	-0.315334	0.240116	0.202376	0.281163	0.425281	0.89272	1.44098	0.73872	0.514861	0.447358	1.0578	1.42968	1.1277
chr18:Ccny	1.48209	1.48209	1.48209	1.48209	1.48209	1.48209	1.407	1.5	1.5	1.5	1.5	1.5	1.5	1.5	1.48771	1.44985	1.27665	1.34107	0.989036	0.860655	0.687846	0.83692	0.593464	0.619517	0.619125	0.481501	0.699084	0.593017	0.560083	0.706264	0.532482	0.587116	0.60205	0.536191	0.371496	0.257372	0.152514	-0.294784	-0.407341	-0.781215	-1.21957	-1.27636	-1.44006	-1.5	-1.5	-1.5	-1.5	-1.5	-1.5
chr1:Gm19582	1.2177	1.2177	1.2177	1.2177	1.2177	1.2177	1.29998	1.35295	1.5	1.5	1.5	1.5	1.48388	1.5	1.38652	1.25904	1.20051	1.24622	1.3954	1.40029	1.252	1.30205	1.40316	1.33303	1.32788	1.40315	1.4549	1.46379	1.47495	1.42119	1.14269	1.19317	0.88267	0.631729	0.34982	0.137282	-0.0365491	-0.184951	-0.390806	-0.339295	-0.461849	-0.546919	-0.637344	-0.517347	-0.584061	-0.540139	-0.649455	-0.778655	-0.868552
chr4:Fhl3	1.07615	1.07615	1.07615	1.07615	1.07615	1.07615	1.23294	1.48075	1.5	1.5	1.5	1.5	1.5	1.5	1.5	1.5	1.5	1.5	1.5	1.45744	1.5	1.31568	1.21561	0.937803	0.840648	0.666764	0.687443	0.520592	0.399134	0.404166	0.612221	0.412326	0.436791	0.265446	0.249333	0.124727	-0.0167429	-0.00669173	-0.267497	-0.503572	-0.706137	-0.985143	-1.14386	-1.24207	-1.21273	-1.37509	-1.5	-1.42665	-1.5
chr8:Arhgap10	1.07997	1.07997	1.07997	1.07997	1.07997	1.07997	1.3072	1.41747	1.5	1.5	1.5	1.5	1.5	1.5	1.43251	1.5	1.32952	1.14597	1.11815	0.950793	0.896615	0.929015	0.823895	0.906671	0.933623	0.98466	0.851546	0.965767	1.02529	1.06476	0.87921	0.665114	0.525782	0.545086	0.285016	0.0323079	-0.142424	-0.146034	-0.512071	-0.741404	-1.10887	-1.25331	-1.25507	-1.46516	-1.5	-1.29884	-1.19419	-0.978489	-0.975996
chr19:Malat1	1.34243	1.34243	1.34243	1.34243	1.34243	1.34243	1.18226	1.29118	1.5	1.5	1.5	1.5	1.5	1.5	1.40234	1.19033	0.948564	0.771134	0.798834	0.460922	0.420681	0.204136	0.160443	0.444551	0.631121	0.742846	0.638879	0.722361	1.11249	1.15462	1.11338	0.817911	0.54748	0.345743	0.0308508	-0.225042	-0.655981	-0.75941	-0.663255	-0.719679	-0.912538	-0.8868	-0.82905	-0.60443	-0.680671	-0.718658	-0.693831	-0.49562	-0.72233
chr1:Zranb3	1.00605	1.00605	1.00605	1.00605	1.00605	1.00605	1.14394	1.36068	1.5	1.5	1.5	1.5	1.5	1.49798	1.35891	1.4494	1.5	1.5	1.35883	1.18162	1.08234	1.13716	1.28595	1.26651	1.34955	1.39154	1.31732	1.33064	1.44717	1.49496	1.31311	1.09946	0.920104	0.543968	0.308117	-0.056933	-0.35304	-0.593794	-0.915092	-1.33566	-1.5	-1.5	-1.5	-1.5	-1.5	-1.5	-1.35959	-1.25626	-1.04616
chr11:Tk1	1.41275	1.41275	1.41275	1.41275	1.41275	1.41275	1.41385	1.4429	1.5	1.44158	1.08998	0.911358	0.763579	0.816151	0.817279	0.818237	0.753746	0.679761	0.701245	0.549333	0.709858	0.822855	1.07774	1.09984	1.02219	0.879054	0.916861	0.894766	0.995999	0.930109	0.650975	0.461949	0.334673	0.229219	0.447547	0.431954	0.538268	0.49557	0.624598	0.716195	0.74898	1.03868	1.14901	1.44291	1.29805	1.03036	1.07018	0.845056	0.648297
chr18:B4galt6	1.22745	1.22745	1.22745	1.22745	1.22745	1.22745	1.33417	1.36171	1.5	1.5	1.47305	1.5	1.5	1.5	1.47507	1.43113	1.3371	1.25528	1.11053	1.02528	1.02712	1.00748	0.746763	1.08642	0.989756	1.08245	1.09361	0.96116	0.938921	0.959554	0.816687	0.839123	0.74847	0.643589	0.528893	0.508245	0.353834	0.149221	0.0781004	0.116907	0.00516149	-0.0719603	-0.121846	-0.0968276	0.0581029	0.0277465	-0.0524758	-0.099343	-0.0823018
chr4:Btbd19	1.46297	1.46297	1.46297	1.46297	1.46297	1.46297	1.43365	1.46956	1.5	1.5	1.5	1.5	1.5	1.5	1.5	1.39981	1.14751	1.1094	1.1489	0.956199	0.648681	0.537785	0.417672	0.534199	0.622455	0.862879	0.67005	0.605078	0.561586	0.544829	0.590744	0.984904	0.849978	0.77718	0.697761	0.613129	0.053545	0.40625	0.333394	0.33827	0.285372	0.0592674	-0.25426	-0.212802	-0.231789	-0.0803203	-0.238769	0.0451077	-0.0957755
chr6:Mir6376	0.701239	0.701239	0.701239	0.701239	0.701239	0.701239	1.17077	1.38779	1.5	1.5	1.5	1.5	1.5	1.5	1.5	1.5	1.5	1.5	1.2104	1.42928	1.29762	1.14416	1.39557	1.10061	1.06182	0.684852	0.810684	0.546099	0.501151	0.519212	0.398267	0.0567276	0.237317	0.14675	0.292606	0.567608	0.709396	0.326993	0.0868539	-0.389038	-0.295913	-0.525523	-0.217735	-0.465963	-0.704914	-0.847372	-1.11032	-1.31285	-1.21268
chr7:Mir326	1.28091	1.28091	1.28091	1.28091	1.28091	1.28091	1.45988	1.32496	1.5	1.5	1.34044	1.39975	1.04612	1.34702	1.37144	1.5	1.32603	1.40911	1.5	1.3048	1.09868	1.26205	1.11442	0.890827	0.793827	0.788501	0.738704	1.32343	1.18964	1.27548	1.18192	1.09643	1.16934	0.847463	1.00319	0.995975	0.845908	0.8343	0.12559	-0.151578	-0.255562	-0.290019	-0.218094	-0.391347	-0.492961	-0.378127	-0.861401	-0.913323	-0.899301
chr13:Fastkd3	1.25087	1.25087	1.25087	1.25087	1.25087	1.25087	1.32141	1.28363	1.5	1.5	1.5	1.44284	1.48714	1.5	1.46872	1.39231	1.5	1.5	1.5	1.21997	1.20779	1.29052	1.32246	1.23313	1.3248	1.24897	1.26543	1.05192	0.956948	0.831767	0.950647	0.787532	0.524748	0.282954	0.201951	-0.0964373	-0.238041	-0.491558	-0.691809	-0.945823	-1.16434	-1.48745	-1.5	-1.5	-1.5	-1.5	-1.5	-1.5	-1.5
chr7:Dock1	1.31263	1.31263	1.31263	1.31263	1.31263	1.31263	1.40996	1.42566	1.5	1.48441	1.5	1.5	1.5	1.5	1.49189	1.28144	1.29111	1.28037	1.33287	1.14226	1.22864	1.07428	1.26099	1.17789	1.19091	1.22559	1.30159	1.23389	1.18896	1.01855	0.910789	0.601946	0.568718	0.172841	-0.102136	-0.45257	-0.744499	-1.04781	-1.29563	-1.44658	-1.5	-1.5	-1.5	-1.5	-1.5	-1.44725	-1.13716	-0.947176	-0.89246
chr13:Arsb	1.30241	1.30241	1.30241	1.30241	1.30241	1.30241	1.38668	1.45611	1.5	1.5	1.5	1.5	1.48765	1.38739	1.25129	1.24955	1.33987	1.5	1.5	1.47871	1.5	1.41745	1.37541	1.46174	1.49112	1.48675	1.32451	1.22107	1.00506	0.934652	0.669368	0.608842	0.61573	0.584991	0.486877	0.356276	0.240093	0.0773274	0.00564253	-0.0880378	-0.151428	-0.136333	-0.278288	-0.309989	-0.351475	-0.344656	-0.346805	-0.416341	-0.416477
chr17:Pram1	1.22122	1.22122	1.22122	1.22122	1.22122	1.22122	1.30272	1.37408	1.5	1.43621	1.41671	1.5	1.4863	1.41104	1.19358	1.48835	1.23396	1.27906	1.45057	1.5	1.34488	1.33722	1.32788	1.4332	1.45509	1.5	1.35002	1.44109	1.45987	1.31448	0.870169	0.982297	0.759484	0.504712	0.214496	0.144418	-0.0711275	0.0135038	-0.0705809	-0.213852	-0.366553	-0.292415	-0.216078	-0.201467	-0.25199	-0.206933	-0.173674	-0.242513	-0.276055
chr10:Foxo3	1.14816	1.14816	1.14816	1.14816	1.14816	1.14816	1.2514	1.31736	1.5	1.3412	1.46971	1.5	1.5	1.49159	1.5	1.43384	1.41366	1.38361	1.39731	1.41811	1.33615	1.42346	1.32481	1.22435	1.28738	1.25398	1.43823	1.43815	1.28487	1.28204	1.10449	1.21174	0.887536	0.922799	0.603279	0.518156	0.224959	0.0168553	-0.309395	-0.551446	-0.675171	-0.778002	-1.00702	-1.16151	-1.22924	-1.13015	-1.29644	-1.23238	-1.25099
chr2:Kif16b	1.33035	1.33035	1.33035	1.33035	1.33035	1.33035	1.39705	1.45849	1.5	1.5	1.5	1.48794	1.5	1.49472	1.37459	1.44939	1.46254	1.40024	1.46044	1.23604	1.08155	1.10318	0.934383	0.74986	0.695559	0.947585	0.790186	0.719636	0.521995	0.419392	0.420619	0.29805	0.165605	0.103406	-0.0957811	-0.331327	-0.671483	-0.993005	-1.25433	-1.4172	-1.5	-1.5	-1.5	-1.5	-1.5	-1.5	-1.5	-1.5	-1.45372
chr13:Sema4d	1.1473	1.1473	1.1473	1.1473	1.1473	1.1473	1.03941	1.22357	1.35444	1.25298	0.839794	0.871447	0.908048	0.866904	0.996707	1.05708	1.06546	1.09061	1.20112	0.913815	0.769258	1.13087	1.10073	0.881281	0.904505	0.781699	0.703031	0.627991	0.507939	0.0897397	0.0331886	0.328803	0.211812	0.297657	0.495277	0.367543	0.451196	0.505446	0.482912	0.662034	0.775542	1.02949	0.814213	0.871544	0.495427	0.252893	0.263308	0.053426	-0.0129054
chr4:Hivep3	1.10825	1.10825	1.10825	1.10825	1.10825	1.10825	1.11051	1.37778	1.5	1.439	1.33293	1.27933	0.976908	1.22111	1.14154	1.35505	1.48016	1.5	1.5	1.5	1.5	1.5	1.5	1.5	1.48666	1.39353	1.38357	1.39014	1.4614	1.40333	1.29937	1.05905	0.615844	0.585045	0.377037	0.177366	0.223443	0.00317124	-0.345725	-0.569838	-0.871674	-0.829648	-0.924174	-0.759746	-0.831399	-0.766932	-0.750349	-0.917694	-1.14092
chr7:Olfr552	0.961412	0.961412	0.961412	0.961412	0.961412	0.961412	1.31765	1.42333	1.5	1.5	1.5	1.5	1.5	1.5	1.5	1.5	1.5	1.5	1.5	1.37216	1.27706	1.24113	1.09038	1.20435	1.22657	1.06578	1.28162	1.16466	1.11528	0.976876	0.792549	0.791699	0.524597	0.352092	0.18361	0.0785852	-0.0570877	-0.366023	-0.492354	-0.583575	-0.590046	-0.727755	-0.83233	-0.787402	-0.871242	-0.979713	-0.996508	-0.98138	-0.92917
chr14:Spry2	0.842683	0.842683	0.842683	0.842683	0.842683	0.842683	1.0844	1.17286	1.5	1.46798	1.24891	1.5	1.34398	1.47044	1.31296	1.09018	1.5	1.2647	1.08393	0.599186	0.624481	0.916405	1.09734	1.25748	0.820227	0.718309	0.739798	0.249003	0.265655	0.35769	0.94338	0.854588	0.6207	0.41131	0.286523	0.0955916	-0.0230418	-0.343861	-0.429055	-0.675769	-0.716944	-1.41402	-1.5	-1.5	-1.5	-1.5	-1.5	-1.5	-1.46973
chr9:Hyal1	0.862983	0.862983	0.862983	0.862983	0.862983	0.862983	0.826607	1.35126	1.5	1.5	1.5	1.5	1.49415	1.41668	1.31979	1.5	1.30048	1.26709	1.02272	0.931271	0.647387	0.526665	0.535836	1.09113	1.15712	1.2833	1.2921	1.5	1.5	1.5	1.5	1.5	1.22133	1.24783	0.35161	0.39899	0.123877	-0.0546121	-0.46088	-0.620261	-0.897521	-1.11858	-1.10926	-0.964734	-1.03826	-0.734159	-0.855928	-0.907432	-0.963007
chr11:Chmp6	1.07106	1.07106	1.07106	1.07106	1.07106	1.07106	1.10764	1.35624	1.5	1.48894	1.5	1.5	1.5	1.34689	1.25143	1.42544	1.19615	1.20482	1.25597	1.02922	1.24232	0.900952	1.01702	1.36588	1.32929	1.11055	0.779516	0.976542	1.00598	1.20415	1.457	1.12826	0.915025	0.749647	0.622496	0.56183	0.537975	0.649017	0.445957	0.256669	-0.292418	-0.576426	-0.592609	-0.720482	-0.839188	-1.17315	-1.21036	-1.2913	-1.24657
chr6:Gsdme	1.38041	1.38041	1.38041	1.38041	1.38041	1.38041	1.37214	1.4999	1.5	1.45403	1.46492	1.42876	1.5	1.5	1.5	1.49742	1.5	1.46172	1.47875	1.36246	1.42037	1.46181	1.5	1.34019	1.5	1.46735	1.37532	1.3789	1.20965	0.805678	0.813678	0.76681	0.656889	0.465064	0.24461	-0.0258191	-0.140721	-0.284757	-0.566706	-0.525759	-0.408859	-0.518604	-0.674239	-0.836117	-0.805731	-0.939761	-0.86335	-0.854626	-0.889327
chr15:Nsmce2	1.41825	1.41825	1.41825	1.41825	1.41825	1.41825	1.19378	1.39057	1.5	1.5	1.3719	1.5	1.5	1.5	1.5	1.49525	1.48589	1.5	1.42935	1.5	1.48017	1.5	1.15984	1.08866	1.03006	0.833841	0.746911	0.385855	0.422251	0.405233	-0.0411639	-0.0619746	-0.0405101	0.153854	-0.0907026	-0.396709	-0.19553	-0.234374	-0.0545641	-0.238627	-0.245253	-0.123341	-0.2841	-0.440562	-0.59491	-0.629803	-0.416216	-0.825722	-0.816191
chr4:Gm12610	1.44249	1.44249	1.44249	1.44249	1.44249	1.44249	1.28544	1.47845	1.5	1.4091	1.27849	1.43648	1.5	1.38534	1.39733	1.3993	1.48408	1.5	1.5	1.49613	1.5	1.5	1.5	1.38808	1.40227	1.41816	1.35416	1.23616	1.00147	0.938072	0.715113	0.518654	0.252038	-0.0691519	0.0448031	-0.114816	-0.212825	-0.199722	-0.325709	-0.356188	-0.417554	-0.626006	-0.646871	-0.681866	-0.552011	-0.793143	-0.85829	-0.92362	-0.905151
chr6:Osbpl3	1.42421	1.42421	1.42421	1.42421	1.42421	1.42421	1.37437	1.45797	1.5	1.5	1.5	1.5	1.5	1.5	1.32466	1.3477	0.97449	0.876291	0.875254	0.80837	0.745954	0.770899	0.644745	0.602631	0.831135	0.967296	0.936353	0.985845	0.983055	0.741142	0.38072	0.271348	-0.140365	-0.15444	0.1146	-0.0985375	-0.0353711	0.0179517	0.0937099	0.172559	0.25087	0.437908	0.442641	0.528092	0.756372	0.148204	0.252252	0.25764	0.0371358
chr15:A330009N23Rik	0.919394	0.919394	0.919394	0.919394	0.919394	0.919394	1.41171	1.42284	1.5	1.38893	1.5	1.5	1.5	1.5	1.5	1.5	1.5	1.49238	1.40409	1.5	1.5	1.5	1.2577	1.38504	1.39261	1.43531	1.44384	1.37437	1.29747	0.998813	0.229553	0.161379	0.281787	0.384794	0.333493	-0.0816133	-0.259738	-0.285018	-0.560285	-0.703112	-0.830598	-0.752124	-0.727367	-0.903746	-1.02333	-1.10843	-1.07457	-0.667356	-0.511937
chr7:Olfr551	0.644721	0.644721	0.644721	0.644721	0.644721	0.644721	1.1618	1.21307	1.5	1.5	1.5	1.5	1.5	1.5	1.5	1.5	1.5	1.5	1.5	1.49439	1.37653	1.31868	1.2083	1.2252	1.24201	1.11972	1.27478	1.06823	1.02649	0.900671	0.776284	0.757753	0.531607	0.364978	0.159457	-0.00123915	-0.120857	-0.401717	-0.45836	-0.652427	-0.658322	-0.689557	-0.802499	-0.689605	-0.756176	-0.907602	-0.936196	-1.03761	-0.957945
chr11:Spag7	0.179286	0.179286	0.179286	0.179286	0.179286	0.179286	0.882057	1.25273	1.5	1.5	1.5	1.5	1.5	1.5	1.47203	1.5	1.30785	1.10347	1.38636	1.20596	1.32125	1.43799	1.29047	0.925417	1.35006	1.16961	1.25122	1.44697	1.5	1.5	1.36634	1.05052	1.2752	1.37172	1.39044	0.958425	0.537463	0.335775	0.218764	0.000622908	-0.182144	0.0769986	0.367591	0.0476208	-0.15519	-0.158505	-0.250001	-0.0625515	-0.00905051
chr4:Tnfrsf8	1.32807	1.32807	1.32807	1.32807	1.32807	1.32807	1.4378	1.45954	1.5	1.5	1.5	1.44234	1.48337	1.41888	1.39674	1.28331	1.27137	1.35769	1.34478	1.13457	1.06393	1.03539	0.999403	0.920367	1.04564	1.09893	1.08113	1.11242	1.13246	1.11491	1.10251	1.0227	0.967336	1.00741	1.07151	0.884826	0.656009	0.613914	0.46149	0.109846	-0.0415678	-0.0218541	-0.0156322	-0.0572972	-0.131632	-0.299176	-0.322739	-0.444414	-0.530572
chr13:Gm10782	1.11156	1.11156	1.11156	1.11156	1.11156	1.11156	0.994491	1.03061	1.5	1.5	1.5	1.5	1.5	1.5	1.5	1.5	1.5	1.5	1.5	1.29621	1.27346	1.06773	0.889323	0.904444	1.05126	0.999201	1.21011	0.934056	0.959991	0.843839	0.696997	0.496565	0.365358	0.42988	0.340044	0.216283	0.08845	-0.235046	-0.0939418	-0.173595	-0.0637849	-0.000702478	0.0330056	0.191265	0.290434	0.251003	0.160348	0.120288	-0.0543641
chr11:Rps15a-ps6	0.5829	0.5829	0.5829	0.5829	0.5829	0.5829	1.09628	1.25585	1.5	1.5	1.5	1.5	1.5	1.5	1.5	1.5	1.5	1.5	1.5	1.37302	1.24988	1.37119	1.23616	1.20268	1.35685	1.26088	1.03013	1.0349	0.891736	0.753692	0.0604523	0.0373678	-0.122949	-0.249156	-0.301489	-0.204743	-0.470127	-0.584726	-0.795526	-0.818492	-0.807154	-0.598103	-0.706282	-0.734945	-0.786916	-0.991491	-1.16049	-1.07695	-1.32029
chr6:Aicda	1.27098	1.27098	1.27098	1.27098	1.27098	1.27098	1.32199	1.2498	1.5	1.42208	1.5	1.5	1.5	1.5	1.31803	1.35285	1.18249	1.06043	1.27367	1.03442	0.952682	0.987406	1.03881	0.89502	0.987215	1.10636	1.22992	1.29594	1.5	1.5	1.38951	1.43135	1.21207	0.880193	0.729848	0.645045	0.546246	0.356436	-0.000106189	-0.179136	-0.386367	-0.438583	-0.762315	-0.829818	-0.621389	-0.687002	-0.858074	-1.11238	-1.25732
chr8:1700125H03Rik	1.33894	1.33894	1.33894	1.33894	1.33894	1.33894	1.31888	1.43107	1.5	1.5	1.5	1.5	1.30748	1.34097	1.4027	1.46243	1.41073	1.34831	1.1739	1.17191	1.24807	1.24878	1.36355	1.5	1.5	1.5	1.48784	1.5	1.49818	1.45749	1.35333	1.03319	0.76317	0.462102	0.109062	-0.0529615	-0.186694	-0.202544	-0.299161	-0.405398	-0.536221	-0.614276	-0.585061	-0.513021	-0.518876	-0.47616	-0.443725	-0.464829	-0.570052
chr16:Ccdc54	1.49945	1.49945	1.49945	1.49945	1.49945	1.49945	1.36127	1.47983	1.5	1.5	1.5	1.5	1.37548	1.25357	1.3801	1.16096	1.34291	1.34103	1.20457	1.04106	1.09653	0.961455	0.914097	1.0266	0.75347	0.826201	0.841366	0.756333	0.748928	0.829344	0.821614	0.672908	0.526524	0.573102	0.570559	0.841893	0.623083	0.605808	0.276447	0.309036	0.367248	0.320407	0.273567	0.353219	0.130156	0.0675862	-0.0566173	-0.109255	-0.0375102
chr19:Lpxn	1.26866	1.26866	1.26866	1.26866	1.26866	1.26866	1.37972	1.395	1.5	1.26552	1.43256	1.27269	1.33093	1.02422	0.863242	0.902911	0.637962	0.673967	0.633264	0.583762	0.682316	0.572617	0.82353	0.785157	1.42385	1.5	1.41043	1.34625	1.32104	1.47328	1.26347	1.23104	1.11736	0.777821	0.660876	-0.350711	-0.510719	-0.725414	-0.809626	-1.26911	-1.5	-1.5	-1.5	-1.5	-1.5	-1.5	-1.5	-1.5	-1.27677
chr16:Mir7680	1.24019	1.24019	1.24019	1.24019	1.24019	1.24019	1.26993	1.38507	1.5	1.5	1.5	1.5	1.46561	1.46294	1.34349	1.15376	1.06237	1.24299	1.26426	1.27005	1.30499	1.20899	1.18334	1.35959	1.34287	1.32737	1.5	1.5	1.48664	1.35868	1.15756	1.04735	0.941153	0.943843	0.632592	0.4192	0.324203	-0.175081	-0.247159	-0.337617	-0.530054	-0.574065	-0.76687	-0.864145	-1.01845	-1.00421	-1.03116	-1.07106	-1.14255
chr7:4933406I18Rik	1.33847	1.33847	1.33847	1.33847	1.33847	1.33847	1.35141	1.47536	1.5	1.46476	1.49937	1.39626	1.20431	1.17684	1.35203	1.36715	1.24589	1.39742	1.30039	1.07291	1.34093	1.34318	1.27732	1.34925	1.3972	1.16706	0.962526	0.971137	0.814058	0.803242	0.797149	0.574397	0.481048	0.430967	0.198941	0.176791	0.169596	0.351886	0.235305	0.236328	0.217259	0.141099	0.0402755	0.0162881	-0.00402349	0.0167431	0.113168	0.211099	0.113982
chr4:Epb41	0.689931	0.689931	0.689931	0.689931	0.689931	0.689931	1.02167	1.12843	1.5	1.5	1.5	1.5	1.47943	1.5	1.5	1.5	1.5	1.5	1.5	1.25117	1.19694	1.24624	1.45865	1.3706	1.01952	1.32728	1.32882	1.26757	1.1097	1.20991	1.03463	0.866777	0.619784	0.175754	-0.00630529	-0.419539	-0.736711	-0.878783	-1.27659	-1.49807	-1.49685	-1.35668	-1.22431	-1.15862	-1.22535	-1.19252	-1.01774	-1.11289	-1.32137
chr17:Mcfd2	0.595959	0.595959	0.595959	0.595959	0.595959	0.595959	0.784589	1.27951	1.5	1.5	1.5	1.5	1.5	1.5	1.5	1.5	1.5	1.5	1.5	1.5	1.5	1.5	1.5	1.30152	1.17934	1.21143	1.2204	1.28415	1.30895	1.15008	0.833	0.425624	0.37757	0.562092	0.596011	0.237886	0.0296247	0.169229	0.0381464	0.0485244	-0.269705	-0.418996	-0.377107	-0.572689	-1.00816	-1.1181	-0.785391	-0.773045	-1.04758
chr4:Klhl21	1.0983	1.0983	1.0983	1.0983	1.0983	1.0983	1.14118	1.40509	1.5	1.5	1.5	1.35415	1.34802	1.2587	1.23506	1.23474	1.01929	0.788708	0.527281	0.599043	0.728209	0.765655	1.03524	1.25863	1.17963	1.29608	1.42273	1.5	1.5	1.5	1.5	1.5	1.11711	1.15828	0.737662	0.663972	0.332101	0.00334228	-0.340668	-0.379183	-0.704187	-0.804397	-0.860494	-0.674156	-0.87966	-1.10384	-1.20852	-1.37497	-1.5
chr1:Utp14b	0.815829	0.815829	0.815829	0.815829	0.815829	0.815829	1.00678	1.28325	1.5	1.15888	0.910919	1.08037	0.98543	1.07065	1.16516	1.23283	1.18768	1.28749	1.27859	1.21564	1.40012	1.43172	1.21948	1.35174	1.5	1.5	1.5	1.5	1.29314	1.34068	1.17694	1.08013	0.989704	0.686598	0.255579	-0.354925	-0.561727	-0.720762	-1.00045	-1.30399	-1.5	-1.5	-1.5	-1.5	-1.5	-1.5	-1.5	-1.5	-1.5
chr1:B230216N24Rik	1.36317	1.36317	1.36317	1.36317	1.36317	1.36317	1.3384	1.41769	1.5	1.5	1.5	1.5	1.5	1.5	1.5	1.5	1.5	1.5	1.35713	1.36667	1.25977	1.20427	1.32636	1.18786	1.15412	1.00279	1.10189	1.01007	1.19423	1.08641	0.785347	0.700516	0.620364	0.275985	0.358967	0.409041	0.105651	0.012698	-0.123524	-0.381968	-0.47144	-0.428285	-0.471348	-0.473303	-0.444772	-0.742782	-0.844184	-0.607856	-0.693436
chr6:Tpk1	1.48629	1.48629	1.48629	1.48629	1.48629	1.48629	1.4385	1.33489	1.5	1.5	1.45134	1.33995	1.26308	1.07635	1.0468	0.837982	0.525354	0.746852	0.751914	0.799963	0.707184	0.698724	0.816628	0.489973	0.385782	0.304965	0.334994	0.625501	0.484706	0.569589	0.161286	0.10598	-0.0827661	-0.566564	-0.55372	-0.636919	-0.995713	-1.41796	-1.5	-1.5	-1.5	-1.5	-1.5	-1.5	-1.5	-1.5	-1.5	-1.5	-1.26914
chr5:Slc35f6	0.240399	0.240399	0.240399	0.240399	0.240399	0.240399	0.735011	1.30901	1.5	1.5	1.5	1.5	1.5	1.5	1.5	1.5	1.32002	0.850611	0.542052	0.418011	0.171273	0.183998	0.238786	-0.132328	0.0576026	0.356573	0.126818	0.272247	0.326113	0.0795361	0.242696	0.486569	0.359253	0.165136	0.268766	0.295699	-0.413797	-0.511816	-0.736406	-1.17286	-1.41141	-1.5	-1.5	-1.5	-1.5	-1.5	-1.5	-1.5	-1.5
chr1:6720483E21Rik	0.976152	0.976152	0.976152	0.976152	0.976152	0.976152	1.11721	1.32392	1.5	1.5	1.5	1.5	1.5	1.5	1.5	1.5	1.5	1.5	1.5	1.5	1.5	1.34706	1.00607	0.664196	0.394388	0.470221	0.38443	0.0747056	0.255826	0.432467	-0.111962	0.173454	0.0184778	0.0939401	0.124648	-0.247913	-0.41614	-0.262933	-0.622608	-0.943181	-1.08565	-1.07422	-1.26267	-0.995973	-1.09928	-1.09382	-0.853093	-0.77997	-0.959737
chr2:Mir6999	0.897083	0.897083	0.897083	0.897083	0.897083	0.897083	0.980681	1.12911	1.43175	1.5	1.5	1.5	1.5	1.39764	1.5	1.49142	1.40914	1.5	1.27657	1.02518	0.882936	0.883763	1.09454	1.05287	1.36736	1.5	1.5	1.5	1.32949	1.36683	1.26201	1.34705	1.04627	0.894236	0.859539	0.51266	0.484483	0.222751	0.0217852	0.00833214	0.0177303	-0.0394444	-0.215184	-0.328513	-0.459845	-0.349693	-0.305005	-0.400486	-0.266197
chr10:Lyz1	1.21863	1.21863	1.21863	1.21863	1.21863	1.21863	1.22119	1.37953	1.44352	1.5	1.5	1.5	1.5	1.5	1.5	1.5	1.5	1.5	1.5	1.47964	1.44635	1.28877	1.24245	1.29716	1.24024	1.27457	1.23865	1.18773	1.22856	1.18729	1.08226	0.87013	0.672371	0.630209	0.383834	0.307843	-0.0126161	-0.0865734	-0.164012	-0.276932	-0.291469	-0.308604	-0.321743	-0.191486	-0.206828	-0.139987	-0.183649	-0.178224	-0.396536
chr2:Mrpl41	0.976764	0.976764	0.976764	0.976764	0.976764	0.976764	1.20188	1.24747	1.41346	1.5	1.38762	1.5	1.5	1.5	1.23822	1.21559	1.24247	1.35902	1.34675	1.40083	1.39044	1.27379	1.09625	0.885343	1.00888	1.20173	1.16979	1.16031	1.21149	1.4534	1.42412	1.39027	1.45185	1.42792	1.26823	1.00103	0.685926	0.350732	0.145401	-0.136766	-0.498711	-0.571507	-0.626785	-0.901561	-1.0536	-1.05098	-0.867112	-0.799054	-0.593952
chr12:Prkch	0.91153	0.91153	0.91153	0.91153	0.91153	0.91153	1.06534	1.16513	1.36444	1.5	1.5	1.5	1.5	1.5	1.5	1.5	1.44152	1.11146	1.17421	0.920852	0.783548	0.769998	0.836068	0.767145	1.00248	1.1293	1.19427	1.08346	1.33694	1.1421	1.05876	0.986331	0.933074	0.830119	0.85412	0.775436	0.516102	0.301743	0.185819	0.192719	0.290802	0.251664	0.390796	0.294484	0.259737	0.158463	0.0927751	0.0435156	-0.00133432
chr15:Arhgap39	1.12749	1.12749	1.12749	1.12749	1.12749	1.12749	1.29267	1.4018	1.44688	1.5	1.41589	1.32937	1.24113	1.28476	1.24673	1.04423	1.28895	1.27573	1.0992	1.14033	1.2472	1.45057	1.5	1.5	1.5	1.5	1.5	1.5	1.45497	1.39829	1.26888	0.921479	0.7655	0.607163	0.207612	-0.0953405	-0.365553	-0.506331	-0.718417	-0.878726	-0.912473	-1.08229	-1.15253	-1.35346	-1.4716	-1.39028	-1.31325	-1.26412	-1.19583
chr3:Gm1653	1.43729	1.43729	1.43729	1.43729	1.43729	1.43729	1.37673	1.36898	1.40394	1.5	1.5	1.5	1.5	1.5	1.5	1.29421	1.33093	1.28358	1.27335	1.17727	1.16483	1.15663	1.12581	1.0794	1.06448	1.20203	1.23698	1.10018	1.17635	1.11187	1.06919	0.916986	0.707161	0.670507	0.412886	0.278222	0.090068	-0.00476194	-0.170281	-0.470093	-0.633031	-0.780984	-0.834395	-0.826124	-0.968246	-0.906228	-1.00543	-1.15154	-1.27665
chr9:Naa80	0.810364	0.810364	0.810364	0.810364	0.810364	0.810364	0.736461	1.27299	1.44198	1.5	1.5	1.5	1.47551	1.38685	1.30914	1.5	1.30955	1.31343	1.05902	0.977954	0.680363	0.546495	0.541276	1.07141	1.15077	1.29356	1.31057	1.5	1.5	1.5	1.5	1.5	1.25735	1.28333	0.403186	0.450925	0.105442	-0.0609457	-0.487776	-0.645791	-0.923748	-1.16444	-1.14879	-1.00041	-1.0994	-0.802553	-0.925268	-0.919955	-0.978799
chr11:Plekhm1	0.728508	0.728508	0.728508	0.728508	0.728508	0.728508	0.760935	0.92942	1.0617	1.38502	1.32983	1.17443	0.911223	0.940649	0.763448	0.51225	0.323096	0.252977	0.0338185	-0.104504	-0.337895	-0.398949	-0.0296247	0.219995	0.0787961	0.191979	0.313656	0.575024	0.773836	0.778361	0.812145	0.636455	0.482925	-0.00943571	-0.350139	-0.469333	-0.727344	-1.01527	-1.32921	-1.5	-1.5	-1.5	-1.5	-1.5	-1.5	-1.5	-1.5	-1.5	-1.5
chr14:Klhl33	1.08499	1.08499	1.08499	1.08499	1.08499	1.08499	1.35491	1.30993	1.44592	1.5	1.34441	1.19893	1.36534	1.41106	1.5	1.5	1.5	1.47161	1.25419	1.21007	0.955459	1.30574	1.21601	1.17153	1.06822	0.88343	0.771111	0.8065	0.716833	0.873889	0.807563	0.864905	0.476605	0.569683	0.538889	0.536468	0.310556	0.541568	0.506314	0.394376	0.251501	0.175885	0.161742	0.143202	0.0423857	-0.160414	-0.123715	0.205281	0.0639697
chr15:Mir1942	1.18741	1.18741	1.18741	1.18741	1.18741	1.18741	1.14079	1.37193	1.42155	1.5	1.5	1.5	1.35439	1.44868	1.16702	1.30523	1.24216	1.46613	1.24293	1.45971	1.13106	1.20986	1.17203	1.5	1.22152	1.5	1.38673	1.47752	1.23881	1.17741	0.796159	0.847609	0.91991	0.728418	0.19626	0.24346	-0.261146	-0.430573	-0.560176	-0.734071	-0.480638	-0.512887	-0.781549	-1.22163	-1.34365	-1.04079	-1.1737	-1.13049	-1.19197
chr4:Leprot	1.37596	1.37596	1.37596	1.37596	1.37596	1.37596	1.32686	1.34682	1.38154	1.42968	1.42161	1.08297	1.16262	1.07267	0.92554	0.99401	1.12407	1.15698	1.41083	1.38918	1.2766	1.25699	1.26697	1.04367	0.904721	1.07851	1.11105	1.07105	0.992545	0.800749	0.590754	0.750606	0.620831	0.695933	0.462745	0.225245	-0.163519	-0.628872	-0.795299	-1.12058	-1.5	-1.5	-1.5	-1.5	-1.5	-1.5	-1.5	-1.5	-1.5
chr16:Gm10789	1.38883	1.38883	1.38883	1.38883	1.38883	1.38883	1.34262	1.258	1.27858	1.46042	1.3656	1.44917	1.13497	1.08924	1.08623	1.21877	1.10775	0.973841	1.09745	1.34217	1.07176	0.956411	0.789279	0.972423	0.881694	0.613451	0.594174	0.500204	0.362421	0.117153	-0.358161	-0.159004	-0.147223	-0.232966	-0.311906	-0.464065	-0.212114	-0.20488	-0.127896	0.018847	0.17247	0.352174	0.212337	0.0404994	0.0622431	0.194724	0.226053	0.304287	0.446364
chr17:Nrxn1	0.811195	0.811195	0.811195	0.811195	0.811195	0.811195	0.98223	1.00204	1.35059	1.5	1.5	1.5	1.30713	1.01499	0.838839	1.01763	1.06186	0.830903	0.782842	0.558528	0.391659	0.360432	0.159926	0.0812809	0.194554	0.310215	0.138409	-0.0353877	-0.0914839	-0.0871288	-0.105599	-0.29715	-0.60466	-0.729298	-0.877743	-1.14528	-1.5	-1.5	-1.5	-1.5	-1.5	-1.5	-1.5	-1.5	-1.5	-1.5	-1.5	-1.43073	-1.28662
chr4:H6pd	1.45932	1.45932	1.45932	1.45932	1.45932	1.45932	1.31414	1.20191	1.46298	1.48784	1.28977	1.31076	1.48273	1.35845	1.12552	1.10041	1.09047	1.20572	1.24138	1.04857	1.0358	1.19559	1.03021	0.771079	0.91904	1.09745	0.740618	0.616758	0.768596	0.6719	0.883407	0.720137	0.563168	0.796171	0.791512	0.64693	0.733788	0.802835	0.849673	0.657998	0.567747	0.374768	0.690748	0.547518	0.268122	0.289791	0.370928	-0.050916	-0.193813
chr2:Pcna	1.08792	1.08792	1.08792	1.08792	1.08792	1.08792	1.29994	1.41847	1.29888	1.5	1.5	1.41898	0.855607	0.592833	0.641455	0.456226	0.215123	0.197707	0.282345	0.100919	-0.540166	-0.546022	-0.464036	-0.427454	-0.42814	-0.497442	-0.820266	-0.862004	-1.16079	-1.13366	-1.30226	-1.30999	-0.854364	-0.694761	-0.597772	-0.255821	-0.0301341	0.316926	0.551072	1.09972	1.25291	1.5	1.5	1.5	1.5	1.5	1.5	1.5	1.5
chr8:Mon1b	0.49026	0.49026	0.49026	0.49026	0.49026	0.49026	0.674454	1.07465	1.23561	1.25681	0.995595	1.0768	0.742307	0.309804	0.702262	0.357102	0.261998	0.202946	-0.229086	-0.290668	-0.274086	0.338728	0.195723	0.248374	0.337796	-0.240353	-0.0139339	0.0366504	-0.0624034	0.088795	0.126632	0.0886413	-0.143023	-0.517937	-0.431611	-0.875777	-1.17095	-1.35992	-1.5	-1.5	-1.5	-1.5	-1.5	-1.5	-1.5	-1.5	-1.5	-1.5	-1.5
chr16:Marf1	1.28503	1.28503	1.28503	1.28503	1.28503	1.28503	1.47836	1.40832	1.18898	1.5	1.23568	1.2889	1.5	1.5	1.5	1.5	1.47558	0.996127	1.06214	1.27858	1.12315	1.4984	1.5	1.1856	1.18138	1.28305	1.46759	1.5	1.5	1.5	1.5	1.24419	0.804057	0.31241	0.0709955	-0.0822344	-0.419375	-0.607195	-0.839875	-0.945249	-1.36266	-1.4125	-0.999382	-0.899086	-0.847004	-0.588199	-0.488782	-0.17524	-0.358858
chr10:Pald1	1.31891	1.31891	1.31891	1.31891	1.31891	1.31891	1.31162	1.38286	1.47859	1.5	1.5	1.5	1.5	1.41424	1.3516	1.47903	1.5	1.47582	1.41224	1.35475	1.08008	1.17603	1.12928	1.1276	1.20131	1.24911	1.12059	1.07741	1.13367	1.12329	1.1121	1.02101	0.812136	0.745644	0.668199	0.540399	0.386538	0.211723	0.161705	0.106901	-0.0199815	-0.0800053	0.0573077	0.133283	0.0170418	-0.153766	-0.170478	-0.196436	-0.243438
chr3:Cd101	1.0744	1.0744	1.0744	1.0744	1.0744	1.0744	1.32998	1.42501	1.47346	1.5	1.42559	1.35062	1.18984	1.16148	1.13591	1.18083	1.15007	1.06534	1.11534	1.22695	1.33667	1.32313	1.37055	1.5	1.42041	1.30862	1.3748	1.20553	1.15349	1.32378	1.18648	1.13946	1.12602	1.05279	0.770775	0.558375	0.412702	-0.0373714	-0.13904	-0.351571	-0.85582	-1.07666	-1.2448	-1.29294	-1.26963	-1.14057	-1.00654	-1.04364	-0.57838
chr5:Gm7854	0.962515	0.962515	0.962515	0.962515	0.962515	0.962515	1.17342	1.08973	1.44228	1.5	1.5	1.5	1.5	1.5	1.5	1.5	1.5	1.5	1.5	1.5	1.26388	0.937977	0.858054	1.18014	1.19226	1.27107	1.34467	1.266	1.06129	1.11042	0.867987	0.977675	1.04832	0.91405	0.438958	0.142993	-0.08644	-0.495898	-0.639339	-0.816144	-1.13671	-1.23604	-1.35768	-1.5	-1.5	-1.38364	-1.21687	-1.07343	-0.654404
chr2:Plcb1	0.837698	0.837698	0.837698	0.837698	0.837698	0.837698	0.770248	0.827967	0.832485	1.13469	1.12346	0.964759	0.992154	0.899708	0.741053	0.576633	0.72003	0.472611	0.573562	0.393488	0.304972	0.276637	0.318221	0.306204	0.306553	0.526859	0.597416	0.758516	0.996474	0.809934	0.777089	0.44868	0.353838	0.167034	-0.183915	-0.305941	-0.557502	-0.936727	-1.43811	-1.5	-1.5	-1.5	-1.5	-1.5	-1.5	-1.5	-1.5	-1.5	-1.5
chr9:Trcg1	0.877475	0.877475	0.877475	0.877475	0.877475	0.877475	1.40594	1.38781	1.36059	1.5	1.5	1.5	1.5	1.5	1.5	1.5	1.5	1.29035	1.29145	1.41362	1.24602	1.09922	1.35257	1.18125	1.30404	1.25571	1.40454	1.5	1.5	1.5	1.26934	1.1852	0.995384	0.711438	0.586995	0.470818	0.32606	0.19831	-0.100001	-0.261164	-0.42025	-0.419676	-0.490887	-0.375897	-0.482887	-0.4791	-0.613337	-0.679346	-0.830441
chr9:1700017B05Rik	1.24403	1.24403	1.24403	1.24403	1.24403	1.24403	1.04697	1.17921	1.28618	1.5	1.5	1.5	1.43262	1.16645	1.19994	1.21883	0.87685	0.899202	0.847006	0.846399	0.550514	0.5216	0.594401	0.829254	1.18081	1.10196	1.29305	1.5	1.5	1.5	1.5	1.49805	1.35744	1.27413	1.07276	0.646508	0.434026	0.466035	0.466483	0.22696	0.127879	0.17889	0.16615	0.000932527	-0.283681	-0.426646	-0.30615	-0.363941	-0.662815
chr13:Ctla2a	0.815369	0.815369	0.815369	0.815369	0.815369	0.815369	1.22887	1.11679	1.14702	1.5	1.5	1.5	1.5	1.5	1.5	1.41461	1.41185	1.20773	1.48161	1.5	1.15612	1.09604	1.32667	1.14972	1.2896	1.5	1.5	1.5	1.5	1.46977	1.44219	1.38579	1.10549	0.722814	0.468446	0.347072	-0.0699537	-0.141051	-0.459372	-0.684097	-0.896641	-0.947652	-0.913849	-0.908692	-0.914535	-0.708284	-0.830408	-0.873958	-1.01617
chr1:Sde2	0.921303	0.921303	0.921303	0.921303	0.921303	0.921303	1.21973	1.22588	1.4277	1.5	1.24082	1.08589	1.22006	1.41057	1.44002	1.5	1.20512	1.08948	1.08599	0.805387	0.695748	0.736278	0.967947	1.06236	1.01988	1.34496	1.42119	1.5	1.5	1.5	1.5	1.5	1.5	1.13943	0.803368	0.95426	0.43394	0.575214	0.253211	0.412833	0.23236	0.229389	0.257059	0.197241	0.137506	0.0949635	-0.342101	-0.321056	-0.510956
chr18:Egr1	0.28394	0.28394	0.28394	0.28394	0.28394	0.28394	0.528742	0.622356	1.28605	1.5	1.5	1.5	1.5	1.5	1.5	1.5	1.5	1.14917	0.739651	-0.0544306	-0.420296	0.061258	-0.0318502	-0.565258	-1.32942	-0.498837	-0.508648	0.0628109	0.0691456	0.234625	0.485994	0.454223	-0.228308	-0.319973	0.269518	1.18121	0.724676	0.959469	0.734408	0.984598	1.02194	0.761899	1.35313	1.5	1.5	1.04901	0.176597	0.32807	0.368981
chr8:Slc10a7	1.46788	1.46788	1.46788	1.46788	1.46788	1.46788	1.26962	1.35545	1.49771	1.5	1.5	1.5	1.5	1.5	1.5	1.46365	1.5	1.27643	1.05706	0.946634	1.05475	1.03854	0.879081	0.823683	0.702562	0.614758	0.753471	0.91531	1.16769	1.29888	1.15867	0.697284	0.242542	0.215774	-0.0382256	-0.0420707	-0.109095	-0.616212	-1.10194	-1.31328	-1.5	-1.5	-1.49171	-1.25486	-1.23061	-1.06577	-1.09195	-0.958195	-0.504491
chr7:Irf2bp1	-0.111591	-0.111591	-0.111591	-0.111591	-0.111591	-0.111591	0.0528594	0.244378	0.977999	1.5	1.38477	1.4784	0.933817	1.20227	1.24106	0.974719	1.4619	1.5	1.46894	0.954942	0.827001	0.957931	0.499648	1.15435	1.4118	1.27197	1.5	1.36213	1.33501	1.5	1.5	1.5	1.5	1.16875	0.253064	-0.109644	-0.367323	0.271315	0.113586	-0.0135934	-0.547195	-0.445004	-0.271484	0.408342	0.854264	1.09434	1.24638	1.04645	0.553401
chr13:2010111I01Rik	1.3798	1.3798	1.3798	1.3798	1.3798	1.3798	1.3889	1.40763	1.33364	1.4203	1.5	1.5	1.5	1.5	1.5	1.5	1.48609	1.48824	1.49219	1.47899	1.45844	1.40871	1.44218	1.5	1.5	1.43045	1.31895	1.23042	1.1615	1.0092	0.931706	0.739979	0.531338	0.387673	0.180209	0.015269	-0.0591059	-0.181805	-0.301188	-0.471057	-0.513704	-0.626952	-0.646313	-0.733963	-0.818869	-0.855099	-0.906804	-0.905219	-0.948541
chr17:Arid1b	1.22797	1.22797	1.22797	1.22797	1.22797	1.22797	1.31416	1.25439	1.37939	1.43162	1.4832	1.30685	1.32087	1.27506	1.33982	1.23857	1.27565	1.27532	1.33223	1.28319	1.23901	1.1498	1.19752	1.17289	1.2021	1.15041	1.16388	1.14482	1.19581	0.942115	0.634646	0.427755	0.24074	0.20037	-0.0706141	-0.503829	-0.826664	-1.04605	-1.30993	-1.5	-1.5	-1.5	-1.5	-1.5	-1.5	-1.5	-1.5	-1.5	-1.44221
chr10:Arhgap18	1.26524	1.26524	1.26524	1.26524	1.26524	1.26524	1.30403	1.32895	1.29534	1.25171	1.40812	1.38843	1.40474	1.23935	1.21395	1.10824	1.12266	1.16032	1.23917	1.18519	1.11714	0.98042	0.992322	0.958077	0.974876	1.07148	1.22668	1.28892	1.15546	1.13805	1.1324	1.06509	1.08913	0.978307	0.905405	0.86312	0.718037	0.614881	0.413384	0.239828	-0.00562856	-0.0504418	0.0332292	-0.0803852	-0.0739806	-0.1116	-0.122694	-0.130729	-0.379696
chr9:Gramd1b	1.03779	1.03779	1.03779	1.03779	1.03779	1.03779	1.17609	1.25769	1.23239	1.37386	1.5	1.5	1.5	1.5	1.5	1.5	1.47147	1.24969	1.32717	1.17408	1.06235	0.771812	0.791984	0.938335	0.821434	0.724366	0.695774	0.676876	0.700892	0.489221	0.338599	0.233872	0.214849	0.142533	-0.119408	0.0252259	0.282823	0.313928	0.248809	0.352262	0.398701	0.616212	0.811227	0.890637	0.895148	0.952789	0.902597	0.551758	0.437687
chr14:Sh3bp5	1.03569	1.03569	1.03569	1.03569	1.03569	1.03569	1.15125	1.20945	1.24831	1.4887	1.5	1.5	1.5	1.5	1.5	1.5	1.5	1.4553	1.5	1.3815	1.23158	1.31366	1.29058	1.28088	1.1916	1.24655	1.18742	1.29499	1.43195	1.43656	1.34826	1.13002	0.954814	0.796851	0.670398	0.613236	0.421412	0.299811	0.0831216	-0.0726131	-0.310064	-0.318196	-0.330701	-0.422957	-0.398248	-0.460983	-0.552982	-0.63489	-0.815159
chr6:C3ar1	0.762305	0.762305	0.762305	0.762305	0.762305	0.762305	1.0105	1.20263	1.29434	1.43326	1.5	1.5	1.5	1.5	1.5	1.5	1.5	1.4484	1.31644	1.34737	1.19808	1.23085	1.11542	1.17678	1.35177	1.44906	1.48112	1.36324	1.35498	1.30307	1.05309	0.927588	0.849807	0.653147	0.34295	-0.0737063	-0.348146	-0.485947	-0.599461	-0.973562	-1.04778	-1.04067	-1.13101	-1.38847	-1.39526	-1.20193	-1.29691	-1.16439	-1.18057
chr2:Ehd4	0.608142	0.608142	0.608142	0.608142	0.608142	0.608142	0.783123	1.01601	1.24953	1.36301	1.5	1.5	1.5	1.5	1.5	1.5	1.4611	1.5	1.43816	1.32389	1.25323	1.18141	1.29276	1.37703	1.5	1.5	1.5	1.5	1.5	1.5	1.5	1.41489	1.19388	0.956805	0.546325	0.112933	-0.171101	-0.366588	-0.768539	-1.02766	-1.40831	-1.5	-1.5	-1.34822	-1.5	-1.49752	-1.25904	-1.14117	-1.10782
chr2:Slx4ip	0.63239	0.63239	0.63239	0.63239	0.63239	0.63239	0.786202	0.776463	1.02739	0.984318	1.05007	1.01155	1.02817	0.851613	0.624403	0.648705	0.719358	0.61237	0.522362	0.314123	0.479727	0.405266	0.442608	0.595158	0.638528	0.796721	0.764822	0.674342	0.747932	0.820363	0.644281	0.463568	0.341586	0.118432	-0.506218	-0.746963	-1.07805	-1.39058	-1.5	-1.5	-1.5	-1.5	-1.5	-1.5	-1.5	-1.5	-1.5	-1.5	-1.5
chr13:Mef2c	1.13079	1.13079	1.13079	1.13079	1.13079	1.13079	1.24418	1.35462	1.32907	1.2947	1.5	1.5	1.46008	1.45412	1.42805	1.34856	1.23505	1.1979	1.27833	1.32042	1.15364	1.0049	0.904512	1.06506	1.01475	1.00969	0.897898	0.82173	0.799756	0.610062	0.433814	0.388455	0.337997	0.28849	-0.0697633	-0.185793	-0.698433	-1.12875	-1.34447	-1.5	-1.5	-1.5	-1.5	-1.5	-1.5	-1.5	-1.5	-1.48537	-1.05404
chr18:E230025N22Rik	1.35399	1.35399	1.35399	1.35399	1.35399	1.35399	1.38024	1.33592	1.36791	1.42892	1.5	1.5	1.5	1.5	1.5	1.5	1.5	1.46613	1.5	1.29588	1.19903	1.23116	1.23814	1.02308	0.942435	0.974921	0.861024	0.760646	0.676331	0.703262	0.594368	0.526574	0.313674	0.258303	0.276522	0.33752	0.347335	0.404699	0.365325	0.263409	0.085041	0.151247	0.0224956	0.0843933	-0.0101274	-0.135666	-0.283389	-0.486919	-0.552705
chr1:Creg1	1.49677	1.49677	1.49677	1.49677	1.49677	1.49677	1.18938	1.09911	1.19719	1.3299	1.5	1.33809	1.3867	1.32868	1.45177	1.21754	1.38971	1.46033	1.5	1.5	1.4887	1.32255	1.20343	1.11081	1.06068	0.995216	1.17822	1.16333	1.19681	1.16886	0.909071	0.715042	0.687606	0.785305	0.75518	0.68116	0.422109	0.209991	0.154189	-0.00534726	-0.179767	-0.233654	-0.130137	-0.277703	-0.425935	-0.607552	-0.603601	-0.476626	-0.386764
chr2:Mylk2	1.45409	1.45409	1.45409	1.45409	1.45409	1.45409	1.2653	1.29095	1.3361	1.43707	1.5	1.5	1.5	1.5	1.5	1.5	1.5	1.5	1.44551	1.35762	1.21592	1.1627	0.972103	1.04724	0.84361	0.789548	0.74373	0.634162	0.444315	0.181392	0.219543	-0.0266437	-0.0184119	0.271593	0.184873	0.363235	0.540914	0.475358	0.457808	0.50319	0.642203	0.503859	0.4811	0.241903	0.0107263	-0.108845	-0.339188	-0.60276	-0.476825
chr5:Arhgap24	0.676308	0.676308	0.676308	0.676308	0.676308	0.676308	0.977839	1.02388	1.1264	1.21036	1.5	1.29088	1.32541	1.34379	1.36906	1.39181	1.33111	1.26585	1.16765	1.0969	1.33137	1.25067	1.44462	1.5	1.47091	1.5	1.5	1.5	1.5	1.5	1.42393	1.30328	0.997432	0.809503	0.404064	0.253075	-0.127363	-0.75419	-1.05254	-1.20714	-1.45656	-1.45601	-1.5	-1.5	-1.5	-1.25763	-1.21874	-0.950882	-0.847411
chr16:Mir6367	0.356512	0.356512	0.356512	0.356512	0.356512	0.356512	0.661909	0.936917	1.03246	1.19824	1.5	1.5	1.5	1.5	1.39684	1.30019	1.18066	1.20772	0.831206	1.0137	1.10041	0.902649	0.75357	0.922949	0.645993	0.622648	0.701595	0.788282	0.58646	0.680569	0.694675	0.795848	0.57296	0.854318	0.707125	0.97212	0.872255	1.32709	1.29054	1.18773	1.07145	1.02748	0.728879	0.90204	0.807981	0.670691	0.725936	0.857936	0.362599
chr1:Mir1927	1.27961	1.27961	1.27961	1.27961	1.27961	1.27961	1.06795	1.01534	1.36577	1.45241	1.5	1.5	1.5	1.5	1.5	1.5	1.5	1.26707	1.4696	0.908674	0.453655	0.201755	0.0649154	-0.253766	-0.0625808	0.301335	-0.0752391	-0.0105924	0.159337	-0.305367	-0.341635	-0.0300274	-0.313849	-0.319929	-0.499424	-0.439872	-0.62757	-0.44969	-0.333579	-0.126224	0.118278	0.366877	0.0352906	0.23609	0.519418	0.533582	0.365417	0.819269	0.977429
chr6:Tet3	1.23266	1.23266	1.23266	1.23266	1.23266	1.23266	1.33577	1.25034	1.46746	1.41427	1.5	1.4906	1.34279	1.45414	1.39044	1.44134	1.5	1.5	1.5	1.5	1.5	1.5	1.5	1.43098	1.33308	1.38857	1.19548	0.832013	0.801022	0.943478	0.599827	0.607794	0.713132	0.751703	0.744585	0.71551	0.37925	0.255809	-0.00279965	-0.152712	-0.537544	-0.489112	-0.501995	-0.811767	-1.07236	-1.06353	-1.13633	-1.05095	-1.13225
chr17:Emilin2	1.06056	1.06056	1.06056	1.06056	1.06056	1.06056	1.17106	1.25236	1.30764	1.45209	1.5	1.5	1.5	1.5	1.5	1.44754	1.44669	1.37121	1.15853	1.07869	0.970529	0.768126	0.883772	1.13486	1.06024	1.05201	1.232	1.26218	1.0064	1.11333	1.19945	1.15894	1.21629	1.00615	0.86548	0.53217	0.561341	0.474747	0.369408	0.344687	0.267675	0.0103687	0.0863274	-0.126644	-0.205396	-0.463478	-0.394756	-0.581281	-0.450047
chr1:Mir5103	0.420611	0.420611	0.420611	0.420611	0.420611	0.420611	0.500366	0.773007	1.03153	1.26539	1.5	1.46568	1.19306	1.5	1.24796	1.11408	1.19143	1.43169	1.47915	1.44978	1.17847	0.550185	0.944724	1.40579	1.49147	1.5	1.48577	1.5	1.35848	0.509663	0.804216	1.23541	1.19416	1.19481	0.686495	0.0752421	0.315501	0.142119	-0.364913	-0.649802	-0.352573	-0.997703	-0.944026	-0.599305	-1.03689	-0.72576	-0.635796	-0.708797	-0.446151
chr13:4921509O07Rik	1.10874	1.10874	1.10874	1.10874	1.10874	1.10874	1.13093	1.21825	1.3185	1.37469	1.5	1.5	1.5	1.5	1.46911	1.5	1.5	1.5	1.5	1.5	1.5	1.45005	1.47308	1.41932	1.38126	1.37815	1.3314	1.39855	1.33079	1.21763	1.09036	0.95194	0.823834	0.460192	0.273801	0.0306418	-0.272532	-0.405355	-0.499405	-0.714144	-0.744134	-0.684528	-0.715211	-0.76177	-0.730378	-0.616558	-0.534564	-0.468627	-0.465875
chr8:6430548M08Rik	1.11481	1.11481	1.11481	1.11481	1.11481	1.11481	0.992926	1.15742	1.25843	1.29871	1.5	1.34505	1.5	1.44161	1.5	1.5	1.5	1.5	1.5	1.38149	1.39533	1.45999	1.42441	1.37961	1.36402	1.0135	1.15274	1.10461	1.16663	1.27552	1.30297	1.23527	0.989292	0.907644	0.899352	0.70211	0.471737	0.157381	0.0650038	-0.223251	-0.554208	-0.727488	-1.10741	-1.21339	-1.12691	-1.38367	-1.22167	-1.0507	-0.985838
chr8:Disc1	1.036	1.036	1.036	1.036	1.036	1.036	0.960041	0.894831	1.05489	1.3055	1.5	1.31302	1.30453	1.33868	1.28425	1.18962	0.956199	0.952709	1.1768	1.02465	0.948728	0.987695	1.20489	1.20372	1.33137	1.43283	1.5	1.5	1.5	1.5	1.48364	1.11179	0.792071	0.31963	0.160082	-0.226831	-0.445343	-0.949656	-1.03178	-1.16089	-1.37634	-1.40632	-1.16782	-1.19606	-1.03326	-1.03854	-1.17887	-1.35421	-1.36987
chr3:Cttnbp2nl	0.410311	0.410311	0.410311	0.410311	0.410311	0.410311	0.694693	0.946177	1.13895	1.36944	1.5	1.5	1.5	1.5	1.5	1.5	1.5	1.5	1.46649	1.39116	0.919891	0.815554	0.742372	0.555029	0.104142	0.522232	0.288542	0.119203	0.164189	-0.0649735	-0.463319	-0.290771	-0.309837	-0.379111	-0.491829	-0.214878	-0.688081	-0.567309	-0.869055	-0.846922	-0.965882	-0.861305	-0.915562	-1.09275	-1.30938	-1.08099	-1.2872	-1.48212	-1.5
chr17:Ppp2r1a	0.874446	0.874446	0.874446	0.874446	0.874446	0.874446	0.908077	0.878204	1.29761	1.39404	1.42513	1.30992	1.35091	1.33746	1.02242	1.02924	0.837427	0.728954	0.757883	0.262848	0.382807	0.460203	0.505926	0.245903	0.261196	0.249057	0.276867	0.213132	0.232239	0.0919251	0.47761	0.251996	-0.0954011	-0.309527	-0.37512	-0.613613	-0.735301	-1.08554	-1.2972	-1.5	-1.5	-1.5	-1.5	-1.5	-1.5	-1.5	-1.5	-1.5	-1.5
chr6:2310069B03Rik	0.630717	0.630717	0.630717	0.630717	0.630717	0.630717	0.646099	1.00646	1.23575	1.34108	1.5	1.5	1.45907	1.5	1.5	1.5	1.5	1.5	1.5	1.47592	1.5	1.49475	1.19972	1.33722	1.10694	1.30263	1.37418	1.24321	1.2692	1.17676	1.01698	0.573854	0.0292667	0.190193	0.0384644	0.192628	-0.149923	-0.284891	-0.254246	-0.0625964	-0.16515	-0.174396	0.0555225	0.327631	0.154754	-0.0954717	-0.307895	-0.317549	-0.561602
chr6:Camk1	0.903985	0.903985	0.903985	0.903985	0.903985	0.903985	1.13827	1.0746	1.37249	1.12556	1.5	1.5	1.5	1.29257	1.14447	1.18429	1.07189	1.09574	1.10081	0.914041	1.12479	0.815799	0.835981	1.12874	1.36051	1.45388	1.5	1.5	1.5	1.5	1.5	1.5	1.30988	1.12517	0.785335	0.502914	0.228391	0.0383593	-0.339203	-0.378509	-0.806168	-0.90207	-0.808346	-0.860977	-1.13943	-1.19558	-1.1736	-1.28627	-1.5
chr4:Tgfbr1	0.444087	0.444087	0.444087	0.444087	0.444087	0.444087	0.724012	0.819221	0.948174	1.25455	1.5	1.5	1.5	1.5	1.5	1.5	1.40097	1.11539	1.0596	0.993031	0.738411	0.459735	0.379011	0.268069	0.324879	0.244409	0.0935087	0.266995	0.434447	0.312405	0.30775	0.398834	0.535204	0.5836	0.816153	0.582181	0.643857	0.664818	0.779916	0.688013	1.11218	1.28062	1.42587	1.17514	1.11402	1.26155	1.4436	1.42975	1.28333
chr1:Nck2	1.03969	1.03969	1.03969	1.03969	1.03969	1.03969	0.957016	1.01497	1.20542	1.14132	1.29187	1.13572	1.02575	1.05662	0.859708	0.927273	0.683693	0.551678	0.537443	0.510229	0.425637	0.406483	0.407047	0.684419	0.592906	0.714054	0.884446	0.897554	0.828952	0.741154	0.412751	0.281652	0.238612	0.16596	-0.0652479	-0.323668	-0.771778	-1.22783	-1.34958	-1.5	-1.5	-1.5	-1.5	-1.5	-1.5	-1.5	-1.5	-1.5	-1.5
chr5:Slbp	1.26032	1.26032	1.26032	1.26032	1.26032	1.26032	1.1986	1.0699	1.07807	1.06849	1.38658	1.29313	1.2498	0.957753	0.778723	1.00638	0.589171	0.732937	0.866054	1.05245	0.994649	0.759224	0.736213	0.707366	0.741535	0.856886	0.721354	0.639113	0.881573	0.683223	0.576133	0.409654	0.645711	0.426684	0.631461	0.673858	0.602611	0.726926	0.992781	0.639971	0.707032	0.528832	0.673371	0.581205	0.877929	0.595905	0.624329	0.374951	0.256235
chr9:Hyal3	0.556149	0.556149	0.556149	0.556149	0.556149	0.556149	0.514459	1.04008	1.21464	1.3971	1.5	1.43261	1.03578	0.903501	0.735445	1.4428	1.5	1.42257	1.08273	0.88207	0.676412	0.850275	1.09451	1.5	1.5	1.5	1.45092	1.5	1.5	1.5	1.5	1.5	1.38779	1.09952	0.25148	0.203829	-0.153464	0.00546661	-0.428103	-0.831169	-1.04072	-1.45095	-1.31641	-1.12638	-1.10092	-0.816666	-0.946654	-0.466204	-0.624105
chr16:Gbe1	1.34433	1.34433	1.34433	1.34433	1.34433	1.34433	1.36991	1.31861	1.21167	1.36348	1.5	1.26242	1.16674	1.16187	1.33258	1.26057	1.12595	1.12456	1.34726	1.41089	1.2266	1.11806	0.920182	0.925246	0.966486	0.867692	0.936733	0.961336	0.755418	0.693695	0.502998	0.28862	-0.0362239	0.118414	-0.23736	-0.628483	-1.01542	-1.33062	-1.47338	-1.5	-1.5	-1.5	-1.5	-1.5	-1.5	-1.5	-1.5	-1.5	-1.5
chr5:Tacc3	1.3424	1.3424	1.3424	1.3424	1.3424	1.3424	1.12304	1.02506	1.18155	1.0818	1.43791	1.21209	1.1525	0.844065	0.740616	0.997014	0.564787	0.744733	0.904925	1.07704	0.989607	0.722754	0.724223	0.736742	0.687066	0.803354	0.67909	0.513618	0.799219	0.513171	0.34517	0.148282	0.30729	0.0863879	0.274147	0.435201	0.206407	0.303307	0.619801	0.192401	0.292653	0.208315	0.429129	0.384994	0.608309	0.423082	0.493619	0.453302	0.460076
chr4:Fbxl4	0.549415	0.549415	0.549415	0.549415	0.549415	0.549415	0.92122	1.08822	1.22956	1.34168	1.46328	1.28844	1.28022	1.27272	1.39195	1.32698	1.04198	1.04949	0.998879	0.998571	0.967143	1.02598	1.20289	1.02149	0.919749	0.811725	0.778285	1.09749	0.771905	0.546735	0.514021	0.44296	0.287646	0.224512	0.0950291	-0.0967912	-0.0692329	-0.434506	-0.978935	-1.25894	-1.5	-1.5	-1.5	-1.5	-1.5	-1.5	-1.5	-1.5	-1.5
chr15:Snora2b	1.41707	1.41707	1.41707	1.41707	1.41707	1.41707	1.32334	1.46906	0.862493	1.16198	1.4828	1.11262	0.920792	0.725122	0.835527	1.31865	1.22805	1.29966	0.877884	0.827686	0.520765	0.269736	0.58252	1.13639	1.07046	0.990286	0.437111	0.950733	0.853803	1.01923	0.775305	0.346383	0.538343	0.64215	0.09039	0.530136	0.91496	0.83173	0.582121	0.156231	-0.148818	-0.27297	0.13564	-0.0570271	-0.578017	-0.490255	-0.911652	-1.28254	-0.982574
chr12:Fos	1.1593	1.1593	1.1593	1.1593	1.1593	1.1593	1.32931	1.25139	1.17254	1.28067	1.43805	1.5	1.43766	1.29469	1.21423	1.29848	1.23232	1.02351	1.23102	1.25239	1.08776	0.994236	0.842071	0.966861	1.08892	0.904827	0.779566	0.864202	0.894385	0.698492	0.641353	0.735835	0.82846	0.696344	0.612015	0.461997	0.466087	0.740153	0.675209	0.651997	0.745393	0.774147	0.681163	0.583664	0.615982	0.601711	0.516904	0.469697	0.113244
chr16:Mir99ahg	1.36783	1.36783	1.36783	1.36783	1.36783	1.36783	1.31881	1.35093	1.39767	1.47319	1.43031	1.5	1.43428	1.32705	1.3711	1.5	1.45222	1.5	1.5	1.44668	1.5	1.5	1.5	1.46045	1.5	1.45757	1.21736	1.19489	1.14618	1.05489	1.01085	0.731082	0.538765	0.325746	0.122838	-0.0143073	-0.146061	-0.222699	-0.410537	-0.540088	-0.598344	-0.628584	-0.646878	-0.561345	-0.405478	-0.316761	-0.375604	-0.347509	-0.348742
chr5:Tbc1d1	1.2517	1.2517	1.2517	1.2517	1.2517	1.2517	1.41914	1.39481	1.20723	1.42495	1.39488	1.5	1.45636	1.49065	1.5	1.43021	1.3909	1.5	1.42508	1.5	1.47497	1.49417	1.48517	1.4853	1.36472	1.37879	1.48721	1.5	1.38787	1.5	1.15478	0.833978	0.701191	0.447362	0.350434	0.141123	-0.0690887	-0.282696	-0.605534	-0.829466	-1.0582	-1.04598	-0.866946	-0.901415	-0.928817	-0.969386	-0.896402	-0.968286	-0.934796
chrX:Firre	0.692721	0.692721	0.692721	0.692721	0.692721	0.692721	0.829869	0.959314	1.07794	0.99183	1.29827	1.47634	1.42437	1.38041	1.10755	1.03523	1.213	1.28875	1.21658	1.04252	1.12044	1.08225	0.975831	1.16013	1.27746	1.31407	1.28202	1.12539	0.978611	1.0158	0.93283	0.581932	0.210681	-0.083891	-0.4569	-0.665755	-0.755642	-0.923296	-1.18475	-1.40716	-1.5	-1.5	-1.5	-1.5	-1.5	-1.5	-1.5	-1.5	-1.5
chr7:Tmem86a	1.13735	1.13735	1.13735	1.13735	1.13735	1.13735	1.03106	1.16736	1.07148	1.23578	1.40338	1.5	1.5	1.33935	1.24935	0.957864	0.87193	0.800861	0.900176	0.957686	0.784221	0.671696	0.772059	1.08922	1.45044	1.5	1.5	1.5	1.5	1.5	1.5	1.5	1.5	1.14004	0.752965	0.444158	0.181942	0.00924943	-0.258901	-0.587397	-0.861679	-0.915016	-0.588049	-0.540721	-0.548694	-0.528518	-0.586167	-0.645682	-0.645389
chr8:Dusp4	1.08893	1.08893	1.08893	1.08893	1.08893	1.08893	1.01553	1.22064	1.3785	1.3319	1.34807	1.5	1.38296	1.38525	1.33295	1.22224	1.24762	1.23571	1.04953	0.958258	1.03782	1.03167	1.08835	1.32564	1.5	1.48517	1.5	1.5	1.5	1.39237	1.27818	1.27395	1.02086	0.725695	0.776639	0.494237	0.519209	0.556029	0.500065	0.397983	0.435447	0.45841	0.162889	0.119612	0.0822908	-0.350352	-0.42203	-0.548761	-0.847213
chr3:Il2	1.17456	1.17456	1.17456	1.17456	1.17456	1.17456	1.13083	1.07396	1.24452	1.17263	1.41575	1.5	1.5	1.5	1.34862	1.37575	1.34266	1.45558	1.5	1.5	1.5	1.40875	1.40094	1.37696	1.43606	1.5	1.5	1.5	1.40202	1.394	1.15485	1.24407	0.967877	0.818179	0.596158	0.374339	0.138018	-0.00625293	-0.143832	-0.250794	-0.364588	-0.424627	-0.680459	-0.530244	-0.620276	-0.672064	-0.694552	-0.769284	-0.956427
chr13:Snx18	0.545638	0.545638	0.545638	0.545638	0.545638	0.545638	0.783135	0.878908	0.934519	1.23937	1.44587	1.5	1.5	1.5	1.49428	1.5	1.5	1.5	1.5	1.5	1.5	1.49554	1.35015	1.35046	1.45525	1.47859	1.35908	1.26657	1.19521	1.18299	0.867322	1.03247	0.927491	0.870774	0.744551	0.538493	0.46936	0.259698	0.110368	-0.00997939	-0.170238	-0.181325	-0.546083	-0.476924	-0.522774	-0.508981	-0.449395	-0.461934	-0.40334
chr4:Nfia	1.1472	1.1472	1.1472	1.1472	1.1472	1.1472	1.05641	1.21349	1.44847	1.39994	1.4159	1.5	1.5	1.32723	1.49287	1.5	1.5	1.5	1.37207	1.328	1.30577	1.23955	1.25252	1.1672	1.22794	1.09161	0.940403	0.927393	0.891349	1.1082	0.888104	0.499986	0.26097	0.0898273	-0.188493	-0.512072	-0.696315	-0.945952	-1.27651	-1.5	-1.5	-1.5	-1.5	-1.5	-1.5	-1.5	-1.5	-1.47007	-1.2978
chr4:4930522O17Rik	1.48545	1.48545	1.48545	1.48545	1.48545	1.48545	1.40619	1.47393	1.39836	1.28897	1.35117	1.5	1.42435	1.5	1.5	1.41593	1.15647	1.22168	1.30179	1.46934	1.47605	1.45601	1.2637	1.33138	1.13259	0.989505	1.03621	1.18485	1.04041	0.855255	0.674051	0.781662	0.599053	0.471826	0.449903	0.507531	0.436305	0.285394	0.181077	0.139629	0.0204866	-0.0957621	-0.0834312	-0.150933	-0.107906	-0.236688	-0.459481	-0.522957	-0.427731
chr6:Dppa3	0.83117	0.83117	0.83117	0.83117	0.83117	0.83117	0.777444	0.771453	0.823364	0.904587	1.11565	1.5	1.26716	1.31459	1.39069	1.376	1.5	1.43733	1.35447	1.33347	1.08941	0.949958	0.569222	0.823885	0.562285	0.548533	0.518057	0.483485	0.54081	0.636122	0.783127	0.836357	0.653884	0.764254	0.61745	0.947563	0.868593	0.916186	0.724693	0.588615	0.466639	0.371774	0.478573	0.607026	0.471174	0.230171	-0.139508	0.0751028	0.137153
chr2:Rassf2	0.870397	0.870397	0.870397	0.870397	0.870397	0.870397	0.86234	0.87043	1.17975	1.33244	1.48209	1.5	1.46813	1.46465	1.3055	1.32355	1.19442	1.27324	1.32651	1.227	1.5	1.5	1.5	1.5	1.5	1.5	1.36849	1.27125	1.19082	1.12922	0.974864	0.875554	0.830306	0.85282	0.843466	0.695671	0.72925	0.710242	0.649545	0.503856	0.222942	0.185396	0.0930421	-0.0905073	-0.258079	-0.270459	-0.512389	-0.547772	-0.483746
chr19:Smarca2	0.664856	0.664856	0.664856	0.664856	0.664856	0.664856	0.836541	0.796812	0.958886	1.19835	1.31513	1.5	1.47268	1.36681	1.33027	1.38395	1.44257	1.47244	1.5	1.5	1.5	1.5	1.4197	1.5	1.5	1.36	1.36259	1.29743	1.25066	1.07102	1.00148	1.01784	0.786576	0.502337	0.000634759	-0.311738	-0.538813	-0.72525	-1.03086	-1.4065	-1.5	-1.5	-1.5	-1.5	-1.5	-1.5	-1.5	-1.5	-1.4968
chr3:Tpd52	1.09917	1.09917	1.09917	1.09917	1.09917	1.09917	1.2207	1.38749	0.993008	1.11283	1.35296	1.5	1.5	1.5	1.5	1.5	1.5	1.5	1.5	1.5	1.5	1.5	1.5	1.5	1.48184	1.43238	1.20289	1.12059	0.96954	0.694383	0.610008	0.514492	0.214954	0.0147159	0.0256839	-0.389393	-0.482746	-0.593211	-0.651612	-0.792757	-0.688033	-0.755598	-0.614974	-0.694316	-0.914865	-0.880812	-0.745325	-0.861045	-0.897535
chr6:Mir8113	1.23414	1.23414	1.23414	1.23414	1.23414	1.23414	1.20031	1.10468	1.02371	1.08079	1.25217	1.43038	1.33744	1.32455	1.34267	1.00002	1.0371	1.09666	1.27019	1.26891	1.24161	0.955107	0.841546	0.84376	0.873868	0.843587	0.878986	1.06385	1.27179	1.25197	0.934754	0.513475	0.458215	0.52787	0.526177	0.408404	0.513151	0.486552	0.197328	0.0175258	-0.0757046	0.0742761	0.316879	0.582941	0.576441	0.371409	0.403219	0.465089	0.197983
chr10:Xpot	0.930094	0.930094	0.930094	0.930094	0.930094	0.930094	0.84022	1.18544	0.986481	1.2624	1.28619	1.5	1.5	1.5	1.5	1.5	1.5	1.5	1.5	1.5	1.5	1.5	1.3806	1.4667	1.1649	1.12587	0.913506	0.715161	0.778767	0.756287	0.486818	0.0228669	0.044182	0.153036	-0.209328	-0.193991	-0.465158	-0.427851	-0.40811	-0.693362	-1.05693	-1.06236	-0.981421	-1.19131	-1.04331	-1.05829	-0.907864	-0.585183	-0.577044
chr11:Med31	0.91447	0.91447	0.91447	0.91447	0.91447	0.91447	0.820581	1.03788	0.968571	0.851029	0.992842	1.19586	1.18685	0.974738	0.718771	0.554813	0.325656	0.228201	-0.0452475	-0.136209	0.101609	-0.100068	-0.338885	-0.249843	-0.272619	-0.190913	-0.0587288	0.395399	0.635358	0.783456	0.869962	0.546079	0.640569	0.648867	0.448727	0.298395	0.215671	-0.0979958	-0.672161	-1.0317	-1.5	-1.5	-1.5	-1.5	-1.5	-1.5	-1.5	-1.5	-1.5
chr13:Gdi2	0.980574	0.980574	0.980574	0.980574	0.980574	0.980574	1.11432	1.32755	1.43574	1.45203	1.47676	1.5	1.5	1.5	1.5	1.5	1.5	1.5	1.46038	1.32064	1.31851	1.13132	1.0196	1.04847	0.95632	0.94135	1.03917	0.863917	0.899541	1.01152	0.975955	0.994501	0.947797	0.808621	0.446304	0.163921	-0.0911443	-0.298676	-0.579904	-0.632487	-0.865058	-1.18551	-1.36169	-1.43498	-1.5	-1.31889	-1.14139	-0.959606	-0.977943
chr17:Gm10012	0.979131	0.979131	0.979131	0.979131	0.979131	0.979131	1.0915	0.934367	1.0336	1.10838	1.21115	1.5	1.5	1.37759	1.30654	1.17862	0.740686	0.655693	0.800908	0.862415	0.738885	0.894	0.395633	0.57809	0.616198	1.14078	1.29857	1.5	1.5	1.5	1.5	1.5	1.5	1.5	1.5	1.5	1.01507	0.75992	0.252468	-0.106204	-0.459524	-0.446599	-0.400925	-0.623705	-0.600443	-0.939527	-0.921631	-0.830434	-0.841357
chr2:Itga6	1.18617	1.18617	1.18617	1.18617	1.18617	1.18617	1.2878	1.34021	1.24091	1.18156	1.09177	1.34132	1.14658	1.13284	1.15187	1.17957	1.1046	1.19338	1.15766	1.23452	1.04766	0.901531	0.841823	1.07165	1.222	1.20636	1.25977	1.13328	1.02301	1.06941	1.04637	1.06588	0.998443	0.826212	0.626646	0.45448	0.540821	0.656361	0.796473	0.736837	0.516631	0.515489	0.424522	0.542165	0.43737	0.420138	0.354472	-0.0352265	-0.168533
chr1:Fam129a	0.776643	0.776643	0.776643	0.776643	0.776643	0.776643	0.955397	1.2418	1.27743	1.2249	1.29086	1.42461	1.32276	1.15085	1.08651	1.21191	1.10158	0.963754	0.761728	0.677913	0.550376	0.203601	0.0717191	0.217282	0.370983	0.391906	0.637945	0.760793	0.716134	0.662468	0.632198	0.59697	0.403382	0.202831	0.0403566	0.265629	0.346505	0.22733	0.317387	0.384406	0.709263	0.758448	0.677435	0.860278	1.17021	1.18046	0.921394	0.694505	0.806311
chr1:Ugt1a9	1.17969	1.17969	1.17969	1.17969	1.17969	1.17969	1.28449	1.44477	1.24504	1.23919	1.41985	1.5	1.5	1.5	1.5	1.48756	1.37709	1.13128	1.19074	1.4121	1.42123	1.5	1.40128	1.39727	1.29545	1.40652	1.38329	1.4635	1.4241	1.1819	1.03017	0.805279	0.397334	0.223081	0.135296	0.0390915	-0.0836291	-0.334668	-0.372172	-0.346536	-0.473466	-0.434119	-0.34484	-0.220221	-0.247863	-0.398642	-0.468803	-0.458273	-0.367396
chr1:Ugt1a10	1.21346	1.21346	1.21346	1.21346	1.21346	1.21346	1.29829	1.45875	1.22256	1.21378	1.42074	1.5	1.5	1.5	1.5	1.45194	1.3504	1.09731	1.1579	1.39604	1.4021	1.4833	1.38875	1.37663	1.28124	1.3958	1.39337	1.48341	1.46209	1.22661	1.05722	0.816312	0.433507	0.259977	0.182532	0.0726594	-0.0481687	-0.318369	-0.364906	-0.335454	-0.479155	-0.421416	-0.310055	-0.224992	-0.266353	-0.421276	-0.487018	-0.469375	-0.351688
chr8:Large1	0.797381	0.797381	0.797381	0.797381	0.797381	0.797381	1.07177	1.10369	1.33336	1.45827	1.44887	1.5	1.39599	1.40638	1.20686	1.07892	1.19276	0.911192	0.834683	0.726656	0.671965	0.722002	0.556734	0.935991	1.17159	1.3734	1.44874	1.37431	1.16387	1.18327	1.15331	0.877651	0.769965	0.83167	0.322692	-0.0867778	-0.236182	-0.531418	-1.0047	-1.07153	-1.5	-1.5	-1.5	-1.5	-1.5	-1.5	-1.5	-1.5	-1.5
chr2:Tasp1	1.20863	1.20863	1.20863	1.20863	1.20863	1.20863	1.4033	1.44551	1.29329	1.48543	1.46907	1.5	1.48148	1.29269	1.38119	1.3404	1.3513	1.11798	0.965438	1.20013	1.13279	1.00656	1.13323	1.27795	1.33024	1.24519	1.30089	1.22133	1.34366	1.35202	1.14731	0.878932	0.944987	0.774539	0.471591	0.413046	0.197483	-0.18199	-0.370075	-0.769165	-1.03685	-1.243	-1.42269	-1.5	-1.5	-1.5	-1.5	-1.5	-1.5
chr8:9530052E02Rik	0.680217	0.680217	0.680217	0.680217	0.680217	0.680217	0.955098	1.03027	1.24166	1.23005	1.29224	1.5	1.5	1.5	1.5	1.5	1.5	1.35969	1.30884	1.22173	1.5	1.4043	1.37441	1.22185	1.20802	1.2447	1.1798	1.28935	1.3493	1.5	1.5	1.44182	1.32747	1.14112	1.11917	0.946729	0.630094	0.515226	0.390613	0.133857	-0.345166	-0.458707	-0.484819	-0.298902	-0.473985	-0.693549	-0.82378	-0.680574	-0.575767
chr3:Pex2	0.504272	0.504272	0.504272	0.504272	0.504272	0.504272	0.931109	1.07348	1.40103	1.22099	1.22024	1.5	1.5	1.4404	1.29833	1.31685	1.35487	1.22385	1.27052	1.0885	1.12089	1.11572	1.01115	0.98065	1.19606	1.04252	0.841918	0.771823	0.647497	0.555671	0.831688	0.694631	0.568061	0.357179	-0.096252	-0.483864	-0.811134	-0.997802	-1.23058	-1.2267	-1.42719	-1.5	-1.5	-1.5	-1.5	-1.5	-1.5	-1.5	-1.5
chrX:Cask	1.07365	1.07365	1.07365	1.07365	1.07365	1.07365	1.00289	1.14614	1.16818	1.21409	1.32376	1.5	1.5	1.5	1.34438	1.10145	0.94642	1.1596	1.39386	1.5	1.5	1.41621	1.22614	1.09535	1.23152	1.43445	1.5	1.5	1.5	1.5	1.5	1.21778	1.08358	0.934928	0.506294	0.265606	-0.0198484	-0.320349	-0.553256	-0.937229	-1.27348	-1.26428	-0.986969	-1.14975	-1.06576	-1.00149	-1.0345	-0.748817	-0.559156
chr1:Ugt1a7c	1.22133	1.22133	1.22133	1.22133	1.22133	1.22133	1.35045	1.47992	1.24302	1.2486	1.42168	1.5	1.5	1.5	1.5	1.48726	1.38921	1.11921	1.2272	1.43555	1.36745	1.48889	1.37958	1.41792	1.34718	1.42422	1.40125	1.49215	1.45536	1.18177	1.04612	0.873155	0.426991	0.216277	0.127366	0.0559808	-0.0311897	-0.284691	-0.345006	-0.314702	-0.474132	-0.539055	-0.4657	-0.37249	-0.343537	-0.522998	-0.619005	-0.63886	-0.55102
chr10:Jmjd1c	0.726535	0.726535	0.726535	0.726535	0.726535	0.726535	0.716434	0.68917	1.06944	1.08197	1.28937	1.5	1.45821	1.37584	1.3092	1.5	1.5	1.5	1.5	1.5	1.5	1.49043	1.26336	1.36137	1.5	1.47018	1.34193	1.36326	0.973523	0.871941	0.827692	0.408555	0.255529	0.131137	-0.200072	-0.66853	-0.919767	-0.999816	-1.23111	-1.14807	-1.5	-1.5	-1.40265	-1.371	-1.26654	-1.28093	-1.20094	-0.970255	-0.976153
chr8:Ranbp10	1.11173	1.11173	1.11173	1.11173	1.11173	1.11173	1.01368	0.882021	0.916021	0.9414	1.21626	1.5	1.26369	1.5	1.1769	0.998553	1.24296	1.5	1.5	1.5	1.5	1.47821	1.40071	1.5	1.5	1.5	1.5	1.5	1.5	1.4428	1.3505	1.10567	1.01812	0.628001	0.334038	0.0775258	-0.13112	-0.515581	-0.549915	-0.610166	-0.71725	-0.796115	-0.700368	-0.880942	-0.688393	-0.786793	-1.09189	-1.1732	-1.16516
chr5:Gna12	0.897542	0.897542	0.897542	0.897542	0.897542	0.897542	0.946631	1.05015	1.23248	1.35115	1.43867	1.45711	1.5	1.44908	1.36827	1.31461	1.46761	1.32301	1.33016	1.32628	1.31314	1.29855	1.45054	1.47398	1.44438	1.5	1.5	1.5	1.5	1.5	1.5	1.47532	1.26621	0.877953	0.71542	0.594417	0.436342	0.23917	0.0834965	-0.228025	-0.470795	-0.509608	-0.479864	-0.582939	-0.507827	-0.635281	-0.734979	-0.839227	-0.877655
chr14:Gm45915	1.10377	1.10377	1.10377	1.10377	1.10377	1.10377	1.14699	1.22735	1.30297	1.30428	1.40691	1.4164	1.5	1.49396	1.46139	1.4742	1.5	1.47816	1.5	1.37196	1.5	1.5	1.48962	1.387	1.45947	1.32109	1.17455	1.11566	1.26467	1.03235	1.1258	0.949576	0.727047	0.572866	0.627607	0.399797	0.333851	0.122753	-0.027961	-0.252146	-0.3061	-0.459339	-0.50716	-0.607941	-0.596742	-0.798522	-0.800888	-0.878511	-0.724705
chr16:Shisa9	1.05827	1.05827	1.05827	1.05827	1.05827	1.05827	1.13148	1.2667	1.29922	1.37733	1.40303	1.41764	1.5	1.38499	1.36801	1.45005	1.4921	1.4637	1.42672	1.5	1.49989	1.5	1.5	1.49848	1.5	1.5	1.5	1.44176	1.45802	1.49372	1.24443	1.06177	0.875216	0.616471	0.347041	0.165195	-0.0736522	-0.245643	-0.444981	-0.66812	-0.86731	-0.914156	-0.977	-1.07367	-0.995893	-1.00097	-1.07828	-1.114	-1.09192
chr2:Abhd12	1.06287	1.06287	1.06287	1.06287	1.06287	1.06287	1.21631	1.32853	1.30773	1.30263	1.3679	1.4165	1.5	1.5	1.5	1.41865	1.29309	1.16204	1.12171	1.26745	1.37874	1.43662	1.49138	1.43293	1.40653	1.5	1.5	1.5	1.5	1.5	1.38546	1.13495	0.93448	0.689684	0.392372	0.127699	-0.326131	-0.579868	-0.703651	-0.900446	-1.18836	-1.22595	-1.291	-1.28738	-1.28918	-1.20832	-1.12487	-0.925661	-0.763443
chr5:Cxcl2	1.16132	1.16132	1.16132	1.16132	1.16132	1.16132	0.899435	0.932166	1.0571	1.0398	1.3897	1.48217	1.5	1.47344	1.40453	1.45481	1.37368	1.5	1.5	1.35611	1.37692	1.14116	1.06621	1.18639	1.14491	1.27374	1.5	1.5	1.5	1.5	1.5	1.43795	1.16818	0.968836	0.704989	0.511287	0.508197	0.21955	-0.0777973	-0.18182	-0.473444	-0.394475	-0.635241	-0.63769	-0.628562	-0.744074	-0.704484	-0.889782	-1.17553
chr18:Mir6983	0.621872	0.621872	0.621872	0.621872	0.621872	0.621872	0.718815	0.816608	0.989848	0.951903	1.03423	1.3708	1.5	1.44822	1.30449	1.12941	0.886284	0.606338	0.718416	0.749769	0.89955	0.996358	0.688061	0.554932	0.601438	0.940245	0.92074	0.931988	0.853719	0.961145	0.466975	0.0082315	-0.871154	-1.02653	-1.31049	-1.5	-1.5	-1.5	-1.5	-1.5	-1.5	-1.5	-1.5	-1.00499	-0.822006	-0.577983	-0.319964	-0.210699	-0.0619931
chr15:St3gal1	1.28146	1.28146	1.28146	1.28146	1.28146	1.28146	1.14022	1.09791	1.07665	1.22546	1.33584	1.38655	1.42432	1.35778	1.41858	1.36135	1.29383	1.35411	1.35917	1.14658	1.07271	1.01295	1.04431	0.93975	0.783292	0.642728	0.800284	0.746646	0.861194	0.801132	0.894792	0.831417	0.888178	0.955987	0.962992	0.773907	0.726734	0.806382	0.768169	0.590432	0.541352	0.497184	0.4361	0.118889	-0.0500749	-0.248118	-0.263908	-0.365107	-0.626781
chr4:Id3	1.42936	1.42936	1.42936	1.42936	1.42936	1.42936	1.35881	1.11803	0.939703	1.33796	1.13052	1.15846	1.5	1.14594	0.760707	0.939956	0.559388	0.499629	1.20042	1.00289	0.925703	0.916652	0.512821	0.300481	0.550225	0.837847	0.5799	0.501891	0.361279	0.0475119	-0.268609	-0.169053	-0.0305389	0.218207	0.260736	0.145264	0.0261913	0.618602	0.949273	0.902081	0.871576	1.13274	0.894364	1.04247	1.12143	0.957709	0.888123	0.998433	0.349652
chr10:Mir6908	1.08275	1.08275	1.08275	1.08275	1.08275	1.08275	0.898181	0.775609	0.844166	0.962397	1.38937	1.36174	1.5	1.5	1.39098	1.19808	1.33614	1.5	1.5	1.5	1.5	1.24862	1.43708	1.20644	1.2049	1.43227	1.5	1.38572	1.38741	1.42852	1.19159	0.770379	0.417907	0.349396	0.58696	0.577579	0.449185	0.361157	0.403094	0.19296	-0.0383822	-0.0965449	0.144383	0.264964	0.0212313	-0.196536	-0.282482	-0.0810795	-0.399902
chr15:Cox14	1.18414	1.18414	1.18414	1.18414	1.18414	1.18414	1.42519	1.38826	1.24359	1.12717	1.27852	1.45203	1.5	1.378	1.5	1.5	1.47951	1.13516	0.963528	0.872813	0.889297	0.75879	0.608736	0.546247	0.576372	0.45117	0.532885	0.860121	1.25159	1.5	1.5	1.5	1.5	1.29172	1.09011	0.606138	-0.0956648	-0.361121	-0.889313	-1.4273	-1.5	-1.5	-1.5	-1.5	-1.5	-1.5	-1.5	-1.04235	-1.12012
chr13:Ctla2b	0.273213	0.273213	0.273213	0.273213	0.273213	0.273213	0.749541	0.816278	1.35638	1.25126	1.38949	1.38943	1.5	1.5	1.5	1.5	1.5	1.5	1.4378	1.15328	1.5	1.5	1.5	1.29681	1.5	1.5	1.48019	1.35887	1.45887	1.5	1.41575	1.18627	0.800856	0.52099	0.682057	-0.00222215	-0.378067	-0.72553	-1.00285	-1.18059	-1.36148	-1.5	-1.5	-1.49534	-1.19386	-1.37411	-1.36388	-1.19815	-1.09894
chr15:Trib1	1.32126	1.32126	1.32126	1.32126	1.32126	1.32126	1.1963	1.0103	0.855683	1.19057	1.20315	1.17479	1.5	1.28074	1.39669	1.49434	0.975619	1.15423	1.3893	1.5	1.34017	1.19987	1.36057	1.16355	1.30453	1.22305	1.02865	0.908506	0.870993	0.617398	0.397267	0.619488	0.409165	-0.00564679	0.0764322	-0.0923961	-0.184993	0.004135	0.119166	-0.180683	-0.155404	-0.256079	-0.665268	-0.655968	-0.594006	-0.859348	-0.753361	-0.763166	-0.969063
chr17:Prrt1	1.12137	1.12137	1.12137	1.12137	1.12137	1.12137	0.922352	1.17346	1.12673	1.26275	0.93791	1.14323	1.5	1.5	1.5	1.5	1.5	1.5	1.2126	1.37759	1.42454	1.44071	1.43361	1.5	1.5	1.39625	1.25664	1.11449	1.12209	1.5	1.4491	0.886913	0.763204	0.305372	-0.241165	-0.240795	-0.205572	0.0384891	0.155764	-0.142882	-0.517739	-0.570507	-0.32649	-0.318258	-0.311099	-0.231937	-0.26868	-0.528987	-0.755236
chr10:Cradd	1.02194	1.02194	1.02194	1.02194	1.02194	1.02194	0.987218	0.887516	0.973942	1.14828	1.22404	1.39375	1.5	1.5	1.5	1.41659	1.4363	1.5	1.5	1.4911	1.32411	1.39449	1.15661	1.02994	1.19291	1.17045	1.21036	1.27393	1.22209	1.25202	1.19269	1.2317	1.05558	1.06401	1.00231	0.774126	0.716915	0.647096	0.298131	0.165837	-0.107873	-0.109818	-0.167612	-0.101152	-0.117596	-0.165904	-0.291951	-0.332611	-0.348648
chr15:Otulin	1.42072	1.42072	1.42072	1.42072	1.42072	1.42072	1.29229	1.45378	1.43424	1.25761	1.4293	1.34977	1.5	1.5	1.5	1.47251	1.5	1.5	1.5	1.45627	1.46704	1.27885	1.15083	0.831886	1.04546	0.962388	1.0468	1.07043	0.850542	0.942532	0.951487	0.818016	0.919218	0.879843	0.86874	0.627546	0.415572	0.143237	-0.143313	-0.338711	-0.492596	-0.606013	-0.577858	-0.820546	-0.748754	-0.688567	-0.724486	-0.616232	-0.626737
chr12:Hpcal1	1.29164	1.29164	1.29164	1.29164	1.29164	1.29164	1.48405	1.45471	1.4015	1.47454	1.45347	1.49551	1.5	1.5	1.5	1.5	1.5	1.5	1.45896	1.31637	1.1409	1.15117	1.06338	0.873191	0.807965	0.557835	0.48971	0.491296	0.279009	0.35649	0.371151	0.23306	0.512172	0.733008	0.706288	0.955082	0.794764	0.802638	0.620813	0.68907	0.676029	0.637704	0.734538	0.326451	-0.0684146	-0.332486	-0.58588	-0.419914	-0.526604
chr12:Gm7008	1.07429	1.07429	1.07429	1.07429	1.07429	1.07429	0.861579	0.97738	1.04109	0.677609	0.944186	1.11842	1.5	1.5	1.41945	1.5	1.5	1.5	1.49366	1.34833	1.31509	1.5	1.4006	0.674869	0.686732	0.554523	0.323559	0.0760933	-0.0909699	0.023598	0.163985	0.640889	0.481446	0.434152	0.47987	0.355447	0.277367	0.27435	0.695182	0.937837	0.72093	0.414006	0.172289	-0.0403571	0.122806	0.070756	-0.000281917	0.141145	-0.105124
chr5:Slc15a4	0.284062	0.284062	0.284062	0.284062	0.284062	0.284062	0.489519	0.745461	1.01582	1.07956	1.27821	1.33706	1.5	1.5	1.5	1.47523	1.44878	1.29603	0.968754	0.901992	0.876985	0.909944	0.783922	0.922899	0.786962	0.952092	1.12978	1.5	1.47622	1.5	1.5	1.46669	1.21306	0.943039	0.556656	0.523409	0.437639	-0.0397547	-0.765313	-1.23837	-1.5	-1.5	-1.5	-1.5	-1.5	-1.5	-1.5	-1.5	-1.5
chr14:Fdft1	0.0347106	0.0347106	0.0347106	0.0347106	0.0347106	0.0347106	0.548171	0.674965	0.931941	1.03564	1.24612	1.41901	1.5	1.5	1.5	1.5	1.5	1.5	1.5	1.5	1.5	1.46924	1.4474	1.5	1.5	1.5	1.5	1.5	1.5	1.5	1.5	1.3295	0.941792	0.843733	0.340132	-0.181441	-0.394535	-0.668546	-0.850108	-0.910975	-1.16998	-1.16829	-1.05879	-1.0007	-1.19077	-1.01417	-0.83692	-0.900498	-0.839569
chr15:Mir7648	1.10296	1.10296	1.10296	1.10296	1.10296	1.10296	1.15753	1.04674	1.11643	1.16802	1.49247	1.38304	1.5	1.5	1.5	1.5	1.5	1.5	1.44655	1.5	1.49553	1.18547	1.5	1.5	1.29562	1.5	1.2236	0.994374	1.21254	0.887124	0.791832	0.42017	0.0246011	-0.717228	-0.749163	-0.415138	-1.2854	-1.02875	-1.06661	-0.992444	-1.03241	-1.32697	-1.30649	-1.28842	-1.36743	-1.40466	-1.5	-1.20367	-1.4241
chr9:Eepd1	1.09381	1.09381	1.09381	1.09381	1.09381	1.09381	1.10286	1.32599	1.44677	1.43152	1.46702	1.3704	1.5	1.5	1.5	1.44527	1.40226	1.2426	0.913995	1.02468	0.919824	1.1056	1.18658	1.23103	1.33007	1.12957	1.18159	0.980023	1.07723	1.02652	0.750721	0.540189	0.407231	0.275819	-0.112303	-0.554758	-0.785364	-1.05009	-1.19221	-1.5	-1.5	-1.5	-1.5	-1.5	-1.5	-1.5	-1.5	-1.5	-1.48029
chr7:Fam53b	0.413677	0.413677	0.413677	0.413677	0.413677	0.413677	0.756907	1.0375	1.00641	0.829447	0.937219	1.0411	1.5	1.5	1.5	1.5	1.5	1.39063	1.5	1.5	1.5	1.5	1.5	1.5	1.19006	1.3652	1.42086	1.34713	1.19076	1.1476	0.831264	0.845639	0.650725	0.237698	-0.154335	-0.222571	-0.479366	-0.732403	-1.0274	-1.09862	-1.5	-1.5	-1.5	-1.5	-1.5	-1.5	-1.5	-1.5	-1.5
chr10:Epb41l2	0.502129	0.502129	0.502129	0.502129	0.502129	0.502129	0.652273	0.916893	1.21069	1.10438	1.20145	1.37913	1.5	1.35445	1.4536	1.45824	1.3195	0.89598	0.689138	0.417623	0.568523	0.486311	0.467083	0.528413	0.756015	0.563344	0.558656	0.429484	0.721737	0.753525	0.736443	0.687568	0.507973	0.488815	0.349852	0.465425	0.61173	0.685413	0.807365	0.841204	1.03799	1.18108	1.32142	1.5	1.5	1.5	1.5	1.19048	1.16682
chr19:Nanos1	-0.855157	-0.855157	-0.855157	-0.855157	-0.855157	-0.855157	-0.0768195	-0.0825718	0.0647368	0.640556	0.706784	1.1699	1.5	1.5	1.5	1.5	1.5	1.5	1.5	1.5	1.49797	1.33789	0.839159	0.651234	0.193139	0.250113	0.364287	0.285393	0.437187	0.253102	0.160071	-0.285437	-0.162959	0.354874	0.374528	0.576519	0.408599	0.31457	0.540054	0.722925	0.999125	1.27126	1.27758	1.2309	0.926202	1.02654	0.881051	1.29715	1.1844
chr7:Hnrnpul1	0.952713	0.952713	0.952713	0.952713	0.952713	0.952713	1.13092	1.0862	1.07906	1.13552	1.31908	1.36743	1.5	1.5	1.5	1.27211	1.19224	1.2042	1.07746	1.11556	1.07445	1.04954	0.950225	0.530906	0.655729	0.749764	0.981233	0.924529	0.972884	1.05631	1.02284	1.13454	0.875526	0.857044	0.997149	0.935354	0.882395	0.837408	0.849168	0.740698	0.676255	0.640862	0.484526	0.635505	0.584301	0.618129	0.628597	0.494834	0.37953
chr2:Smox	1.19398	1.19398	1.19398	1.19398	1.19398	1.19398	0.876872	1.00415	1.25207	1.23664	1.45503	1.3196	1.5	1.49597	1.5	1.41448	1.44178	1.5	1.5	1.45459	1.41579	1.31119	1.20817	1.03013	1.11435	1.164	0.994868	0.775871	0.506677	0.345499	0.276076	-0.0673724	-0.156686	-0.0613051	-0.000308708	-0.162701	-0.13521	0.244892	0.544011	0.702196	0.743	0.588868	0.8128	0.732597	0.718043	0.596949	0.70548	0.349858	-0.0641844
chr15:Twf1	0.602406	0.602406	0.602406	0.602406	0.602406	0.602406	0.907847	1.22153	1.06234	1.03872	1.19934	1.46079	1.5	1.5	1.5	1.5	1.5	1.44169	1.25928	1.2828	1.18299	1.18226	0.961248	1.07144	0.971938	0.896115	0.883889	1.01642	1.10153	1.10626	1.18017	0.908367	0.720786	0.386687	-0.140448	-0.432571	-0.704852	-0.960034	-1.28883	-1.5	-1.5	-1.5	-1.5	-1.5	-1.5	-1.5	-1.5	-1.44414	-1.28615
chr12:3200001D21Rik	1.33845	1.33845	1.33845	1.33845	1.33845	1.33845	1.35621	1.20132	1.27689	1.2716	1.33745	1.18591	1.5	1.5	1.5	1.5	1.5	1.5	1.5	1.5	1.5	1.5	1.5	1.28339	1.23295	0.922663	0.652696	0.514754	0.376111	0.39738	0.2218	-0.0187467	-0.0737635	-0.1929	-0.489276	-0.696461	-0.711362	-0.8326	-1.01628	-1.05457	-1.31212	-1.25179	-1.2605	-1.5	-1.5	-1.3515	-1.35692	-1.33477	-1.36918
chr17:Ppt2	1.15271	1.15271	1.15271	1.15271	1.15271	1.15271	0.955651	1.17263	1.21719	1.28875	0.985652	1.12679	1.5	1.44533	1.5	1.5	1.5	1.5	1.08196	1.35886	1.46009	1.5	1.46745	1.5	1.5	1.49897	1.33781	1.23202	1.19964	1.5	1.5	0.986508	0.824728	0.429299	-0.0216371	-0.00678497	0.0481434	0.187471	0.332031	0.0722579	-0.280032	-0.34292	-0.1493	-0.201911	-0.215817	-0.273591	-0.43768	-0.746287	-0.846272
chr15:Plxnb2	0.381712	0.381712	0.381712	0.381712	0.381712	0.381712	0.4056	0.177149	0.36229	0.876953	1.46222	1.1985	1.5	1.5	1.5	1.5	1.5	1.5	1.5	1.5	1.5	1.40464	1.5	1.5	1.48488	1.36165	1.34474	1.5	1.39807	1.16486	0.746731	0.61748	1.02152	0.597308	0.645513	0.602302	0.404864	0.387008	0.203802	0.242314	0.320317	0.30342	0.133677	-0.206114	-0.462889	-0.684657	-0.651827	-0.150929	-0.137726
chr11:Mir132	1.27592	1.27592	1.27592	1.27592	1.27592	1.27592	0.654237	0.328645	0.508945	0.811361	1.12703	1.28755	1.49837	1.27044	1.0647	1.11965	0.958042	1.09421	1.01021	0.870777	0.591558	0.532163	0.252506	0.24171	0.257566	0.102765	0.345149	0.327476	0.279866	0.36512	0.617643	1.30853	1.25364	1.1912	0.792494	0.237484	0.433384	-0.0433986	-0.135475	-0.344648	-0.497359	-1.02701	-1.5	-1.5	-1.5	-1.5	-1.5	-1.5	-1.5
chr7:Cd151	1.3834	1.3834	1.3834	1.3834	1.3834	1.3834	1.15572	0.807623	0.866352	1.08989	0.467681	0.875379	1.5	1.5	1.38777	0.585144	0.811844	1.29876	1.37508	1.5	1.5	1.5	1.5	1.28811	1.44103	1.5	1.49139	1.07397	0.982847	1.24091	0.91834	0.748358	0.476884	0.220691	0.130909	-0.411763	-0.498919	-0.157491	-0.165737	-0.348936	-0.722262	-0.612515	-0.573748	-0.219132	-0.47708	-0.615861	-0.65235	-1.0489	-1.07985
chr13:BC005537	0.896242	0.896242	0.896242	0.896242	0.896242	0.896242	0.450511	0.161646	0.742388	0.761305	1.00948	1.31932	1.5	1.5	1.38648	1.41001	1.05878	1.28035	1.5	1.5	1.48003	0.984501	0.5839	0.697717	0.270287	0.410343	0.418938	0.915018	1.06632	0.878808	0.404742	0.0769065	-0.148346	-0.27579	-0.926394	-1.15902	-1.37875	-1.29864	-1.5	-1.5	-1.5	-1.5	-1.5	-1.4851	-1.38662	-1.17008	-1.16575	-0.758558	-1.04283
chr12:Riox1	1.45262	1.45262	1.45262	1.45262	1.45262	1.45262	1.27323	1.20657	1.38917	1.10413	1.41041	1.16998	1.5	1.5	1.42112	1.20345	0.882071	0.612959	0.923002	0.6012	0.897437	0.792769	1.29676	1.00151	1.14526	1.35572	0.946384	1.25402	1.24362	1.22575	1.30309	1.31912	0.5759	0.471716	0.51299	0.207099	-0.117889	0.0735931	-0.225918	0.142342	0.159609	0.0736883	-0.0899894	0.416205	0.182598	0.29791	0.180322	0.393921	0.571046
chr11:Mir212	1.36653	1.36653	1.36653	1.36653	1.36653	1.36653	0.775225	0.515654	0.608351	0.8866	1.30355	1.4208	1.5	1.33553	1.15498	1.04885	0.946969	0.95524	0.855303	0.819416	0.592781	0.41931	0.172066	0.221153	0.245976	0.0568704	0.378906	0.354262	0.404086	0.455542	0.641081	1.32164	1.23831	1.18499	0.768018	0.187808	0.471514	-0.0476958	-0.176693	-0.414638	-0.569555	-1.07802	-1.5	-1.5	-1.5	-1.5	-1.5	-1.5	-1.5
chr16:Snx29	1.12799	1.12799	1.12799	1.12799	1.12799	1.12799	1.20737	1.25674	1.25197	1.32603	1.30802	1.34044	1.48397	1.5	1.5	1.5	1.5	1.42907	1.5	1.5	1.5	1.5	1.5	1.5	1.5	1.48557	1.4854	1.44685	1.48903	1.38084	1.15808	0.885256	0.73397	0.505043	0.281573	0.216549	0.0969449	-0.0741743	-0.301341	-0.551394	-0.782852	-0.795358	-0.761038	-0.82847	-0.837695	-0.899528	-0.935058	-1.03078	-1.07066
chr14:Arhgap22	1.16055	1.16055	1.16055	1.16055	1.16055	1.16055	1.29323	1.25398	1.23933	1.25745	1.31456	1.42974	1.48038	1.5	1.46781	1.48961	1.5	1.49335	1.5	1.5	1.5	1.5	1.43691	1.49407	1.40022	1.3958	1.2485	1.04096	1.0219	0.981977	0.825673	0.692331	0.745173	0.576717	0.340697	0.243853	0.101598	0.0740955	0.0680062	-0.111524	-0.218201	-0.212159	-0.189681	-0.396294	-0.361969	-0.36668	-0.375484	-0.37333	-0.373044
chr13:Lhfpl2	1.12669	1.12669	1.12669	1.12669	1.12669	1.12669	1.21964	1.21799	1.2516	1.31761	1.37888	1.38284	1.3934	1.49502	1.47284	1.46231	1.41033	1.30499	1.30409	1.3618	1.27801	1.27116	1.22941	1.22562	1.21979	1.2954	1.34922	1.40099	1.41755	1.40593	1.33706	1.24676	1.17858	1.08151	0.899514	0.808084	0.657697	0.435444	0.231682	0.0516831	-0.119428	-0.229497	-0.285111	-0.42973	-0.515057	-0.493173	-0.648137	-0.704588	-0.75613
chr13:Atxn1	1.13071	1.13071	1.13071	1.13071	1.13071	1.13071	1.25771	1.27188	1.29643	1.23484	1.21737	1.16481	1.36338	1.5	1.5	1.46855	1.5	1.5	1.5	1.49777	1.5	1.5	1.5	1.41852	1.30577	1.33315	1.33821	1.34855	1.34635	1.28721	1.3635	1.11302	0.912163	0.714928	0.604932	0.348688	0.161157	-0.111332	-0.339597	-0.578318	-0.781124	-1.03685	-1.10341	-1.19059	-1.21381	-1.23182	-1.27678	-1.2213	-1.25823
chr17:Adgre1	0.771724	0.771724	0.771724	0.771724	0.771724	0.771724	0.834234	0.991884	1.06068	1.11482	1.06868	1.21866	1.38667	1.5	1.5	1.5	1.5	1.5	1.5	1.5	1.5	1.5	1.5	1.45536	1.27825	1.39558	1.47095	1.5	1.5	1.5	1.43713	1.23852	1.04668	0.76604	0.655854	0.485599	0.23547	-0.0914558	-0.372636	-0.676109	-0.794763	-0.882682	-0.840067	-0.755918	-0.727926	-0.821548	-0.805468	-0.899957	-0.904549
chr16:Itsn1	0.135839	0.135839	0.135839	0.135839	0.135839	0.135839	0.306716	0.620286	0.742748	0.921958	1.06876	1.21258	1.38894	1.5	1.5	1.5	1.5	1.5	1.5	1.5	1.5	1.5	1.5	1.5	1.5	1.5	1.5	1.5	1.5	1.5	1.5	1.5	1.20486	1.00859	0.572668	0.255533	-0.0319314	-0.177597	-0.551484	-0.92505	-1.21606	-1.39939	-1.48003	-1.47098	-1.33718	-1.13339	-1.09857	-0.904115	-0.842099
chr10:Nxph4	1.21661	1.21661	1.21661	1.21661	1.21661	1.21661	1.36706	1.34891	1.32765	1.18222	1.38537	1.30498	1.42596	1.5	1.47406	1.5	1.5	1.5	1.5	1.5	1.5	1.5	1.5	1.5	1.5	1.5	1.32044	1.37191	1.27234	1.12965	0.966385	0.74722	0.62494	0.340489	0.0746869	-0.0886813	-0.25185	-0.437106	-0.549274	-0.694963	-0.79095	-0.903208	-0.808258	-0.849747	-0.886715	-0.796064	-0.715555	-0.746124	-0.698726
chr5:Stap1	1.03887	1.03887	1.03887	1.03887	1.03887	1.03887	1.16429	1.35989	1.29625	1.35489	1.33801	1.49012	1.49698	1.5	1.5	1.5	1.5	1.5	1.5	1.5	1.5	1.5	1.49694	1.29503	1.14569	1.21721	1.10648	0.987985	0.988505	1.03037	1.04883	0.821028	0.704593	0.54971	0.416218	0.14024	-0.231182	-0.463076	-0.713277	-1.00718	-1.20908	-1.37817	-1.5	-1.5	-1.5	-1.5	-1.5	-1.46638	-1.29296
chr10:Bbs10	1.20194	1.20194	1.20194	1.20194	1.20194	1.20194	1.16696	1.11373	1.13809	1.06774	1.15988	1.10336	1.11938	1.26491	1.19825	0.920044	0.839352	0.911913	0.906992	0.820178	0.667072	0.986078	1.11389	1.00765	0.940022	0.848269	0.950017	0.899388	0.920795	0.783196	0.708219	0.728312	0.29159	0.120991	0.179758	0.277863	0.267433	0.482986	0.508526	0.555958	0.613552	0.828896	0.950892	1.00394	1.04568	0.882011	0.563008	0.484443	0.149632
chr11:Gm11541	0.748513	0.748513	0.748513	0.748513	0.748513	0.748513	1.04196	1.17476	1.35342	1.18955	1.28822	1.33657	1.44059	1.5	1.35426	1.36845	1.49999	1.34119	1.23122	1.22744	1.27541	1.24506	1.39399	1.44024	1.39603	1.5	1.47383	1.5	1.5	1.5	1.46798	1.39146	1.40212	1.0873	0.926882	0.69034	0.631888	0.407692	0.19172	0.129909	-0.188981	-0.142045	-0.243225	-0.365458	-0.416974	-0.531649	-0.508814	-0.686294	-0.70496
chr9:Gpx1	1.07579	1.07579	1.07579	1.07579	1.07579	1.07579	0.956884	1.17012	1.30625	0.905884	0.993169	1.40901	1.38595	1.5	1.5	1.5	1.5	1.5	1.48529	1.32216	1.4234	1.5	1.45616	1.5	1.04846	1.20644	1.21546	1.13745	0.845716	0.87844	0.89146	0.551675	0.33889	0.27679	0.183526	0.0365091	0.365648	0.122917	0.0799647	0.270325	0.0918758	0.0741534	0.453285	0.166594	0.0560491	0.274958	0.447159	0.130268	0.0627857
chr9:Tbc1d2b	0.9349	0.9349	0.9349	0.9349	0.9349	0.9349	0.898614	1.08945	1.06208	1.2618	1.24481	1.35679	1.48784	1.5	1.5	1.5	1.48668	1.5	1.5	1.5	1.5	1.5	1.5	1.5	1.5	1.5	1.5	1.4392	1.3915	1.30001	1.21026	1.10705	0.921948	0.631662	0.344858	0.161638	-0.117393	-0.346127	-0.460411	-0.616934	-0.926677	-1.17535	-1.34019	-1.30657	-1.37552	-1.37735	-1.29275	-1.19136	-1.1018
chr11:Ssh2	0.792677	0.792677	0.792677	0.792677	0.792677	0.792677	0.797375	0.936301	0.986557	1.09531	1.20175	1.17724	1.40271	1.5	1.4387	1.40995	1.5	1.5	1.5	1.5	1.5	1.5	1.5	1.5	1.5	1.5	1.48705	1.5	1.5	1.49115	1.4657	1.21109	0.995226	0.688322	0.469358	0.283976	0.174937	0.0611254	-0.167499	-0.425874	-0.556139	-0.688846	-0.701275	-0.735064	-0.737466	-0.75326	-0.847219	-1.03753	-1.01654
chr17:1700110C19Rik	0.442166	0.442166	0.442166	0.442166	0.442166	0.442166	0.807105	1.06156	1.12592	1.29235	1.0463	1.18933	1.3941	1.5	1.5	1.40972	1.4589	1.30514	1.13274	1.19152	1.46285	1.5	1.5	1.5	1.5	1.5	1.5	1.5	1.5	1.5	1.5	1.35776	1.00142	0.826648	0.655552	0.738908	0.301218	0.336751	0.0482978	-0.205667	-0.453291	-0.44315	-0.269637	-0.354107	-0.483584	-0.557781	-0.861941	-0.61047	-0.92937
chr4:C630043F03Rik	1.11015	1.11015	1.11015	1.11015	1.11015	1.11015	1.08933	0.945534	1.26767	1.17973	1.44469	1.41673	1.42971	1.5	1.5	1.5	1.5	1.5	1.5	1.28968	1.34835	0.978839	0.8256	1.29051	1.21946	1.02698	0.926091	0.647651	0.114532	0.1306	0.212458	0.159281	0.200707	0.235918	-0.224932	-0.497982	-0.620926	-0.713877	-0.846333	-0.808954	-1.23138	-1.5	-1.5	-1.5	-1.5	-1.5	-1.5	-1.5	-1.5
chr7:Mir3103	1.12779	1.12779	1.12779	1.12779	1.12779	1.12779	1.06125	1.15657	1.15406	1.2284	1.2494	1.27768	1.27594	1.5	1.5	1.42923	1.5	1.5	1.5	1.5	1.5	1.5	1.5	1.46064	1.30334	1.40016	1.24185	1.10425	1.0055	0.905836	0.739463	0.599707	0.708411	0.458524	0.542668	0.210039	0.272806	0.26763	0.189527	0.273931	0.272851	0.256987	0.250925	0.101817	0.0329405	-0.0568739	0.0126481	-0.180019	-0.239122
chr14:Lpar6	0.889443	0.889443	0.889443	0.889443	0.889443	0.889443	0.98888	1.24694	1.06278	0.880937	0.875642	1.36278	1.43431	1.5	1.49666	0.963612	0.723017	1.07776	0.956693	1.3293	1.2349	1.37014	1.13681	0.989036	1.04282	1.38549	1.45402	1.47515	1.459	1.5	1.24953	1.06375	1.11798	1.08873	1.0312	0.881549	0.735184	0.745312	0.508669	0.227649	0.109238	0.186158	0.476605	0.241854	0.212989	0.196341	0.326685	0.0905141	0.0978738
chr13:Mir3074-1	0.867108	0.867108	0.867108	0.867108	0.867108	0.867108	0.867595	1.15487	1.27963	1.41003	1.41392	1.36446	1.28391	1.5	1.5	1.5	1.5	1.5	1.5	1.5	1.5	1.5	1.5	1.5	1.5	1.4267	1.23646	1.07875	1.01766	0.692289	0.574359	0.462566	0.25578	0.0787092	-0.241285	-0.408964	-0.22939	-0.373421	-0.471418	-0.567042	-0.584281	-0.608157	-0.608189	-0.468895	-0.401428	-0.56461	-0.716174	-0.94279	-0.95017
chr10:Adgb	0.811181	0.811181	0.811181	0.811181	0.811181	0.811181	0.886571	1.02581	1.25596	1.15537	1.20127	1.22495	1.49224	1.5	1.46241	1.44565	1.39928	1.443	1.5	1.38875	1.5	1.5	1.5	1.49126	1.36716	1.47584	1.5	1.5	1.5	1.5	1.5	1.1279	1.03673	0.788965	0.564478	0.569399	0.333584	0.152912	-0.0730192	-0.380729	-0.635232	-0.583555	-0.400158	-0.278737	-0.187864	-0.196045	-0.357372	-0.245593	-0.281497
chr8:Slc27a1	0.863081	0.863081	0.863081	0.863081	0.863081	0.863081	1.05808	0.992812	1.1297	1.14706	1.48956	1.39843	1.38287	1.5	1.5	1.5	1.5	1.5	1.5	1.5	1.5	1.41778	1.5	1.5	1.5	1.5	1.39072	1.36032	1.18728	1.15457	1.12892	0.934559	0.802005	0.428486	0.18264	0.0384908	0.212231	0.106353	0.111037	-0.0307169	-0.117435	-0.339807	-0.303045	-0.385719	-0.44899	-0.471145	-0.582445	-0.856455	-1.07506
chr13:Dapk1	0.768712	0.768712	0.768712	0.768712	0.768712	0.768712	0.850709	0.781236	0.894918	1.07204	1.20154	1.31058	1.34578	1.5	1.5	1.22089	1.3832	1.35372	1.24056	1.3965	1.21874	1.13586	1.04613	1.18987	0.995711	1.21996	1.5	1.32876	1.40901	1.4153	1.04066	1.05487	0.855923	0.821286	0.332856	-0.0370794	-0.527418	-0.917477	-1.15461	-1.5	-1.5	-1.5	-1.5	-1.5	-1.5	-1.5	-1.5	-1.5	-1.39471
chr11:Osm	1.23725	1.23725	1.23725	1.23725	1.23725	1.23725	0.781679	0.777116	0.651011	0.848261	1.11066	1.34932	1.49743	1.5	1.13325	1.26202	1.22465	1.31694	1.27793	1.26256	1.5	1.48786	0.798976	0.928905	1.24538	1.5	1.48708	1.12682	1.2369	1.11458	1.47568	1.5	1.48112	1.5	1.41508	1.01457	0.858361	0.505362	0.382029	0.0574004	0.0362422	-0.228713	-0.777504	-0.735144	-0.747909	-0.758105	-0.765979	-1.08593	-1.01187
chr10:Gstt2	0.703029	0.703029	0.703029	0.703029	0.703029	0.703029	0.96278	0.588747	0.752544	0.91308	0.77035	1.21279	1.37993	1.5	1.48756	1.5	1.5	1.5	1.5	1.5	1.5	1.5	1.5	1.5	1.41515	1.5	1.5	1.19615	1.11894	0.67099	0.768519	0.51011	0.40201	0.358792	0.33756	0.120749	-0.293006	-0.399729	-0.568664	-0.373777	-0.430945	-0.580992	-0.700086	-0.858881	-1.36098	-1.5	-1.5	-1.49559	-1.41108
chr2:Wipf1	0.491404	0.491404	0.491404	0.491404	0.491404	0.491404	0.693866	0.855863	0.732615	0.78599	0.677803	0.943947	1.38551	1.5	1.5	1.5	1.37071	1.32045	1.37039	1.41036	1.2558	1.31538	1.13779	0.933935	0.971018	0.960835	0.804672	0.883077	0.794322	0.522325	0.436288	0.597545	0.795334	0.695533	0.595046	0.500482	0.465424	0.511662	0.43614	0.442226	0.690967	0.655714	0.484048	0.0912715	0.0168086	0.0583317	0.0127807	0.000806658	-0.121777
chr11:Rtn4rl1	1.42694	1.42694	1.42694	1.42694	1.42694	1.42694	1.15431	1.23349	1.38477	1.27844	1.29279	1.35363	1.39723	1.5	1.45049	1.5	1.49137	1.5	1.49737	1.5	1.46924	1.48786	1.43895	1.43355	1.39877	1.36298	1.38748	1.28761	1.37836	1.31323	1.05128	1.07143	0.718676	0.489171	0.302362	0.0672003	0.0567813	-0.09254	-0.33355	-0.464915	-0.553748	-0.585306	-0.763405	-0.590922	-0.652406	-0.718964	-0.884472	-0.855668	-0.802971
chr2:Cd44	1.1724	1.1724	1.1724	1.1724	1.1724	1.1724	1.06152	1.16308	1.16995	1.13502	1.37612	1.47766	1.4395	1.5	1.5	1.5	1.5	1.5	1.5	1.39992	1.24466	1.09931	0.803946	0.657569	0.297684	0.363199	0.509177	0.52819	0.299743	0.10181	0.032894	0.080498	0.155362	0.348399	0.309875	0.575568	0.501521	0.429147	0.43208	0.691752	0.902952	1.20443	1.10623	0.828468	0.539835	0.785275	0.723784	0.644374	0.480817
chr6:Tpra1	0.758703	0.758703	0.758703	0.758703	0.758703	0.758703	0.829035	0.907617	1.03802	1.00569	0.776022	1.0244	1.22844	1.5	1.35215	1.4835	1.46009	1.5	1.48228	1.40095	1.20466	1.30665	1.31401	1.10471	0.886938	0.933672	1.01595	1.12236	0.979546	0.980146	1.23784	1.40874	1.26876	1.1951	1.5	1.5	1.32198	0.970946	0.584184	0.461546	0.382981	-0.0852953	-0.481505	-0.536725	-0.775319	-1.34788	-1.34506	-1.235	-1.12751
chr8:Zfp703	0.942557	0.942557	0.942557	0.942557	0.942557	0.942557	0.931603	0.93515	1.13763	1.36912	1.3101	1.49093	1.36222	1.5	1.5	1.5	1.15946	0.957974	0.851352	0.271127	0.205886	0.288893	0.350236	-0.039588	-0.149464	0.161504	0.361738	0.749228	1.01036	1.21109	1.5	1.5	1.00882	0.635369	0.939789	0.441181	0.0461908	-0.00993395	-0.323481	-0.398251	-0.51792	-0.770713	-1.04584	-0.61769	-0.236332	-0.121941	0.152907	0.225057	0.127178
chr10:Map3k5	0.246171	0.246171	0.246171	0.246171	0.246171	0.246171	0.427366	0.397262	0.445816	0.900584	0.947652	1.20184	1.35223	1.5	1.5	1.5	1.5	1.5	1.5	1.5	1.5	1.5	1.5	1.5	1.09984	1.07021	1.14692	1.01431	1.03322	1.17866	1.15222	1.21643	1.08147	0.972565	0.843696	0.586306	0.532645	-0.0310167	-0.233885	-0.312416	-0.566556	-0.617067	-0.646185	-0.74967	-1.02927	-0.834899	-0.673347	-0.769333	-0.394684
chr6:Mir704	0.733251	0.733251	0.733251	0.733251	0.733251	0.733251	1.21183	1.47152	1.44486	1.29305	1.10479	1.35035	1.30581	1.5	1.18105	1.30867	1.32367	1.06699	1.41216	1.35925	1.5	1.5	1.5	1.5	1.47379	1.4799	1.5	1.5	1.27096	1.07199	0.916226	0.62589	0.738913	0.802012	0.412392	-0.0631847	0.0665968	-0.0596777	0.0545157	0.0500944	-0.278753	-0.293288	-0.584785	-1.17758	-1.40506	-1.42492	-1.1143	-1.36773	-1.32542
chr19:Cfl1	-0.312314	-0.312314	-0.312314	-0.312314	-0.312314	-0.312314	0.013335	0.387908	0.653424	0.324337	0.500993	0.914571	0.918292	1.5	1.5	1.01188	1.24376	0.880797	0.884136	0.619604	0.151624	0.465403	0.00441503	-0.0405102	-0.786515	-0.865203	-0.773712	-0.808306	-0.824729	-0.763422	-0.94539	-0.679809	-1.19662	-0.696625	-0.1003	0.174142	0.30833	0.253379	0.331271	0.573773	0.156255	0.692046	0.40192	0.440775	0.198913	-0.266763	-0.316225	-0.605263	-0.607549
chr16:Filip1l	1.27197	1.27197	1.27197	1.27197	1.27197	1.27197	1.27621	1.25899	1.33737	1.26937	1.15151	1.27127	1.32334	1.47251	1.23491	1.27127	1.30226	1.32475	1.41737	1.41055	1.3909	1.2864	1.14475	1.17119	0.935115	1.21513	1.26608	1.17141	1.0021	0.780003	0.614744	0.508676	0.291818	0.119864	0.0424345	0.182298	0.136515	-0.0554903	-0.44082	-0.470043	-0.451276	-0.489239	-0.423702	-0.0449996	0.21553	0.140238	0.240544	0.128053	0.319738
chr6:Ogg1	1.02206	1.02206	1.02206	1.02206	1.02206	1.02206	1.3857	1.09073	1.31931	1.00525	0.704317	0.960649	1.25821	1.5	1.36612	1.5	1.09811	0.959608	1.10296	0.785326	0.885659	1.33926	1.36927	1.36483	1.41409	1.5	1.48989	1.5	1.5	1.5	1.5	1.5	1.189	1.07246	0.734907	0.646016	0.181646	-0.119354	-0.230868	-0.547643	-0.577126	-0.860687	-0.892071	-0.904724	-0.931416	-0.663555	-0.763409	-0.84028	-0.729864
chr7:Pnkp	0.141485	0.141485	0.141485	0.141485	0.141485	0.141485	0.626666	1.00815	1.31452	1.28708	1.38923	1.27859	1.22435	1.5	1.5	1.5	1.25371	1.5	1.45116	1.48586	1.49635	1.41266	1.31982	1.5	1.5	1.5	1.5	1.5	1.5	1.5	1.48113	1.5	1.01715	1.24357	0.63579	0.167962	0.280759	-0.0341001	-0.132191	-0.458853	-0.964956	-0.818704	-0.603555	-0.362636	-0.588461	-0.322895	-0.397951	-0.853048	-0.591675
chr14:Dpysl2	-0.716174	-0.716174	-0.716174	-0.716174	-0.716174	-0.716174	-0.521143	-0.254624	0.0490033	-0.0307823	0.360262	0.732246	1.35529	1.5	1.5	1.5	1.5	1.5	1.5	1.5	1.5	1.5	1.5	1.34344	1.5	1.5	1.40257	1.29635	1.18354	1.00299	0.864199	0.633316	0.286604	0.362631	0.305888	-0.272867	-0.54725	-0.60149	-0.96755	-1.29308	-1.5	-1.5	-1.5	-1.5	-1.5	-1.5	-1.5	-1.5	-1.5
chr18:Bin1	0.17634	0.17634	0.17634	0.17634	0.17634	0.17634	0.595594	0.698101	0.742982	0.899725	0.637286	1.005	1.28338	1.5	1.46086	1.5	1.5	1.3726	1.34258	1.23331	1.00579	1.33678	1.25393	0.84398	0.920394	1.00223	0.741715	0.353912	0.264884	0.128862	-0.0500269	-0.0179831	-0.11056	0.078122	0.480533	0.585622	0.550451	0.90498	1.20138	1.26259	1.25064	1.38973	1.24393	1.36446	0.87982	0.866966	0.406394	0.343946	-0.0317302
chr9:Fli1	0.854863	0.854863	0.854863	0.854863	0.854863	0.854863	0.967973	1.06256	1.1518	1.1962	1.40541	1.3426	1.35089	1.43816	1.5	1.5	1.5	1.5	1.45197	1.5	1.45326	1.44103	1.4889	1.5	1.5	1.5	1.34451	1.30079	1.2231	1.5	1.37599	1.25229	0.980519	0.801598	0.553694	0.391702	0.224557	0.00582628	-0.189688	-0.387205	-0.778874	-0.826269	-0.804084	-0.754804	-0.613323	-0.639747	-0.583033	-0.603815	-0.425413
chr4:Ldlrap1	1.19537	1.19537	1.19537	1.19537	1.19537	1.19537	1.21799	1.21328	1.42825	1.30463	1.36714	1.43239	1.40074	1.44972	1.5	1.5	1.5	1.5	1.5	1.5	1.5	1.5	1.5	1.5	1.5	1.43764	1.34218	1.37436	1.18465	1.05364	0.822319	0.745795	0.556369	0.491822	0.324848	0.201482	0.0807604	0.05918	-0.11776	-0.187733	-0.115732	-0.0883797	-0.119282	-0.193396	-0.306714	-0.42178	-0.497644	-0.524306	-0.653502
chr14:Rcbtb2	1.16597	1.16597	1.16597	1.16597	1.16597	1.16597	1.1298	1.24553	1.34738	1.4739	1.38374	1.40825	1.37616	1.43463	1.5	1.40995	1.43295	1.46834	1.5	1.48613	1.41421	1.5	1.5	1.40757	1.33822	1.31931	1.29771	1.22531	1.21081	1.29711	1.1301	1.04467	0.787346	0.741249	0.726332	0.571564	0.411726	0.369451	0.159084	0.0589193	-0.202719	-0.154705	-0.168375	-0.13575	-0.137416	-0.308756	-0.285043	-0.295526	-0.41641
chr7:Rgs10	1.29513	1.29513	1.29513	1.29513	1.29513	1.29513	1.24719	1.27671	1.21733	1.23011	1.21018	1.28217	1.36804	1.40927	1.49988	1.39035	1.35266	1.36843	1.36931	1.36313	1.35769	1.21501	1.24207	1.21408	1.22763	1.13286	1.26904	1.21995	1.21504	1.34324	1.20031	1.16845	1.18911	0.947912	0.720151	0.553249	0.498698	0.363913	0.309352	0.205257	-0.0344524	-0.131211	-0.215182	-0.284205	-0.237461	-0.206822	-0.238391	-0.243814	-0.27421
chr19:Dock8	0.642505	0.642505	0.642505	0.642505	0.642505	0.642505	0.847823	1.0578	1.16927	1.18499	1.19844	1.2911	1.32561	1.4296	1.5	1.5	1.5	1.5	1.5	1.5	1.5	1.5	1.5	1.5	1.5	1.5	1.5	1.5	1.44369	1.38039	1.0867	1.03327	0.827877	0.625388	0.297767	0.128021	-0.00452334	-0.0634003	-0.295821	-0.48611	-0.595052	-0.60197	-0.600919	-0.645707	-0.554845	-0.488494	-0.555468	-0.600346	-0.637779
chr6:Arhgap25	0.403923	0.403923	0.403923	0.403923	0.403923	0.403923	0.57376	0.92384	1.06713	1.14316	1.23368	1.26518	1.28036	1.44881	1.5	1.5	1.5	1.5	1.5	1.41699	1.31863	1.5	1.5	1.5	1.5	1.5	1.5	1.5	1.5	1.5	1.5	1.5	1.43813	1.08962	0.71199	0.442671	0.00636283	-0.104663	-0.420953	-0.639038	-0.713455	-0.795898	-0.917657	-1.03295	-1.00718	-1.07987	-1.06636	-0.894012	-0.919904
chr17:Olfr111	0.661599	0.661599	0.661599	0.661599	0.661599	0.661599	0.448385	0.441935	0.921978	0.931525	0.951511	1.02366	1.18094	1.47265	1.5	1.5	1.5	1.5	1.5	1.5	1.5	1.5	1.5	1.5	1.5	1.5	1.5	1.43531	1.41938	1.35301	1.11733	0.946967	0.852902	0.747636	0.383837	0.201348	-0.0800411	-0.253887	-0.499358	-0.743927	-0.958616	-1.10052	-1.11545	-1.29356	-1.32801	-1.45021	-1.3691	-1.10171	-0.928838
chr1:Rgs2	1.12564	1.12564	1.12564	1.12564	1.12564	1.12564	1.01591	0.952618	0.896092	0.933966	1.2745	1.11223	1.32024	1.45447	1.5	1.39834	1.21723	1.30603	1.34737	1.5	1.28705	1.22461	1.39677	1.05587	1.11437	1.05094	1.31012	1.49021	1.35316	1.36891	1.31054	1.32104	1.18415	0.993726	1.03863	0.671963	0.398168	0.0654981	-0.330388	-0.282449	-0.418967	-0.519363	-0.364869	-0.49719	-0.650711	-0.668153	-0.463972	-0.340458	-0.418579
chr17:Fbxl17	0.586435	0.586435	0.586435	0.586435	0.586435	0.586435	0.782541	0.771885	0.785466	0.699723	0.821477	0.832066	0.996458	1.02545	1.12131	1.0419	1.06811	0.858073	0.887215	0.859971	0.840141	0.79693	0.8911	0.867303	0.766229	0.718747	0.728437	0.738571	0.663726	0.772273	0.56271	0.360241	0.169697	-0.0556068	-0.411069	-0.617568	-0.85583	-1.16093	-1.5	-1.5	-1.5	-1.5	-1.5	-1.5	-1.5	-1.5	-1.5	-1.5	-1.5
chr19:Ndufs8	0.184409	0.184409	0.184409	0.184409	0.184409	0.184409	0.181071	0.318185	0.307926	0.254795	0.798446	0.994866	1.04258	1.31283	1.5	1.5	1.5	1.5	1.5	1.5	1.5	1.5	1.5	1.5	1.5	1.45792	1.5	1.5	1.5	1.5	1.5	1.36738	1.16223	0.988329	0.942442	0.782738	0.660402	0.439506	0.0868775	-0.34126	-0.527758	-0.717963	-0.695698	-0.807778	-0.923573	-1.16658	-1.17296	-1.31387	-1.20018
chr17:Fkbpl	0.617868	0.617868	0.617868	0.617868	0.617868	0.617868	0.843173	0.804507	0.882935	1.05269	1.08932	1.33778	1.30458	1.27076	1.5	1.5	1.5	1.5	1.5	1.5	1.5	1.5	1.24173	1.39523	1.22125	1.37665	1.45371	0.843505	0.804983	0.99649	0.839188	0.867362	0.672083	0.688041	0.357534	0.257608	-0.243365	-0.512102	-0.440866	-0.77461	-1.10582	-1.25944	-1.5	-1.41077	-1.20862	-1.03188	-1.00752	-0.813582	-1.00764
chr14:Arl11	0.391275	0.391275	0.391275	0.391275	0.391275	0.391275	0.386286	0.617403	0.89858	1.12974	1.3504	1.2765	1.48423	1.48303	1.5	1.46059	1.5	1.5	1.5	1.40344	1.33739	1.41699	1.5	1.5	1.5	1.5	1.5	1.5	1.5	1.5	1.47491	1.21905	1.01334	0.723833	0.489386	0.302764	-0.0824941	-0.0847039	-0.192136	-0.308439	-0.183498	-0.192878	-0.0151958	-0.0729292	-0.237517	-0.315079	-0.378181	-0.320746	-0.408562
chr1:Glul	0.946852	0.946852	0.946852	0.946852	0.946852	0.946852	0.791026	0.744779	1.04678	0.887349	0.926985	1.29343	1.22247	1.40193	1.5	1.5	1.5	1.5	1.5	1.5	1.5	1.5	1.3335	1.39917	1.40104	1.25447	1.38453	1.5	1.5	1.5	1.5	1.45997	1.23247	1.07232	0.812592	0.498854	0.491789	0.166591	0.00682047	-0.379345	-0.66223	-0.868786	-1.04861	-1.12614	-1.26192	-1.38025	-1.38871	-1.45094	-1.31402
chr18:Tnfaip8	1.25041	1.25041	1.25041	1.25041	1.25041	1.25041	1.28412	1.19101	1.26003	1.38879	1.40079	1.27058	1.22474	1.27624	1.43579	1.41276	1.35545	1.03795	1.29503	1.3992	1.41906	1.43109	1.36269	1.4083	1.3397	1.34765	1.12669	1.0781	1.12911	0.858624	0.51811	0.389166	0.330574	0.358232	0.16721	-0.182009	-0.0811366	-0.107824	-0.274969	-0.324667	-0.28273	-0.0851482	-0.24336	-0.330998	-0.236248	-0.0294112	0.147075	0.0481088	0.0283366
chr11:Gm11747	1.07687	1.07687	1.07687	1.07687	1.07687	1.07687	1.1753	1.16185	1.42714	1.27994	1.21159	1.21788	1.32643	1.32501	1.5	1.5	1.5	1.5	1.5	1.5	1.5	1.5	1.5	1.5	1.5	1.25249	1.07523	1.23756	1.08155	1.13296	1.09221	1.01375	0.70557	0.620708	0.412582	0.254835	0.188645	0.16521	-0.181235	-0.27667	-0.452791	-0.497795	-0.641612	-0.579194	-0.708157	-0.726572	-0.602584	-0.641406	-0.72555
chr6:2610001J05Rik	0.818604	0.818604	0.818604	0.818604	0.818604	0.818604	0.496427	0.651386	0.778785	1.00849	0.693189	0.884264	1.29987	1.49059	1.5	1.5	1.5	1.5	1.5	1.5	1.5	1.5	1.5	1.4741	1.28143	1.06511	1.20149	1.12648	1.12799	0.62506	0.564973	0.654328	0.41433	-0.0319827	-0.00175737	-0.148533	-0.498534	-0.967571	-1.14507	-1.35876	-1.5	-1.5	-1.5	-1.5	-1.5	-1.5	-1.5	-1.5	-0.96016
chr2:Rin2	0.37291	0.37291	0.37291	0.37291	0.37291	0.37291	0.299786	0.528982	0.636125	0.833613	0.882653	1.33731	1.3705	1.42928	1.5	1.4442	1.5	1.5	1.5	1.5	1.5	1.5	1.47515	1.33727	1.32704	1.43687	1.5	1.5	1.5	1.5	1.40851	1.14178	0.877908	0.659889	0.35431	0.0551655	-0.22469	-0.388895	-0.650522	-0.925899	-1.14011	-1.08391	-1.18595	-1.2113	-1.24581	-0.909495	-0.955005	-1.06744	-1.18835
chr7:Rps17	1.03024	1.03024	1.03024	1.03024	1.03024	1.03024	1.15664	1.02113	0.947678	1.08675	1.12196	1.13026	1.12871	1.23124	1.5	1.5	1.2936	1.5	1.49572	1.25313	1.17926	1.16597	0.866078	0.976019	0.731608	0.578884	0.756156	0.723787	0.362986	0.651756	0.538248	0.318538	0.118732	-0.020992	-0.312322	-0.415664	-0.713945	-0.821517	-1.10001	-1.33913	-1.5	-1.5	-1.5	-1.5	-1.5	-1.5	-1.5	-1.5	-1.5
chr8:Myo9b	0.742964	0.742964	0.742964	0.742964	0.742964	0.742964	0.744025	1.04529	1.231	1.27463	1.37718	1.49628	1.48959	1.48969	1.5	1.43531	1.24438	1.18549	1.02619	1.16113	1.27906	1.47445	1.35274	1.41856	1.44707	1.5	1.5	1.5	1.5	1.5	1.5	1.45386	1.18363	1.06521	0.970931	0.784069	0.439933	0.280879	0.0628581	-0.188029	-0.69362	-0.783091	-0.683004	-0.784396	-0.803018	-0.875182	-0.887892	-0.790662	-0.747933
chr10:Poc1b	0.546476	0.546476	0.546476	0.546476	0.546476	0.546476	0.596751	0.783883	0.923154	1.059	1.14755	1.01564	1.04644	1.3343	1.5	1.46157	1.391	1.26028	1.10509	1.25168	1.14542	1.15631	1.26931	1.23618	1.42268	1.41749	1.40569	1.5	1.5	1.5	1.36789	1.31642	1.14229	0.997875	0.916394	0.574786	0.430421	0.260823	0.0248206	-0.0835583	-0.115324	-0.07287	0.0847138	0.135014	0.0838195	-0.0212102	0.00486498	0.0156018	-0.0106893
chr15:Gpd1	1.42282	1.42282	1.42282	1.42282	1.42282	1.42282	1.36392	1.16917	1.11101	0.918157	1.01211	1.18297	1.37577	1.18708	1.5	1.5	1.5	1.20668	1.13109	0.952892	1.06359	0.928872	0.853834	0.768691	0.908156	0.724204	0.731815	0.945441	1.32363	1.5	1.5	1.5	1.5	1.36306	1.13548	0.711294	0.127575	-0.132694	-0.57722	-1.12079	-1.47397	-1.49693	-1.5	-1.5	-1.5	-1.5	-1.5	-1.0382	-1.1308
chr7:Akap13	0.947933	0.947933	0.947933	0.947933	0.947933	0.947933	0.859085	1.18983	1.12329	1.22641	1.02925	1.14638	1.29827	1.49917	1.5	1.31618	1.5	1.5	1.47761	1.48142	1.35123	1.46889	1.17258	1.26221	0.906587	0.504936	0.670348	0.370954	0.261668	0.181269	0.178245	0.262527	0.146283	0.121722	0.0137617	0.0596904	0.262296	0.271881	0.243508	0.075172	-0.0670861	-0.18009	-0.300868	-0.17217	-0.0855194	-0.22793	-0.163362	-0.316983	-0.267222
chr1:Snord82	0.888072	0.888072	0.888072	0.888072	0.888072	0.888072	0.618313	0.452436	0.736169	0.325665	0.589134	1.0644	0.949791	1.17632	1.5	1.5	1.36205	1.39843	1.17066	0.613449	0.772691	0.493924	-0.258433	-0.0936308	0.260574	-0.204297	-0.521766	-0.337793	-0.274795	-0.0253474	0.452631	0.31605	0.539318	0.514354	0.599775	0.507657	0.461379	0.746206	0.642356	0.874544	0.564558	0.673396	0.923435	1.01596	1.23611	1.37883	0.917585	0.638599	0.451389
chr10:Irak3	1.20515	1.20515	1.20515	1.20515	1.20515	1.20515	1.16121	1.3301	1.1435	1.04448	1.10034	1.04839	1.1362	1.22538	1.5	1.5	1.47095	1.37661	1.17234	1.24707	1.29662	1.25697	1.19453	1.08762	1.21969	1.04166	1.06481	1.10121	1.16743	1.40807	1.35852	1.29962	1.1536	1.09918	0.947004	0.704574	0.402371	0.203249	-0.0421436	-0.0987066	-0.363915	-0.508988	-0.561863	-0.591532	-0.667406	-0.602631	-0.578566	-0.367776	-0.328041
chr8:B430010I23Rik	0.768324	0.768324	0.768324	0.768324	0.768324	0.768324	0.736004	0.767952	0.813311	1.00864	0.666521	1.14187	1.24985	1.40154	1.5	1.29448	1.1216	1.17413	1.27379	1.40844	1.32387	1.32543	1.2647	1.30462	1.4243	1.5	1.5	1.5	1.5	1.5	1.5	1.5	1.4324	0.922502	0.782092	0.540536	0.333674	-0.113751	-0.494794	-0.682228	-1.2653	-1.26521	-1.24432	-0.958185	-0.638832	-0.736182	-0.972572	-0.869465	-0.770058
chr19:Marveld1	1.13175	1.13175	1.13175	1.13175	1.13175	1.13175	1.07344	0.688835	0.835137	0.813769	1.32185	1.3253	1.35975	1.42412	1.5	1.5	1.5	1.5	1.5	1.48607	1.39989	0.949698	0.860425	0.931998	0.731189	0.437505	0.786306	0.662543	0.933038	1.01967	1.02489	1.01772	1.03533	1.28582	1.06006	1.08701	1.09544	0.784587	0.444292	0.1164	-0.0407657	-0.235655	-0.358536	-0.577169	-0.682129	-0.526728	-0.567972	-0.673768	-0.730409
chr19:Ehbp1l1	1.01595	1.01595	1.01595	1.01595	1.01595	1.01595	0.373333	0.761107	1.03392	0.612728	0.368214	1.27477	1.0416	1.33192	1.5	1.5	1.5	1.5	1.5	1.5	1.5	1.5	1.08946	1.01916	0.774087	0.466638	0.502653	0.455596	0.16336	-0.0777015	-0.455837	-0.746512	-1.08342	-0.748136	-0.423334	-0.631654	-0.93189	-1.05919	-0.919143	-0.835617	-0.843491	-0.857751	-0.608459	-0.654209	-1.03679	-1.31052	-1.22992	-0.73602	-0.914826
chr10:Galnt4	0.635644	0.635644	0.635644	0.635644	0.635644	0.635644	0.748033	0.903031	0.853696	1.17968	1.11755	0.976457	0.973016	1.24347	1.4629	1.08102	1.11225	0.829628	0.583427	0.71502	0.568092	0.356044	0.45334	0.337072	0.539113	0.413551	0.446122	0.763393	0.663912	0.666306	0.480376	0.421702	0.625997	0.679029	0.619425	0.271091	0.386959	0.272641	0.0824844	0.112488	0.202716	0.393494	0.567333	0.453577	0.309781	0.463074	0.588091	0.483738	0.645024
chr16:Itgb5	0.908561	0.908561	0.908561	0.908561	0.908561	0.908561	0.969501	0.891509	0.981819	1.08724	1.24954	1.2239	1.31751	1.42307	1.42006	1.5	1.5	1.5	1.5	1.5	1.5	1.5	1.5	1.5	1.5	1.5	1.5	1.45971	1.41417	1.34635	1.29803	1.13669	0.923187	0.773021	0.616463	0.345783	0.21685	0.0139255	-0.125416	-0.35431	-0.549255	-0.660048	-0.658267	-0.675654	-0.759565	-0.756298	-0.664598	-0.659436	-0.67292
chr11:Mir7115	-0.0255779	-0.0255779	-0.0255779	-0.0255779	-0.0255779	-0.0255779	-0.132382	-0.00471239	0.199688	0.293479	0.507557	0.700692	1.00964	1.20741	1.45955	1.5	1.5	1.5	1.5	1.5	1.5	1.5	1.5	1.5	1.5	1.5	1.5	1.39605	1.45542	1.5	1.5	1.5	1.28038	0.830443	0.480815	0.304592	0.193112	0.104448	-0.000868538	-0.222735	-0.772978	-0.806614	-0.846828	-0.746163	-0.573014	-0.454905	-0.497819	-0.731083	-0.681533
chr12:Mir1938	0.999884	0.999884	0.999884	0.999884	0.999884	0.999884	0.71024	0.896666	0.923831	0.559321	0.768965	0.837635	1.31492	1.33607	1.26992	1.5	1.5	1.5	1.45437	1.25904	1.23706	1.41547	1.27775	0.485937	0.363438	0.149614	-0.0680203	-0.314527	-0.397025	-0.377735	-0.173979	0.32908	0.237178	0.290307	0.492891	0.400178	0.427254	0.488095	0.895125	1.11573	0.994742	0.781927	0.614558	0.349081	0.470517	0.305869	0.27201	0.514356	0.225566
chr10:Vsir	0.861421	0.861421	0.861421	0.861421	0.861421	0.861421	0.803194	1.01041	1.13766	1.22378	1.37873	1.33059	1.35479	1.3472	1.36629	1.5	1.5	1.5	1.5	1.5	1.5	1.5	1.5	1.5	1.5	1.5	1.5	1.5	1.5	1.5	1.35487	1.12002	0.998248	0.577061	0.397952	0.250781	0.216437	0.0240895	-0.331516	-0.513419	-0.740911	-0.845258	-0.527599	-0.495089	-0.418036	-0.476143	-0.501161	-0.653065	-0.733244
chr15:Syngr1	0.963971	0.963971	0.963971	0.963971	0.963971	0.963971	1.01795	1.12685	1.11868	1.29681	1.19658	1.25898	1.34936	1.35558	1.25658	1.5	1.42281	1.48248	1.5	1.5	1.5	1.5	1.5	1.5	1.5	1.5	1.46684	1.4786	1.42389	1.41924	1.38094	1.11292	0.877356	0.646771	0.506527	0.369139	0.234552	0.133305	-0.0255205	-0.149133	-0.379077	-0.499795	-0.548841	-0.548141	-0.56279	-0.678119	-0.795475	-0.872607	-1.0205
chr11:Ccl9	1.39485	1.39485	1.39485	1.39485	1.39485	1.39485	1.41877	1.38022	1.38613	1.23998	1.16156	1.29257	1.33647	1.22661	1.33017	1.5	1.5	1.5	1.5	1.5	1.5	1.5	1.5	1.5	1.5	1.5	1.25808	1.22843	0.988426	0.760351	0.486683	0.370964	0.138928	0.0933727	0.0403204	-0.0492161	-0.345399	-0.24803	-0.251077	-0.0851344	-0.198735	-0.208785	-0.151236	-0.0683092	-0.163413	-0.146763	-0.341125	-0.37277	-0.284104
chrX:F630028O10Rik	1.01264	1.01264	1.01264	1.01264	1.01264	1.01264	1.13651	1.16124	1.35486	1.34118	1.35855	1.49028	1.48944	1.41325	1.39341	1.5	1.5	1.40999	1.14445	1.03621	1.26317	1.37114	1.32942	1.5	1.5	1.5	1.5	1.34047	1.4421	1.5	1.29953	1.03862	0.917436	0.679171	0.506064	0.0522742	-0.176058	-0.18786	-0.185667	-0.3029	-0.472518	-0.451674	-0.450861	-0.436764	-0.286886	-0.262576	-0.167058	-0.165139	-0.236832
chr8:Ier2	-0.316084	-0.316084	-0.316084	-0.316084	-0.316084	-0.316084	0.0295186	0.249087	0.653413	0.814048	0.798211	0.94936	0.545444	0.797259	1.32644	1.5	1.5	1.5	1.5	1.5	1.5	1.5	1.5	1.5	1.5	1.5	1.13293	1.03517	0.944189	1.07639	1.22251	0.700948	0.365582	-0.0844431	-0.152339	-0.246486	-0.353643	-0.424262	-0.630154	-0.997704	-1.06056	-1.5	-1.20463	-1.16604	-1.00875	-1.18151	-1.0875	-1.16747	-0.526724
chr13:2610307P16Rik	0.919477	0.919477	0.919477	0.919477	0.919477	0.919477	0.924793	1.08293	1.27429	1.21482	1.15124	1.28101	1.23731	1.46077	1.46407	1.5	1.5	1.5	1.5	1.5	1.5	1.5	1.5	1.5	1.47112	1.48068	1.47729	1.34117	1.24715	1.14052	0.869269	0.786541	0.675555	0.398916	0.176664	0.0174985	-0.26032	-0.788186	-0.98186	-1.13416	-1.42338	-1.41485	-1.5	-1.5	-1.49712	-1.4272	-1.43544	-1.37327	-1.21525
chr13:Adarb2	1.13009	1.13009	1.13009	1.13009	1.13009	1.13009	1.30397	1.30575	1.2642	1.27008	1.45447	1.44439	1.47324	1.37186	1.46271	1.5	1.48515	1.5	1.5	1.5	1.5	1.5	1.5	1.44937	1.5	1.5	1.4697	1.5	1.48454	1.43593	1.05251	0.835497	0.692555	0.489031	0.354714	0.13481	-0.156418	-0.355036	-0.575377	-0.770445	-0.982466	-0.95365	-0.946679	-0.922949	-0.83753	-0.85854	-0.771668	-0.767418	-0.843577
chr8:Ocel1	1.34806	1.34806	1.34806	1.34806	1.34806	1.34806	0.924564	1.06817	0.793825	0.574625	0.854738	0.900675	1.00612	1.24806	1.28221	1.5	1.5	1.5	1.5	1.34313	1.38054	1.08309	0.864221	0.533944	0.271337	0.685956	0.763086	1.25172	1.5	1.5	1.5	1.38054	1.47653	1.43847	1.45506	1.41786	0.903647	0.681358	0.153495	-0.0534066	-0.312304	-0.332141	-0.479287	-0.735538	-0.579456	-0.609863	-0.738506	-0.832218	-1.09548
chr19:Tcirg1	0.0188269	0.0188269	0.0188269	0.0188269	0.0188269	0.0188269	-0.070904	0.00636368	-0.00111002	-0.0569072	0.485048	0.841626	0.771697	1.13655	1.28438	1.5	1.5	1.5	1.5	1.5	1.5	1.5	1.5	1.5	1.22385	1.21515	1.06548	1.17924	1.18826	1.21873	1.33706	1.20845	0.982068	0.842671	0.78493	0.853119	0.887051	0.882572	0.607355	0.453212	0.264082	0.0500806	-0.16949	-0.0344735	-0.183411	-0.136217	-0.190385	-0.404567	-0.420978
chr8:Inpp4b	0.594586	0.594586	0.594586	0.594586	0.594586	0.594586	0.888283	0.956221	1.17009	0.939381	0.967412	0.93825	0.933471	1.12857	1.3396	1.47115	1.38122	1.24187	1.20308	0.954807	1.038	0.941158	1.04092	1.22157	1.0289	0.779562	0.7626	0.821901	0.95653	0.997803	1.13015	0.92913	0.759992	0.408352	0.195013	-0.0961704	-0.536768	-0.926789	-1.27318	-1.5	-1.5	-1.5	-1.5	-1.5	-1.5	-1.5	-1.5	-1.5	-1.5
chr3:Adgrl2	0.292408	0.292408	0.292408	0.292408	0.292408	0.292408	0.570618	0.812726	0.845054	0.944969	1.20714	1.32363	1.32872	1.32388	1.35153	1.39981	1.35644	1.22719	1.2246	1.28741	1.26129	1.22984	1.17717	1.12789	1.16023	1.17169	1.16582	1.07823	1.10435	0.916878	0.898976	0.82687	0.628457	0.33058	0.12398	-0.228317	-0.59495	-0.975591	-1.18601	-1.5	-1.5	-1.5	-1.5	-1.5	-1.5	-1.5	-1.5	-1.5	-1.5
chr11:Arrb2	0.0412494	0.0412494	0.0412494	0.0412494	0.0412494	0.0412494	-0.0311383	0.125532	0.32816	0.42062	0.619728	0.745623	1.0637	1.24467	1.484	1.5	1.5	1.5	1.5	1.5	1.5	1.5	1.5	1.5	1.5	1.5	1.5	1.37563	1.49534	1.5	1.5	1.5	1.39096	0.889241	0.597958	0.460332	0.340794	0.231652	0.103011	-0.157366	-0.75458	-0.802209	-0.847767	-0.723432	-0.561956	-0.550742	-0.561304	-0.781495	-0.714822
chr15:Mir33	0.430098	0.430098	0.430098	0.430098	0.430098	0.430098	0.738717	0.581554	0.572019	0.581182	0.765937	1.13721	1.35039	1.3239	1.32519	1.5	1.5	1.5	1.5	1.5	1.5	1.5	1.5	1.5	1.5	1.5	1.5	1.3674	1.0122	0.844335	0.945228	0.996292	0.443008	-0.416433	-0.213859	0.0189584	-0.287528	-0.695731	-0.352396	-0.454016	-0.463973	-0.652141	-0.899218	-0.471113	-0.358896	-0.841978	-1.0445	-1.14309	-1.02463
chr7:Igsf6	0.827024	0.827024	0.827024	0.827024	0.827024	0.827024	0.807077	0.939322	1.25468	1.48786	1.35234	1.10517	1.31777	1.31741	1.49019	1.5	1.5	1.5	1.44681	1.11177	0.785508	0.857799	1.06146	1.096	1.06199	1.04091	0.973147	1.10826	1.11355	1.1796	1.40822	1.42244	1.44791	1.11795	0.982312	0.798653	0.56715	0.517012	0.0179004	-0.186409	-0.489377	-0.545908	-0.368611	-0.405718	-0.192061	-0.16477	0.0139782	0.310886	0.161191
chr3:Nbea	0.853642	0.853642	0.853642	0.853642	0.853642	0.853642	0.897658	1.02624	1.0491	1.19391	1.20145	1.2335	1.35715	1.40548	1.40068	1.5	1.5	1.5	1.5	1.5	1.5	1.5	1.5	1.5	1.5	1.5	1.42334	1.37017	1.21401	1.23109	0.887203	0.694322	0.459901	0.255983	-0.0261384	-0.175123	-0.328865	-0.571483	-0.466139	-0.692152	-0.99056	-0.975075	-1.02274	-1.07043	-1.03	-1.00052	-0.977818	-0.974897	-0.637157
chr5:Aldh2	0.150878	0.150878	0.150878	0.150878	0.150878	0.150878	0.0768719	0.192114	0.494674	0.722396	0.799349	1.01762	0.821871	0.902012	1.13396	1.5	1.5	1.5	1.5	1.5	1.5	1.5	1.5	1.5	1.5	1.5	1.5	1.5	1.5	1.5	1.22732	0.975903	0.888396	0.590892	0.373339	0.000377317	-0.275635	-0.642247	-0.755706	-0.917056	-1.05142	-1.12159	-1.02906	-1.20328	-1.15921	-1.01861	-1.01408	-0.93643	-0.909901
chr9:4933433G08Rik	1.12875	1.12875	1.12875	1.12875	1.12875	1.12875	1.07559	1.01485	1.0865	1.29264	1.25241	0.989473	0.949391	1.14223	1.19099	1.5	1.5	1.5	1.47119	1.26333	1.08154	1.18813	1.06761	1.12184	1.20166	1.20529	1.08262	1.11311	0.833192	0.887174	0.955323	0.920423	0.747543	0.859111	0.603372	0.398933	0.400739	0.396187	0.390323	0.351363	0.431645	0.541298	0.412862	0.397696	0.26931	0.261265	0.18668	-0.00145042	-0.00523109
chr2:Cst3	0.969017	0.969017	0.969017	0.969017	0.969017	0.969017	0.750546	0.455832	0.746276	0.497668	0.941116	0.732206	0.835904	0.750566	1.03847	1.5	1.36783	1.23815	1.34731	0.835941	0.598466	0.158301	0.0497895	-0.0600185	-0.0859251	-0.178114	-0.93661	-0.862005	-1.12583	-1.47677	-0.826941	-0.518639	0.0855141	0.519957	0.393118	0.662292	0.496149	0.947309	0.885546	1.08314	1.10061	0.540859	0.781776	0.572149	0.798265	1.23875	1.06325	1.39127	1.41747
chr8:Hgsnat	0.335858	0.335858	0.335858	0.335858	0.335858	0.335858	0.571213	0.640504	0.759977	0.684869	0.944265	1.15826	1.12567	1.22398	1.16488	1.5	1.44564	1.46009	1.45579	1.2739	1.37281	1.45685	1.5	1.5	1.5	1.5	1.5	1.5	1.5	1.5	1.5	1.5	1.5	1.3641	0.989076	0.692012	0.439051	0.193602	-0.109619	-0.353909	-0.481378	-0.514066	-0.507387	-0.374033	-0.389778	-0.385048	-0.294438	-0.358853	-0.399097
chr10:Lrp1	1.22656	1.22656	1.22656	1.22656	1.22656	1.22656	1.25645	1.23135	1.29875	1.32341	1.36586	1.43296	1.39499	1.43454	1.47163	1.41985	1.5	1.5	1.5	1.5	1.5	1.45475	1.48274	1.5	1.5	1.42996	1.41884	1.37365	1.32672	1.21139	1.05834	0.906049	0.758204	0.580424	0.461567	0.263128	0.183832	0.0266123	-0.155329	-0.238926	-0.337655	-0.332471	-0.280109	-0.256047	-0.303837	-0.386743	-0.389934	-0.456954	-0.464585
chr3:Rap2b	0.846052	0.846052	0.846052	0.846052	0.846052	0.846052	0.874641	0.928097	0.948577	0.942477	0.835812	1.06096	1.042	1.06099	1.2076	1.20763	1.35741	1.24413	1.2098	1.201	1.06695	1.13203	1.11597	1.11898	1.13466	1.06366	0.834295	0.752061	0.79645	0.766429	0.82686	0.984375	0.880576	0.766211	0.701796	0.680133	0.702752	0.708756	0.678944	0.72209	0.702833	0.800942	0.697901	0.654453	0.609983	0.575542	0.553291	0.519695	0.441582
chr7:C5ar1	0.87305	0.87305	0.87305	0.87305	0.87305	0.87305	1.06567	1.15546	1.21462	1.23468	1.37531	1.29547	1.37054	1.43938	1.28646	1.45156	1.5	1.5	1.5	1.5	1.5	1.5	1.5	1.5	1.5	1.5	1.5	1.5	1.49793	1.32947	1.07262	0.864607	0.675844	0.629779	0.330523	0.193253	0.134648	-0.114877	-0.28145	-0.330511	-0.450773	-0.496929	-0.482069	-0.427915	-0.518635	-0.469008	-0.486551	-0.568608	-0.524764
chr12:Rhob	0.765214	0.765214	0.765214	0.765214	0.765214	0.765214	0.900363	1.06933	1.11436	1.13148	1.01601	0.92712	0.788785	0.816054	1.16174	1.28042	1.5	1.5	1.5	1.5	1.5	1.5	1.5	1.5	1.5	1.5	1.5	1.5	1.5	1.5	1.43071	1.22013	1.03328	0.768063	0.514293	0.173361	-0.0790338	-0.203033	-0.447156	-0.676992	-0.946391	-1.03581	-1.00614	-0.886091	-0.908318	-0.910099	-0.837188	-0.759768	-0.562164
chr7:Ftl1	1.10142	1.10142	1.10142	1.10142	1.10142	1.10142	0.925803	0.713473	0.636585	0.473187	0.695967	0.650855	0.815133	1.17379	1.23149	1.42144	1.5	1.5	1.5	1.5	1.5	1.5	1.5	1.5	1.5	1.5	1.5	1.5	1.48448	1.5	1.26409	0.969541	0.584766	0.345749	0.25612	0.0358603	-0.318196	-0.349845	-0.385509	-0.450902	-0.711258	-0.789203	-0.64046	-0.68433	-0.542688	-0.818115	-1.09701	-0.887134	-1.03915
chr12:Irf2bpl	1.11073	1.11073	1.11073	1.11073	1.11073	1.11073	1.13135	0.948929	0.786341	0.741257	0.697631	0.720142	0.773204	0.793482	0.979177	1.04725	1.14891	0.972882	1.06995	1.08933	1.09962	1.10364	0.902064	0.944028	0.799006	0.795067	0.693485	0.517966	0.390765	0.128956	0.289016	0.201647	0.189721	0.45312	0.464543	0.500075	0.40728	0.620081	0.613137	0.577413	0.733803	0.569095	0.794329	0.888565	0.684369	0.688543	0.686134	0.735685	0.585518
chr1:Mir8114	1.09136	1.09136	1.09136	1.09136	1.09136	1.09136	0.854622	0.81166	1.13748	0.973109	1.08129	1.36432	1.07251	1.18464	1.33526	1.28233	1.5	1.5	1.5	1.38078	1.5	1.32147	1.12494	1.26078	1.26812	1.05019	1.21922	1.33635	1.46741	1.32487	1.42635	1.33143	1.23491	1.18172	0.905328	0.665944	0.675462	0.210886	-0.0243495	-0.500413	-0.781581	-1.14886	-1.33905	-1.5	-1.5	-1.5	-1.5	-1.5	-1.5
chr15:Asap1	1.22797	1.22797	1.22797	1.22797	1.22797	1.22797	1.21435	1.3433	1.1869	1.23368	1.28287	1.27443	1.28573	1.24179	1.38806	1.31735	1.5	1.5	1.48633	1.47323	1.42867	1.35666	1.28429	1.0939	1.03797	1.07601	1.23327	1.09632	1.25562	1.29511	1.24261	1.05971	0.933299	0.715433	0.569051	0.336484	-0.0257048	-0.348272	-0.409599	-0.700015	-0.936648	-1.09558	-1.18281	-1.28577	-1.17348	-1.02033	-0.86056	-0.743172	-0.505081
chr9:Smad3	1.03199	1.03199	1.03199	1.03199	1.03199	1.03199	1.15164	1.20235	1.35219	1.3369	1.37157	1.40733	1.4743	1.39447	1.41639	1.48227	1.5	1.5	1.5	1.44885	1.44375	1.44803	1.5	1.4015	1.49759	1.5	1.45828	1.4997	1.41399	1.36952	1.2947	1.24724	1.18831	0.803672	0.722158	0.460836	0.226585	0.0754769	-0.221147	-0.163224	-0.379618	-0.377524	-0.421356	-0.480104	-0.461884	-0.567844	-0.643455	-0.691877	-0.772285
chr11:Xylt2	0.686117	0.686117	0.686117	0.686117	0.686117	0.686117	0.870264	0.993894	1.07317	1.08708	1.17363	1.22476	1.23903	1.29935	1.28963	1.38203	1.5	1.5	1.5	1.5	1.5	1.5	1.5	1.5	1.5	1.5	1.5	1.5	1.5	1.5	1.5	1.23815	1.15899	0.80223	0.716817	0.560583	0.479329	0.256334	0.0201826	-0.237374	-0.498867	-0.528247	-0.479265	-0.540494	-0.507272	-0.504211	-0.548149	-0.680199	-0.66074
chr10:Man1a	0.548514	0.548514	0.548514	0.548514	0.548514	0.548514	0.603587	0.585613	0.697215	0.650557	0.797399	0.851817	1.22237	1.25322	1.34568	1.34529	1.5	1.5	1.5	1.5	1.5	1.5	1.5	1.5	1.5	1.5	1.5	1.5	1.40053	1.11029	0.883105	0.770636	0.586242	0.329673	0.101861	-0.204988	-0.547615	-0.865461	-1.21082	-1.32738	-1.48932	-1.5	-1.5	-1.5	-1.5	-1.5	-1.33933	-1.13038	-0.970487
chr11:Mmd	1.20497	1.20497	1.20497	1.20497	1.20497	1.20497	1.19712	1.16655	1.32585	1.2547	1.06102	1.23483	1.36694	1.28888	1.37188	1.37988	1.5	1.35685	1.29212	1.12803	1.22189	1.06501	0.946514	0.754902	0.873665	0.788819	0.677687	0.556531	0.664384	0.658447	0.648654	0.547619	0.720634	0.798503	0.725548	0.575293	0.513764	0.665555	0.676439	0.521285	0.451219	0.465673	0.496332	0.298578	0.190195	0.266701	0.337303	0.300924	0.123532
chr11:Kansl1	0.427703	0.427703	0.427703	0.427703	0.427703	0.427703	0.631046	0.680585	0.793522	0.886959	0.867355	1.0904	1.29486	1.31745	1.22403	1.4981	1.5	1.46932	1.5	1.5	1.5	1.5	1.5	1.5	1.5	1.5	1.5	1.5	1.5	1.5	1.47884	1.5	1.5	1.12029	0.911429	0.510631	0.282467	-0.0392825	-0.31083	-0.605837	-0.906829	-0.742076	-1.01005	-1.0748	-1.0071	-0.891997	-0.860035	-0.763008	-0.663219
chr8:Lrrc25	0.0828279	0.0828279	0.0828279	0.0828279	0.0828279	0.0828279	0.503022	0.381247	0.210072	0.649164	0.865996	0.908688	0.956514	1.29023	1.31896	1.3306	1.5	1.5	1.5	1.5	1.5	1.5	1.5	1.5	1.5	1.5	1.5	1.5	1.20432	1.44065	1.17169	1.29072	0.911811	0.796892	0.536897	0.134156	0.0857265	0.101826	-0.491913	-0.455346	-0.628175	-0.587771	-0.652394	-0.595455	-0.786708	-1.10138	-0.817076	-0.800632	-0.815934
chr5:Snx8	0.57326	0.57326	0.57326	0.57326	0.57326	0.57326	1.00996	1.17056	1.16014	1.10697	1.04581	1.03864	1.1633	1.30585	1.35972	1.48382	1.5	1.5	1.25804	1.31099	1.34865	1.5	1.5	1.5	1.5	1.5	1.5	1.49017	1.47649	1.5	1.40148	1.22003	1.00721	0.733468	0.585862	0.394942	0.338795	0.22	0.236273	0.00720663	-0.0579054	-0.110421	0.0139805	-0.164528	-0.110396	-0.237932	-0.215299	-0.286613	-0.415258
chr9:Poc1a	0.435135	0.435135	0.435135	0.435135	0.435135	0.435135	0.564326	0.737373	0.818216	1.03783	1.18803	1.27607	1.39062	1.37002	1.40826	1.47684	1.5	1.5	1.5	1.39265	1.34892	1.44092	1.5	1.5	1.5	1.5	1.5	1.5	1.3589	1.33298	1.14188	0.875104	0.815134	0.46371	0.334887	0.258868	0.13887	0.124472	0.156243	0.336197	0.252113	0.303335	0.409727	0.190691	0.226241	0.329152	0.301472	0.275539	0.199323
chr9:Trf	0.996954	0.996954	0.996954	0.996954	0.996954	0.996954	0.856563	0.837836	0.912297	0.933433	0.976713	0.955066	1.09515	1.21441	1.29748	1.31467	1.5	1.5	1.5	1.47469	1.5	1.5	1.5	1.4546	1.46883	1.45147	1.42193	1.46644	1.34039	1.5	1.44849	1.25725	1.32126	1.2285	1.14379	0.994763	0.816111	0.532377	0.0929696	-0.147301	-0.501812	-0.553515	-0.672367	-0.95338	-1.21297	-1.20035	-1.23457	-1.15362	-1.15605
chr12:Dnmt3a	0.831008	0.831008	0.831008	0.831008	0.831008	0.831008	0.938903	0.984431	0.84192	0.717471	0.886447	0.717603	0.757521	0.847904	1.21494	1.38198	1.5	1.43721	1.47798	1.5	1.5	1.5	1.5	1.5	1.5	1.5	1.5	1.5	1.5	1.5	1.25876	0.842546	0.451212	0.386626	0.252645	0.218301	0.0590698	-0.178528	-0.247072	-0.501632	-0.626292	-0.619165	-0.56791	-0.421108	-0.43672	-0.616817	-0.621258	-0.562482	-0.699851
chr14:Peli2	0.905326	0.905326	0.905326	0.905326	0.905326	0.905326	0.955812	0.898504	1.03215	1.04885	0.980079	1.10659	1.0747	1.21963	1.33071	1.48375	1.5	1.5	1.5	1.4045	1.5	1.39393	1.41574	1.44897	1.39184	1.39704	1.44254	1.29599	1.32504	1.33519	1.37168	1.11031	0.980412	0.777339	0.573004	0.468599	0.19934	-0.0407399	-0.265708	-0.629603	-0.978882	-1.23681	-1.39314	-1.4618	-1.49709	-1.35243	-1.33261	-1.40182	-1.45967
chr4:Mir207	-1.38558	-1.38558	-1.38558	-1.38558	-1.38558	-1.38558	-1.2324	-1.09105	-0.765974	0.0874763	0.16225	0.502494	0.454411	0.983794	0.966864	1.22049	1.5	1.5	1.5	1.5	1.5	1.5	1.5	1.5	1.5	1.5	1.5	1.10945	0.912771	0.5817	0.363294	-0.0938845	-0.172343	-0.572377	-0.664396	-0.446167	-0.555825	-0.821575	-0.335115	-0.230402	-0.203333	0.18415	0.44731	0.446509	0.791023	0.98786	0.4967	0.691712	0.702467
chr13:A930002C04Rik	0.285116	0.285116	0.285116	0.285116	0.285116	0.285116	0.468969	0.40871	0.627912	0.861554	0.909103	1.06089	1.26223	1.07768	1.2979	1.47194	1.5	1.5	1.5	1.5	1.5	1.5	1.5	1.5	1.5	1.5	1.5	1.5	1.5	1.5	1.41341	1.19867	0.964828	0.862619	0.628643	0.358579	0.199553	0.104885	-0.305399	-0.569288	-0.943368	-1.05604	-0.821905	-0.897042	-0.842794	-0.694795	-0.393286	-0.442035	-0.468795
chr7:Arrdc4	0.418025	0.418025	0.418025	0.418025	0.418025	0.418025	0.727251	0.70538	0.914599	1.16521	0.671644	0.683673	0.878866	0.929184	1.0489	1.17055	1.35828	1.22648	1.29375	1.05084	0.837235	0.854241	0.922664	0.792406	0.74515	0.615355	0.513987	0.49945	0.248174	0.154119	0.148651	-0.0262162	-0.0604196	-0.402897	-0.689826	-0.681477	-0.754926	-1.07813	-1.42927	-1.5	-1.5	-1.5	-1.5	-1.5	-1.5	-1.5	-1.5	-1.5	-1.5
chr6:1700027F06Rik	0.657524	0.657524	0.657524	0.657524	0.657524	0.657524	0.67524	0.599767	0.712519	0.885272	1.0385	1.29454	1.17029	1.32154	1.27854	1.4182	1.5	1.5	1.5	1.5	1.5	1.5	1.5	1.5	1.5	1.5	1.5	1.45332	1.42079	1.42648	0.984135	0.860625	0.583635	0.41785	0.418331	0.210763	0.0397297	-0.204207	-0.38949	-0.471282	-0.678333	-0.554248	-0.623116	-0.541936	-0.517866	-0.545078	-0.459679	-0.513572	-0.369528
chr10:A930033H14Rik	0.0342894	0.0342894	0.0342894	0.0342894	0.0342894	0.0342894	-0.00403716	0.510371	0.707963	1.18884	0.96637	1.12169	1.02193	1.22522	1.3501	1.21095	1.5	1.5	1.5	1.5	1.18804	1.40766	1.17229	1.20879	0.720664	0.893895	0.957136	1.15818	1.15064	1.33883	1.5	1.2694	1.36665	1.23739	0.956763	0.678871	0.00516393	-0.22742	-0.888186	-1.45707	-1.5	-1.5	-1.5	-1.5	-1.5	-1.5	-1.5	-1.5	-1.23306
chr13:Adgrv1	-0.31104	-0.31104	-0.31104	-0.31104	-0.31104	-0.31104	-0.0706994	0.172798	0.474552	0.574474	0.670327	0.970212	1.06929	1.27892	1.35764	1.46138	1.5	1.5	1.5	1.5	1.5	1.5	1.5	1.5	1.5	1.5	1.5	1.5	1.5	1.5	1.5	1.5	1.28455	1.11718	0.535052	0.230494	0.03404	-0.08344	-0.525026	-0.991086	-1.29749	-1.32855	-1.4867	-1.2603	-1.1199	-0.956525	-0.955647	-0.952748	-1.02837
chr8:Ankrd11	0.440727	0.440727	0.440727	0.440727	0.440727	0.440727	0.0729514	0.337235	0.637437	0.601692	0.610243	0.797023	1.26145	1.17489	1.06222	1.04899	1.28268	1.26538	0.909377	0.880971	0.894823	0.879756	0.997747	0.650981	0.823878	0.68711	0.633569	0.424959	0.57735	0.429895	0.480726	0.450791	0.275936	-0.31759	-0.460474	-0.888955	-1.13232	-1.19096	-1.25663	-1.36428	-1.5	-1.5	-1.5	-1.5	-1.5	-1.5	-1.5	-1.5	-1.5
chr18:Ldlrad4	0.68188	0.68188	0.68188	0.68188	0.68188	0.68188	0.575548	0.569136	1.07885	0.918002	0.911597	0.899425	1.08717	1.35617	1.38971	1.48564	1.5	1.5	1.5	1.5	1.5	1.5	1.5	1.5	1.5	1.5	1.5	1.5	1.5	1.26562	1.23007	1.06327	0.775768	0.445472	0.0717709	0.0559206	-0.214591	-0.51988	-0.627301	-0.825833	-0.883239	-0.98928	-1.12999	-1.01581	-1.11671	-0.900009	-1.05082	-1.18266	-1.20871
chr10:Inhbe	0.521919	0.521919	0.521919	0.521919	0.521919	0.521919	0.470291	0.513196	0.47754	0.432409	0.228818	0.536527	0.843041	1.11621	1.21771	0.944311	1.5	1.44633	1.30146	1.21066	1.5	1.5	1.33993	1.21063	1.37948	0.958209	1.12581	1.04353	1.0048	0.949064	0.940919	0.320262	0.220722	0.00686035	0.294758	0.270901	0.791448	1.04487	0.958487	1.26709	1.31621	1.30696	1.4491	1.5	1.5	1.33876	1.15837	0.766409	0.399222
chr19:Grk5	1.2419	1.2419	1.2419	1.2419	1.2419	1.2419	1.36139	1.40681	1.21749	1.074	1.13964	1.18633	1.08687	1.23229	1.42908	1.42995	1.5	1.45987	1.36434	1.5	1.48042	1.48016	1.5	1.5	1.5	1.38863	1.29916	1.24193	1.12131	1.09203	1.00912	1.05645	0.975888	0.592024	0.319399	0.0590676	-0.0762819	-0.24807	-0.437263	-0.449652	-0.804214	-1.12001	-1.23935	-1.42597	-1.43161	-1.21131	-1.2599	-1.38513	-1.30624
chr4:Gm6297	-1.5	-1.5	-1.5	-1.5	-1.5	-1.5	-1.23864	-1.15189	-0.766742	-0.15525	-0.0536254	0.438035	0.356309	0.807853	0.679006	1.03163	1.5	1.5	1.5	1.5	1.5	1.45773	1.5	1.5	1.5	1.5	1.5	0.83573	0.523403	0.192523	-0.112281	-0.461631	-0.579962	-0.859402	-1.04762	-0.852572	-0.806204	-0.978208	-0.475537	-0.319886	-0.242553	0.147668	0.339563	0.450964	0.796664	1.07503	0.664963	0.727064	0.693855
chr6:Nanog	1.03498	1.03498	1.03498	1.03498	1.03498	1.03498	0.821876	0.886579	0.907572	0.953117	0.970433	1.23603	1.10444	1.27872	1.42109	1.40259	1.5	1.5	1.5	1.37725	1.27069	1.17533	1.05501	1.24355	1.0232	0.856663	0.728037	0.654873	0.722954	0.756305	1.03051	0.791655	0.761728	0.793478	0.726067	0.808473	0.732232	0.901943	0.777938	0.555364	0.342472	0.100015	0.266565	0.338607	0.225023	0.00297824	-0.223017	-0.191177	-0.323225
chr4:Dhrs3	0.978128	0.978128	0.978128	0.978128	0.978128	0.978128	1.02765	1.11383	1.21066	1.2771	1.32353	1.38482	1.41135	1.46838	1.47217	1.44519	1.47137	1.5	1.5	1.48701	1.4642	1.42877	1.45532	1.5	1.5	1.5	1.5	1.5	1.5	1.5	1.41431	1.24145	1.13243	0.88668	0.595193	0.326041	0.170302	-0.047392	-0.211409	-0.389215	-0.578058	-0.655846	-0.645398	-0.683808	-0.641111	-0.603098	-0.611567	-0.603146	-0.573974
chr11:Mir3971	0.943443	0.943443	0.943443	0.943443	0.943443	0.943443	1.08089	1.16611	1.14571	1.22425	1.33586	1.4513	1.48777	1.46959	1.48859	1.44987	1.43087	1.5	1.40896	1.47305	1.44554	1.5	1.39092	1.5	1.5	1.5	1.5	1.5	1.44757	1.5	1.38072	1.26592	1.01285	1.04058	0.692506	0.409386	0.234156	0.00849628	-0.125122	-0.278114	-0.447409	-0.58302	-0.619367	-0.568125	-0.697788	-0.66408	-0.57676	-0.568898	-0.59125
chr17:Zdhhc14	0.917828	0.917828	0.917828	0.917828	0.917828	0.917828	0.885255	0.978269	1.08122	1.10681	1.15091	1.28236	1.34283	1.36892	1.47283	1.48234	1.46108	1.5	1.5	1.5	1.5	1.5	1.5	1.5	1.5	1.5	1.5	1.5	1.5	1.5	1.43099	1.14101	0.937788	0.702789	0.566107	0.32396	0.193022	0.0210457	-0.137847	-0.318202	-0.55162	-0.592982	-0.460262	-0.468645	-0.470438	-0.508163	-0.469036	-0.503364	-0.539374
chr13:Susd3	1.3034	1.3034	1.3034	1.3034	1.3034	1.3034	1.24191	1.40889	1.32763	1.25064	1.19689	1.14827	1.18991	1.32579	1.32085	1.40357	1.44172	1.5	1.5	1.5	1.5	1.5	1.5	1.49168	1.33965	1.25392	1.24368	1.19724	0.942466	0.95746	0.9499	0.937139	0.784185	0.612344	0.475311	0.375733	0.331102	0.192114	0.148754	0.138742	0.0361671	-0.089263	-0.11037	-0.0591578	-0.0373814	-0.083429	-0.171151	-0.132096	-0.129049
chr18:Cd14	1.461	1.461	1.461	1.461	1.461	1.461	1.22748	1.18965	1.12642	1.04784	1.26801	1.481	1.40573	1.31316	1.31622	1.3089	1.46152	1.5	1.5	1.5	1.5	1.5	1.5	1.5	1.5	1.5	1.34451	1.00577	0.870541	0.738888	0.645429	0.506641	0.420698	0.283338	0.121333	-0.150132	-0.381782	-0.401915	-0.232098	-0.355929	-0.488384	-0.491405	-0.607848	-0.570275	-0.45956	-0.431165	-0.288422	-0.267923	-0.275682
chr3:Fnip2	0.70334	0.70334	0.70334	0.70334	0.70334	0.70334	0.769404	0.766204	0.766394	0.919598	1.04383	1.05254	1.08576	1.27263	1.36399	1.41025	1.45801	1.5	1.5	1.5	1.5	1.5	1.5	1.5	1.42043	1.5	1.5	1.5	1.5	1.5	1.38822	1.15295	1.10461	1.05113	0.907744	0.723949	0.385638	0.138029	0.057914	-0.157374	-0.358306	-0.345662	-0.18114	-0.227626	-0.285718	-0.259133	-0.270727	-0.255312	-0.21482
chr3:S100a5	1.25666	1.25666	1.25666	1.25666	1.25666	1.25666	1.07234	0.949489	0.87664	0.857048	0.945319	1.19593	1.21677	1.15001	1.28423	1.19852	1.13799	1.37206	1.3424	1.04813	0.802455	0.606753	0.182148	-0.0731444	-0.13232	-0.301846	-0.29067	-0.549232	-0.743879	-0.944537	-0.729474	-0.540146	-0.624978	-0.330848	-0.169088	0.192571	0.48848	0.473227	0.901284	1.01923	1.10446	1.09463	1.19278	1.35455	1.2546	1.35247	1.1452	0.86444	0.965222
chr5:Wdfy3	0.887533	0.887533	0.887533	0.887533	0.887533	0.887533	0.799849	0.948775	1.02946	1.15732	1.31139	1.2297	1.0664	1.15851	1.3175	1.34504	1.34707	1.41197	1.27638	1.23469	1.13505	1.0975	1.25457	1.24846	1.23328	1.25645	1.20585	1.20174	1.18963	1.27427	1.00372	0.689776	0.492689	0.0850078	-0.213396	-0.559659	-0.970045	-1.24554	-1.5	-1.5	-1.5	-1.5	-1.5	-1.5	-1.5	-1.5	-1.5	-1.5	-1.46526
chr8:Hpgd	1.06302	1.06302	1.06302	1.06302	1.06302	1.06302	0.978364	0.963202	0.951166	1.03905	1.0328	1.10185	1.25211	1.32955	1.42256	1.43313	1.46876	1.5	1.5	1.5	1.5	1.5	1.5	1.5	1.5	1.5	1.5	1.5	1.5	1.5	1.40966	1.15679	0.89769	0.770736	0.453444	0.277005	0.0662178	-0.306809	-0.571464	-0.634473	-0.812792	-0.829203	-0.848737	-0.82766	-0.755774	-0.771251	-0.682111	-0.64851	-0.520988
chr5:Fam20c	0.710261	0.710261	0.710261	0.710261	0.710261	0.710261	0.675646	0.758696	0.85752	0.949067	0.970395	0.970012	1.03095	1.12738	1.29689	1.3837	1.45927	1.5	1.5	1.5	1.5	1.5	1.5	1.5	1.5	1.5	1.5	1.5	1.5	1.5	1.5	1.35359	1.06979	0.846857	0.722902	0.491061	0.276203	-0.00430549	-0.18558	-0.479501	-0.614897	-0.731155	-0.829244	-0.871291	-1.04379	-1.06799	-1.09965	-1.25112	-1.31824
chr7:Ifitm6	0.808158	0.808158	0.808158	0.808158	0.808158	0.808158	0.665263	0.709545	0.571597	0.342712	0.597849	0.799369	0.721152	0.937525	1.16023	1.13338	1.45261	1.5	1.5	1.5	1.5	1.40549	1.43937	1.5	1.3437	0.980817	1.08144	0.670497	0.737288	0.644415	0.590497	0.877311	1.09671	0.798469	0.752323	0.771786	0.985059	0.665494	0.762077	0.708327	0.403654	0.140839	0.0877269	-0.297421	-0.121953	-0.272778	-0.357749	-0.278153	-0.404966
chr9:Tgfbr2	0.420162	0.420162	0.420162	0.420162	0.420162	0.420162	0.504726	0.720653	0.822605	0.82848	0.877209	1.09681	1.1983	1.23002	1.48416	1.46874	1.4887	1.5	1.5	1.5	1.5	1.5	1.5	1.5	1.5	1.5	1.5	1.5	1.5	1.5	1.45423	1.15168	0.9196	0.722847	0.354599	0.121953	-0.196623	-0.7291	-0.999236	-1.19264	-1.47532	-1.5	-1.5	-1.5	-1.5	-1.4684	-1.5	-1.5	-1.36503
chr4:Fam214b	0.556411	0.556411	0.556411	0.556411	0.556411	0.556411	0.52954	0.706592	0.654812	0.712863	0.963557	0.912551	1.22651	1.30265	1.16493	1.245	1.40129	1.5	1.5	1.5	1.5	1.5	1.5	1.41419	1.27276	1.42581	1.13497	0.989746	0.737821	0.494872	0.684285	0.562374	0.508886	0.317486	0.146666	-0.111829	-0.438174	-0.572862	-0.709171	-0.926786	-1.10166	-1.5	-1.5	-1.5	-1.5	-1.5	-1.5	-1.5	-1.5
chr2:Mir511	0.147729	0.147729	0.147729	0.147729	0.147729	0.147729	0.24554	0.280323	0.412433	0.282121	0.344872	0.36814	0.602514	0.678681	0.790672	1.02821	1.23556	1.5	1.5	1.5	1.5	1.5	1.5	1.5	1.5	1.5	1.5	1.5	1.5	1.5	1.5	1.5	1.40964	1.02144	0.766972	0.576707	0.120905	-0.11995	-0.478261	-0.778912	-0.948297	-0.895473	-0.714982	-0.603688	-0.462308	-0.37957	-0.484623	-0.394862	-0.301325
chr16:Il10rb	0.989983	0.989983	0.989983	0.989983	0.989983	0.989983	0.952614	1.06906	1.20528	1.36674	1.4483	1.36188	1.30171	1.37035	1.35261	1.44281	1.43853	1.5	1.5	1.37435	1.28463	1.32072	1.46217	1.45967	1.25098	1.34587	1.17419	1.32792	1.5	1.5	1.5	1.45195	1.22771	1.0486	0.927314	0.844519	0.522949	0.429485	0.101848	-0.132274	-0.356732	-0.421747	-0.551389	-0.593248	-0.668584	-0.748292	-0.777168	-0.654883	-0.850289
chr15:Cela1	1.02668	1.02668	1.02668	1.02668	1.02668	1.02668	1.03018	1.07381	1.18404	1.20218	1.30522	1.25474	1.32626	1.35031	1.36953	1.31722	1.36767	1.5	1.5	1.5	1.5	1.5	1.5	1.5	1.5	1.5	1.48262	1.5	1.38598	1.36538	1.23846	0.920455	0.748869	0.772689	0.628484	0.484366	0.34635	0.234083	-0.0671879	-0.2914	-0.441504	-0.571991	-0.417818	-0.605851	-0.679299	-0.567617	-0.503586	-0.475595	-0.495484
chr1:Cd84	0.494586	0.494586	0.494586	0.494586	0.494586	0.494586	0.600513	0.747824	0.999	1.15802	1.20394	1.11428	1.33239	1.37037	1.45649	1.44362	1.43924	1.5	1.5	1.5	1.39666	1.5	1.5	1.5	1.5	1.5	1.5	1.5	1.5	1.5	1.5	1.33811	1.06336	0.798401	0.523376	0.33524	0.216771	0.123848	-0.0435708	-0.356314	-0.615752	-0.608259	-0.535332	-0.588383	-0.49971	-0.430028	-0.506685	-0.535628	-0.579871
chr19:Glis3	1.29517	1.29517	1.29517	1.29517	1.29517	1.29517	1.10277	1.19262	1.14352	1.20185	1.31858	1.36926	1.34164	1.30862	1.37236	1.31654	1.31808	1.42935	1.25843	1.31649	1.28763	1.28045	1.40952	1.16821	1.17215	1.09862	1.15007	1.19459	1.13317	1.28884	1.16668	1.08999	0.932968	0.458776	0.297861	-0.071589	-0.438209	-0.701559	-0.972795	-1.34938	-1.5	-1.5	-1.5	-1.5	-1.5	-1.5	-1.5	-1.5	-1.4721
chr11:Pmp22	0.870875	0.870875	0.870875	0.870875	0.870875	0.870875	0.831282	0.987461	0.943412	1.11109	1.18142	1.38126	1.43635	1.47248	1.3968	1.4322	1.42295	1.5	1.5	1.5	1.5	1.5	1.45304	1.5	1.5	1.5	1.5	1.5	1.5	1.5	1.5	1.46724	1.15944	0.856344	0.553458	0.240606	0.0809145	0.12883	-0.153032	-0.372798	-0.555533	-0.675972	-0.778658	-0.676546	-0.68968	-0.727646	-0.797742	-0.699549	-0.77579
chr1:Hecw2	1.04256	1.04256	1.04256	1.04256	1.04256	1.04256	0.961467	1.03966	1.16907	1.45861	1.4533	1.42442	1.22622	1.18047	1.30603	1.14976	1.38647	1.5	1.5	1.46609	1.09358	1.19439	1.20416	1.20864	1.04898	0.970743	1.05155	0.857589	0.604012	0.632408	0.470738	0.561143	0.315748	0.313362	0.307444	0.441167	0.269489	0.186744	0.110172	0.0620221	0.128366	0.172917	0.224971	0.464212	0.331904	0.160881	-0.0373418	0.114686	0.128499
chr19:Cnnm2	1.1165	1.1165	1.1165	1.1165	1.1165	1.1165	1.19484	1.18825	1.27927	1.40264	1.38077	1.47273	1.38505	1.35293	1.45426	1.39946	1.46096	1.5	1.5	1.5	1.5	1.35204	1.36481	1.34445	1.38311	1.5	1.5	1.43213	1.4175	1.30637	1.13651	0.976544	0.89583	0.798526	0.753144	0.592675	0.370154	0.180475	0.220524	-0.0586282	-0.16667	-0.173084	-0.34545	-0.33157	-0.396544	-0.565716	-0.581608	-0.773528	-0.771145
chr17:Prkn	0.785458	0.785458	0.785458	0.785458	0.785458	0.785458	0.901245	0.918662	1.02018	1.19276	1.48079	1.46852	1.38852	1.2975	1.30588	1.32693	1.49004	1.5	1.468	1.20002	1.15668	1.09151	1.2023	1.0205	1.10559	1.18355	1.23374	1.22805	1.29582	1.49914	1.2682	0.856722	0.71709	0.475797	0.348416	0.104992	-0.353353	-0.793419	-1.09399	-1.40774	-1.5	-1.5	-1.5	-1.5	-1.5	-1.5	-1.26201	-1.18979	-0.967139
chr1:Sh2d1b1	1.09059	1.09059	1.09059	1.09059	1.09059	1.09059	0.897272	1.00312	1.05141	1.02433	0.974815	0.863168	0.990948	1.29971	1.28397	1.35651	1.44264	1.5	1.5	1.39131	1.42099	1.43953	1.4982	1.41572	0.996326	1.04552	0.978438	0.959192	0.840482	0.787849	0.713472	0.594881	0.446633	0.59539	0.578678	0.741201	0.619606	0.516188	0.235963	0.058343	-0.25627	-0.274245	-0.136415	-0.0613857	-0.291241	-0.534022	-0.691558	-0.717156	-0.529694
chr19:Blnk	0.962695	0.962695	0.962695	0.962695	0.962695	0.962695	1.02487	1.21658	1.34434	1.44728	1.32248	1.30764	1.24233	1.35344	1.19057	1.46468	1.46087	1.5	1.5	1.42945	1.34222	1.29091	1.44053	1.5	1.5	1.5	1.5	1.5	1.5	1.28595	1.22173	1.13689	1.06113	1.00343	0.818232	0.699768	0.376869	0.098154	-0.198596	-0.210121	-0.27489	-0.344983	-0.448264	-0.490268	-0.673211	-0.778178	-0.835138	-0.606936	-0.493221
chr16:Mir1306	-0.11423	-0.11423	-0.11423	-0.11423	-0.11423	-0.11423	-0.125304	-0.260961	0.144301	0.381173	0.687233	0.554865	1.24305	0.766131	1.00769	1.17351	1.47874	1.5	1.5	1.5	1.49724	1.44155	1.19778	0.898391	1.14896	0.940696	0.822013	0.727741	0.640252	0.800037	0.73817	0.920256	1.1145	1.10057	0.912162	1.2978	1.25802	1.28228	1.17664	1.01521	0.812601	0.937089	0.736919	0.169259	0.262445	0.719816	0.153192	0.0892825	0.170912
chr16:Gm24572	-0.152883	-0.152883	-0.152883	-0.152883	-0.152883	-0.152883	-0.150101	-0.250958	0.151594	0.394029	0.686662	0.523507	1.2211	0.74449	1.06414	1.22657	1.49569	1.5	1.5	1.5	1.5	1.49766	1.27198	0.937442	1.16576	0.917429	0.864591	0.767641	0.678196	0.844695	0.725349	0.911095	1.11734	1.1307	0.917957	1.33525	1.27687	1.27819	1.14314	1.04007	0.812672	0.921171	0.721137	0.129977	0.174984	0.635873	0.0396008	0.0157338	0.0744586
chr15:Ano6	1.14303	1.14303	1.14303	1.14303	1.14303	1.14303	1.29272	1.31459	1.195	1.2443	1.32647	1.37938	1.34817	1.40071	1.36489	1.2777	1.35772	1.5	1.44995	1.5	1.3763	1.5	1.39776	1.28779	1.278	1.34911	1.33969	1.38681	1.10871	1.38208	1.30848	1.15845	0.797188	0.713023	0.771323	0.433953	0.131535	-0.0640752	-0.415296	-0.59138	-0.997689	-1.18397	-1.19441	-1.14474	-1.30328	-1.5	-1.5	-1.30146	-1.06268
chr7:Igf1r	0.805955	0.805955	0.805955	0.805955	0.805955	0.805955	1.09821	1.08038	1.00665	1.04717	1.13032	1.27298	1.25687	1.07898	1.14618	1.20542	1.36121	1.5	1.5	1.42877	1.5	1.5	1.42198	1.36783	1.5	1.5	1.5	1.42758	1.24131	1.42536	1.3835	1.00311	0.629106	0.452483	0.338725	-0.098183	-0.339253	-0.587436	-0.805118	-1.13913	-1.5	-1.5	-1.5	-1.5	-1.5	-1.5	-1.5	-1.5	-1.5
chr10:Ifngr1	0.401837	0.401837	0.401837	0.401837	0.401837	0.401837	0.325459	0.219806	0.355177	0.465732	0.693226	0.745312	0.803919	0.772415	0.783515	0.94714	1.2503	1.5	1.5	1.5	1.5	1.5	1.5	1.5	1.5	1.5	1.5	1.5	1.5	1.5	1.5	1.5	1.10506	0.798973	0.675642	0.382929	0.379316	0.238471	0.0150066	-0.0430118	-0.299519	-0.263818	-0.210178	-0.114395	-0.0383711	0.058527	0.0894679	-0.155823	-0.113198
chr13:Rreb1	0.574821	0.574821	0.574821	0.574821	0.574821	0.574821	0.784832	0.627846	0.640198	0.932327	0.930685	0.920185	1.28457	1.21506	1.18673	1.33523	1.29097	1.5	1.5	1.5	1.5	1.5	1.5	1.5	1.5	1.33929	1.45995	1.36183	1.07046	1.08987	1.03452	1.03311	0.746289	0.653146	0.243315	0.123608	0.173608	0.0397441	-0.159422	-0.386983	-0.644474	-0.844829	-1.07955	-1.11173	-1.281	-1.39781	-1.41657	-1.5	-1.5
chr11:Med11	-1.48133	-1.48133	-1.48133	-1.48133	-1.48133	-1.48133	-1.5	-1.5	-1.5	-1.5	-1.5	-1.5	-1.2839	-0.431088	-0.379033	0.394799	1.1275	1.5	1.5	1.4057	1.31676	0.759451	0.89861	0.704722	0.967397	1.28057	0.752747	-0.0793234	-0.195502	-0.143105	-0.0207343	0.567066	0.544161	0.260621	-0.0972921	-0.445214	-0.282398	-0.244195	0.308721	0.609067	0.735354	0.834083	0.120258	0.250302	0.346368	1.29132	0.554863	0.0813947	0.139969
chr4:Rusc2	0.897796	0.897796	0.897796	0.897796	0.897796	0.897796	0.714643	0.977852	1.10435	1.18345	1.219	1.45823	1.42783	1.28753	1.18826	1.40232	1.38842	1.5	1.5	1.5	1.5	1.5	1.5	1.5	1.5	1.5	1.5	1.5	1.3916	1.25304	0.955698	0.921669	0.595098	0.403069	0.110913	0.0483687	0.167239	0.133427	0.137162	-0.04466	-0.157341	-0.147171	-0.449275	-0.436477	-0.445329	-0.515345	-0.474799	-0.625041	-0.775677
chr11:Abcc3	0.762528	0.762528	0.762528	0.762528	0.762528	0.762528	0.754648	0.824221	0.793595	0.845816	1.00093	1.16548	1.34663	1.18656	1.17306	1.31725	1.31615	1.41297	1.17488	1.38008	1.07714	1.07154	1.08525	1.0923	1.25946	1.29781	1.00813	1.10098	0.955086	1.06075	0.886956	0.92338	0.923452	0.847007	0.663177	0.567657	0.553451	0.613643	0.527715	0.616776	0.565323	0.580299	0.552825	0.497614	0.33567	0.321263	0.162985	0.116693	0.048822
chr10:Phlda1	0.875525	0.875525	0.875525	0.875525	0.875525	0.875525	0.286485	0.386445	0.15552	0.761409	1.09955	0.687738	-0.115663	0.339746	0.644973	1.03992	1.12565	1.5	0.943048	1.0215	0.307698	-0.692744	-0.27352	-0.419834	-0.734086	-0.895232	-1.02088	-0.999247	-1.19989	-1.15141	-1.04157	-0.549429	-0.201806	-0.383137	0.107843	0.60409	0.573445	1.03731	0.951628	1.00005	1.4402	1.4861	1.5	1.31518	1.46253	1.20267	0.678424	0.796961	0.544752
chr19:Grk2	0.82652	0.82652	0.82652	0.82652	0.82652	0.82652	0.832874	1.03165	1.20753	0.927035	1.19138	1.05507	1.14301	1.21357	1.26556	1.36228	1.44444	1.5	1.5	1.5	1.5	1.5	1.5	1.5	1.5	1.5	1.5	1.33893	1.13448	1.44871	1.10992	0.955061	0.0964513	-0.302888	-0.628611	-0.827962	-0.956743	-0.685681	-0.62359	-0.214426	-0.527896	-0.502651	-0.337864	0.0879519	0.11802	0.160494	0.134185	0.267373	-0.187503
chr11:Bhlha9	1.17712	1.17712	1.17712	1.17712	1.17712	1.17712	0.928921	1.19152	0.922994	0.954272	0.97036	1.31599	1.37737	1.30414	1.13474	1.35134	1.33937	1.5	1.31458	1.5	1.42754	1.5	1.39928	1.5	1.5	1.5	1.5	1.5	1.47461	1.5	1.26128	1.23257	1.02506	0.737605	0.372824	0.274173	0.129754	-0.0811505	-0.312924	-0.480286	-0.610934	-0.702084	-0.672426	-0.807672	-0.886421	-0.870089	-1.08929	-1.10538	-0.995194
chr15:Bin2	1.0802	1.0802	1.0802	1.0802	1.0802	1.0802	1.01638	1.13306	1.22981	1.10831	1.13897	1.261	1.20977	1.39395	1.49537	1.36521	1.37518	1.5	1.5	1.47828	1.5	1.5	1.5	1.44323	1.34022	1.0605	1.23142	1.20067	1.05301	1.11564	1.12501	0.841924	0.754172	0.717097	0.698988	0.550232	0.331961	0.129649	0.0914033	-0.0379124	-0.0718726	-0.400939	-0.141769	-0.302618	-0.395429	-0.308364	-0.201607	-0.0848604	-0.125489
chr11:Trim47	0.579354	0.579354	0.579354	0.579354	0.579354	0.579354	0.983125	1.08846	1.13657	1.00016	1.10484	1.39716	1.13122	1.28404	1.18555	1.3399	1.19698	1.5	1.20395	0.837499	1.19981	1.10762	1.09342	1.35533	1.34457	1.5	1.5	1.5	1.38947	1.48011	1.5	1.25437	1.45377	0.801407	0.718681	0.344635	0.155958	-0.0627883	-0.522678	-0.628962	-0.734271	-0.962483	-1.02723	-1.2163	-0.988719	-0.954192	-0.624057	-0.800367	-0.677407
chr9:Maml2	0.394227	0.394227	0.394227	0.394227	0.394227	0.394227	0.157021	0.388275	0.640202	0.848276	1.07497	1.03958	1.16994	1.15822	1.23462	1.39204	1.32783	1.5	1.36922	1.24857	1.35275	1.5	1.48584	1.48101	1.5	1.5	1.5	1.5	1.5	1.5	1.5	1.35633	1.12361	0.889759	0.690702	-0.0716253	-0.302133	-0.764675	-1.02011	-1.26119	-1.5	-1.5	-1.5	-1.45801	-1.22949	-1.23662	-1.06781	-0.904105	-0.663014
chr8:Mrpl34	0.406865	0.406865	0.406865	0.406865	0.406865	0.406865	0.07303	-0.349923	0.0436575	0.274945	0.417826	0.228063	0.500789	1.05838	1.35387	1.10886	1.37534	1.5	1.5	1.5	1.04057	1.5	1.42181	1.19896	1.04771	0.748941	0.591183	0.600922	0.697692	0.743707	0.617934	0.974476	0.699638	0.908018	0.760078	0.562111	0.394699	0.474982	0.77883	0.266313	0.272655	0.129957	-0.51778	-0.826559	-1.14023	-1.29977	-0.740724	-0.446471	-0.920639
chr6:Apobec1	1.41947	1.41947	1.41947	1.41947	1.41947	1.41947	1.42413	1.34078	1.33627	1.36974	1.47107	1.41666	1.44739	1.46646	1.44134	1.40329	1.39763	1.35868	1.47237	1.41536	1.31463	1.3217	1.35004	1.32163	1.28269	1.33689	1.2762	1.32525	1.4004	1.40444	1.18398	0.984573	0.849799	0.609461	0.475637	0.344978	0.190552	0.0702575	-0.133711	-0.288105	-0.520373	-0.512386	-0.493373	-0.507025	-0.492476	-0.586341	-0.642543	-0.691888	-0.708992
chr8:Irf2bp2	1.00472	1.00472	1.00472	1.00472	1.00472	1.00472	0.876617	0.784874	0.819299	0.994926	0.995525	1.09514	1.00786	0.923867	0.942817	1.12698	1.16703	1.24552	1.39289	1.25571	1.20602	1.10609	1.10592	1.17295	1.17302	1.23141	1.0745	0.945521	0.873072	0.742924	0.718725	0.782735	0.73279	0.801054	0.756364	0.801793	0.918315	0.871881	0.870032	0.882789	0.952355	0.988367	0.79694	0.748949	0.56233	0.452801	0.363917	0.283325	0.203172
chr8:Rnf150	0.564723	0.564723	0.564723	0.564723	0.564723	0.564723	0.574949	0.61544	0.832873	0.87877	0.958232	0.89247	1.00895	1.24447	1.31947	1.34669	1.37646	1.47631	1.5	1.5	1.5	1.5	1.5	1.5	1.5	1.5	1.5	1.5	1.5	1.5	1.46628	1.35821	1.30594	0.955049	0.929538	0.874526	0.728515	0.421349	0.0846662	-0.17329	-0.460567	-0.457796	-0.366972	-0.381386	-0.352096	-0.48482	-0.521011	-0.490449	-0.522497
chr11:Cd300c	1.16436	1.16436	1.16436	1.16436	1.16436	1.16436	1.23681	1.23206	1.36056	0.991636	1.09032	1.12414	1.36816	1.31701	1.36009	1.24881	1.32878	1.39406	1.5	1.5	1.5	1.5	1.5	1.5	1.5	1.5	1.5	1.32969	1.31557	1.09843	1.01842	1.02404	0.693113	0.535521	0.411758	0.300574	0.297958	0.296108	0.178954	-0.0445037	-0.059463	-0.142737	-0.249502	-0.111051	-0.148625	-0.128952	-0.241849	-0.453064	-0.497065
chr13:Mctp1	0.663131	0.663131	0.663131	0.663131	0.663131	0.663131	0.800388	0.794772	0.889002	0.978329	1.07146	1.09	1.09841	1.0628	1.21147	1.23535	1.49424	1.43239	1.5	1.4756	1.48549	1.5	1.5	1.5	1.5	1.5	1.5	1.5	1.5	1.5	1.5	1.3782	1.23777	0.980632	0.579048	0.418592	-0.0526188	-0.276704	-0.505184	-0.877738	-1.22699	-1.32636	-1.31585	-1.37507	-1.46382	-1.24973	-1.37686	-1.19051	-1.05775
chr8:Gas6	0.309246	0.309246	0.309246	0.309246	0.309246	0.309246	0.439934	0.505188	0.52627	0.656898	0.732043	0.754717	0.986303	1.03378	1.21934	1.20717	1.32939	1.4606	1.5	1.5	1.5	1.5	1.5	1.5	1.5	1.5	1.5	1.5	1.5	1.5	1.5	1.5	1.27007	1.15728	0.914585	0.692458	0.48925	0.246455	0.0216144	-0.243629	-0.482161	-0.548544	-0.491277	-0.478602	-0.531623	-0.555226	-0.632033	-0.715628	-0.681774
chr16:1600002D24Rik	1.26317	1.26317	1.26317	1.26317	1.26317	1.26317	1.24059	1.05407	1.09702	1.17198	1.18377	1.24267	1.21978	1.1934	1.28761	1.30697	1.36893	1.46506	1.5	1.5	1.5	1.5	1.47878	1.46654	1.2591	1.30277	1.30094	1.29277	1.17053	1.00412	0.821341	0.594826	0.468707	0.406604	0.339749	0.497123	0.363645	0.318436	0.215994	0.218063	0.156966	0.263789	0.277587	0.23459	0.285913	0.277606	0.0362947	-0.0597478	-0.201395
chr7:Arrb1	1.37096	1.37096	1.37096	1.37096	1.37096	1.37096	1.20231	1.09778	1.27658	1.07407	1.15873	1.40777	1.26913	1.39397	1.38673	1.39389	1.34497	1.44899	1.5	1.44033	1.5	1.48071	1.19492	1.12021	1.07751	1.07227	1.0231	1.08996	1.06426	0.958661	0.860133	0.854	0.88358	0.756538	0.793891	0.770491	0.629815	0.549833	0.402038	0.233076	0.15712	0.167675	-0.00999399	-0.124602	-0.156888	-0.0806825	-0.321712	-0.336606	-0.392
chr11:Sec14l1	0.29805	0.29805	0.29805	0.29805	0.29805	0.29805	0.343502	0.31249	0.502308	0.640798	0.766945	0.880626	0.899194	0.995043	0.988684	1.0702	1.23728	1.36205	1.5	1.5	1.47112	1.5	1.5	1.5	1.5	1.5	1.5	1.5	1.5	1.5	1.5	1.5	1.5	1.43833	1.20088	1.03182	0.8432	0.665261	0.452641	0.195466	-0.147405	-0.204449	-0.253865	-0.268372	-0.353112	-0.432305	-0.516788	-0.518658	-0.641817
chr18:Mir1893	0.805262	0.805262	0.805262	0.805262	0.805262	0.805262	1.01405	0.897631	0.950643	0.767201	0.800963	0.478094	0.78176	0.750543	1.1932	1.03034	1.2857	1.38228	1.5	1.5	1.5	1.43323	1.5	1.5	1.5	1.5	1.42129	1.0593	1.31675	1.17201	1.08383	1.10651	1.05757	1.04607	0.407869	-0.0905504	-0.384959	-0.535682	-0.906206	-1.5	-1.5	-1.5	-1.5	-1.5	-1.5	-1.5	-1.5	-1.5	-1.5
chr17:Tgif1	0.395772	0.395772	0.395772	0.395772	0.395772	0.395772	0.116744	0.0602956	0.338721	0.482054	1.03574	0.902699	0.891527	0.902954	1.03531	0.86122	1.18953	1.40377	1.5	1.5	1.5	1.2676	1.36288	1.5	1.5	1.5	1.5	1.5	1.5	1.5	1.3713	1.17274	1.32496	1.24782	0.493339	0.634167	0.0777854	-0.357084	-0.454263	-0.586897	-0.70162	-0.490783	-0.239485	-0.567059	-0.904135	-0.872643	-1.09734	-1.06505	-0.913969
chr7:Akt1s1	-0.650679	-0.650679	-0.650679	-0.650679	-0.650679	-0.650679	-0.472264	-0.226253	0.0327523	0.372611	0.831705	0.606715	0.913759	1.15913	1.12124	1.09027	1.17893	1.31592	1.5	1.11178	1.20234	1.30363	1.33104	1.47578	1.5	1.5	1.5	1.5	1.5	1.5	1.5	1.5	1.09695	0.911769	0.249282	-0.180888	-0.280226	-0.837843	-0.976402	-1.25074	-1.5	-1.5	-1.5	-1.5	-1.5	-1.48021	-1.5	-1.5	-1.5
chr12:Gpr65	0.124527	0.124527	0.124527	0.124527	0.124527	0.124527	0.341112	0.284605	0.528089	0.495446	0.600137	0.495826	0.574258	0.686442	0.545602	0.907691	0.990395	1.28374	1.5	1.5	1.5	1.5	1.5	1.5	1.5	1.5	1.5	1.5	1.5	1.5	1.35828	1.13542	0.833463	0.363094	0.356947	0.0732908	-0.272229	-0.417654	-0.553435	-0.931905	-1.48248	-1.36027	-1.31308	-1.24497	-1.1347	-1.34959	-1.24601	-0.962311	-0.957321
chr8:Tomm20	1.34728	1.34728	1.34728	1.34728	1.34728	1.34728	1.30048	1.19491	1.23714	1.36346	1.2582	1.20709	1.20842	1.3094	1.2976	1.39627	1.29094	1.37612	1.5	1.46471	1.42505	1.44193	1.38471	1.5	1.30897	1.34078	1.14973	1.06907	0.85287	0.618495	0.577266	0.385913	0.294595	0.3635	0.212886	0.175561	0.101681	0.14298	0.344117	0.347509	0.424296	0.272377	0.246747	0.152738	0.0109102	-0.151989	-0.16438	-0.209393	-0.3693
chr6:Mir705	0.378819	0.378819	0.378819	0.378819	0.378819	0.378819	0.269995	0.318085	0.513764	0.512586	0.889163	1.08973	1.1389	1.37254	1.18318	1.10167	1.1242	1.27665	1.5	1.42099	1.34686	1.28578	1.27451	1.29288	1.49868	1.5	1.5	1.5	1.5	1.5	1.5	1.5	1.5	1.5	1.5	1.14671	0.882834	0.524727	0.215548	-0.100795	-0.476625	-0.754655	-0.539112	-0.513327	-0.953392	-1.18576	-1.05142	-1.16408	-1.28653
chr2:E130215H24Rik	0.839353	0.839353	0.839353	0.839353	0.839353	0.839353	0.931931	0.505981	0.47952	0.624695	0.527703	0.398366	0.709755	0.769072	0.54602	0.455619	0.765349	1.1404	1.5	1.5	1.5	1.5	1.5	1.5	1.45049	1.4705	1.5	1.39119	1.37119	1.08484	1.29543	1.34251	1.05912	0.876025	0.410196	0.0489833	-0.0944546	-0.639761	-0.977013	-1.42936	-1.5	-1.5	-1.5	-1.5	-1.5	-1.5	-1.5	-1.26667	-1.19634
chr11:Abhd15	0.0762264	0.0762264	0.0762264	0.0762264	0.0762264	0.0762264	0.281108	0.341581	0.472863	0.366149	0.415701	0.483573	0.74035	0.825508	1.14961	0.936388	1.05595	1.20917	1.5	1.5	1.5	1.5	1.5	1.5	1.5	1.5	1.5	1.5	1.5	1.5	1.5	1.5	1.5	1.18236	0.933298	0.384546	0.0659357	-0.337244	-0.689011	-0.720988	-1.08583	-1.36289	-1.5	-1.46545	-1.42188	-1.30279	-1.22059	-1.41434	-1.34595
chr11:Ulk2	0.289132	0.289132	0.289132	0.289132	0.289132	0.289132	0.483984	0.55005	0.697401	1.07638	1.16433	1.25142	1.35753	1.43062	1.41395	1.48772	1.25346	1.24667	1.5	1.5	1.27509	1.28997	1.39485	1.43803	1.4698	1.47859	1.5	1.5	1.5	1.5	1.5	1.5	1.5	1.30879	1.073	0.74455	0.413469	0.2602	0.0473561	-0.0768679	-0.548131	-0.655329	-0.754615	-0.691898	-0.57441	-0.645815	-0.671362	-0.640837	-0.752792
chr11:Ccl6	0.977867	0.977867	0.977867	0.977867	0.977867	0.977867	0.975409	0.8224	0.831256	0.885936	0.888836	1.14511	0.86542	0.981927	1.24418	1.31101	1.14636	1.29641	1.5	1.5	1.5	1.5	1.44369	1.5	1.5	1.5	1.5	1.5	1.5	1.45242	1.40614	1.18764	1.14179	0.867017	0.427304	0.2221	-0.0849718	0.236068	0.115985	0.155758	0.0814705	0.00773738	0.0355395	0.148131	0.165096	0.204623	0.235789	0.369593	-0.28341
chr10:Appl2	0.189274	0.189274	0.189274	0.189274	0.189274	0.189274	0.133575	0.157611	0.40908	0.451631	0.562139	0.547648	0.813738	0.910047	0.805904	1.00758	1.08419	1.37827	1.5	1.5	1.5	1.5	1.5	1.5	1.5	1.5	1.5	1.5	1.5	1.5	1.5	1.28943	1.18551	1.05622	0.945896	0.629851	0.230834	0.0945259	-0.293145	-0.658424	-1.03573	-1.09566	-1.18415	-1.40983	-1.43241	-1.5	-1.5	-1.5	-1.5
chr10:Gm16998	-0.0709152	-0.0709152	-0.0709152	-0.0709152	-0.0709152	-0.0709152	0.0230733	-0.157077	0.228143	0.636214	0.711027	0.773683	1.20482	1.02934	0.732146	1.04605	1.1959	1.32918	1.5	1.5	1.44355	1.5	1.5	1.5	1.5	1.5	1.35415	1.13649	0.844182	0.595792	0.207575	0.416003	0.0307924	-0.385463	-0.712372	-0.950007	-1.34113	-1.5	-1.5	-1.5	-1.5	-1.5	-1.5	-1.5	-1.5	-1.5	-1.5	-1.43277	-0.970347
chr2:Pygb	0.979965	0.979965	0.979965	0.979965	0.979965	0.979965	0.866412	1.02649	1.30013	1.46947	1.26993	1.3151	1.42449	1.28492	1.36875	1.34064	1.23346	1.47891	1.5	1.49832	1.44799	1.5	1.5	1.38217	1.5	1.5	1.5	1.5	1.5	1.34716	1.27089	1.22112	0.820815	0.66483	0.452959	0.311565	0.088519	-0.130938	-0.371929	-0.587614	-0.795096	-0.806157	-0.708015	-0.548357	-0.382064	-0.269301	-0.231751	-0.195367	-0.224986
chr2:Mvb12b	0.843293	0.843293	0.843293	0.843293	0.843293	0.843293	1.08249	0.982747	0.856145	0.844569	0.948577	1.02749	1.23664	1.25185	1.39093	1.25396	1.36553	1.3744	1.5	1.5	1.5	1.5	1.5	1.5	1.5	1.41919	1.5	1.5	1.5	1.5	1.5	1.49272	1.34319	1.19361	0.836937	0.630163	0.329556	-0.22713	-0.395385	-0.684317	-1.13064	-1.25339	-1.15722	-1.2474	-1.24826	-1.21312	-1.24899	-1.09157	-0.951137
chr5:Daglb	1.33973	1.33973	1.33973	1.33973	1.33973	1.33973	1.3124	1.38403	1.43446	1.39777	1.28347	1.17918	1.09095	1.25001	1.20283	1.24594	1.43371	1.46875	1.5	1.5	1.5	1.5	1.5	1.5	1.33689	1.33651	1.15517	0.750191	0.847101	0.742096	0.446948	0.438091	0.243696	0.312456	0.389352	0.556282	0.330188	0.454014	0.548267	0.429782	0.247059	0.306724	0.216134	0.204829	0.0195838	-0.18085	-0.341858	-0.227693	-0.453044
chr5:Emilin1	0.42466	0.42466	0.42466	0.42466	0.42466	0.42466	0.460889	0.236722	0.403105	0.611965	0.894429	1.11204	0.769965	0.555196	0.835026	1.20808	1.18817	1.38985	1.5	1.5	1.5	1.5	1.5	1.5	1.5	1.5	1.5	1.48081	1.5	1.43995	1.489	0.876224	0.827787	0.328542	0.0512275	-0.667169	-0.462532	-0.446689	-0.456408	-0.71395	-1.27647	-1.22832	-1.07679	-1.32413	-1.24763	-1.0178	-0.356686	-0.227994	-0.213315
chr8:1700029H14Rik	0.926831	0.926831	0.926831	0.926831	0.926831	0.926831	0.901238	0.837066	0.714763	0.881136	1.04412	0.991832	1.06615	1.26986	1.36999	1.23488	1.38405	1.35773	1.5	1.5	1.5	1.5	1.5	1.5	1.5	1.5	1.5	1.5	1.5	1.48354	1.31274	1.10128	0.911453	0.92832	0.715016	0.470492	0.299268	0.0226405	-0.112681	-0.285366	-0.358486	-0.387602	-0.261178	-0.316066	-0.420626	-0.407751	-0.421853	-0.582439	-0.660861
chr3:Fcrls	-0.0651655	-0.0651655	-0.0651655	-0.0651655	-0.0651655	-0.0651655	-0.0755895	-0.205734	-0.026584	0.267709	0.582664	0.757591	0.838402	1.06663	1.24867	1.15841	1.13383	1.38294	1.5	1.5	1.5	1.5	1.5	1.5	1.5	1.5	1.5	1.5	1.5	1.5	1.5	1.5	1.5	1.2348	1.07553	0.798819	0.641076	0.0288302	-0.112364	-0.369754	-0.742131	-0.609749	-0.498709	-0.385976	-0.296094	-0.341736	-0.33167	-0.411836	-0.192228
chr11:Mir6516	-0.0673605	-0.0673605	-0.0673605	-0.0673605	-0.0673605	-0.0673605	-0.0848729	-0.387815	-0.369144	-0.0849496	0.0667672	0.0198758	0.255267	0.185956	0.285702	0.118049	0.412416	1.20545	1.5	1.5	1.5	1.5	1.5	1.5	1.5	1.5	1.5	1.5	1.48676	1.5	1.5	1.5	1.5	1.5	1.5	1.41773	1.24153	1.33066	1.11588	0.984067	0.631436	0.0674393	-0.0952605	-0.333096	-0.273523	-0.597721	-0.556316	-0.499473	-0.614532
chr11:Ccl3	1.08017	1.08017	1.08017	1.08017	1.08017	1.08017	1.08301	1.02947	0.954321	0.916382	0.982056	1.20949	1.1208	1.11475	1.07309	1.09799	1.23313	1.25873	1.42295	1.5	1.5	1.5	1.5	1.5	1.5	1.5	1.5	1.5	1.5	1.49052	1.43386	1.41666	1.23987	1.04279	0.952473	0.706323	0.763106	0.638397	0.310704	0.141152	-0.0913345	-0.207083	-0.234708	-0.380258	-0.421915	-0.548992	-0.539686	-0.679224	-0.790594
chr11:Slc43a2	0.591776	0.591776	0.591776	0.591776	0.591776	0.591776	0.675531	0.704448	0.707913	0.771971	0.822502	1.00081	1.07135	1.13212	1.20675	1.2362	1.3193	1.38419	1.37686	1.5	1.49012	1.5	1.47249	1.5	1.5	1.5	1.5	1.5	1.5	1.5	1.5	1.5	1.33859	1.45312	1.15349	0.822237	0.615194	0.287444	0.0826515	-0.125158	-0.264133	-0.409348	-0.400077	-0.431638	-0.577139	-0.60913	-0.526604	-0.461494	-0.424114
chr11:Cd300c2	1.03851	1.03851	1.03851	1.03851	1.03851	1.03851	0.961036	0.975432	1.09743	1.06628	1.17161	1.36333	1.24688	1.10898	1.10414	1.14878	1.40047	1.45521	1.47386	1.5	1.4341	1.41235	1.16014	1.25564	1.5	1.5	1.5	1.5	1.5	1.5	1.5	1.43589	1.11304	1.03658	0.815048	0.427642	0.0982136	-0.00178629	-0.0977451	-0.197785	-0.404955	-0.443536	-0.431933	-0.386587	-0.272576	-0.238736	-0.287503	-0.0804738	-0.215509
chr6:Foxp1	1.04636	1.04636	1.04636	1.04636	1.04636	1.04636	1.26708	1.18967	1.14663	1.2482	1.09857	1.22399	1.30899	1.25248	1.13977	1.10884	1.19043	1.12567	1.4322	1.5	1.5	1.5	1.5	1.34512	1.27241	1.06922	0.999687	1.05132	0.860608	0.504709	0.284613	0.204107	0.141413	-0.157399	-0.183535	-0.418192	-0.751238	-1.11916	-1.30247	-1.5	-1.5	-1.5	-1.5	-1.5	-1.5	-1.5	-1.5	-1.5	-1.5
chr5:Mad1l1	1.22079	1.22079	1.22079	1.22079	1.22079	1.22079	1.16126	1.05199	1.05182	1.20048	1.26493	1.16232	1.31301	1.13671	1.18766	1.16718	1.31285	1.37698	1.44205	1.5	1.5	1.5	1.5	1.35944	1.33504	1.37053	1.5	1.5	1.5	1.48926	1.30712	0.899547	0.988082	0.843655	0.677137	0.737619	0.452831	0.0992377	-0.0785075	-0.280019	-0.18255	-0.209096	-0.1276	-0.268399	-0.205829	-0.28433	-0.574944	-0.505039	-0.513228
chr1:Mir6904	1.2148	1.2148	1.2148	1.2148	1.2148	1.2148	1.12676	1.1896	1.21453	1.06513	0.989844	1.20988	1.1304	1.25644	0.860258	0.920636	0.972302	1.2486	1.05649	1.40444	1.34299	1.34028	1.09835	1.1492	1.2152	1.39435	1.33489	1.34834	1.08899	1.30388	1.33326	1.34782	1.17188	1.10152	1.0321	0.485256	0.416582	0.341928	0.167573	0.22925	0.00964888	-0.34543	-0.447382	-0.318637	-0.234421	-0.0539936	0.014236	0.00269954	-0.0343558
chr5:Insig1	0.9322	0.9322	0.9322	0.9322	0.9322	0.9322	0.979983	1.11982	0.940769	0.974658	0.938728	0.827826	1.06241	0.959601	1.05216	1.20767	1.06324	1.29453	1.43135	1.5	1.5	1.5	1.5	1.5	1.5	1.5	1.5	1.5	1.5	1.5	1.18079	1.12767	0.959406	0.945443	0.795517	0.489288	0.0710209	-0.0821	-0.288231	-0.553632	-0.920843	-1.05564	-1.18687	-1.28966	-1.3355	-1.45051	-1.27357	-1.05484	-0.967898
chr8:Maf	-0.0746437	-0.0746437	-0.0746437	-0.0746437	-0.0746437	-0.0746437	0.234938	0.0974316	0.0397114	0.212824	0.620103	0.393942	1.11932	1.31743	1.33822	1.28851	1.08227	1.07484	1.46944	1.5	1.5	1.5	1.5	1.27872	1.45333	1.5	1.5	1.5	1.5	1.5	1.5	1.5	1.5	1.31601	1.03405	0.595234	0.0726525	-0.0950731	-0.370153	-0.548569	-0.716664	-0.990921	-1.02135	-0.875816	-0.517108	-0.548362	-0.365561	-0.0943755	-0.0931031
chr7:Mir202	1.48722	1.48722	1.48722	1.48722	1.48722	1.48722	1.35372	1.21365	1.1675	1.35096	1.24959	1.22073	1.29199	1.24008	1.22002	1.46125	1.31067	1.40132	1.48077	1.5	1.5	1.5	1.5	1.5	1.5	1.37681	1.28577	1.19588	0.980232	0.869759	0.681446	0.596917	0.350606	0.209875	0.358837	0.302753	0.136888	-0.0767907	-0.189937	-0.223431	-0.226524	-0.371128	-0.460278	-0.48686	-0.462168	-0.687765	-0.565249	-0.455052	-0.470894
chr16:Adcy9	1.26263	1.26263	1.26263	1.26263	1.26263	1.26263	1.31138	1.37717	1.49559	1.38331	1.26141	1.25643	1.40345	1.45761	1.4617	1.42111	1.42037	1.49531	1.48814	1.5	1.5	1.5	1.5	1.5	1.45903	1.33364	1.37923	1.3454	1.30824	1.34008	1.15386	0.935784	0.659894	0.312899	0.277188	0.231143	0.192105	0.026454	-0.222507	-0.40342	-0.559044	-0.609651	-0.672566	-0.509629	-0.424278	-0.524641	-0.54074	-0.649525	-0.772674
chr8:Cmip	0.68262	0.68262	0.68262	0.68262	0.68262	0.68262	0.737663	0.45792	0.572835	0.919685	1.01639	1.1176	1.22969	1.29936	1.15552	1.02342	1.12186	1.18493	1.23503	1.37445	1.19177	1.21194	1.01667	1.07651	0.952364	0.944472	1.11046	1.03644	0.994378	1.06784	0.828524	0.835419	0.715594	0.863872	0.980216	1.15874	1.13897	1.12747	1.14586	0.890372	0.81304	0.818907	0.734423	0.62822	0.472969	0.343388	0.19413	0.135335	0.20575
chr7:Tyrobp	1.15712	1.15712	1.15712	1.15712	1.15712	1.15712	1.08073	1.36613	1.18944	1.19517	1.418	1.24565	1.26549	0.897889	1.36782	1.34514	1.4106	1.12881	1.1529	1.5	1.367	1.02603	0.897396	1.2611	1.5	1.48047	1.5	1.5	1.5	1.46216	1.23456	1.0479	1.08237	1.26813	0.810876	0.572527	0.713591	0.375195	0.104923	-0.157399	-0.520799	-0.531195	-0.626582	-0.544415	-0.733373	-0.840536	-0.86248	-1.2666	-1.19796
chr12:Ltbp2	1.16661	1.16661	1.16661	1.16661	1.16661	1.16661	1.12185	1.25479	1.2176	1.28686	1.18619	1.17252	1.05995	1.17123	1.17976	1.15895	1.29986	1.43872	1.49542	1.5	1.5	1.5	1.5	1.5	1.5	1.5	1.5	1.5	1.5	1.25824	0.902726	0.786952	0.623812	0.467047	0.343762	0.397896	0.10359	0.00619453	-0.0608402	-0.0289896	-0.00496929	-0.0253629	-0.029975	-0.120694	-0.301151	-0.262611	-0.305269	-0.412504	-0.50457
chr8:Cln8	0.407875	0.407875	0.407875	0.407875	0.407875	0.407875	0.450261	0.491662	0.274099	0.0775582	0.227312	0.176881	0.306241	0.787044	1.20288	1.17386	1.22327	1.38227	1.47228	1.5	1.5	1.5	1.5	1.5	1.5	1.5	1.5	1.5	1.5	1.5	1.5	1.5	1.19568	0.775872	0.51449	0.194231	-0.0701153	-0.353536	-0.485036	-0.754634	-1.05526	-0.915747	-0.778531	-0.775394	-1.01585	-0.88931	-0.910405	-0.770867	-0.533151
chr7:Gm10575	1.16848	1.16848	1.16848	1.16848	1.16848	1.16848	1.17294	0.870947	0.877892	1.00645	0.537588	0.918917	1.38793	1.44135	1.33918	0.856861	0.996849	1.20889	1.33	1.5	1.5	1.5	1.5	1.43087	1.5	1.5	1.5	1.38352	1.31804	1.5	1.12991	0.967196	0.593996	0.174747	0.184652	-0.314934	-0.490983	-0.287893	-0.242033	-0.464957	-0.78908	-0.753221	-0.703363	-0.504157	-0.598164	-0.763468	-0.754684	-0.972385	-1.04728
chr19:Rab3il1	0.346302	0.346302	0.346302	0.346302	0.346302	0.346302	0.240445	0.454598	0.623061	0.601125	0.538309	0.770787	0.693776	0.949076	0.867821	0.975177	0.853092	1.1952	1.41685	1.5	1.5	1.5	1.5	1.5	1.5	1.5	1.5	1.5	1.5	1.5	1.5	1.5	1.24053	1.04617	0.658083	0.374704	0.111425	-0.267226	-0.500208	-0.898863	-1.19352	-1.43405	-1.4623	-1.25592	-1.3117	-1.26379	-1.25226	-1.34979	-1.44368
chr7:Tmem135	1.42036	1.42036	1.42036	1.42036	1.42036	1.42036	1.33321	1.37066	1.33478	1.29738	1.27052	1.21648	1.12297	1.10977	1.15755	1.13739	1.06001	1.23372	1.34882	1.48284	1.46153	1.38459	1.39156	1.42118	1.44572	1.43364	1.37874	1.39718	1.31205	1.15886	1.08192	0.985313	0.905703	0.708954	0.415563	0.140926	-0.119095	-0.229436	-0.427107	-0.752648	-1.04812	-1.27627	-1.36796	-1.41395	-1.31262	-1.24764	-1.14304	-1.07708	-0.971091
chr19:Arhgap19	-0.318543	-0.318543	-0.318543	-0.318543	-0.318543	-0.318543	-0.163705	-0.0461727	-0.108181	0.0827128	0.239738	0.500261	0.625858	0.740234	0.792504	1.17582	1.24135	1.45819	1.47315	1.5	1.5	1.5	1.5	1.5	1.5	1.5	1.5	1.5	1.5	1.5	1.5	1.5	1.5	1.5	1.26831	0.932118	0.535807	0.0687733	-0.441106	-0.560274	-0.902958	-1.06713	-1.17192	-1.08862	-0.959673	-0.897822	-0.972179	-0.948859	-1.10762
chr4:Man1c1	0.185889	0.185889	0.185889	0.185889	0.185889	0.185889	0.458846	0.480837	0.564103	0.705476	0.882787	0.918169	0.706178	1.0256	1.0156	0.985292	1.20189	1.28648	1.36596	1.5	1.5	1.5	1.5	1.5	1.5	1.5	1.5	1.5	1.5	1.5	1.5	1.5	1.25909	1.01257	0.7433	0.777205	0.352894	0.455051	0.378489	0.166441	0.128723	0.205468	0.240301	0.251426	0.199635	0.131656	0.0950969	0.208192	0.00592612
chr1:Ctdsp1	0.530254	0.530254	0.530254	0.530254	0.530254	0.530254	0.600742	0.438122	0.275538	0.391926	0.494287	0.66166	1.16374	0.734485	0.994375	0.665387	1.06336	1.0087	1.34888	1.5	1.4458	1.5	1.5	1.5	1.5	1.34752	1.45397	1.4232	1.5	1.43217	1.17417	1.27474	0.935206	0.801057	1.07957	1.14417	0.822456	0.744475	0.384006	0.0570074	-0.102482	-0.0487127	-0.211851	0.11314	-0.322936	-0.747011	-0.966699	-0.497892	-0.262808
chr5:Mir8116	-0.0748601	-0.0748601	-0.0748601	-0.0748601	-0.0748601	-0.0748601	-0.17583	-0.340574	-0.45495	-0.102925	0.245476	0.117811	-0.194946	0.222224	0.409691	0.0956323	0.482545	1.35431	1.04479	1.5	1.5	1.38798	1.5	1.5	1.5	1.5	1.5	1.5	1.23929	1.35169	0.880386	0.760818	1.03834	0.788386	0.598656	0.496944	0.332231	0.566571	0.725542	0.452856	0.354806	0.622755	0.504753	0.451772	0.6988	1.03026	0.573065	0.587929	0.639108
chr3:Fabp5	-0.736354	-0.736354	-0.736354	-0.736354	-0.736354	-0.736354	-0.57884	-0.440497	-0.261676	-0.422143	-0.654	-0.217146	0.31153	0.761419	0.93087	1.25931	1.18818	1.42375	1.48899	1.5	1.5	1.5	1.5	1.5	1.5	1.5	1.5	1.5	1.5	1.5	1.5	1.43653	1.32388	0.871399	0.523643	0.340622	-0.0121242	-0.0928127	-0.442101	-0.496729	-0.626886	-0.637813	-0.264252	-0.307302	-0.085598	-0.0177561	-0.0589705	-0.158238	-0.0740207
chr1:Ankrd44	0.929996	0.929996	0.929996	0.929996	0.929996	0.929996	0.823914	0.831949	0.646307	0.554805	0.741392	0.721555	0.912175	1.0285	0.972116	0.996867	1.02814	1.45853	1.32307	1.5	1.3835	1.15729	1.30911	1.09346	0.784508	0.877723	0.789359	0.706106	0.493044	0.679138	0.355194	0.484636	0.394875	0.618586	0.82064	1.14864	0.909013	0.92937	0.886977	0.814789	0.829098	1.12101	1.32886	1.47131	1.33986	1.18365	0.784539	0.773028	0.698189
chr3:Hey1	0.567532	0.567532	0.567532	0.567532	0.567532	0.567532	0.56539	0.432049	0.159767	0.206408	0.2566	0.298914	0.358991	0.324068	0.408548	0.653196	0.792137	1.17901	1.31105	1.5	1.46782	1.5	1.5	1.5	1.5	1.5	1.5	1.5	1.5	1.5	1.3637	1.5	0.798517	0.572815	0.597682	0.296321	-0.136252	-0.473024	-1.0959	-1.28968	-1.5	-1.5	-1.5	-1.5	-1.5	-1.5	-1.5	-1.5	-1.5
chr2:Mir7578	0.956426	0.956426	0.956426	0.956426	0.956426	0.956426	1.37906	1.28593	1.16036	1.15242	1.09102	0.986611	0.958687	1.28007	1.42527	1.34839	1.2109	1.3065	1.36229	1.5	1.47691	1.31398	1.34887	1.40499	1.15136	1.28093	1.34809	1.23478	0.877971	0.793255	0.74074	0.735062	0.768389	0.642071	0.420366	0.489537	0.227439	0.355881	0.361749	0.489919	0.495243	0.349939	0.425524	0.388681	0.428476	0.429605	0.288747	0.197201	0.173013
chr12:Lgmn	0.206048	0.206048	0.206048	0.206048	0.206048	0.206048	0.321654	0.530557	0.652622	0.718994	0.691365	0.835308	0.8084	0.881579	0.939001	1.17345	1.39414	1.38127	1.43154	1.5	1.5	1.5	1.5	1.5	1.5	1.5	1.5	1.5	1.5	1.5	1.5	1.39254	1.12819	0.820359	0.655875	0.374629	0.220296	0.326293	0.295272	-0.110735	-0.392056	-0.438784	-0.144301	-0.0351619	-0.00381798	-0.120062	-0.106351	-0.211075	-0.441209
chr2:Sirpa	0.843156	0.843156	0.843156	0.843156	0.843156	0.843156	0.856652	1.00385	1.17595	1.15332	1.20711	1.17764	1.13707	1.13228	1.16954	1.16489	1.15335	1.38356	1.39466	1.46666	1.5	1.5	1.5	1.5	1.5	1.5	1.5	1.5	1.5	1.5	1.5	1.45216	1.28223	0.983477	0.80147	0.542628	0.264585	0.088257	-0.150505	-0.408322	-0.586859	-0.721591	-0.815889	-0.910305	-0.957818	-0.917632	-0.908539	-0.893285	-0.986428
chr14:Stab1	0.660551	0.660551	0.660551	0.660551	0.660551	0.660551	0.737134	0.804427	0.799315	0.902119	0.98184	1.07348	1.15244	1.2828	1.40361	1.37234	1.32689	1.35284	1.41121	1.48815	1.5	1.5	1.5	1.5	1.5	1.5	1.5	1.5	1.5	1.5	1.5	1.5	1.45344	1.23668	1.01076	0.71354	0.527157	0.279483	0.0410074	-0.221642	-0.432034	-0.52211	-0.563373	-0.619655	-0.654627	-0.611552	-0.633869	-0.702977	-0.715282
chr16:Fgd4	0.738969	0.738969	0.738969	0.738969	0.738969	0.738969	0.84877	0.929518	1.01818	1.03465	1.09727	1.15521	1.13319	1.24171	1.28283	1.37803	1.30398	1.3029	1.47279	1.47101	1.5	1.5	1.5	1.5	1.5	1.5	1.5	1.5	1.5	1.5	1.5	1.5	1.27577	0.976857	0.685774	0.458926	0.224913	-0.039018	-0.265073	-0.506119	-0.792089	-0.847036	-0.847464	-0.755655	-0.711852	-0.714857	-0.740989	-0.717232	-0.753849
chr4:Snx30	1.19684	1.19684	1.19684	1.19684	1.19684	1.19684	1.32383	1.33034	1.1072	1.08834	1.19042	1.20907	1.32627	1.34558	1.28631	1.19791	1.35061	1.33287	1.36466	1.49269	1.5	1.5	1.5	1.5	1.5	1.5	1.5	1.40964	1.22606	1.12834	1.02866	0.908633	0.649945	0.67626	0.469899	0.433719	0.270363	0.097599	-0.077654	-0.131486	-0.239879	-0.246493	-0.2666	-0.114163	-0.315684	-0.395717	-0.586412	-0.417411	-0.410053
chr19:Best1	0.958547	0.958547	0.958547	0.958547	0.958547	0.958547	0.929904	0.943866	0.844634	0.89842	1.08889	1.08727	1.03491	0.970405	0.974293	1.01912	1.18142	1.30011	1.39116	1.49895	1.5	1.5	1.5	1.5	1.5	1.5	1.5	1.5	1.5	1.5	1.5	1.41826	1.17359	1.06828	0.806913	0.641507	0.379262	0.14726	0.0146139	-0.253748	-0.603784	-0.656744	-0.601074	-0.650324	-0.725362	-0.679731	-0.833054	-0.857385	-0.845188
chr11:Nat9	-0.45097	-0.45097	-0.45097	-0.45097	-0.45097	-0.45097	-0.393912	-0.243395	0.144461	0.337342	0.503805	0.477139	0.56504	0.540865	0.531955	0.701284	1.12526	1.08912	1.19089	1.14554	1.5	1.5	1.5	1.5	1.5	1.5	1.5	1.5	1.5	1.5	1.5	1.5	1.49749	1.32345	1.11179	0.827313	0.813337	0.563332	0.328442	0.0907283	-0.0635133	-0.354647	-0.504101	-0.336872	-0.554225	-0.516008	-0.486657	-0.822166	-0.92795
chr14:Mir6541	0.510084	0.510084	0.510084	0.510084	0.510084	0.510084	0.667496	0.555729	0.598794	0.485165	0.436487	0.62901	0.883167	0.942834	0.604293	0.848455	1.13034	0.833393	1.18249	1.41522	1.5	1.5	1.5	1.5	1.5	1.5	1.5	1.5	1.5	1.5	1.5	1.5	1.18647	1.21955	1.0538	0.78527	0.508633	0.308956	-0.0204896	-0.449864	-0.869457	-1.02955	-1.2417	-0.618354	-0.566373	-0.726021	-0.640399	-0.60122	-0.670184
chr11:Stk10	1.486	1.486	1.486	1.486	1.486	1.486	1.27905	1.11254	1.05756	0.909067	0.864528	0.988779	1.19089	1.22496	1.22995	1.27137	1.25568	1.49104	1.37502	1.4548	1.5	1.5	1.47846	1.34572	1.5	1.46676	1.37149	1.32265	1.06395	1.191	1.0083	0.757095	0.544814	0.610119	0.621594	0.43027	0.360969	0.184283	0.125261	0.0460314	-0.0975396	-0.132005	-0.229701	-0.284395	-0.480744	-0.676934	-0.649674	-0.707911	-0.634561
chr12:Kcnk13	1.24106	1.24106	1.24106	1.24106	1.24106	1.24106	1.36799	1.44112	1.44352	1.30191	1.2702	1.20986	1.10053	1.12797	1.17373	1.27604	1.32428	1.35217	1.35938	1.34689	1.5	1.5	1.5	1.5	1.5	1.5	1.5	1.41859	1.26403	1.07675	1.09069	0.723441	0.371524	0.128776	-0.0624927	-0.0647598	-0.164228	-0.460099	-0.605482	-0.81883	-0.927333	-1.11925	-0.955007	-0.785263	-0.868785	-0.816236	-0.755917	-0.928046	-0.739752
chr5:3110082I17Rik	-0.0497952	-0.0497952	-0.0497952	-0.0497952	-0.0497952	-0.0497952	0.151512	0.227975	0.459655	0.206554	0.376036	0.443324	0.777795	0.830019	0.800378	0.744769	0.705128	0.781455	1.01244	1.18964	1.5	1.5	1.5	1.5	1.5	1.5	1.5	1.5	1.37985	1.05712	0.822179	0.389139	0.128581	-0.0854484	-0.153936	-0.315068	-0.431396	-0.604517	-0.875491	-1.27876	-1.41344	-1.5	-1.5	-1.5	-1.5	-1.5	-1.5	-1.5	-1.5
chr4:Mir6403	0.189224	0.189224	0.189224	0.189224	0.189224	0.189224	0.502198	0.659252	0.715849	0.805298	0.932312	1.04053	0.989139	1.217	1.36786	1.32125	1.38148	1.40437	1.37726	1.48046	1.5	1.36417	1.42736	1.42911	1.35507	1.5	1.5	1.46059	1.41892	1.47452	1.49072	1.5	1.36508	1.24663	1.32131	1.38491	0.908125	0.875969	0.730123	0.62707	0.587835	0.616416	0.574877	0.500445	0.35586	0.0309319	-0.0828983	0.0521317	-0.156119
chr14:Pxk	1.31369	1.31369	1.31369	1.31369	1.31369	1.31369	1.27255	1.17578	1.14878	1.04572	1.21635	1.23031	1.34849	1.33082	1.31625	1.19783	1.22591	1.24452	1.2742	1.34048	1.5	1.5	1.5	1.5	1.5	1.46006	1.39791	1.26378	1.1988	1.20936	1.31519	1.19219	1.07304	0.664274	0.524955	0.264337	0.37896	0.182178	-0.140581	-0.367683	-0.647796	-1.02098	-1.20928	-1.38431	-1.3916	-1.42435	-1.37254	-1.5	-1.42591
chr11:Tmem104	-0.278858	-0.278858	-0.278858	-0.278858	-0.278858	-0.278858	-0.282834	-0.183058	0.19007	0.423542	0.604278	0.568887	0.636926	0.607904	0.656506	0.751251	1.18174	1.19661	1.3713	1.36281	1.5	1.5	1.5	1.5	1.5	1.5	1.5	1.5	1.5	1.5	1.5	1.5	1.5	1.35346	1.19526	0.909208	0.83962	0.647009	0.358921	0.142785	-0.0324266	-0.311132	-0.4693	-0.369357	-0.485455	-0.505378	-0.485938	-0.773858	-0.894221
chr15:Mir1941	0.932811	0.932811	0.932811	0.932811	0.932811	0.932811	1.02829	1.16799	1.09859	1.03361	1.05418	1.38376	1.08517	1.09877	1.12165	1.07382	1.17562	1.22665	1.19628	1.4158	1.5	1.5	1.5	1.5	1.5	1.5	1.5	1.5	1.5	1.5	1.5	1.25815	0.797451	0.487868	0.127462	-0.0848834	-0.228737	-0.212658	-0.21925	-0.410762	-0.34431	-0.370098	-0.312247	-0.114564	-0.0479827	0.0755438	-0.073036	-0.0311208	-0.185198
chr5:Zfand2a	0.975425	0.975425	0.975425	0.975425	0.975425	0.975425	1.14902	1.19002	1.34349	1.15937	0.913922	0.884314	0.766327	0.782285	0.936216	1.09465	1.23787	1.2703	1.26049	1.19561	1.5	1.5	1.44372	1.5	1.5	1.5	1.5	1.5	1.5	1.5	1.5	1.36255	1.25225	1.17883	0.985121	0.616945	0.238631	-0.0941684	-0.304598	-0.456432	-0.639554	-0.678565	-0.72725	-0.645264	-0.766606	-1.20158	-1.16919	-0.921722	-0.918661
chr11:Gm11729	1.26311	1.26311	1.26311	1.26311	1.26311	1.26311	1.17357	1.39188	1.38807	1.09311	0.929413	1.14115	1.20316	1.07333	1.07008	1.12617	1.15206	1.4214	1.12083	1.32405	1.5	1.5	1.44957	1.28413	1.31641	1.16713	1.33789	1.24849	1.17682	1.00367	0.816888	0.378764	0.100332	-0.186319	-0.583616	-0.968674	-1.04337	-1.30799	-1.46675	-1.5	-1.5	-1.5	-1.5	-1.5	-1.5	-1.5	-1.39941	-1.40161	-1.45605
chr5:Cxcl5	1.20772	1.20772	1.20772	1.20772	1.20772	1.20772	1.10476	1.13369	0.96651	0.701759	1.01301	1.10654	1.20607	1.26991	1.09647	1.12753	1.08913	1.25895	1.23657	1.46654	1.5	1.5	1.5	1.5	1.5	1.5	1.49867	1.5	1.5	1.5	1.43141	1.09802	0.842483	0.742816	0.588536	0.609714	0.455555	0.384841	0.171621	0.0373958	-0.0951731	-0.285737	-0.301443	-0.323631	-0.41808	-0.448702	-0.461229	-0.661182	-0.619877
chr10:Tmtc2	1.36668	1.36668	1.36668	1.36668	1.36668	1.36668	1.41528	1.33978	1.26379	1.063	1.11559	0.988517	1.1885	1.36559	1.26217	1.37403	1.23454	1.24867	1.26185	1.3127	1.49085	1.4249	1.34942	1.19879	1.02635	0.85946	0.725858	0.785643	0.600563	0.556591	0.335447	0.0266077	-0.160453	-0.392796	-0.624261	-0.970411	-1.20322	-1.38867	-1.5	-1.5	-1.5	-1.5	-1.5	-1.5	-1.5	-1.5	-1.5	-1.5	-1.48109
chr2:Abl1	0.222084	0.222084	0.222084	0.222084	0.222084	0.222084	0.489215	0.641781	0.814794	0.848719	1.07267	1.1452	1.02743	1.04534	1.26485	1.25147	1.3131	1.31162	1.42322	1.4235	1.5	1.5	1.5	1.40059	1.5	1.5	1.5	1.5	1.5	1.5	1.5	1.5	1.5	1.2382	1.17863	0.673614	0.134051	-0.126151	-0.525494	-0.746698	-1.07317	-0.993612	-1.29449	-1.38641	-1.3755	-1.45711	-1.21703	-1.10549	-1.33833
chr16:A930006K02Rik	0.271014	0.271014	0.271014	0.271014	0.271014	0.271014	0.542444	0.478238	0.391222	0.650114	1.06568	1.26698	1.35711	1.4343	1.47401	1.41764	1.39888	1.48488	1.29248	1.3553	1.5	1.46634	1.5	1.46948	1.37941	1.29034	1.5	1.5	1.5	1.5	1.5	0.980744	0.825374	0.935963	0.885763	0.726516	1.06547	0.637346	0.351324	0.224144	0.0294507	0.106987	-0.0938748	-0.154561	-0.55345	-0.650947	-0.563948	-0.472162	-0.438036
chr5:Ufsp1	-0.262789	-0.262789	-0.262789	-0.262789	-0.262789	-0.262789	-0.354728	-0.403571	-0.466976	-0.126589	0.220012	0.189467	-0.0762556	0.386072	0.576725	0.310883	0.579377	1.38232	1.11874	1.27068	1.5	1.26538	1.5	1.5	1.5	1.5	1.5	1.5	1.30567	1.32605	1.05604	0.838055	1.07257	0.773936	0.636883	0.51417	0.303626	0.543025	0.73693	0.496843	0.469757	0.722433	0.711576	0.69761	0.982444	1.19022	0.802534	0.895962	0.823665
chr11:Cltc	0.603538	0.603538	0.603538	0.603538	0.603538	0.603538	0.477495	0.518788	0.646202	0.619091	0.676476	0.933642	0.82278	0.694033	0.681586	1.0564	0.970369	1.31425	1.28041	1.35962	1.5	1.5	1.5	1.5	1.5	1.5	1.5	1.5	1.5	1.5	1.5	1.39695	0.985173	0.575497	0.52929	0.27824	-0.173024	-0.368274	-0.648228	-0.940985	-1.37225	-1.5	-1.5	-1.5	-1.4933	-1.5	-1.5	-1.5	-1.5
chr11:Trp53i13	0.204285	0.204285	0.204285	0.204285	0.204285	0.204285	0.298585	0.418928	0.434547	0.483376	0.507195	0.412755	0.613521	0.635106	0.832682	0.607765	0.756716	0.883879	1.20158	1.24848	1.5	1.5	1.5	1.5	1.5	1.5	1.5	1.5	1.5	1.5	1.5	1.5	1.5	1.23555	0.697225	0.104133	-0.11957	-0.457413	-0.759114	-0.69448	-1.04967	-1.33451	-1.5	-1.29085	-1.11302	-0.793144	-0.759643	-1.07998	-1.00564
chr11:Mir6930	0.776161	0.776161	0.776161	0.776161	0.776161	0.776161	0.623762	0.736509	0.781228	0.452118	0.677277	0.463408	0.518466	1.24434	1.15456	0.978877	0.664469	0.917193	1.28894	1.40609	1.5	1.5	1.5	1.5	1.5	1.4945	1.5	1.5	1.5	1.42798	0.994394	0.555118	0.513718	0.32317	-0.303951	-0.328681	-0.379965	-1.12322	-0.973536	-0.601587	-1.01675	-0.758686	-0.721541	-1.1582	-0.960067	-0.559662	-0.609054	-0.764078	-0.448688
chr5:Fry	0.940605	0.940605	0.940605	0.940605	0.940605	0.940605	0.853292	0.804679	0.612108	0.709095	0.452863	0.457189	0.610847	0.676098	0.67712	0.941534	0.882096	1.18835	1.30573	1.48499	1.5	1.5	1.5	1.5	1.5	1.5	1.5	1.5	1.5	1.5	1.46334	1.203	0.980981	0.807418	0.664513	0.524295	0.321783	0.294315	0.202688	0.221438	-0.056548	-0.167651	-0.16598	-0.275281	-0.456488	-0.651845	-0.665766	-0.411513	-0.434863
chr9:Rab8b	0.868668	0.868668	0.868668	0.868668	0.868668	0.868668	0.76202	0.872257	1.00702	1.01104	1.37296	1.19328	1.03679	1.11664	0.83897	1.04734	1.13621	1.18655	1.20646	1.42161	1.5	1.41762	1.5	1.5	1.5	1.5	1.5	1.5	1.5	1.5	1.5	1.25749	0.947936	0.633693	0.544719	0.566602	0.374149	0.38785	-0.017991	-0.23502	-0.451675	-0.439445	-0.284789	-0.134788	-0.33324	-0.241164	-0.24731	-0.224413	-0.373556
chr10:Myl6	-1.30475	-1.30475	-1.30475	-1.30475	-1.30475	-1.30475	-0.928939	-0.716983	-0.84683	-1.5	-1.20325	-1.00337	-1.02695	-0.637582	0.297336	-0.131852	0.548893	0.529799	0.594026	0.828338	1.5	1.27019	1.37071	1.44652	0.67248	0.278279	0.701157	0.295447	0.217413	0.495016	1.10388	0.406938	0.364059	0.566801	0.293482	0.359072	0.706609	1.16633	1.46302	1.12748	1.27857	0.488481	1.46991	1.5	1.5	1.43141	1.5	1.38691	0.779532
chr17:Stpg4	1.12289	1.12289	1.12289	1.12289	1.12289	1.12289	1.15644	1.23018	1.1587	1.08799	1.10234	1.245	1.40742	1.40685	1.34807	1.30977	1.39752	1.21443	1.37805	1.48644	1.5	1.5	1.49662	1.2703	1.33762	1.42874	1.5	1.5	1.5	1.42684	1.24418	1.02085	0.877808	0.775186	0.751463	0.600991	0.564191	0.239276	0.0392409	-0.171891	-0.201055	-0.132038	-0.180337	-0.132959	-0.152652	-0.156165	-0.355945	-0.464404	-0.551508
chr5:Mir106b	0.424681	0.424681	0.424681	0.424681	0.424681	0.424681	0.629521	0.760291	0.570795	0.242629	0.754969	0.679252	0.67883	1.40759	1.02264	1.2082	1.43515	1.44885	1.2105	1.48784	1.5	1.38423	1.31177	1.36884	0.785391	1.405	1.43684	1.5	1.5	1.5	1.5	1.5	1.49018	1.37704	0.831766	0.835284	0.532697	-0.167619	-0.507573	-0.413813	-0.570261	-0.835085	-0.626012	-0.564566	-0.29214	0.142167	0.0540552	0.435446	0.584452
chr14:Zmiz1	1.24813	1.24813	1.24813	1.24813	1.24813	1.24813	1.24019	1.23844	1.23997	1.23374	1.19701	1.22761	1.27591	1.3063	1.31389	1.32954	1.37362	1.44108	1.45292	1.42865	1.42275	1.49207	1.41193	1.43727	1.45605	1.49073	1.43396	1.36564	1.28325	1.25071	1.20329	1.12243	0.90922	0.782341	0.600887	0.401944	0.251182	0.081286	-0.03426	-0.210138	-0.435021	-0.548071	-0.58615	-0.62016	-0.646931	-0.719164	-0.717036	-0.748808	-0.735149
chr17:Zfp36l2	1.15752	1.15752	1.15752	1.15752	1.15752	1.15752	1.08724	1.05614	0.928125	0.9928	0.879653	0.883307	0.874006	0.945026	0.989401	1.05429	1.04196	1.00192	0.945823	1.04446	1.18493	1.20738	1.0953	1.07844	1.01905	1.0057	0.796018	0.76618	0.941301	1.06099	1.0549	0.87109	0.803847	0.869449	0.914756	0.821421	0.942656	1.05468	0.957849	0.833888	0.629933	0.598355	0.56724	0.617174	0.572406	0.32483	0.363435	0.214684	0.225367
chr8:Mir7687	0.764195	0.764195	0.764195	0.764195	0.764195	0.764195	0.932656	0.959343	1.09865	0.981344	0.78105	0.685308	0.582027	0.77965	0.772765	0.856722	0.799066	0.971085	1.10853	1.12888	1.22784	1.5	1.5	1.5	1.5	1.5	1.5	1.5	1.5	1.5	1.48962	1.41822	1.04114	1.21284	1.21783	1.08274	1.09613	0.93869	0.617673	0.307389	0.024431	0.056167	0.0512759	0.0101908	-0.508432	-0.781059	-1.01752	-0.98985	-0.977425
chr16:St6gal1	1.04069	1.04069	1.04069	1.04069	1.04069	1.04069	1.07176	1.13636	1.11824	1.08626	1.12517	1.34378	1.23801	1.18759	1.01975	1.09847	1.09585	1.08219	1.19671	1.2564	1.4241	1.5	1.46859	1.5	1.5	1.5	1.5	1.5	1.5	1.5	1.5	1.38574	1.14067	0.937539	0.828689	0.744776	0.565074	0.249927	0.0938378	-0.0959569	-0.428222	-0.472944	-0.480872	-0.488535	-0.440184	-0.474874	-0.581593	-0.559502	-0.448519
chr14:Nt5dc2	0.731566	0.731566	0.731566	0.731566	0.731566	0.731566	0.777266	0.846234	0.749939	0.729423	0.774852	0.891057	0.887464	0.919577	0.963658	0.861903	0.963594	0.94278	1.23246	1.29579	1.35299	1.5	1.5	1.5	1.5	1.5	1.5	1.5	1.5	1.5	1.5	1.5	1.5	1.5	1.21501	1.0458	0.750776	0.413112	0.168275	-0.0559364	-0.468614	-0.495839	-0.636275	-0.73836	-0.784668	-0.671038	-0.709711	-0.475244	-0.471183
chr11:Cd300a	1.38548	1.38548	1.38548	1.38548	1.38548	1.38548	1.23462	1.3247	1.30741	1.16807	1.04907	1.09851	1.23685	1.23671	1.19816	1.18712	1.2062	1.27106	1.15525	1.01565	1.15889	1.4249	1.27047	1.18874	1.212	1.17859	1.12106	1.00297	0.948623	0.963413	0.95665	0.831925	0.854521	0.885071	0.877845	0.766284	0.845403	0.872004	0.863782	0.746558	0.544188	0.284764	0.198089	-0.144688	-0.244978	-0.342356	-0.320474	-0.459998	-0.415618
chr15:Tbc1d22a	1.16844	1.16844	1.16844	1.16844	1.16844	1.16844	1.34993	1.39017	1.35522	1.46439	1.46529	1.35552	1.28742	1.3142	1.34932	1.22545	1.30908	1.24301	1.32732	1.41833	1.44265	1.5	1.5	1.5	1.5	1.5	1.5	1.5	1.40206	1.39252	1.26236	0.9689	0.739269	0.667259	0.532926	0.330048	0.165819	-0.11781	-0.347376	-0.61074	-0.909641	-1.12826	-1.12753	-1.22811	-1.30002	-1.26165	-1.23729	-1.3419	-1.2412
chr2:Thbd	1.04371	1.04371	1.04371	1.04371	1.04371	1.04371	0.951136	0.920168	0.983372	0.996622	0.944215	0.96187	1.01803	1.01456	1.08939	0.90745	0.974911	1.25202	1.32725	1.41029	1.35115	1.47518	1.34007	1.19038	1.39255	1.3332	1.33994	1.31608	1.18521	1.15759	0.990424	1.1095	1.07903	0.997484	0.930349	0.670748	0.454094	0.360152	0.22712	0.0887677	-0.142728	-0.372333	-0.524595	-0.521862	-0.391219	-0.436515	-0.203113	0.0543216	0.246108
chr12:Rapgef5	1.05441	1.05441	1.05441	1.05441	1.05441	1.05441	0.995854	1.09672	1.14016	1.13663	1.05344	1.04362	1.01093	1.14483	1.1178	1.14522	1.17299	1.15396	1.23462	1.25923	1.39424	1.5	1.3953	1.5	1.46414	1.47284	1.38809	1.29546	1.33185	1.19564	1.12552	0.938127	0.803802	0.790582	0.507971	0.421206	0.431347	0.494239	0.441429	0.432494	0.335278	0.44701	0.506768	0.449336	0.275476	0.317886	0.283828	0.22359	-0.0118704
chr19:Trim8	0.324824	0.324824	0.324824	0.324824	0.324824	0.324824	0.150777	0.434203	0.540821	0.398274	0.563653	0.543184	0.802053	1.10482	0.972698	1.36757	1.36383	1.38537	1.2231	1.10614	1.38865	1.5	1.5	1.5	1.5	1.5	1.5	1.5	1.5	1.5	1.5	1.5	1.5	1.20068	1.22151	0.86234	0.569543	0.163173	0.0200866	-0.316511	-0.534356	-0.926495	-1.07942	-1.27616	-1.30374	-1.49277	-1.5	-1.5	-1.5
chr16:Cebpd	0.779107	0.779107	0.779107	0.779107	0.779107	0.779107	0.659373	0.742481	0.701964	0.572005	0.554446	0.76742	0.77646	1.11263	1.06702	1.30246	1.27732	1.44929	1.10433	1.22432	1.42215	1.5	1.5	1.48839	1.5	1.4714	1.41569	1.44102	1.39465	1.5	1.45517	1.5	1.19473	0.81731	0.323085	-0.0722934	-0.358432	-0.762466	-1.05789	-1.29937	-1.5	-1.5	-1.5	-1.5	-1.5	-1.5	-1.5	-1.4061	-0.940168
chr7:Syt8	1.44576	1.44576	1.44576	1.44576	1.44576	1.44576	1.41386	1.45011	1.31924	1.10891	0.977	0.908585	0.908789	0.893162	0.801546	1.04779	1.12085	1.18514	1.37008	1.28002	1.4458	1.5	1.5	1.43782	1.5	1.5	1.5	1.5	1.5	1.28845	1.31496	1.11283	0.930284	0.744307	0.665047	0.484517	0.408094	0.362781	0.238081	0.0102632	-0.0926588	-0.161811	-0.185135	-0.223445	-0.236811	-0.361955	-0.395147	-0.640101	-0.71092
chr18:Ndst1	1.33597	1.33597	1.33597	1.33597	1.33597	1.33597	1.12259	1.0848	1.15171	1.05548	0.966969	1.20537	1.10971	1.16914	1.31871	1.30186	1.4112	1.42654	1.48998	1.41084	1.41467	1.5	1.43399	1.46247	1.49653	1.5	1.43659	1.38203	1.30589	1.24427	1.17614	1.11063	1.02069	0.927977	0.946783	0.749271	0.52849	0.347533	0.115392	0.084857	-0.178397	-0.191639	-0.210886	-0.398343	-0.346322	-0.552438	-0.625082	-0.7748	-0.671509
chr8:Ell	0.202989	0.202989	0.202989	0.202989	0.202989	0.202989	0.352987	0.529696	0.670677	0.994642	1.09762	1.21056	1.28895	1.30492	1.24841	1.33154	1.29516	1.422	1.4219	1.43645	1.43899	1.5	1.5	1.5	1.5	1.5	1.5	1.5	1.5	1.5	1.5	1.5	1.3616	1.22115	0.808419	0.569998	0.421793	0.167656	-0.0911877	-0.368594	-0.528636	-0.719223	-0.864591	-0.994395	-1.11689	-1.18145	-1.18491	-1.28382	-1.4535
chr1:Cxcr4	0.561141	0.561141	0.561141	0.561141	0.561141	0.561141	0.271673	0.123667	0.214795	0.229474	0.151666	0.477025	0.679028	0.613056	0.593601	0.435012	0.691828	0.725182	0.899679	1.21276	1.19367	1.5	1.5	1.5	1.5	1.5	1.5	1.5	1.5	1.5	1.5	1.5	1.5	1.35918	1.07701	1.04374	0.74546	0.46048	0.289111	0.0289753	-0.0790884	-0.208126	-0.160212	-0.298764	-0.361943	-0.335761	-0.146572	0.145025	0.275516
chr7:Dbp	-0.351257	-0.351257	-0.351257	-0.351257	-0.351257	-0.351257	-0.319865	-0.124394	-0.189294	-0.121752	0.0638352	0.0579494	0.52404	0.488931	0.730396	0.944235	0.933308	1.09915	1.10438	1.30892	1.23052	1.5	1.5	1.34615	1.36407	1.24033	1.30261	1.24163	1.2237	1.49718	1.5	1.5	1.00404	1.06042	1.02369	0.724514	0.455077	-0.202239	-0.508389	-0.812838	-1.38864	-1.5	-1.5	-1.5	-1.5	-1.5	-1.5	-1.5	-1.5
chr15:Gm17597	0.963887	0.963887	0.963887	0.963887	0.963887	0.963887	0.964803	0.617961	0.354946	0.412759	0.335708	0.323781	0.452525	0.906039	1.10908	1.09345	1.14694	1.17002	1.32809	1.29992	1.38186	1.5	1.5	1.5	1.5	1.5	1.5	1.5	1.5	1.5	1.5	1.5	1.25118	0.887758	0.873149	0.462513	0.0586585	-0.10336	-0.505023	-0.892704	-1.08724	-1.5	-1.5	-1.5	-1.5	-1.5	-1.5	-1.36143	-1.5
chr11:Grn	0.542897	0.542897	0.542897	0.542897	0.542897	0.542897	0.902915	0.595015	0.723851	0.347138	0.800549	1.08845	1.03704	0.837946	0.870937	1.13714	1.2301	0.898005	0.716002	0.892781	1.36717	1.5	1.5	1.5	1.5	1.5	1.5	1.5	1.5	1.5	1.5	1.5	0.817821	0.778955	0.920122	0.97795	0.376987	-0.0076124	-0.302022	-0.773459	-0.940086	-0.82674	-1.15623	-1.14175	-1.32134	-1.45129	-1.5	-1.3605	-1.29401
chr17:Mir3082	0.172473	0.172473	0.172473	0.172473	0.172473	0.172473	-0.0723175	0.161111	0.0722976	0.23768	0.37709	0.503989	0.369421	0.487989	0.413995	0.486966	0.239824	0.567289	0.861764	1.21566	1.16779	1.5	1.5	1.5	1.5	1.5	1.5	1.5	1.5	1.5	1.5	1.5	1.22246	0.85848	0.898389	0.273308	-0.095441	0.0629501	0.0227917	-0.342005	-0.759179	-0.949833	-0.971303	-1.09979	-0.737057	-0.985908	-1.03539	-1.15071	-0.761952
chr10:Nuak1	0.368852	0.368852	0.368852	0.368852	0.368852	0.368852	0.508529	0.628082	0.662249	0.807299	0.831275	0.889608	1.10631	1.20798	1.16659	1.18206	1.12421	1.32922	1.31991	1.38997	1.37138	1.5	1.5	1.5	1.5	1.5	1.5	1.5	1.5	1.5	1.5	1.5	1.41949	1.0674	0.6697	0.384954	-0.0757747	-0.438352	-0.703199	-1.05344	-1.37835	-1.5	-1.5	-1.5	-1.44668	-1.35479	-1.30896	-1.14308	-1.24742
chr5:Mir339	0.250682	0.250682	0.250682	0.250682	0.250682	0.250682	0.501497	0.171514	0.633738	0.60574	0.72307	0.547906	0.676183	0.507325	0.339205	0.706192	0.808091	0.672919	0.894259	0.866178	1.49996	1.5	1.5	1.5	1.5	1.5	1.5	1.5	1.5	1.5	1.5	1.41739	0.756679	0.336063	0.110031	-0.237381	-0.576372	-0.669471	-1.12584	-1.38132	-1.5	-1.5	-1.5	-1.5	-1.5	-1.5	-1.5	-1.46509	-1.5
chr7:Ampd3	0.78359	0.78359	0.78359	0.78359	0.78359	0.78359	1.0173	0.84308	0.645414	0.731612	0.855496	1.17929	1.1382	0.886129	0.878182	1.15477	1.2282	1.20948	1.36108	1.41119	1.4707	1.5	1.49746	1.5	1.5	1.5	1.5	1.5	1.5	1.5	1.5	1.29535	1.09406	1.03492	0.846696	0.98782	0.722615	0.544095	0.410959	0.294585	0.261033	0.286777	0.377101	0.415886	0.31968	0.165505	-0.149995	-0.236783	-0.486351
chr7:Rpl18	0.487678	0.487678	0.487678	0.487678	0.487678	0.487678	0.523471	0.594303	0.401104	0.380318	0.576437	0.117489	0.117095	0.171268	0.069321	0.39138	0.304307	0.409002	0.246639	0.793523	1.28672	1.5	1.5	1.5	1.5	1.5	1.5	1.5	1.5	1.5	1.07327	0.668006	-0.0679942	-0.212393	-0.654773	-1.16448	-1.5	-1.5	-1.5	-1.5	-1.5	-1.5	-1.5	-1.5	-1.5	-1.5	-1.5	-1.38063	-1.5
chr11:Rnf130	0.329464	0.329464	0.329464	0.329464	0.329464	0.329464	0.185678	0.27209	0.477159	0.442266	0.392719	0.456958	0.718962	0.685747	1.04512	1.21825	1.2451	1.36577	1.46195	1.37318	1.37671	1.5	1.5	1.5	1.5	1.5	1.5	1.5	1.5	1.5	1.5	1.5	1.5	1.5	1.16222	0.678611	0.799145	0.417359	0.0594681	-0.0838148	-0.396612	-0.295219	-0.239481	-0.181234	-0.3684	-0.252741	-0.17196	-0.390013	-0.351927
chr17:Stub1	0.218406	0.218406	0.218406	0.218406	0.218406	0.218406	-0.00774237	0.182333	0.13944	0.272656	0.464276	0.618578	0.494894	0.532664	0.480569	0.55365	0.311129	0.62121	0.985837	1.29163	1.21949	1.5	1.39119	1.44573	1.5	1.5	1.5	1.5	1.5	1.5	1.5	1.5	1.32443	1.05201	1.09279	0.562805	0.228785	0.27293	0.197937	-0.119516	-0.525757	-0.675472	-0.695086	-0.829253	-0.552716	-0.8026	-0.966733	-1.0236	-0.703319
chr7:Cd33	-0.111802	-0.111802	-0.111802	-0.111802	-0.111802	-0.111802	-0.233472	0.500591	0.677343	0.659666	0.409579	0.496917	0.520985	0.919893	0.996135	1.20393	1.15579	0.987981	0.88944	0.934706	0.967771	1.5	1.5	1.5	1.5	1.5	1.5	1.5	1.5	1.5	1.5	1.40192	1.0916	1.21413	1.06462	0.925446	0.866655	0.657097	0.400645	0.23677	0.0536031	0.0206954	0.0348402	-0.0778155	-0.189574	-0.321606	-0.363637	-0.640532	-0.396896
chr12:Hs1bp3	0.290678	0.290678	0.290678	0.290678	0.290678	0.290678	0.425951	0.489643	0.467666	0.375296	0.339949	0.489372	0.633333	0.715415	0.734982	0.766464	0.971392	0.806357	1.08272	1.33926	1.4938	1.5	1.5	1.5	1.5	1.5	1.5	1.5	1.5	1.5	1.5	1.5	1.5	1.45083	1.24476	1.20844	0.939211	0.710751	0.535957	0.344565	0.118789	0.0986294	-0.108508	-0.372569	-0.470963	-0.618303	-0.710569	-0.965369	-1.11452
chr8:Mcm5	1.22098	1.22098	1.22098	1.22098	1.22098	1.22098	1.21295	1.20231	1.01351	1.12684	0.783117	0.884613	0.953612	1.06307	0.858792	1.01093	0.908094	1.13143	1.04859	1.11713	1.05987	1.36841	1.16334	1.20867	1.00514	1.08333	1.024	0.998595	0.755178	0.797638	0.77981	0.5791	0.456654	0.746312	0.639975	0.545798	0.49563	0.627237	0.526794	0.59251	0.746101	0.745761	0.87931	0.826435	0.696557	0.644712	0.600654	0.659794	0.587084
chr12:Fbxo33	1.18268	1.18268	1.18268	1.18268	1.18268	1.18268	1.14724	1.03671	0.647137	0.705009	0.582594	0.537805	0.622549	0.541979	0.34077	0.398093	0.513972	0.711288	0.926315	1.14755	1.45643	1.5	1.5	1.5	1.5	1.5	1.5	1.5	1.5	1.5	1.5	1.5	1.27679	0.896524	0.299046	0.171773	-0.161192	-0.286933	-0.511746	-0.814691	-1.17439	-1.5	-1.5	-1.5	-1.5	-1.5	-1.5	-1.5	-1.41027
chr7:Arap1	-0.027236	-0.027236	-0.027236	-0.027236	-0.027236	-0.027236	-0.224847	0.0638348	0.0350907	0.0429849	0.0141021	0.0856074	0.197322	0.320856	0.574691	0.412888	0.634245	0.786032	0.782681	0.872917	1.11778	1.5	1.5	1.5	1.5	1.5	1.5	1.5	1.5	1.5	1.5	1.5	1.5	1.41411	1.08305	0.889867	0.457266	0.240544	0.0815624	-0.220534	-0.299729	-0.537732	-0.858118	-0.88282	-1.04901	-1.23411	-1.40092	-1.5	-1.5
chr4:Gm13030	1.42715	1.42715	1.42715	1.42715	1.42715	1.42715	1.35691	1.25806	1.42886	1.4988	1.38732	1.32729	1.13745	1.06587	1.0773	1.08153	1.02049	0.951418	1.36521	1.31525	1.41025	1.5	1.5	1.5	1.39658	1.34922	1.5	1.5	1.5	1.12101	0.830494	0.495836	0.212925	0.0296108	0.114807	0.0320812	-0.288259	-0.718045	-0.96526	-1.30971	-1.33778	-1.28245	-1.3546	-1.31574	-1.33009	-1.46625	-1.5	-1.44372	-1.31982
chr3:Elf2	0.579998	0.579998	0.579998	0.579998	0.579998	0.579998	0.337228	0.22782	0.402079	0.479315	0.279782	0.253938	0.123178	0.274163	0.367875	0.459836	0.743306	0.771306	0.917414	0.975559	1.0865	1.5	1.5	1.5	1.5	1.5	1.5	1.48282	1.5	1.5	1.5	1.5	1.3905	1.5	1.5	1.37595	1.5	1.5	1.25635	0.753754	0.696326	0.449897	0.724164	0.457563	-0.00800758	-0.350882	-0.302966	-0.507913	-0.601892
chr1:Kif21b	1.03159	1.03159	1.03159	1.03159	1.03159	1.03159	1.15253	1.08452	1.01851	0.82346	0.577736	0.5221	0.542672	0.641729	0.77116	0.811425	0.640027	0.530945	1.00577	1.21406	1.31154	1.5	1.5	1.5	1.5	1.5	1.5	1.5	1.5	1.5	1.30525	0.984532	0.990157	1.05357	0.768342	0.378388	0.586036	0.0457533	0.0829223	0.0173952	-0.143985	-0.419783	-0.370006	-0.87043	-1.28117	-0.795299	-0.811883	-0.72025	-0.482665
chr10:Lyz2	0.776879	0.776879	0.776879	0.776879	0.776879	0.776879	0.863029	0.971641	1.03822	1.21055	1.28254	1.3919	1.395	1.43371	1.35835	1.4158	1.4464	1.48555	1.48358	1.49008	1.41954	1.45474	1.5	1.5	1.5	1.5	1.5	1.5	1.5	1.5	1.5	1.5	1.28923	0.987613	0.801376	0.62419	0.430555	0.23037	-0.00181628	-0.2569	-0.562364	-0.576266	-0.560053	-0.56088	-0.569942	-0.555914	-0.61436	-0.667901	-0.7345
chr7:Ctsd	1.08527	1.08527	1.08527	1.08527	1.08527	1.08527	1.05654	1.10869	1.12812	1.15996	1.2121	1.13551	1.06669	1.04205	1.00981	1.09265	1.1622	1.31096	1.29774	1.33406	1.3824	1.40248	1.5	1.5	1.5	1.5	1.5	1.5	1.5	1.5	1.5	1.33925	1.18005	0.96477	0.873997	0.692864	0.602736	0.499197	0.293708	0.109639	-0.052647	-0.149341	-0.200137	-0.232921	-0.25041	-0.319404	-0.340694	-0.501668	-0.577458
chr10:Sash1	0.716589	0.716589	0.716589	0.716589	0.716589	0.716589	0.83182	0.862721	1.05331	1.23289	1.32042	1.29529	1.30123	1.32031	1.15623	1.27238	1.28337	1.28905	1.33794	1.31111	1.26593	1.37715	1.5	1.5	1.5	1.5	1.5	1.5	1.5	1.5	1.5	1.5	1.28324	0.966001	0.732544	0.576532	0.300967	0.146584	-0.0801128	-0.279583	-0.584473	-0.572619	-0.641189	-0.583254	-0.618021	-0.59429	-0.692442	-0.710668	-0.796956
chr9:Slc9a9	0.372985	0.372985	0.372985	0.372985	0.372985	0.372985	0.452054	0.577304	0.714968	0.759455	0.84055	0.925089	0.964452	1.01161	0.996989	1.10082	1.16866	1.28365	1.29167	1.34548	1.41071	1.48036	1.5	1.5	1.5	1.5	1.5	1.5	1.5	1.5	1.5	1.5	1.46037	1.19246	0.666264	0.38742	0.0750348	-0.411786	-0.787722	-1.23223	-1.5	-1.5	-1.5	-1.5	-1.5	-1.5	-1.5	-1.5	-1.40148
chr6:Slc6a6	0.823223	0.823223	0.823223	0.823223	0.823223	0.823223	1.07501	1.00877	1.11419	1.03798	1.09632	1.07684	1.10955	1.18479	1.26006	1.34275	1.33374	1.30126	1.43897	1.22781	1.41101	1.4661	1.5	1.5	1.5	1.5	1.5	1.5	1.5	1.5	1.5	1.39447	1.31742	1.11541	0.799168	0.453062	0.201866	0.0272575	-0.199988	-0.23164	-0.52251	-0.465317	-0.459053	-0.554138	-0.593745	-0.627709	-0.492646	-0.560442	-0.697277
chr14:Ubac2	1.29307	1.29307	1.29307	1.29307	1.29307	1.29307	1.14474	1.0975	1.2903	1.15974	1.18886	0.990084	0.879126	0.8712	0.879596	1.00583	1.06072	1.07634	1.13564	1.06816	1.15478	1.18764	1.33455	1.27672	1.21663	1.16304	1.06806	1.05163	1.20802	1.11236	1.15747	0.9595	0.719383	0.61777	0.631705	0.663796	0.596424	0.613344	0.295389	-0.020646	0.0520658	-0.0235653	-0.0392879	0.149071	0.122128	0.0372762	0.0597592	-0.0626683	-0.192043
chr6:Il17ra	0.830119	0.830119	0.830119	0.830119	0.830119	0.830119	0.978678	0.957155	0.80456	0.979753	1.00486	1.02248	1.04555	1.17979	1.12223	1.22378	1.24873	1.23593	1.33362	1.38999	1.32956	1.43245	1.5	1.3931	1.32502	1.40698	1.31516	1.34911	1.27655	1.15214	1.06995	0.862729	0.692186	0.464384	0.4527	0.451912	0.364953	0.26568	0.218924	0.069934	-0.011917	-0.08392	-0.121625	-0.0768562	-0.163253	-0.217633	-0.192091	-0.219935	-0.134493
chr19:Pfpl	0.573351	0.573351	0.573351	0.573351	0.573351	0.573351	0.828685	0.865144	0.8704	1.01356	1.0646	1.04138	0.869417	0.891313	0.92317	1.02706	1.30007	1.21357	1.18839	1.39328	1.49109	1.41421	1.5	1.5	1.5	1.5	1.5	1.5	1.5	1.5	1.5	1.5	1.5	1.14547	0.548664	0.245539	0.0955373	-0.145847	-0.503172	-0.751051	-1.04425	-1.13834	-1.20675	-1.15654	-1.05079	-0.837165	-0.713521	-0.77061	-0.795559
chr2:Rxra	0.42172	0.42172	0.42172	0.42172	0.42172	0.42172	0.582779	0.63429	0.625998	0.755546	0.811134	0.95267	1.0063	1.00383	1.07239	0.990579	1.10081	1.21883	1.33451	1.35798	1.29727	1.42526	1.5	1.5	1.5	1.5	1.5	1.5	1.5	1.5	1.5	1.5	1.5	1.27374	0.96377	0.646427	0.300753	-0.0622184	-0.343116	-0.501522	-0.72786	-0.771454	-0.813166	-0.63033	-0.683919	-0.735448	-0.836916	-0.963113	-1.04114
chr16:Atp6v1a	0.712543	0.712543	0.712543	0.712543	0.712543	0.712543	0.892037	1.03298	0.944144	0.925569	0.975066	0.81292	0.850574	0.900136	0.824195	1.03651	1.21914	1.21826	1.198	1.26811	1.32732	1.36644	1.5	1.5	1.5	1.5	1.5	1.5	1.5	1.5	1.5	1.49281	1.41041	1.09227	0.626629	0.362078	0.0422691	-0.260661	-0.580348	-0.907425	-1.26838	-1.42387	-1.49944	-1.5	-1.5	-1.37204	-1.27944	-1.25528	-1.34952
chr11:Mir1934	0.928772	0.928772	0.928772	0.928772	0.928772	0.928772	0.695005	0.872748	0.616709	0.31647	0.163438	0.460673	0.593162	0.582837	0.552229	0.376058	0.0363838	0.397617	0.459371	0.807477	0.89339	1.12815	1.5	1.42295	1.5	1.5	1.5	1.5	1.5	1.5	1.5	1.5	1.5	1.26739	1.46674	1.09423	0.503369	0.257442	0.217912	0.279551	-0.0823048	0.0436546	-0.20907	-0.43569	-0.401598	-0.944124	-0.903786	-0.766652	-0.765959
chr7:P2ry6	0.415871	0.415871	0.415871	0.415871	0.415871	0.415871	0.6839	0.611698	0.59913	0.655512	0.760425	0.501768	0.585737	0.682317	0.916722	0.983371	0.970795	0.923431	1.18867	1.27396	1.26964	1.35418	1.5	1.5	1.5	1.5	1.5	1.5	1.5	1.5	1.5	1.5	1.5	1.46304	1.04634	0.60539	0.478327	-0.00590287	-0.239497	-0.442857	-0.661039	-0.631779	-0.766006	-0.645651	-0.631555	-0.695801	-0.779461	-1.15012	-1.13513
chr3:Camk2d	1.09118	1.09118	1.09118	1.09118	1.09118	1.09118	1.0936	0.956886	1.00668	0.667157	0.576638	0.506301	0.836641	0.854003	0.880851	0.764857	0.810623	0.927882	1.01146	1.11554	1.22685	1.39103	1.45706	0.971303	0.818944	0.841748	0.745477	0.463623	0.335795	0.0387471	0.00845081	0.148869	0.0987867	0.0792586	-0.11555	-0.20833	-0.535615	-0.874067	-1.05906	-1.44004	-1.5	-1.5	-1.5	-1.5	-1.5	-1.5	-1.5	-1.5	-1.39098
chr14:Tspan14	1.08301	1.08301	1.08301	1.08301	1.08301	1.08301	1.09353	1.2168	1.21785	1.08537	1.07745	1.12948	1.23988	1.33134	1.1556	1.09609	1.28087	1.15981	1.09151	1.15153	1.39072	1.32902	1.5	1.4607	1.0876	1.20003	1.18072	1.0755	0.898837	0.892724	0.794276	0.58483	0.555879	0.318799	-0.110774	-0.187116	-0.45638	-0.760415	-1.06671	-1.08096	-1.43556	-1.5	-1.5	-1.5	-1.5	-1.5	-1.5	-1.46977	-1.15489
chr8:Gdf15	0.542947	0.542947	0.542947	0.542947	0.542947	0.542947	0.577478	0.306999	0.579104	0.404565	0.316844	0.340995	0.4929	0.543626	0.561157	0.943235	0.973981	0.975807	1.2017	0.88539	1.00563	1.49853	1.5	1.5	1.5	1.5	1.5	1.5	1.5	1.5	1.5	1.5	1.21497	0.794974	0.631851	0.361348	0.140087	-0.412127	-0.48135	-0.761259	-0.966942	-0.855057	-0.953997	-0.696928	-0.347339	-0.359219	-0.32124	-0.220964	-0.169506
chr11:Cbr2	1.10188	1.10188	1.10188	1.10188	1.10188	1.10188	1.00786	1.19481	1.17168	1.0283	0.96579	0.91205	0.875929	0.761088	1.11062	1.00904	1.03571	1.26747	1.15026	1.31893	1.48255	1.358	1.5	1.5	1.5	1.5	1.5	1.5	1.5	1.5	1.5	1.49199	1.38705	1.01946	0.685887	0.478241	0.00587616	-0.0707727	0.0486417	0.131213	0.130273	-0.0604135	-0.255692	-0.252469	-0.0656589	-0.141872	-0.145112	-0.0573246	-0.111705
chr2:Mrc1	0.0542244	0.0542244	0.0542244	0.0542244	0.0542244	0.0542244	0.219262	0.290975	0.328119	0.287243	0.204745	0.106271	0.136703	0.309269	0.466644	0.551606	0.572691	0.791041	0.968355	1.07272	1.14644	1.3047	1.5	1.5	1.5	1.5	1.5	1.5	1.5	1.5	1.5	1.5	1.5	1.42046	1.15677	1.03566	0.782153	0.410889	0.117551	-0.16926	-0.35344	-0.131181	0.050297	0.278495	0.466357	0.523134	0.426197	0.466718	0.643972
chr4:Slc7a13	1.39693	1.39693	1.39693	1.39693	1.39693	1.39693	1.43833	1.39597	1.29961	1.27606	1.20484	1.16552	1.21827	1.20603	1.13296	1.14227	1.27399	1.29265	1.28812	1.30815	1.39067	1.47594	1.5	1.5	1.5	1.5	1.39261	1.34046	1.31029	1.39686	1.28846	1.06661	0.929841	0.702315	0.419033	0.237741	0.08564	0.00215703	-0.0433699	-0.262545	-0.384637	-0.514416	-0.392739	-0.411611	-0.391033	-0.292403	-0.218599	-0.248086	-0.277852
chr8:Rasa3	1.17146	1.17146	1.17146	1.17146	1.17146	1.17146	1.04416	0.900803	0.763449	0.913478	0.592494	0.581004	0.849858	0.883779	0.739654	0.596069	0.432348	0.689082	1.14128	1.44918	1.1868	1.38306	1.5	1.5	1.5	1.5	1.5	1.5	1.5	1.5	1.31398	1.43591	1.47193	1.01503	0.797581	0.805424	0.652992	0.458708	0.221526	-0.0825064	0.118392	-0.0181936	-0.234831	-0.36037	-0.493967	-0.820323	-0.993323	-0.952672	-0.824159
chr7:Lhpp	0.827665	0.827665	0.827665	0.827665	0.827665	0.827665	0.838725	0.906105	0.878925	0.905314	1.02834	0.919135	0.806345	0.92586	1.16605	1.23876	1.27544	1.04301	1.07378	1.12221	1.25118	1.39801	1.5	1.5	1.5	1.5	1.5	1.5	1.5	1.5	1.5	1.5	1.43701	1.24497	1.116	0.780444	0.539214	0.314828	0.0810924	-0.23915	-0.40552	-0.59661	-0.755106	-0.817083	-1.07388	-1.09515	-0.898639	-0.691935	-0.731898
chr17:Ptprm	0.901607	0.901607	0.901607	0.901607	0.901607	0.901607	0.74935	0.622945	0.760906	0.894719	0.70789	0.539232	0.735348	0.966759	1.02331	1.03241	0.963967	1.08884	1.10732	1.09454	1.18604	1.42545	1.5	1.5	1.5	1.5	1.5	1.5	1.5	1.5	1.5	1.5	1.32454	1.12812	0.808782	0.42767	-0.103491	-0.413394	-0.643394	-1.08691	-1.48071	-1.5	-1.42315	-1.5	-1.5	-1.44658	-1.07493	-0.785492	-0.79099
chr17:1700102H20Rik	0.118979	0.118979	0.118979	0.118979	0.118979	0.118979	0.218963	0.627682	0.60612	0.733158	1.09398	0.537071	0.813917	0.934313	1.27057	1.28915	1.28754	1.43804	1.16125	1.17034	1.23638	1.13963	1.5	1.15422	1.27073	0.839061	0.88826	1.11786	1.26906	1.04162	0.947911	0.615541	0.324559	0.0571656	0.0155458	-0.641989	-0.847886	-0.752228	-1.17734	-1.5	-1.5	-1.5	-1.5	-1.5	-1.5	-1.5	-1.5	-1.13218	-1.25332
chr7:Sphk2	0.44897	0.44897	0.44897	0.44897	0.44897	0.44897	0.522503	0.687087	0.40003	0.286323	0.480011	0.0413805	0.101038	0.175841	0.139844	0.416861	0.221374	0.304213	0.0921603	0.613502	1.0778	1.49276	1.5	1.5	1.5	1.5	1.5	1.5	1.5	1.5	1.39507	1.07057	0.288396	0.10807	-0.325968	-0.788183	-1.233	-1.43296	-1.5	-1.5	-1.5	-1.5	-1.5	-1.5	-1.5	-1.5	-1.5	-1.46421	-1.5
chr7:Cracr2b	1.25244	1.25244	1.25244	1.25244	1.25244	1.25244	1.14271	0.812561	0.909862	0.807841	0.466061	0.708709	1.01447	1.0197	0.895026	0.113615	0.3894	0.634786	0.65293	1.09558	1.29047	1.43858	1.5	1.25964	1.4773	1.5	1.5	1.40899	1.5	1.5	1.5	1.33733	0.721674	0.109896	-0.0270011	-0.530057	-0.684181	-0.405526	-0.45424	-0.876679	-1.17505	-1.01003	-0.991386	-0.8074	-0.83044	-0.561604	-0.584387	-0.816202	-0.990027
chr14:Tbc1d4	0.46951	0.46951	0.46951	0.46951	0.46951	0.46951	0.367826	0.56	0.638995	0.703634	0.882355	0.719117	0.7147	0.832982	1.05093	0.995503	0.981399	1.00703	1.06731	0.913194	1.10126	1.11204	1.5	1.5	1.5	1.5	1.5	1.5	1.5	1.5	1.5	1.5	1.5	0.978249	0.666982	0.377209	0.00489425	-0.315817	-0.777282	-1.39691	-1.5	-1.5	-1.5	-1.5	-1.5	-1.5	-1.5	-1.5	-1.5
chr6:Vgll4	0.461998	0.461998	0.461998	0.461998	0.461998	0.461998	0.505309	0.869118	0.991852	1.01126	1.06897	1.07911	1.19962	1.40327	1.20676	1.19033	1.28727	1.30839	1.08541	1.19144	1.39032	1.36005	1.5	1.5	1.5	1.49605	1.5	1.42785	1.36497	1.5	1.5	1.2876	1.04625	0.62428	0.182442	-0.0226491	-0.164924	-0.392659	-0.638778	-0.967714	-1.18938	-1.5	-1.5	-1.5	-1.5	-1.5	-1.5	-1.5	-1.5
chr14:Ctsb	0.324283	0.324283	0.324283	0.324283	0.324283	0.324283	0.549639	0.747712	0.949766	1.03992	1.18803	1.20769	1.14896	1.2855	1.19761	1.33427	1.45861	1.44712	1.48817	1.42575	1.35654	1.42462	1.47319	1.5	1.5	1.5	1.5	1.5	1.5	1.5	1.5	1.4857	1.02235	0.789172	0.517255	0.15973	0.0578182	-0.24072	-0.485142	-0.731655	-1.00149	-1.03959	-1.07087	-0.939365	-1.00129	-1.05171	-1.1002	-1.31104	-1.43487
chrX:Mir223	0.949398	0.949398	0.949398	0.949398	0.949398	0.949398	1.09337	1.01896	1.29633	1.24532	1.3283	1.36893	1.39389	1.24808	1.23888	1.4923	1.49075	1.31825	1.21657	1.07119	1.28016	1.32306	1.49592	1.5	1.5	1.5	1.5	1.5	1.5	1.5	1.45473	1.22512	1.16398	0.828995	0.621315	0.226127	0.0245433	0.00499122	-0.0833885	-0.250996	-0.439919	-0.489524	-0.540268	-0.579169	-0.435705	-0.45825	-0.399045	-0.414544	-0.48495
chr14:Nisch	0.479048	0.479048	0.479048	0.479048	0.479048	0.479048	0.519085	0.545906	0.655906	0.849109	1.15626	1.16077	1.12937	1.17149	1.20534	1.26667	1.28158	1.39709	1.44865	1.37748	1.25012	1.22786	1.30092	1.5	1.5	1.5	1.5	1.5	1.5	1.5	1.5	1.5	1.5	1.44509	1.10407	0.784774	0.499997	0.0779591	-0.143813	-0.425643	-0.67165	-0.725422	-0.731042	-0.807095	-0.811107	-0.774157	-0.826412	-0.839606	-0.868639
chr17:Gm4832	1.03428	1.03428	1.03428	1.03428	1.03428	1.03428	1.1577	1.45358	1.43492	1.32893	1.35968	1.42134	1.24368	1.3592	1.36114	1.24854	1.21663	1.20265	1.06306	1.12611	1.27183	1.23796	1.27478	1.5	1.5	1.5	1.5	1.5	1.5	1.5	1.5	1.21659	1.19742	0.915537	0.607094	0.449031	0.306522	0.163532	-0.024629	-0.188796	-0.317451	-0.369505	-0.170657	-0.201245	-0.223364	-0.244427	-0.341749	-0.512347	-0.454698
chr1:Mir7681	1.12527	1.12527	1.12527	1.12527	1.12527	1.12527	0.996899	1.16487	1.24479	1.25048	1.07353	1.03213	0.691091	0.762353	0.969025	0.947851	1.06097	1.43332	1.24562	1.31783	1.26033	1.38891	1.43944	1.5	1.5	1.35102	1.28863	1.36473	1.03747	1.06001	0.968005	0.913357	0.778286	0.662556	0.491517	0.448892	0.234134	0.157603	-0.0553091	-0.0669524	-0.146222	-0.341471	-0.204878	0.0300318	-0.126974	-0.317048	-0.534949	-0.323816	-0.0125288
chr4:Atp6v0d2	1.17275	1.17275	1.17275	1.17275	1.17275	1.17275	1.11398	1.17621	1.17901	1.23058	1.21784	1.22079	1.1743	1.1938	1.11288	1.22673	1.26692	1.19819	1.15064	1.17234	1.21694	1.36969	1.4889	1.5	1.5	1.5	1.5	1.5	1.5	1.5	1.5	1.39605	1.06321	0.736351	0.462071	0.0992734	-0.0599947	-0.190316	-0.320893	-0.569408	-0.67952	-0.74514	-0.552059	-0.467177	-0.33977	-0.231768	-0.0914167	-0.176309	-0.174381
chr7:Mir707	-0.820107	-0.820107	-0.820107	-0.820107	-0.820107	-0.820107	-0.806295	-0.842413	-0.536457	-0.229115	0.30438	0.0135226	0.2627	0.474366	0.592762	0.608671	0.837668	0.937119	1.42742	0.987397	1.22864	1.20815	1.26351	1.5	1.5	1.5	1.5	1.5	1.5	1.5	1.5	1.5	0.927353	0.683038	-0.0313744	-0.512263	-0.616926	-1.14447	-1.26369	-1.44611	-1.5	-1.5	-1.5	-1.5	-1.5	-1.42237	-1.5	-1.5	-1.5
chr18:Snx24	0.0404097	0.0404097	0.0404097	0.0404097	0.0404097	0.0404097	0.278569	0.203912	0.507551	0.52998	0.600323	0.67174	0.709853	0.681402	0.546987	0.723773	1.00333	0.944132	1.08972	1.09254	1.22435	1.40315	1.38925	1.5	1.5	1.5	1.5	1.5	1.5	1.5	1.5	1.41697	1.13884	0.84324	0.438676	0.0333073	-0.309792	-0.618698	-1.03548	-1.43814	-1.5	-1.5	-1.5	-1.5	-1.5	-1.5	-1.5	-1.5	-1.5
chr17:Sh3gl1	0.700203	0.700203	0.700203	0.700203	0.700203	0.700203	0.759965	0.774435	0.633682	0.675617	0.748671	0.601288	0.761559	0.828325	0.95434	1.0855	1.09262	1.1771	1.12557	1.21851	1.23895	1.21221	1.26895	1.5	1.5	1.5	1.5	1.5	1.5	1.5	1.5	1.5	1.5	1.3644	0.954111	0.821948	0.85266	0.701546	0.486545	0.210516	0.157816	0.0865524	-0.00488551	-0.0844996	-0.0991229	-0.117562	-0.180258	-0.462293	-0.65961
chr17:1700016K05Rik	1.045	1.045	1.045	1.045	1.045	1.045	1.07591	1.02187	1.12151	1.16571	1.06755	1.12001	1.09586	1.27294	1.4115	1.24989	1.16448	1.18424	1.26486	1.31423	1.29323	1.37562	1.45527	1.5	1.48652	1.5	1.5	1.5	1.5	1.5	1.5	1.42646	1.23208	0.994294	0.698671	0.407901	-0.0378083	-0.180468	-0.335551	-0.712888	-0.935566	-0.946398	-0.853053	-0.909101	-0.893532	-0.738386	-0.669869	-0.591817	-0.600259
chr5:Pf4	0.917732	0.917732	0.917732	0.917732	0.917732	0.917732	1.0492	0.97251	1.2043	1.02552	1.1659	1.25829	0.979213	1.24026	1.15997	0.905259	1.01029	1.10421	1.27944	1.19065	1.43045	1.34406	1.24043	1.5	1.32489	1.47677	1.5	1.5	1.5	1.5	1.5	1.34211	1.36778	1.4216	1.12732	0.708119	0.608271	0.445476	0.219567	0.335724	0.0914117	0.02637	0.00465499	-0.241695	-0.436944	-0.422678	-0.203112	-0.283996	-0.192035
chr11:Tnfsf12	0.865086	0.865086	0.865086	0.865086	0.865086	0.865086	1.05529	1.15173	1.01279	1.03713	1.00185	1.04202	1.14151	1.15778	1.28588	1.25797	1.04604	1.06598	1.05802	1.06076	1.10674	1.39854	1.36609	1.5	1.5	1.5	1.5	1.5	1.5	1.5	1.5	1.5	1.31915	1.06515	0.550885	0.355857	0.052458	-0.267254	-0.376482	-0.558001	-0.629545	-0.91178	-1.04537	-0.926945	-0.990591	-0.828645	-0.986745	-0.934505	-0.854447
chr8:Cotl1	0.261046	0.261046	0.261046	0.261046	0.261046	0.261046	0.592507	0.750561	0.849025	1.0228	0.996582	1.06153	1.04934	1.1937	1.16502	0.99948	1.24658	1.16013	1.25011	1.23753	1.29907	1.33843	1.35238	1.5	1.5	1.5	1.5	1.5	1.5	1.5	1.5	1.5	1.5	1.5	1.17796	0.955269	0.811139	0.425245	-0.0656052	-0.423564	-0.580531	-0.915415	-0.920731	-0.761684	-0.922111	-0.716716	-0.820042	-0.861885	-0.63208
chr14:4931406H21Rik	1.05953	1.05953	1.05953	1.05953	1.05953	1.05953	0.986975	1.00259	0.952883	0.939113	1.0982	1.01835	0.903749	0.943417	0.769355	0.769254	0.718696	0.916129	0.932597	0.907765	0.874221	1.02318	1.22151	1.5	1.5	1.5	1.5	1.5	1.5	1.5	1.5	1.5	1.5	1.30546	0.962058	0.657003	0.448957	0.402872	0.0336245	-0.333972	-0.644617	-0.612422	-0.620089	-0.480954	-0.458411	-0.438617	-0.436239	-0.46337	-0.627334
chr7:Sbf2	0.620661	0.620661	0.620661	0.620661	0.620661	0.620661	0.84306	1.01607	1.08074	1.05199	1.11674	1.19194	0.963783	0.914865	0.92658	0.895751	0.97866	0.862763	1.08285	1.01304	1.25724	1.4407	1.44318	1.5	1.5	1.5	1.5	1.5	1.5	1.5	1.5	1.09434	0.792162	0.454718	0.312779	0.288534	0.460736	0.325971	0.247356	0.17401	0.113026	0.43427	0.550808	0.618819	0.858389	0.951383	0.783252	0.630855	0.418858
chr14:Itm2b	0.609658	0.609658	0.609658	0.609658	0.609658	0.609658	0.360985	0.463778	0.34442	0.328075	0.604982	0.881764	0.73563	0.804944	0.67696	0.829012	1.00139	1.23814	1.30489	1.46858	1.48895	1.22674	1.21327	1.5	1.5	1.5	1.5	1.5	1.5	1.5	1.5	1.5	1.5	1.5	1.35895	1.27453	0.920901	0.579588	0.567146	0.248695	-0.18703	-0.164882	-0.136223	-0.0909103	0.0108638	-0.0807933	-0.140299	-0.0798629	-0.285587
chr3:Gstm1	0.777433	0.777433	0.777433	0.777433	0.777433	0.777433	0.818775	0.875608	0.870722	1.05738	1.28427	1.16533	1.08944	1.15277	0.986849	1.03047	0.937175	1.05604	1.10558	1.01224	1.2913	1.32924	1.32049	1.5	1.4511	1.5	1.5	1.5	1.5	1.5	1.5	1.5	1.34741	1.42408	1.15695	0.966499	0.678046	0.472801	0.193368	-0.156289	-0.278859	-0.259974	-0.569904	-0.692431	-0.981295	-1.13576	-1.07094	-0.941394	-0.973695
chr5:Lrch4	-0.0420414	-0.0420414	-0.0420414	-0.0420414	-0.0420414	-0.0420414	-0.210324	-0.00717754	0.0614434	0.0911645	0.654746	0.793256	0.880551	0.870522	0.937314	1.10859	0.920795	1.17393	1.10708	1.17424	1.04502	1.09908	1.19163	1.5	1.5	1.5	1.5	1.5	1.5	1.5	1.5	1.5	1.5	1.5	1.48498	1.24114	0.88623	0.825736	0.612235	0.604511	0.385171	0.0643862	0.0322056	-0.134119	-0.0931212	-0.118541	0.00949231	0.295513	0.264151
chr7:Apoc1	-0.517641	-0.517641	-0.517641	-0.517641	-0.517641	-0.517641	-0.310479	-0.159305	-0.118091	-0.0230432	0.102395	0.113407	0.167778	0.328494	0.364268	0.744709	0.688525	0.564065	0.64784	0.902995	1.10075	1.20748	1.40256	1.5	1.5	1.5	1.5	1.5	1.5	1.5	1.5	1.5	1.5	1.5	1.5	1.5	1.49858	1.18046	0.747514	0.548165	-0.0721846	-0.264418	-0.321829	-0.348536	-0.423188	-0.503815	-0.497873	-0.588944	-0.657769
chr5:Gm20605	-0.0158974	-0.0158974	-0.0158974	-0.0158974	-0.0158974	-0.0158974	-0.163309	0.00301897	0.0915022	0.133296	0.683145	0.793561	0.820738	0.846238	0.916098	1.11757	0.916144	1.14969	1.08841	1.15521	1.00739	1.09783	1.21498	1.5	1.5	1.5	1.5	1.5	1.5	1.5	1.5	1.5	1.5	1.5	1.49342	1.25766	0.870292	0.802611	0.588699	0.578484	0.336223	0.0420733	0.015248	-0.155174	-0.120608	-0.156315	-0.0181188	0.241685	0.213862
chr2:Map3k20	0.779945	0.779945	0.779945	0.779945	0.779945	0.779945	1.06404	1.13253	0.965545	1.23763	1.26452	1.35981	1.44379	1.39212	1.4121	1.3903	1.4984	1.45472	1.39482	1.49363	1.46946	1.43956	1.31724	1.5	1.45143	1.5	1.5	1.39127	1.27525	1.28991	1.29093	1.08158	0.871988	0.936391	0.729935	0.425416	0.266493	0.224079	0.0771069	0.11966	0.108265	-0.0950283	-0.170397	-0.121862	-0.204344	-0.427682	-0.194237	-0.320748	-0.450902
chr1:Idh1	1.06769	1.06769	1.06769	1.06769	1.06769	1.06769	1.1051	1.08132	1.24835	1.22316	1.08479	1.04033	0.779393	0.775782	0.695355	0.731024	0.780634	1.02498	1.17514	1.24379	1.35808	1.47941	1.41714	1.5	1.5	1.5	1.5	1.5	1.45528	1.5	1.48608	1.5	1.5	1.38204	1.10331	0.93381	0.590817	0.354917	-0.0226955	-0.358509	-0.981903	-1.09849	-1.48781	-1.5	-1.5	-1.5	-1.47969	-1.23325	-1.20894
chr5:Mrpl33	1.28467	1.28467	1.28467	1.28467	1.28467	1.28467	1.37904	1.41743	1.26022	1.27213	1.30835	1.37464	1.29327	1.28123	1.30724	1.12733	1.19266	1.1708	1.33811	1.30299	1.3687	1.30032	1.27002	1.5	1.5	1.5	1.5	1.5	1.5	1.28507	1.06748	0.759184	0.6858	0.517737	0.187847	0.121696	-0.25287	-0.386054	-0.571501	-0.477713	-0.507886	-0.339675	-0.292175	-0.238162	-0.260917	-0.321479	-0.498908	-0.45097	-0.41607
chr15:Fam84b	0.752199	0.752199	0.752199	0.752199	0.752199	0.752199	0.688137	0.856051	0.623933	0.793165	0.788914	0.895528	0.713113	0.596729	0.629092	0.469999	0.611222	0.733945	0.732424	0.971342	0.913937	1.18135	1.43037	1.5	1.5	1.5	1.5	1.5	1.5	1.5	1.44513	1.22838	0.7099	0.468812	-0.0204117	-0.248288	-0.662675	-1.17377	-1.2614	-1.5	-1.5	-1.5	-1.5	-1.5	-1.5	-1.5	-1.5	-1.5	-1.5
chr8:Gse1	0.484697	0.484697	0.484697	0.484697	0.484697	0.484697	0.741126	0.800646	1.05092	0.711132	0.691282	0.726937	0.543827	0.775316	0.628474	0.662429	0.627016	0.65397	0.607295	0.642487	0.937698	1.27693	1.25667	1.5	1.5	1.5	1.5	1.5	1.5	1.5	1.49132	1.43822	0.916681	1.13643	1.03382	0.954542	0.901904	0.833493	0.687295	0.369534	0.36404	0.494354	0.662276	0.662588	0.115227	-0.0763184	-0.285426	-0.376952	-0.469512
chr10:Armc2	0.686137	0.686137	0.686137	0.686137	0.686137	0.686137	0.731866	0.978894	0.889795	0.823157	0.915642	0.888871	0.624185	0.656306	0.790801	0.800262	1.12494	1.11271	0.96681	1.07181	1.00117	1.32319	1.26637	1.5	1.5	1.5	1.5	1.5	1.5	1.5	1.5	1.5	1.5	1.35459	0.903738	0.802386	0.484988	0.252471	0.012902	-0.168226	-0.308675	-0.240951	-0.0270894	-0.286918	-0.192349	-0.178427	-0.295593	-0.530358	-0.573139
chr1:1700025G04Rik	1.10356	1.10356	1.10356	1.10356	1.10356	1.10356	1.16441	1.05553	0.990137	0.971594	1.15959	0.933178	0.885692	0.902551	0.955856	0.476988	0.393741	0.549047	0.625052	0.663287	0.924984	0.902314	1.00197	1.19757	1.15713	1.11066	1.1646	0.985456	0.771541	0.518476	0.378758	0.095592	-0.253741	-0.349405	-0.519452	-0.589591	-0.504955	-0.459876	-0.586337	-0.764946	-0.543667	-0.549918	-0.469409	-0.483755	-0.339644	-0.358796	-0.321469	-0.600282	-0.480818
chr4:Sesn2	0.217389	0.217389	0.217389	0.217389	0.217389	0.217389	0.417579	0.432093	0.393818	0.193508	0.274181	0.167438	-0.117421	0.122234	0.51857	0.735381	0.835544	0.999416	0.834114	1.14006	1.44228	1.32607	1.47266	1.5	1.31613	1.04	0.853049	0.912635	0.886347	1.24704	0.980033	1.05127	1.04459	1.10362	1.1981	1.15364	1.06151	1.3289	1.3359	1.5	1.42103	1.18419	1.12128	0.94012	0.593667	0.587223	0.679313	0.914131	0.781884
chr7:Gys1	1.20406	1.20406	1.20406	1.20406	1.20406	1.20406	1.05529	1.11774	0.758919	0.640447	0.983104	0.983093	1.00373	1.17968	1.07212	1.15666	1.23568	1.11095	1.18572	1.4471	1.4348	1.21368	1.49511	1.5	1.5	1.5	1.5	1.5	1.5	1.5	1.5	1.44673	1.09334	0.689054	0.589084	0.571975	0.533649	0.282027	-0.00390018	-0.133321	-0.483872	-0.715969	-0.509467	-0.390819	-0.0468568	-0.561402	-0.698336	-0.900924	-0.823064
chr1:Rnf149	0.763908	0.763908	0.763908	0.763908	0.763908	0.763908	0.952063	1.26019	1.0049	1.0085	0.859163	0.750447	0.461544	0.530914	0.607276	0.590072	0.741859	0.746704	0.82424	0.882378	0.812523	1.19262	1.49283	1.5	1.5	1.5	1.5	1.5	1.5	1.5	1.5	1.5	1.5	1.45982	1.03133	0.848176	0.648189	0.398641	0.0356502	-0.183146	-0.161239	-0.379424	-0.37182	-0.305576	-0.347055	-0.253301	-0.521605	-0.454817	-0.555914
chr4:Tal2	1.119	1.119	1.119	1.119	1.119	1.119	1.1883	1.32521	1.19715	1.1378	1.00136	0.7895	0.688024	0.509621	0.596754	0.680975	0.642107	0.381517	0.304893	0.510842	0.788196	1.14516	1.44442	1.5	1.5	1.5	1.5	1.5	1.5	1.5	1.5	1.5	1.44038	1.20628	1.03043	0.734496	0.396242	0.0803471	0.0186587	-0.284482	-0.225102	-0.285561	-0.237164	-0.246549	-0.172404	-0.0971197	0.0587063	0.050959	-0.0237724
chr3:S1pr1	0.972364	0.972364	0.972364	0.972364	0.972364	0.972364	0.848289	0.876955	0.937896	1.04314	1.08874	1.12107	1.03636	1.0395	1.12312	1.19641	1.22242	1.23783	1.24148	1.25324	1.27958	1.30325	1.36025	1.46313	1.5	1.5	1.5	1.5	1.5	1.5	1.5	1.5	1.47824	1.25665	0.972412	0.710367	0.500631	0.279218	0.0169301	-0.299092	-0.542785	-0.579728	-0.649731	-0.753109	-0.725496	-0.697025	-0.684082	-0.709202	-0.682747
chr15:Cerk	0.982054	0.982054	0.982054	0.982054	0.982054	0.982054	1.0365	0.991664	1.14937	1.18892	1.30415	1.29694	1.20359	1.27369	1.26089	1.2271	1.22994	1.35682	1.44219	1.44071	1.49613	1.4524	1.46415	1.48889	1.5	1.5	1.5	1.5	1.5	1.5	1.5	1.37959	1.20864	1.06585	0.961142	0.664959	0.392291	0.204715	-0.0792223	-0.254808	-0.581337	-0.684368	-0.747324	-0.803362	-0.824717	-0.904521	-0.961905	-0.913172	-0.971947
chr4:Mir34a	0.591075	0.591075	0.591075	0.591075	0.591075	0.591075	0.658401	0.765852	1.08732	1.21698	1.25809	1.26546	1.27858	1.18434	1.18968	1.33732	1.36859	1.4235	1.42517	1.05027	1.08306	0.997922	1.14905	1.14207	1.5	1.5	1.5	1.5	1.5	1.5	1.5	1.5	1.5	1.34181	1.27224	0.616223	0.339672	-0.145562	-0.489099	-0.739192	-1.01683	-1.08801	-1.09064	-0.960164	-0.986259	-1.21152	-1.07994	-1.03619	-1.02102
chr16:BC106179	0.854721	0.854721	0.854721	0.854721	0.854721	0.854721	0.919408	1.02741	0.959427	0.867948	0.888185	0.971224	0.871065	0.874914	0.679118	0.839478	0.839502	0.818393	0.883701	1.01606	1.29098	1.48471	1.49075	1.43779	1.5	1.5	1.5	1.5	1.5	1.5	1.5	1.5	1.40037	1.1668	1.14394	1.05925	0.941167	0.624144	0.470127	0.217632	-0.222515	-0.291786	-0.347018	-0.389975	-0.321672	-0.369763	-0.497577	-0.535136	-0.348158
chr6:Gpnmb	-0.262475	-0.262475	-0.262475	-0.262475	-0.262475	-0.262475	-0.0777761	0.130348	0.325482	0.617872	0.823407	1.02533	1.05406	0.93805	0.965714	1.03227	1.22191	1.15552	1.18509	1.12748	1.13802	1.25172	1.33443	1.43798	1.5	1.5	1.5	1.5	1.5	1.5	1.5	1.5	1.5	1.5	1.5	1.17003	0.857016	0.470517	0.107437	-0.178392	-0.619863	-0.700676	-0.703365	-0.749471	-0.786457	-0.779935	-0.757978	-0.76627	-0.755456
chr9:Dusp7	0.630993	0.630993	0.630993	0.630993	0.630993	0.630993	0.375041	0.552185	0.532053	0.816131	0.888366	1.00466	0.856348	0.987228	0.848814	1.092	0.953729	0.985174	0.964255	0.912851	0.692702	0.70232	0.924861	1.37151	1.5	1.5	1.5	1.43997	1.2888	1.32078	1.15363	1.14684	0.888481	0.897311	0.743868	0.326423	0.413827	0.580302	0.716901	1.03029	1.05473	1.06992	1.20317	1.26179	0.98935	0.777988	0.980717	0.776724	0.675237
chr1:Gm15850	0.533933	0.533933	0.533933	0.533933	0.533933	0.533933	0.621779	0.650306	0.651436	0.474519	0.290022	0.394059	0.499073	0.58166	0.710326	0.823292	0.62398	0.499884	0.970859	1.04745	1.13304	1.33956	1.32374	1.25191	1.5	1.41026	1.5	1.5	1.5	1.30148	1.18667	1.01727	1.21077	1.27145	1.01291	0.514768	0.861327	0.317809	0.386284	0.383755	0.224076	-0.0654515	-0.0331221	-0.55137	-0.908726	-0.517555	-0.445283	-0.415358	-0.146261
chr2:Snora65	1.01072	1.01072	1.01072	1.01072	1.01072	1.01072	1.34033	1.07	0.882278	1.17772	1.04321	1.00868	1.05741	0.4554	0.209385	-0.191095	-0.111531	-0.0701145	0.346836	0.576071	0.400113	0.478914	0.588975	0.853049	1.5	1.5	1.5	1.5	1.5	1.45816	1.24982	1.5	1.42127	0.961894	0.385775	0.0289905	-0.281846	-0.906398	-1.05672	-1.23693	-1.5	-1.5	-1.5	-1.5	-1.5	-1.5	-1.5	-1.5	-1.5
chr12:Hspa2	0.029468	0.029468	0.029468	0.029468	0.029468	0.029468	0.11759	0.319228	0.505224	0.474333	0.551223	0.834684	0.354579	0.244766	0.437416	0.670881	0.347537	0.471531	0.64051	0.638824	0.732641	0.851614	1.27253	1.19254	1.5	1.17622	1.26793	1.25139	0.791298	0.636159	0.628448	0.438546	0.170218	-0.210932	-0.143988	-0.732677	-0.606289	-1.03786	-1.17297	-1.25274	-1.5	-1.5	-1.5	-1.5	-1.5	-1.5	-1.5	-1.5	-1.5
chr10:Osbpl8	0.497262	0.497262	0.497262	0.497262	0.497262	0.497262	0.787399	0.856138	0.933535	1.30077	1.3079	1.38799	1.47795	1.3873	1.42453	1.29241	1.39131	1.2556	1.17689	1.26349	0.995066	1.00055	1.39255	1.24069	1.5	1.45399	1.5	1.35335	1.28557	1.14061	0.753102	0.769472	0.643839	0.254681	0.362394	0.208026	-0.0709037	0.0274963	0.0125738	0.191552	0.404335	0.529793	0.597309	0.705766	0.785212	0.580913	0.261035	0.3491	-0.00940442
chr7:Tbc1d17	-0.332014	-0.332014	-0.332014	-0.332014	-0.332014	-0.332014	-0.161538	0.018563	0.219452	0.430109	0.798682	0.569388	0.792178	1.03491	1.00981	0.993061	1.1739	1.3252	1.49461	1.14938	1.20152	1.35144	1.32849	1.42464	1.5	1.5	1.5	1.5	1.5	1.5	1.5	1.5	1.24948	1.07984	0.491291	-0.0488267	-0.159712	-0.677367	-0.913029	-1.20163	-1.5	-1.5	-1.5	-1.5	-1.5	-1.44126	-1.5	-1.5	-1.5
chr6:Itpr2	0.919044	0.919044	0.919044	0.919044	0.919044	0.919044	0.677531	0.439356	0.489913	0.565327	0.589316	0.542021	0.463363	0.277907	0.346077	0.45198	0.898584	0.926409	1.00079	1.24383	1.16623	1.09167	1.10524	1.22042	1.34351	1.20865	0.827659	0.52802	0.528393	0.672815	0.300854	-0.0660649	0.0815301	-0.164997	-0.166568	-0.403294	-0.218874	0.287678	0.400281	0.393209	0.376117	0.418969	0.750909	0.691015	0.914328	0.824811	0.858512	0.964615	0.737782
chr11:Tnfsfm13	0.739473	0.739473	0.739473	0.739473	0.739473	0.739473	0.969805	1.10893	0.93459	0.929919	0.769459	0.774652	0.925016	0.896162	1.02683	1.00066	0.866571	0.82315	0.823079	0.882487	0.917016	1.32866	1.23632	1.48914	1.5	1.5	1.5	1.5	1.5	1.5	1.5	1.5	1.5	1.2722	0.704079	0.580651	0.177051	-0.165408	-0.290616	-0.528524	-0.6882	-1.03801	-1.16282	-1.02327	-1.09255	-0.93997	-1.00433	-0.908927	-0.864037
chr8:Gins2	0.449295	0.449295	0.449295	0.449295	0.449295	0.449295	0.750291	0.819719	0.778479	0.598532	0.763616	0.670828	0.777608	0.636804	0.720605	0.648245	0.791185	0.785832	0.751452	1.11152	1.34635	1.17534	1.23382	1.26016	1.5	1.48031	1.4461	1.27271	1.21458	1.14981	0.692546	0.673874	0.387173	0.373011	0.620575	0.391936	0.483209	0.549264	0.590227	0.57911	0.753321	1.02282	0.986561	1.28951	1.1722	0.945156	0.799186	0.923036	0.940181
chr11:Bcas3	0.0431218	0.0431218	0.0431218	0.0431218	0.0431218	0.0431218	0.189887	0.432618	0.468786	0.713446	0.838367	0.748934	0.77695	0.669327	0.776263	0.689606	0.730768	0.937087	0.82923	0.839715	0.923604	1.02923	1.21057	1.31782	1.5	1.49502	1.5	1.5	1.49047	1.5	1.5	1.16346	0.85458	0.516231	0.23986	-0.0446441	-0.232569	-0.548664	-1.00941	-1.19993	-1.5	-1.5	-1.5	-1.5	-1.5	-1.5	-1.5	-1.5	-1.5
chr19:Ap5b1	1.34304	1.34304	1.34304	1.34304	1.34304	1.34304	1.23906	1.08244	0.428395	0.625795	0.44515	0.399852	0.722197	0.99441	0.823829	0.860555	1.22183	1.38515	1.12763	1.44172	1.27025	1.40225	1.16343	1.25945	1.47739	1.38478	1.33597	1.28893	0.995214	1.22662	1.12	1.2507	0.838565	1.10267	0.942501	0.508049	0.36689	0.102493	-0.25718	-0.294445	-0.0607437	-0.183964	-0.195793	0.0952416	0.145169	-0.0970707	-0.307488	0.0320386	0.0757485
chr14:Tmem273	1.12437	1.12437	1.12437	1.12437	1.12437	1.12437	1.17466	0.995044	1.03112	1.05897	1.07516	0.938313	1.02974	0.959737	1.03146	0.863858	0.992258	1.13031	1.30752	1.32217	1.45267	1.37291	1.49427	1.37137	1.5	1.4652	1.45673	1.5	1.5	1.2315	1.01277	0.828116	0.904603	0.645941	0.670306	0.469783	0.438691	0.263547	-0.0374583	-0.433331	-0.489717	-0.465584	-0.472475	-0.651271	-0.528094	-0.418439	-0.58449	-0.592045	-0.683755
chr6:Rab11fip5	0.429892	0.429892	0.429892	0.429892	0.429892	0.429892	0.462389	0.53519	0.592364	0.634627	0.861854	0.953383	0.949823	1.08333	0.985642	0.96278	0.93588	1.04138	1.277	1.24081	1.18362	1.1428	1.30021	1.38697	1.5	1.5	1.5	1.5	1.5	1.5	1.5	1.5	1.5	1.5	1.5	1.24775	0.90375	0.745707	0.5334	0.165167	-0.347523	-0.514685	-0.478227	-0.6079	-0.835238	-0.886204	-0.856277	-0.825233	-0.968291
chr5:Arpc3	0.350021	0.350021	0.350021	0.350021	0.350021	0.350021	0.363389	0.711354	0.797434	0.858018	0.842903	0.692108	0.74453	0.814302	0.905587	1.00859	0.766415	0.869676	0.941678	1.10483	1.21162	1.2987	1.46888	1.49459	1.5	1.5	1.5	1.5	1.5	1.5	1.5	1.5	1.5	1.33188	1.13773	0.938512	0.523132	0.0855578	-0.285663	-0.620883	-0.947144	-0.893685	-1.10729	-1.1638	-1.08329	-1.16461	-1.38669	-1.5	-1.33887
chr9:5830454E08Rik	-0.570251	-0.570251	-0.570251	-0.570251	-0.570251	-0.570251	-0.11465	0.183067	-0.0323165	0.0776483	0.284638	0.0633192	-0.095952	0.0422161	0.225948	0.502032	0.623221	0.35342	0.216292	0.946566	0.787888	0.931408	1.21787	1.49635	1.5	1.5	1.5	1.40253	1.45978	1.5	1.3853	1.5	1.28686	1.03577	0.422324	-0.00602868	-0.476776	-0.630165	-0.991993	-1.33751	-1.5	-1.5	-1.5	-1.5	-1.5	-1.5	-1.5	-1.5	-1.5
chr10:Arhgap45	1.16186	1.16186	1.16186	1.16186	1.16186	1.16186	1.19004	1.00616	1.06978	1.15142	0.911912	1.12812	1.02693	0.920852	1.18046	1.04399	0.949805	1.16565	1.3103	1.16091	0.828877	0.839353	1.00142	1.20064	1.47981	1.33841	1.26109	1.34997	1.06324	0.763334	0.839572	0.926257	1.14199	0.745398	0.543047	0.348719	0.526131	0.643398	0.699266	0.701893	0.61006	0.598861	0.45521	0.241648	0.425406	0.543619	0.219862	-0.127473	-0.221283
chr15:Selenop	0.32291	0.32291	0.32291	0.32291	0.32291	0.32291	0.777711	0.854554	0.725783	0.632111	0.558217	0.398124	0.219418	0.392383	0.224587	0.563584	0.574149	0.462851	0.534996	0.811967	0.978412	0.865473	1.12896	1.18559	1.5	1.5	1.5	1.5	1.5	1.5	1.5	1.5	1.5	1.5	1.5	1.32193	0.860149	0.398306	-0.177375	-0.498247	-0.943226	-1.23254	-1.40162	-1.5	-1.5	-1.5	-1.45583	-1.39721	-1.20699
chr4:Fam110b	0.587438	0.587438	0.587438	0.587438	0.587438	0.587438	0.635074	0.897545	1.26376	1.28945	1.23172	1.30782	1.21378	1.08891	1.24092	1.4414	1.39059	1.49345	1.37388	1.16954	1.03424	1.27932	1.39542	1.43381	1.5	1.35927	1.3444	1.40163	1.36317	1.33891	1.21859	1.01901	0.689826	0.276596	-0.00741324	-0.518982	-0.728867	-1.07059	-1.32516	-1.5	-1.5	-1.5	-1.5	-1.5	-1.5	-1.5	-1.5	-1.5	-1.44487
chr6:2210010C04Rik	1.08655	1.08655	1.08655	1.08655	1.08655	1.08655	1.17998	1.14571	1.15165	1.15675	1.16246	0.953265	0.989052	0.955227	1.14953	1.29984	1.15043	1.1297	1.20623	1.11376	1.14659	1.274	1.3684	1.4488	1.5	1.5	1.5	1.5	1.5	1.5	1.5	1.17195	1.04397	0.749648	0.524842	0.157745	-0.586674	-0.798243	-0.915809	-0.998304	-1.28597	-1.32809	-1.37146	-1.5	-1.5	-1.5	-1.5	-1.42703	-1.27034
chr15:Abcd2	0.4611	0.4611	0.4611	0.4611	0.4611	0.4611	0.654572	0.921613	0.865512	0.629213	0.782615	0.85866	0.891779	1.1913	1.2976	1.15446	1.00367	0.891532	0.769036	0.946074	1.00557	1.13176	1.24439	1.30919	1.5	1.46372	1.5	1.5	1.5	1.5	1.5	1.5	1.5	1.5	1.4531	0.938419	0.460427	0.153398	-0.141719	-0.780965	-1.08255	-1.18049	-1.5	-1.5	-1.5	-1.5	-1.5	-1.5	-1.47047
chr5:Bri3	1.08207	1.08207	1.08207	1.08207	1.08207	1.08207	1.18609	1.18701	1.39223	1.36879	1.24718	1.36726	1.08701	1.28311	1.31241	1.06861	1.02274	1.01716	1.01041	1.07643	1.12374	1.24345	1.24505	1.43282	1.5	1.5	1.5	1.5	1.5	1.5	1.3555	1.35939	1.02167	1.05739	1.11104	0.841786	0.637775	0.590165	0.37536	-0.0559364	-0.391346	-0.497387	-0.595004	-0.713327	-0.839458	-1.12328	-1.1281	-1.22948	-1.5
chr9:Aplp2	0.943851	0.943851	0.943851	0.943851	0.943851	0.943851	1.19206	1.32029	1.28868	1.26746	1.28573	1.31189	1.06383	0.944027	0.897374	1.02103	1.1087	0.890194	0.724496	0.851037	0.958615	0.901288	1.03501	1.28257	1.5	1.5	1.49835	1.5	1.5	1.5	1.5	1.5	1.5	1.5	1.42877	1.01082	0.799265	0.743512	0.229282	-0.0947641	-0.217106	-0.410404	-0.364826	-0.437505	-0.707336	-0.871362	-0.83951	-0.895458	-1.11012
chr6:Hpgds	0.930308	0.930308	0.930308	0.930308	0.930308	0.930308	0.89469	0.949258	1.19453	1.27873	1.24141	1.05834	1.11319	1.23741	1.39705	1.46398	1.42706	1.37351	1.45008	1.28735	1.30548	1.37447	1.40932	1.42907	1.5	1.42164	1.31893	1.35982	1.5	1.49752	1.43521	1.07463	0.951429	0.669462	0.488636	0.0773642	0.0822445	-0.137089	-0.332293	-0.675817	-1.01381	-1.0954	-1.03284	-1.18626	-1.07721	-0.875231	-0.597228	-0.525434	-0.251258
chr10:Dusp6	0.363495	0.363495	0.363495	0.363495	0.363495	0.363495	0.43944	0.464576	0.525402	0.57265	0.660158	0.822837	0.827341	1.01633	1.14021	1.11611	1.30189	1.29617	1.34117	1.442	1.49512	1.43667	1.36506	1.34429	1.43596	1.5	1.45096	1.41798	1.40208	1.42248	1.22179	1.16953	1.24604	1.23528	1.16657	0.957659	0.728803	0.679035	0.56638	0.567858	0.412912	0.423791	0.513987	0.338422	0.318721	0.30903	0.25352	0.364847	0.427235
chr4:Tnfrsf1b	1.04055	1.04055	1.04055	1.04055	1.04055	1.04055	0.997065	0.952862	1.08135	1.22569	1.2083	1.1731	1.14672	1.07487	1.01206	0.895212	0.947118	1.06038	1.26904	1.24198	1.16887	1.18027	1.24176	1.35079	1.49297	1.5	1.5	1.5	1.5	1.44305	1.40465	1.146	1.09015	0.980552	0.77641	0.554527	0.491508	0.504984	0.471588	0.258827	0.0809457	-0.0987092	-0.0417074	-0.0437847	-0.0791801	-0.0651988	-0.0193784	-0.170281	-0.190777
chr11:Pitpnc1	1.02627	1.02627	1.02627	1.02627	1.02627	1.02627	1.21787	1.27827	1.28055	1.36592	1.47603	1.48983	1.42622	1.43034	1.41556	1.32814	1.28483	1.25973	1.34713	1.48325	1.45589	1.3382	1.41531	1.37363	1.46205	1.5	1.5	1.5	1.5	1.4977	1.37574	1.10314	0.973478	0.673512	0.491901	0.22082	0.00261517	-0.18409	-0.304293	-0.455263	-0.610475	-0.660284	-0.581376	-0.575331	-0.457935	-0.416589	-0.341805	-0.473431	-0.522716
chr7:Apoe	-0.0462848	-0.0462848	-0.0462848	-0.0462848	-0.0462848	-0.0462848	0.0866732	0.0407393	0.0439615	0.137369	0.154767	0.161189	0.291644	0.297458	0.29796	0.351473	0.402561	0.415657	0.52106	0.79798	0.769192	0.822898	0.963074	1.11127	1.41043	1.5	1.5	1.5	1.5	1.5	1.5	1.5	1.5	1.5	1.5	1.5	1.35815	0.981171	0.521518	0.269666	-0.46143	-0.582848	-0.50151	-0.479532	-0.587872	-0.650867	-0.562127	-0.602027	-0.569005
chr2:Zeb2	-0.587676	-0.587676	-0.587676	-0.587676	-0.587676	-0.587676	-0.194816	0.122641	0.421714	0.485584	0.657691	0.59051	0.70938	0.773574	0.944741	1.09184	1.14637	0.954803	0.861034	0.905175	1.06324	1.14028	1.45686	1.30883	1.47643	1.5	1.5	1.5	1.5	1.5	1.5	1.36927	1.05151	0.67704	0.404605	0.121897	-0.350745	-0.820415	-1.20155	-1.40822	-1.5	-1.5	-1.5	-1.5	-1.5	-1.4865	-1.5	-1.5	-1.5
chr5:2900005J15Rik	1.22317	1.22317	1.22317	1.22317	1.22317	1.22317	1.04541	0.992931	0.914076	0.89824	0.813375	0.990452	0.936036	0.751221	0.583198	0.763849	0.846185	1.00233	0.826634	1.12417	1.21248	1.33757	1.17989	1.23578	1.32614	1.5	1.5	1.5	1.5	1.5	1.5	1.5	1.35858	1.39347	1.04675	0.804538	0.367498	-0.0316239	-0.329253	-0.52889	-1.08355	-1.33634	-1.4623	-1.33558	-1.34084	-1.2688	-1.3629	-1.31208	-1.25651
chr11:Mnt	0.0632837	0.0632837	0.0632837	0.0632837	0.0632837	0.0632837	0.258895	0.559661	0.711922	0.946136	0.675126	0.688502	0.658285	0.673098	0.692701	1.01631	1.19539	1.25168	0.970207	0.936608	0.850475	1.25892	1.46149	1.41176	1.49617	1.5	1.5	1.5	1.5	1.5	1.5	1.5	1.5	1.5	1.5	1.1832	0.701557	0.282142	-0.0647992	-0.292376	-0.725872	-0.867034	-0.839195	-0.983506	-1.13843	-1.17504	-0.942619	-0.556958	-0.459334
chr4:Paqr7	1.36106	1.36106	1.36106	1.36106	1.36106	1.36106	1.32153	1.04212	0.939302	0.980761	0.921932	1.03767	1.12649	1.14047	0.845995	0.965275	1.0578	1.05022	1.17308	1.14166	1.29876	1.24736	1.20632	1.25959	1.21556	1.37861	1.32686	1.22812	1.08274	0.977902	1.04996	0.844617	0.701315	0.501195	0.550233	0.31678	0.301763	0.255804	0.182109	0.0775402	0.206485	0.0850631	-0.0426963	0.0379985	0.0203288	-0.0509183	0.0406711	-0.184796	-0.248125
chr14:Lrmda	0.0244377	0.0244377	0.0244377	0.0244377	0.0244377	0.0244377	0.0813489	0.177643	0.359599	0.528299	0.785376	0.663362	0.844766	0.828071	0.918419	0.930088	0.960682	0.858551	0.846642	0.778399	0.820914	0.89495	0.907701	1.09739	1.42724	1.5	1.5	1.5	1.5	1.5	1.5	1.5	1.07548	0.883998	0.47652	0.0274178	-0.521084	-1.05029	-1.19111	-1.48257	-1.5	-1.5	-1.5	-1.5	-1.5	-1.5	-1.5	-1.5	-1.5
chr17:Myo1f	1.17476	1.17476	1.17476	1.17476	1.17476	1.17476	1.18335	1.1768	1.2329	1.31325	1.13012	1.12064	1.18204	1.06795	0.970573	0.861262	0.908828	1.08826	1.16483	1.21407	1.21123	1.37097	1.31821	1.47009	1.49317	1.5	1.5	1.5	1.5	1.5	1.5	1.44023	1.17789	0.987928	0.660991	0.484066	0.209117	-0.0454231	-0.339334	-0.482654	-0.905032	-0.962763	-0.960811	-0.98318	-0.996049	-1.1044	-1.10401	-1.11211	-1.06409
[truncated: 1,443 more rows]
[truncated: 51 more columns]
