# Supplementary material for: Macrophage inflammatory and regenerative response periodicity is programmed by cell cycle and chromatin state
Source: Mol Cell. Author manuscript; Available in PMC 2024 Jan 5. (PMC9831293; doi:10.1016/j.molcel.2022.11.017)
Supplement: Table S4 — Table 4: Motif deviation scores of the trajectory analysis of M1 MF polarization. Related to Figure 1. [file NIHMS1855552-supplement-Table_S4.xls]

## Sheet: IFNG_traj2-MotifMatrix-heatmap
	T.0_1	T.1_2	T.2_3	T.3_4	T.4_5	T.5_6	T.6_7	T.7_8	T.8_9	T.9_10	T.10_11	T.11_12	T.12_13	T.13_14	T.14_15	T.15_16	T.16_17	T.17_18	T.18_19	T.19_20	T.20_21	T.21_22	T.22_23	T.23_24	T.24_25	T.25_26	T.26_27	T.27_28	T.28_29	T.29_30	T.30_31	T.31_32	T.32_33	T.33_34	T.34_35	T.35_36	T.36_37	T.37_38	T.38_39	T.39_40	T.40_41	T.41_42	T.42_43	T.43_44	T.44_45	T.45_46	T.46_47	T.47_48	T.48_49
deviations:Smarcc1_843	1.5	1.5	1.5	1.5	1.5	1.5	1.5	1.5	1.5	1.5	1.5	1.5	1.5	1.43896	1.34712	1.24959	1.13197	1.03429	0.925438	0.833547	0.738554	0.650609	0.560263	0.469605	0.372028	0.278132	0.159774	0.0601402	-0.0693575	-0.224758	-0.274942	-0.246897	-0.226226	-0.170462	-0.0979993	-0.0372342	-0.0269028	0.0122255	0.0522397	0.11173	0.180698	0.11257	0.00354436	-0.0813351	-0.194878	-0.315314	-0.416988	-0.454965	-0.502825
deviations:Fos_104	1.5	1.5	1.5	1.5	1.5	1.5	1.5	1.5	1.5	1.5	1.5	1.5	1.5	1.43148	1.34346	1.24359	1.11902	1.01115	0.90473	0.810899	0.719628	0.627308	0.528042	0.428923	0.333314	0.233175	0.12189	0.0197696	-0.112138	-0.276633	-0.322917	-0.292702	-0.26268	-0.197207	-0.109231	-0.0512575	-0.033879	-0.000148869	0.0478517	0.113265	0.190422	0.124745	0.0106369	-0.0739959	-0.191298	-0.316277	-0.41546	-0.456399	-0.500183
deviations:Bach1_108	1.5	1.5	1.5	1.5	1.5	1.5	1.5	1.5	1.5	1.5	1.5	1.5	1.49565	1.41832	1.32286	1.24589	1.12514	1.01515	0.905791	0.809398	0.725102	0.633493	0.538427	0.43837	0.338557	0.250058	0.130563	0.0209341	-0.11248	-0.27123	-0.321241	-0.302048	-0.273779	-0.207704	-0.122053	-0.0543567	-0.0421366	9.95e-05	0.0616031	0.136564	0.212361	0.139951	0.0341695	-0.0486495	-0.165547	-0.279428	-0.384248	-0.408604	-0.455449
deviations:Bach2_119	1.5	1.5	1.5	1.5	1.5	1.5	1.5	1.5	1.5	1.5	1.5	1.5	1.5	1.42287	1.32548	1.23972	1.11597	1.01268	0.895593	0.795666	0.723004	0.624928	0.542317	0.441446	0.356083	0.270419	0.155751	0.0520176	-0.0870993	-0.234025	-0.273356	-0.256924	-0.229099	-0.177218	-0.084209	-0.0262414	-0.0200721	0.00831449	0.0523744	0.129076	0.201576	0.136142	0.0294886	-0.0617012	-0.167028	-0.278754	-0.383667	-0.412727	-0.443865
deviations:Jund_135	1.5	1.5	1.5	1.5	1.5	1.5	1.5	1.5	1.5	1.5	1.5	1.5	1.49358	1.4101	1.30936	1.22519	1.10169	1.00312	0.87713	0.774988	0.692646	0.603289	0.504721	0.382331	0.284404	0.192032	0.0745822	-0.0332988	-0.175085	-0.329598	-0.359513	-0.328258	-0.276152	-0.190554	-0.0858878	-0.0199126	-0.00230483	0.0418149	0.103842	0.181356	0.272222	0.193837	0.0814498	-0.0105445	-0.129674	-0.242246	-0.328722	-0.354389	-0.402209
deviations:Fosb_98	1.5	1.5	1.5	1.5	1.5	1.5	1.5	1.5	1.5	1.5	1.5	1.5	1.5	1.42284	1.32493	1.23896	1.1126	1.01545	0.913695	0.832414	0.760316	0.669464	0.570998	0.472428	0.369298	0.268849	0.140907	0.0469716	-0.0850684	-0.242132	-0.293187	-0.283981	-0.252851	-0.196383	-0.130828	-0.0528823	-0.0362582	0.0182218	0.0580178	0.127606	0.184092	0.11078	0.00760256	-0.086375	-0.198401	-0.29979	-0.422433	-0.452032	-0.50653
deviations:Junb_127	1.5	1.5	1.5	1.5	1.5	1.5	1.5	1.5	1.5	1.5	1.5	1.5	1.5	1.46243	1.34998	1.2445	1.13047	1.02022	0.894313	0.782936	0.687025	0.588794	0.496833	0.397439	0.295331	0.216205	0.0998617	0.0022316	-0.124929	-0.275691	-0.318852	-0.290321	-0.24591	-0.164871	-0.0995884	-0.0444556	-0.044131	-0.0228947	0.0154041	0.0773434	0.151695	0.0821772	-0.0258026	-0.129499	-0.262368	-0.363307	-0.45744	-0.483745	-0.498909
deviations:Fosl1_107	1.5	1.5	1.5	1.5	1.5	1.5	1.5	1.5	1.5	1.5	1.5	1.5	1.48305	1.39457	1.27699	1.19905	1.0633	0.972632	0.85127	0.750787	0.679215	0.592554	0.466403	0.320645	0.213502	0.13263	-0.0113508	-0.142962	-0.29004	-0.415892	-0.442447	-0.405137	-0.346636	-0.245524	-0.122422	-0.0439633	-0.0257825	0.0594428	0.132652	0.206356	0.284336	0.211512	0.0880081	0.000317238	-0.108682	-0.214247	-0.318518	-0.358367	-0.410526
deviations:Nfe2l2_101	1.5	1.5	1.5	1.5	1.5	1.5	1.5	1.5	1.5	1.5	1.5	1.5	1.5	1.5	1.42049	1.33047	1.23842	1.17608	1.10385	1.0422	0.98454	0.900186	0.832981	0.742713	0.680205	0.635883	0.553187	0.467305	0.341084	0.213648	0.149788	0.0921986	0.0588212	0.0650343	0.0714872	0.0536293	-0.00490512	-0.0459134	-0.0759623	-0.0796197	-0.0882182	-0.174159	-0.248349	-0.33183	-0.443517	-0.535675	-0.614168	-0.648033	-0.678702
deviations:Nfe2_132	1.5	1.5	1.5	1.5	1.5	1.5	1.5	1.5	1.5	1.5	1.5	1.5	1.5	1.44114	1.34689	1.25934	1.15154	1.06735	0.98397	0.896974	0.827222	0.732397	0.654585	0.575927	0.516607	0.449741	0.354828	0.266873	0.142617	0.00700626	-0.0461943	-0.0571232	-0.0705735	-0.0375558	-0.0117249	-0.000605139	-0.0131215	-0.0127196	-0.0151274	0.00557123	0.035343	-0.0340291	-0.125498	-0.197999	-0.313952	-0.419905	-0.517181	-0.557729	-0.605508
deviations:Jun_126	1.5	1.5	1.5	1.5	1.5	1.5	1.5	1.5	1.5	1.5	1.5	1.5	1.5	1.43003	1.33852	1.22637	1.10544	1.04948	0.930494	0.83546	0.774527	0.6979	0.582254	0.425885	0.323416	0.243022	0.129039	-0.00389663	-0.174035	-0.269122	-0.295778	-0.258035	-0.207387	-0.0979123	0.00571557	0.0530581	0.036402	0.0805258	0.136003	0.171414	0.198404	0.0962521	-0.047912	-0.162255	-0.292088	-0.374166	-0.45403	-0.483983	-0.511456
deviations:Batf3_789	1.5	1.5	1.5	1.5	1.5	1.5	1.5	1.5	1.5	1.5	1.5	1.5	1.46403	1.38514	1.30383	1.17741	1.00333	0.872078	0.724474	0.631644	0.441263	0.281345	0.131293	-0.0357288	-0.193367	-0.358859	-0.586701	-0.751072	-0.930903	-1.15923	-1.22689	-1.15762	-0.997416	-0.825103	-0.6051	-0.419391	-0.319776	-0.168619	-0.0119063	0.151636	0.329118	0.33346	0.290541	0.19352	0.0669727	-0.101415	-0.219605	-0.259539	-0.284902
deviations:Batf_790	1.5	1.5	1.5	1.5	1.5	1.5	1.5	1.5	1.5	1.5	1.5	1.5	1.46403	1.38514	1.30383	1.17741	1.00333	0.872078	0.724474	0.631644	0.441263	0.281345	0.131293	-0.0357288	-0.193367	-0.358859	-0.586701	-0.751072	-0.930903	-1.15923	-1.22689	-1.15762	-0.997416	-0.825103	-0.6051	-0.419391	-0.319776	-0.168619	-0.0119063	0.151636	0.329118	0.33346	0.290541	0.19352	0.0669727	-0.101415	-0.219605	-0.259539	-0.284902
deviations:Mef2a_640	1.5	1.5	1.5	1.5	1.5	1.5	1.46272	1.45793	1.47414	1.45866	1.45386	1.48365	1.41399	1.42321	1.42903	1.4362	1.45137	1.40647	1.33623	1.35006	1.32626	1.24659	1.18107	1.14713	1.06901	1.02815	0.971554	0.888318	0.809761	0.736821	0.554864	0.438586	0.318153	0.276746	0.165584	0.0892992	-0.00685908	-0.0343135	-0.0505459	-0.019088	0.00144326	-0.0248479	-0.0343932	0.0149873	0.0092545	-0.0508508	-0.0354252	-0.0677379	-0.191855
deviations:Mef2d_842	1.5	1.5	1.5	1.5	1.5	1.5	1.5	1.5	1.5	1.48617	1.45689	1.47839	1.40938	1.46887	1.40493	1.425	1.41682	1.34306	1.25425	1.23976	1.19603	1.13973	1.09381	1.00554	0.923323	0.881859	0.800625	0.723199	0.647499	0.522344	0.38284	0.326583	0.257326	0.275652	0.2321	0.172306	0.165023	0.175355	0.217274	0.257924	0.33013	0.306657	0.229976	0.235501	0.186158	0.125746	0.142678	0.0205813	-0.112151
deviations:Mef2b_882	1.5	1.5	1.5	1.5	1.5	1.5	1.5	1.5	1.5	1.48617	1.45689	1.47839	1.40938	1.46887	1.40493	1.425	1.41682	1.34306	1.25425	1.23976	1.19603	1.13973	1.09381	1.00554	0.923323	0.881859	0.800625	0.723199	0.647499	0.522344	0.38284	0.326583	0.257326	0.275652	0.2321	0.172306	0.165023	0.175355	0.217274	0.257924	0.33013	0.306657	0.229976	0.235501	0.186158	0.125746	0.142678	0.0205813	-0.112151
deviations:Runx1_712	1.06912	1.06912	1.06912	1.06912	1.06912	1.06912	0.951111	0.901618	0.853323	0.752933	0.744609	0.796207	0.80412	0.852532	0.872775	0.85177	0.866323	0.880103	0.858171	0.88428	0.904624	0.926962	0.808084	0.743106	0.600818	0.468698	0.39757	0.320333	0.200458	0.0303409	0.0549495	0.0946175	0.160712	0.302725	0.354	0.423521	0.492193	0.529142	0.547295	0.476523	0.478746	0.32054	0.201702	0.0191867	-0.119795	-0.166244	-0.162971	-0.110926	-0.0104004
deviations:Runx3_858	1.06912	1.06912	1.06912	1.06912	1.06912	1.06912	0.951111	0.901618	0.853323	0.752933	0.744609	0.796207	0.80412	0.852532	0.872775	0.85177	0.866323	0.880103	0.858171	0.88428	0.904624	0.926962	0.808084	0.743106	0.600818	0.468698	0.39757	0.320333	0.200458	0.0303409	0.0549495	0.0946175	0.160712	0.302725	0.354	0.423521	0.492193	0.529142	0.547295	0.476523	0.478746	0.32054	0.201702	0.0191867	-0.119795	-0.166244	-0.162971	-0.110926	-0.0104004
deviations:Cebpa_115	0.577088	0.577088	0.577088	0.577088	0.577088	0.577088	0.604808	0.715358	0.810395	0.96465	1.08633	1.16069	1.22719	1.24711	1.41346	1.46286	1.5	1.5	1.49639	1.5	1.5	1.5	1.5	1.5	1.5	1.5	1.5	1.5	1.5	1.5	1.5	1.5	1.45033	1.26322	1.05491	0.846244	0.627068	0.315998	0.0234811	-0.281742	-0.616113	-0.722863	-0.731651	-0.70606	-0.689999	-0.631072	-0.642118	-0.73041	-0.659561
deviations:Nrl_120	0.708448	0.708448	0.708448	0.708448	0.708448	0.708448	0.844644	0.972358	1.08995	1.12586	1.23894	1.27507	1.33513	1.37882	1.33321	1.31949	1.3624	1.38963	1.42925	1.5	1.5	1.5	1.5	1.5	1.5	1.5	1.5	1.5	1.5	1.5	1.5	1.5	1.27914	0.985476	0.658239	0.365388	0.0724335	-0.221469	-0.527365	-0.849029	-1.19016	-1.31048	-1.30583	-1.25963	-1.20667	-1.14577	-1.12265	-1.06026	-1.03657
deviations:Mafa_792	0.708448	0.708448	0.708448	0.708448	0.708448	0.708448	0.844644	0.972358	1.08995	1.12586	1.23894	1.27507	1.33513	1.37882	1.33321	1.31949	1.3624	1.38963	1.42925	1.5	1.5	1.5	1.5	1.5	1.5	1.5	1.5	1.5	1.5	1.5	1.5	1.5	1.27914	0.985476	0.658239	0.365388	0.0724335	-0.221469	-0.527365	-0.849029	-1.19016	-1.31048	-1.30583	-1.25963	-1.20667	-1.14577	-1.12265	-1.06026	-1.03657
deviations:Maf_793	0.708448	0.708448	0.708448	0.708448	0.708448	0.708448	0.844644	0.972358	1.08995	1.12586	1.23894	1.27507	1.33513	1.37882	1.33321	1.31949	1.3624	1.38963	1.42925	1.5	1.5	1.5	1.5	1.5	1.5	1.5	1.5	1.5	1.5	1.5	1.5	1.5	1.27914	0.985476	0.658239	0.365388	0.0724335	-0.221469	-0.527365	-0.849029	-1.19016	-1.31048	-1.30583	-1.25963	-1.20667	-1.14577	-1.12265	-1.06026	-1.03657
deviations:Cic_728	0.93643	0.93643	0.93643	0.93643	0.93643	0.93643	1.05156	1.16467	1.24977	1.26032	1.39167	1.41508	1.43723	1.44398	1.41858	1.41704	1.44727	1.45262	1.47293	1.49032	1.5	1.46246	1.5	1.5	1.5	1.5	1.5	1.5	1.5	1.5	1.45968	1.29149	1.07289	0.833438	0.56922	0.323531	0.0624109	-0.179527	-0.417373	-0.691501	-0.954255	-1.06679	-1.09355	-1.09971	-1.10134	-1.0707	-1.06868	-1.00124	-0.99323
deviations:LINE1938_138	0.716669	0.716669	0.716669	0.716669	0.716669	0.716669	0.717126	0.786888	0.78592	0.778905	0.939368	0.972284	1.00734	0.945257	1.13854	1.17975	1.22687	1.28305	1.29242	1.42837	1.5	1.5	1.5	1.5	1.5	1.5	1.5	1.5	1.5	1.5	1.5	1.5	1.33557	1.12973	0.890881	0.621956	0.537972	0.416795	0.182119	0.0103146	-0.180724	-0.309459	-0.267864	-0.335568	-0.336395	-0.280981	-0.227299	-0.388328	-0.48387
deviations:Nfil3_131	0.542865	0.542865	0.542865	0.542865	0.542865	0.542865	0.565347	0.706106	0.754121	0.876986	0.996565	1.1107	1.07483	1.02514	1.21699	1.23354	1.21577	1.28119	1.33182	1.44774	1.44811	1.5	1.43941	1.5	1.5	1.5	1.5	1.5	1.5	1.5	1.5	1.5	1.35206	1.2092	0.929536	0.650699	0.560024	0.433361	0.189091	-0.0436182	-0.234959	-0.304262	-0.192842	-0.19532	-0.143846	-0.080168	-0.0808596	-0.219988	-0.269376
deviations:Mafg_123	0.670033	0.670033	0.670033	0.670033	0.670033	0.670033	0.78692	0.895967	0.999287	1.03762	1.15161	1.16649	1.22992	1.24946	1.27474	1.30055	1.35147	1.38344	1.41127	1.45276	1.47486	1.46503	1.5	1.5	1.5	1.5	1.5	1.5	1.5	1.5	1.5	1.5	1.39798	1.13596	0.833967	0.502206	0.174338	-0.174243	-0.469884	-0.776863	-1.10437	-1.22126	-1.21931	-1.1578	-1.11139	-1.07647	-1.05855	-0.926978	-0.878751
deviations:Mafk_102	0.657831	0.657831	0.657831	0.657831	0.657831	0.657831	0.798551	0.890199	0.879877	1.01774	1.18322	1.20689	1.28596	1.29987	1.31264	1.26794	1.27976	1.30283	1.34486	1.44535	1.44942	1.39521	1.5	1.48265	1.5	1.5	1.5	1.5	1.5	1.5	1.5	1.5	1.5	1.21418	0.995516	0.668913	0.37666	0.0703249	-0.205308	-0.503528	-0.889346	-1.05722	-1.04369	-1.08107	-0.983017	-0.992314	-0.977839	-0.93336	-0.890461
deviations:Hlf_99	0.721819	0.721819	0.721819	0.721819	0.721819	0.721819	0.821501	0.958281	1.01033	1.03833	1.17214	1.25547	1.2845	1.26419	1.37256	1.40407	1.47025	1.47589	1.39481	1.42367	1.408	1.45582	1.47868	1.5	1.5	1.5	1.5	1.5	1.5	1.5	1.5	1.5	1.34351	1.13391	0.977567	0.673865	0.497322	0.257424	-0.00284591	-0.271257	-0.521819	-0.571695	-0.520289	-0.53074	-0.542124	-0.617135	-0.591269	-0.599763	-0.647749
deviations:Cebpe_125	0.67307	0.67307	0.67307	0.67307	0.67307	0.67307	0.694315	0.741032	0.715666	0.818452	0.98022	1.08461	1.17907	1.20836	1.24264	1.31097	1.33066	1.35507	1.36465	1.45308	1.49065	1.47704	1.4442	1.5	1.5	1.5	1.5	1.5	1.5	1.5	1.5	1.5	1.5	1.42392	1.1459	0.865014	0.601043	0.360474	0.0820901	-0.21005	-0.49336	-0.632091	-0.684112	-0.658134	-0.663447	-0.612636	-0.649273	-0.586264	-0.565696
deviations:Tef_105	0.755423	0.755423	0.755423	0.755423	0.755423	0.755423	0.812186	0.926925	0.961021	0.992799	1.03776	1.08654	1.06634	1.05893	1.24856	1.25252	1.23473	1.27781	1.30291	1.38842	1.408	1.43337	1.39054	1.5	1.5	1.5	1.5	1.5	1.5	1.5	1.5	1.5	1.32311	1.15432	0.918527	0.579119	0.50099	0.297554	0.0981198	-0.152989	-0.329876	-0.389486	-0.264055	-0.273252	-0.216141	-0.151968	-0.0880205	-0.240285	-0.251692
deviations:Cebpg_129	0.925559	0.925559	0.925559	0.925559	0.925559	0.925559	0.971153	1.0163	1.03339	1.14719	1.2328	1.2561	1.3009	1.30805	1.35566	1.35777	1.38649	1.41514	1.37896	1.40447	1.3829	1.41076	1.44938	1.49413	1.5	1.5	1.5	1.5	1.5	1.5	1.5	1.46532	1.24789	1.07929	0.853305	0.626118	0.423476	0.20937	0.00877715	-0.198412	-0.414229	-0.503746	-0.514463	-0.499763	-0.520017	-0.511657	-0.518993	-0.540179	-0.536123
deviations:Cebpd_97	0.60654	0.60654	0.60654	0.60654	0.60654	0.60654	0.637823	0.721467	0.750667	0.910627	1.04511	1.1305	1.23305	1.23865	1.31704	1.38358	1.41186	1.45372	1.38807	1.40344	1.39961	1.41739	1.45634	1.47942	1.5	1.5	1.5	1.5	1.5	1.5	1.5	1.5	1.4246	1.24314	1.07796	0.863607	0.698528	0.491861	0.283523	0.0642204	-0.181078	-0.284399	-0.314538	-0.281215	-0.276256	-0.2933	-0.277684	-0.327052	-0.335654
deviations:Cebpb_130	0.60654	0.60654	0.60654	0.60654	0.60654	0.60654	0.637823	0.721467	0.750667	0.910627	1.04511	1.1305	1.23305	1.23865	1.31704	1.38358	1.41186	1.45372	1.38807	1.40344	1.39961	1.41739	1.45634	1.47942	1.5	1.5	1.5	1.5	1.5	1.5	1.5	1.5	1.4246	1.24314	1.07796	0.863607	0.698528	0.491861	0.283523	0.0642204	-0.181078	-0.284399	-0.314538	-0.281215	-0.276256	-0.2933	-0.277684	-0.327052	-0.335654
deviations:Mafb_136	1.00294	1.00294	1.00294	1.00294	1.00294	1.00294	1.09972	1.25394	1.34627	1.32263	1.42381	1.43812	1.47426	1.46892	1.43013	1.395	1.4095	1.38741	1.38877	1.39403	1.44195	1.39596	1.43226	1.45942	1.5	1.5	1.5	1.5	1.5	1.5	1.46285	1.2482	1.02663	0.811879	0.523536	0.298696	0.052313	-0.207817	-0.441517	-0.71942	-0.980635	-1.08612	-1.08979	-1.08994	-1.10199	-1.08361	-1.10185	-1.06715	-1.05705
deviations:Pou3f3_540	0.861102	0.861102	0.861102	0.861102	0.861102	0.861102	1.01453	1.07469	1.18695	1.21529	1.3837	1.41647	1.44478	1.47171	1.47458	1.44836	1.45967	1.43171	1.45688	1.47755	1.44001	1.34302	1.39038	1.40942	1.5	1.5	1.5	1.5	1.5	1.5	1.5	1.4224	1.19804	1.004	0.819298	0.574588	0.262909	0.0325414	-0.113651	-0.287183	-0.555218	-0.646529	-0.667727	-0.636759	-0.606203	-0.627665	-0.603934	-0.603327	-0.62257
deviations:Dbp_133	0.806314	0.806314	0.806314	0.806314	0.806314	0.806314	0.904367	0.999966	1.10947	1.05753	1.20989	1.24557	1.24775	1.30644	1.40558	1.31557	1.31438	1.33987	1.34636	1.39392	1.45856	1.41515	1.40663	1.44472	1.48984	1.5	1.5	1.5	1.5	1.5	1.5	1.5	1.3518	1.21729	1.01774	0.73711	0.551143	0.296027	0.0653713	-0.225617	-0.468358	-0.581165	-0.512616	-0.575831	-0.629534	-0.623261	-0.588241	-0.698862	-0.743272
deviations:Atf5_791	0.999547	0.999547	0.999547	0.999547	0.999547	0.999547	0.925267	0.91148	0.938721	0.962212	1.05764	1.10476	1.08616	1.16439	1.24704	1.28001	1.28999	1.37795	1.40357	1.4424	1.45343	1.45713	1.42814	1.48235	1.48458	1.5	1.5	1.5	1.49391	1.5	1.4271	1.36341	1.23662	1.06631	0.893566	0.77004	0.562168	0.346549	0.178794	0.034888	-0.0839058	-0.19926	-0.213314	-0.28592	-0.268453	-0.320221	-0.321531	-0.361376	-0.35029
deviations:Naif1_637	0.555934	0.555934	0.555934	0.555934	0.555934	0.555934	0.496832	0.416105	0.533361	0.663028	0.720999	0.7359	0.863386	0.828488	0.972827	0.904343	0.877429	1.07665	1.16137	1.18543	1.23724	1.24896	1.29701	1.39033	1.46693	1.46123	1.5	1.5	1.5	1.5	1.5	1.47993	1.27979	1.16727	0.95967	0.645182	0.606789	0.515676	0.393206	0.274217	0.128271	0.0888405	0.393233	0.493371	0.600252	0.67168	0.763273	0.720356	0.569413
deviations:Myb_644	-1.33648	-1.33648	-1.33648	-1.33648	-1.33648	-1.33648	-1.37683	-1.31397	-1.36455	-1.45191	-1.3673	-1.20619	-0.917554	-0.865862	-0.910677	-0.87632	-1.03245	-1.03641	-1.01807	-1.04819	-0.881396	-0.905472	-0.837647	-0.77206	-0.750666	-0.666338	-0.656777	-0.553572	-0.532962	-0.479882	-0.240654	-0.0602167	0.130982	0.108186	0.210607	0.516588	0.758717	0.927105	1.16795	1.40571	1.5	1.5	1.5	1.5	1.5	1.5	1.5	1.5	1.5
deviations:E2f5_262	-0.364407	-0.364407	-0.364407	-0.364407	-0.364407	-0.364407	-0.422044	-0.535066	-0.616124	-0.634055	-0.768655	-0.73145	-0.756091	-0.891547	-0.95111	-0.768259	-0.782173	-0.802016	-0.785285	-0.754473	-0.682635	-0.639148	-0.558418	-0.507742	-0.425971	-0.35698	-0.444483	-0.300323	-0.148788	0.0753735	0.148691	0.212481	0.389458	0.298007	0.512162	0.606086	0.728949	0.949885	1.11691	1.30767	1.48378	1.5	1.5	1.5	1.5	1.5	1.5	1.5	1.5
deviations:Rel_697	-1.5	-1.5	-1.5	-1.5	-1.5	-1.5	-1.5	-1.5	-1.48675	-1.45834	-1.48146	-1.5	-1.5	-1.5	-1.5	-1.49151	-1.44184	-1.4755	-1.43822	-1.43859	-1.39513	-1.39967	-1.37966	-1.29628	-1.1961	-1.18102	-1.13531	-1.08193	-1.00804	-0.931761	-0.697692	-0.482003	-0.204988	-0.00826622	0.169932	0.324687	0.555285	0.761539	0.904764	1.04239	1.15226	1.24711	1.26225	1.26398	1.24267	1.24706	1.16442	1.03171	0.969772
deviations:Gm5454_290	-1.5	-1.5	-1.5	-1.5	-1.5	-1.5	-1.5	-1.5	-1.5	-1.5	-1.44993	-1.35005	-1.32043	-1.25904	-1.19278	-1.0719	-1.04618	-0.986675	-0.933961	-0.829089	-0.848161	-0.909301	-0.917201	-0.918247	-0.81324	-0.798107	-0.708191	-0.679391	-0.511238	-0.373445	-0.306203	-0.208907	-0.020335	0.0750045	0.178588	0.301658	0.427941	0.514319	0.682413	0.808159	1.00105	1.16466	1.34038	1.5	1.5	1.5	1.5	1.5	1.5
deviations:Etv4_278	-1.5	-1.5	-1.5	-1.5	-1.5	-1.5	-1.5	-1.5	-1.5	-1.5	-1.43812	-1.34539	-1.3185	-1.26305	-1.1978	-1.09453	-1.03925	-0.989037	-0.93642	-0.84131	-0.835021	-0.884197	-0.884447	-0.891881	-0.768535	-0.743535	-0.651816	-0.631067	-0.470115	-0.323324	-0.240471	-0.16379	-0.0151137	0.0723043	0.17204	0.287103	0.427716	0.517052	0.681522	0.817954	0.999885	1.14392	1.30953	1.5	1.5	1.5	1.5	1.5	1.5
deviations:ENSMUSG00000040953_524	-1.43478	-1.43478	-1.43478	-1.43478	-1.43478	-1.43478	-1.44991	-1.48363	-1.36104	-1.36669	-1.46927	-1.45165	-1.46678	-1.47032	-1.4102	-1.38478	-1.36644	-1.37719	-1.31786	-1.32868	-1.27726	-1.22282	-1.15809	-1.18155	-1.16986	-1.21988	-1.19743	-1.12795	-1.01669	-0.960399	-0.956881	-0.820866	-0.645382	-0.617868	-0.369082	-0.225076	0.00917296	0.318083	0.524953	0.705503	0.941301	1.1731	1.30588	1.34562	1.471	1.46382	1.38662	1.31083	1.01986
deviations:Obox6_527	-1.43478	-1.43478	-1.43478	-1.43478	-1.43478	-1.43478	-1.44991	-1.48363	-1.36104	-1.36669	-1.46927	-1.45165	-1.46678	-1.47032	-1.4102	-1.38478	-1.36644	-1.37719	-1.31786	-1.32868	-1.27726	-1.22282	-1.15809	-1.18155	-1.16986	-1.21988	-1.19743	-1.12795	-1.01669	-0.960399	-0.956881	-0.820866	-0.645382	-0.617868	-0.369082	-0.225076	0.00917296	0.318083	0.524953	0.705503	0.941301	1.1731	1.30588	1.34562	1.471	1.46382	1.38662	1.31083	1.01986
deviations:Dmbx1_466	-1.5	-1.5	-1.5	-1.5	-1.5	-1.5	-1.5	-1.5	-1.46197	-1.4531	-1.5	-1.5	-1.5	-1.5	-1.48253	-1.43028	-1.43064	-1.39573	-1.25781	-1.25091	-1.22966	-1.19354	-1.07719	-1.04607	-1.05833	-1.03961	-0.990681	-0.861361	-0.770457	-0.717392	-0.670849	-0.535103	-0.393039	-0.436464	-0.249236	-0.10945	0.0971363	0.382591	0.616722	0.786177	0.975942	1.17985	1.25815	1.34616	1.5	1.5	1.4896	1.42347	1.21139
deviations:Mybl1_647	-1.29054	-1.29054	-1.29054	-1.29054	-1.29054	-1.29054	-1.4034	-1.47566	-1.5	-1.49885	-1.38691	-1.33941	-1.13094	-1.07282	-1.05394	-0.879732	-0.95753	-0.905729	-0.854339	-0.919495	-0.917796	-0.821146	-0.754497	-0.752076	-0.647285	-0.502946	-0.450364	-0.463633	-0.419891	-0.232088	0.0688482	0.309356	0.431918	0.50744	0.590412	0.756738	0.843741	0.818404	1.02626	1.22916	1.36012	1.39569	1.35459	1.40552	1.5	1.5	1.5	1.5	1.5
deviations:Etv1_268	-1.5	-1.5	-1.5	-1.5	-1.5	-1.5	-1.5	-1.5	-1.5	-1.5	-1.47223	-1.37817	-1.34223	-1.27468	-1.20454	-1.08947	-1.0461	-0.987464	-0.932847	-0.845718	-0.832416	-0.874452	-0.882343	-0.872328	-0.750423	-0.736746	-0.658204	-0.645976	-0.470422	-0.342023	-0.262406	-0.1991	-0.04994	0.0493469	0.153765	0.250764	0.390666	0.47594	0.643186	0.773125	0.979951	1.1223	1.28236	1.49565	1.5	1.5	1.5	1.5	1.5
deviations:Gsc_429	-1.34251	-1.34251	-1.34251	-1.34251	-1.34251	-1.34251	-1.43996	-1.5	-1.48204	-1.49682	-1.5	-1.5	-1.5	-1.5	-1.5	-1.5	-1.46152	-1.4138	-1.26386	-1.23882	-1.2265	-1.21152	-1.18378	-1.16551	-1.1901	-1.1671	-1.1082	-1.0155	-0.92971	-0.959022	-0.915443	-0.769359	-0.603819	-0.520215	-0.330803	-0.151048	0.0657332	0.355353	0.590106	0.746541	0.969583	1.16588	1.26567	1.33539	1.41997	1.45405	1.38564	1.32552	1.09319
deviations:Otx2_437	-1.42661	-1.42661	-1.42661	-1.42661	-1.42661	-1.42661	-1.5	-1.5	-1.5	-1.5	-1.5	-1.5	-1.5	-1.5	-1.5	-1.46142	-1.39553	-1.34383	-1.20619	-1.20661	-1.19495	-1.17604	-1.13392	-1.1406	-1.17421	-1.15296	-1.10694	-1.01206	-0.933378	-0.969337	-0.932973	-0.775676	-0.601594	-0.571316	-0.390578	-0.213165	-0.0192358	0.247966	0.462136	0.626737	0.857157	1.05162	1.13318	1.17946	1.31038	1.33748	1.28021	1.24238	1.05051
deviations:Crx_526	-1.42661	-1.42661	-1.42661	-1.42661	-1.42661	-1.42661	-1.5	-1.5	-1.5	-1.5	-1.5	-1.5	-1.5	-1.5	-1.5	-1.46142	-1.39553	-1.34383	-1.20619	-1.20661	-1.19495	-1.17604	-1.13392	-1.1406	-1.17421	-1.15296	-1.10694	-1.01206	-0.933378	-0.969337	-0.932973	-0.775676	-0.601594	-0.571316	-0.390578	-0.213165	-0.0192358	0.247966	0.462136	0.626737	0.857157	1.05162	1.13318	1.17946	1.31038	1.33748	1.28021	1.24238	1.05051
deviations:Obox5_578	-1.5	-1.5	-1.5	-1.5	-1.5	-1.5	-1.5	-1.5	-1.44996	-1.41907	-1.5	-1.5	-1.5	-1.5	-1.47741	-1.44687	-1.46393	-1.43279	-1.33547	-1.29675	-1.28217	-1.22436	-1.1192	-1.11037	-1.08819	-1.08881	-1.04921	-0.983392	-0.891243	-0.808304	-0.785198	-0.639205	-0.454375	-0.466922	-0.253641	-0.139962	0.0742613	0.355234	0.597229	0.719982	0.902666	1.10844	1.20967	1.28046	1.39203	1.39897	1.38242	1.29157	1.01155
deviations:AC1890281_579	-1.5	-1.5	-1.5	-1.5	-1.5	-1.5	-1.5	-1.5	-1.44996	-1.41907	-1.5	-1.5	-1.5	-1.5	-1.47741	-1.44687	-1.46393	-1.43279	-1.33547	-1.29675	-1.28217	-1.22436	-1.1192	-1.11037	-1.08819	-1.08881	-1.04921	-0.983392	-0.891243	-0.808304	-0.785198	-0.639205	-0.454375	-0.466922	-0.253641	-0.139962	0.0742613	0.355234	0.597229	0.719982	0.902666	1.10844	1.20967	1.28046	1.39203	1.39897	1.38242	1.29157	1.01155
deviations:LINE1462_608	-1.5	-1.5	-1.5	-1.5	-1.5	-1.5	-1.5	-1.5	-1.44996	-1.41907	-1.5	-1.5	-1.5	-1.5	-1.47741	-1.44687	-1.46393	-1.43279	-1.33547	-1.29675	-1.28217	-1.22436	-1.1192	-1.11037	-1.08819	-1.08881	-1.04921	-0.983392	-0.891243	-0.808304	-0.785198	-0.639205	-0.454375	-0.466922	-0.253641	-0.139962	0.0742613	0.355234	0.597229	0.719982	0.902666	1.10844	1.20967	1.28046	1.39203	1.39897	1.38242	1.29157	1.01155
deviations:LINE1463_609	-1.5	-1.5	-1.5	-1.5	-1.5	-1.5	-1.5	-1.5	-1.44996	-1.41907	-1.5	-1.5	-1.5	-1.5	-1.47741	-1.44687	-1.46393	-1.43279	-1.33547	-1.29675	-1.28217	-1.22436	-1.1192	-1.11037	-1.08819	-1.08881	-1.04921	-0.983392	-0.891243	-0.808304	-0.785198	-0.639205	-0.454375	-0.466922	-0.253641	-0.139962	0.0742613	0.355234	0.597229	0.719982	0.902666	1.10844	1.20967	1.28046	1.39203	1.39897	1.38242	1.29157	1.01155
deviations:Pitx3_452	-1.3525	-1.3525	-1.3525	-1.3525	-1.3525	-1.3525	-1.4674	-1.5	-1.5	-1.5	-1.5	-1.5	-1.5	-1.5	-1.5	-1.5	-1.45365	-1.42474	-1.26098	-1.2289	-1.22563	-1.18434	-1.16508	-1.13772	-1.16688	-1.1516	-1.08999	-0.998954	-0.878047	-0.892321	-0.872649	-0.712925	-0.527493	-0.517737	-0.31871	-0.162705	0.0254803	0.339159	0.549611	0.706575	0.948425	1.16595	1.25062	1.29343	1.4334	1.44153	1.39636	1.3405	1.04952
deviations:Six5_837	-0.741191	-0.741191	-0.741191	-0.741191	-0.741191	-0.741191	-0.742072	-0.729233	-0.655573	-0.823202	-0.875918	-0.836892	-1.02992	-1.26468	-1.36802	-1.24743	-1.34842	-1.38429	-1.5	-1.5	-1.5	-1.5	-1.5	-1.5	-1.5	-1.5	-1.5	-1.5	-1.5	-1.5	-1.5	-1.5	-1.38616	-1.15711	-1.01443	-0.635008	-0.315334	0.178164	0.489131	0.726824	1.02369	1.0837	1.14607	1.12658	1.17008	1.29348	1.15475	1.1057	0.763184
deviations:Gm4830_538	-1.40658	-1.40658	-1.40658	-1.40658	-1.40658	-1.40658	-1.5	-1.5	-1.48794	-1.46838	-1.5	-1.5	-1.5	-1.5	-1.5	-1.43833	-1.39745	-1.34437	-1.18356	-1.18364	-1.19268	-1.17455	-1.1223	-1.10268	-1.13612	-1.09001	-1.06941	-0.958288	-0.868996	-0.895639	-0.866668	-0.695921	-0.49802	-0.521489	-0.343841	-0.20969	-0.0417989	0.255215	0.481549	0.651823	0.896864	1.1194	1.19089	1.25838	1.43288	1.4729	1.42071	1.3814	1.18383
deviations:Pitx1_434	-1.3791	-1.3791	-1.3791	-1.3791	-1.3791	-1.3791	-1.48335	-1.5	-1.48133	-1.44556	-1.5	-1.5	-1.5	-1.5	-1.5	-1.45693	-1.41348	-1.36936	-1.19831	-1.19449	-1.20244	-1.16539	-1.09161	-1.059	-1.11413	-1.08716	-1.08759	-0.979651	-0.884713	-0.894005	-0.836697	-0.674354	-0.491174	-0.525556	-0.3374	-0.183961	-0.00109159	0.311603	0.529195	0.699756	0.916472	1.13133	1.19057	1.2554	1.42224	1.45052	1.40925	1.36535	1.13535
deviations:Homez_562	-1.5	-1.5	-1.5	-1.5	-1.5	-1.5	-1.5	-1.5	-1.5	-1.5	-1.5	-1.5	-1.5	-1.5	-1.47607	-1.32061	-1.5	-1.34676	-1.3107	-1.31711	-1.30528	-1.25629	-1.23975	-1.14676	-1.08391	-1.04905	-1.03321	-1.10018	-0.99451	-0.847432	-0.701497	-0.505091	-0.185568	0.0129984	-0.0837172	-0.0666964	0.145617	0.365142	0.662636	0.839724	0.880199	0.84667	0.817971	0.657054	0.757333	1.07874	1.22725	1.07233	1.0609
deviations:Irf1_631	-1.5	-1.5	-1.5	-1.5	-1.5	-1.5	-1.5	-1.5	-1.49252	-1.48686	-1.475	-1.46032	-1.45201	-1.43819	-1.41411	-1.38828	-1.38035	-1.3588	-1.34654	-1.33382	-1.32344	-1.31428	-1.30382	-1.30169	-1.29186	-1.28273	-1.27545	-1.25427	-1.24805	-1.22539	-1.1016	-0.938142	-0.766252	-0.595149	-0.428605	-0.240401	-0.044578	0.151174	0.333833	0.52916	0.725812	0.825982	0.889227	0.9443	0.993439	1.04367	1.0664	1.08206	1.09658
deviations:Irf2_636	-1.5	-1.5	-1.5	-1.5	-1.5	-1.5	-1.49681	-1.47776	-1.46001	-1.45267	-1.4485	-1.4354	-1.42521	-1.41163	-1.40055	-1.37977	-1.37271	-1.36287	-1.3585	-1.34988	-1.33819	-1.32882	-1.32371	-1.32442	-1.32113	-1.31784	-1.30928	-1.30366	-1.30174	-1.27913	-1.14905	-0.98909	-0.808719	-0.630132	-0.45085	-0.265249	-0.0668491	0.117299	0.306801	0.498546	0.688819	0.775623	0.826987	0.868569	0.916529	0.960738	0.992428	1.01324	1.03535
deviations:Irf9_629	-1.5	-1.5	-1.5	-1.5	-1.5	-1.5	-1.5	-1.5	-1.48776	-1.47569	-1.45467	-1.44207	-1.39995	-1.38407	-1.35719	-1.34981	-1.33498	-1.35092	-1.34056	-1.33057	-1.31124	-1.3048	-1.29528	-1.31352	-1.29085	-1.2813	-1.268	-1.26677	-1.23798	-1.20223	-1.07129	-0.905918	-0.747689	-0.576487	-0.414914	-0.235633	-0.0489663	0.126514	0.297741	0.484302	0.63846	0.713566	0.762634	0.82537	0.871578	0.934844	0.966837	0.977573	1.02219
deviations:Stat2_758	-1.5	-1.5	-1.5	-1.5	-1.5	-1.5	-1.5	-1.48502	-1.46502	-1.45367	-1.44437	-1.43561	-1.42676	-1.41395	-1.39698	-1.37426	-1.37111	-1.35802	-1.35164	-1.34839	-1.34307	-1.33282	-1.3214	-1.32423	-1.32	-1.31513	-1.30825	-1.29262	-1.28175	-1.26328	-1.13672	-0.970732	-0.796745	-0.625107	-0.450479	-0.27086	-0.0771041	0.110715	0.292087	0.48109	0.678512	0.76922	0.822141	0.873917	0.921611	0.961483	0.996981	1.01889	1.0376
deviations:Prdm1_189	-1.48021	-1.48021	-1.48021	-1.48021	-1.48021	-1.48021	-1.47546	-1.45859	-1.44095	-1.43101	-1.42295	-1.41796	-1.42146	-1.41386	-1.40881	-1.40245	-1.39004	-1.38205	-1.37264	-1.36133	-1.36701	-1.35775	-1.3411	-1.33813	-1.33882	-1.33127	-1.32126	-1.3101	-1.31231	-1.30147	-1.16429	-0.985421	-0.808828	-0.648527	-0.46682	-0.26769	-0.0625509	0.120083	0.304925	0.506539	0.715153	0.794981	0.841054	0.890591	0.948351	0.983303	1.01641	1.02833	1.05077
deviations:Irf3_630	-1.5	-1.5	-1.5	-1.5	-1.5	-1.5	-1.5	-1.4897	-1.44191	-1.44896	-1.433	-1.43332	-1.42988	-1.43925	-1.41066	-1.41526	-1.39163	-1.35298	-1.34628	-1.35364	-1.35322	-1.35747	-1.32926	-1.32136	-1.30935	-1.30476	-1.27749	-1.275	-1.26576	-1.23617	-1.10914	-0.923633	-0.764566	-0.613195	-0.440782	-0.258145	-0.0507485	0.119604	0.298361	0.471837	0.665729	0.769842	0.824505	0.895946	0.966738	1.00311	1.03808	1.04616	1.07937
deviations:Irf7_633	-1.5	-1.5	-1.5	-1.5	-1.5	-1.5	-1.5	-1.5	-1.5	-1.48519	-1.47687	-1.46319	-1.46116	-1.45459	-1.43289	-1.40226	-1.40775	-1.39742	-1.37881	-1.33867	-1.32014	-1.32082	-1.32423	-1.31491	-1.28662	-1.29134	-1.2803	-1.25088	-1.22144	-1.18754	-1.05892	-0.915737	-0.736863	-0.558344	-0.380094	-0.217829	-0.00769676	0.169322	0.346988	0.525754	0.708285	0.803424	0.871325	0.920911	0.979559	1.01405	1.04548	1.05243	1.0847
deviations:Irf4_632	-1.5	-1.5	-1.5	-1.5	-1.5	-1.5	-1.5	-1.46966	-1.43785	-1.43625	-1.44458	-1.43662	-1.42921	-1.412	-1.3823	-1.37489	-1.36381	-1.34921	-1.34	-1.35217	-1.34042	-1.32261	-1.31592	-1.32149	-1.31615	-1.32183	-1.3065	-1.28865	-1.26877	-1.25498	-1.11776	-0.944937	-0.781884	-0.596954	-0.423267	-0.252012	-0.0639623	0.115488	0.2753	0.450258	0.62593	0.701095	0.752053	0.811763	0.867766	0.924	0.964658	1.01665	1.0419
deviations:Irf5_635	-1.5	-1.5	-1.5	-1.5	-1.5	-1.5	-1.5	-1.49102	-1.46219	-1.46778	-1.47455	-1.46194	-1.44069	-1.41517	-1.38454	-1.37935	-1.36139	-1.3567	-1.34424	-1.35365	-1.3237	-1.30415	-1.30069	-1.31046	-1.31246	-1.30451	-1.29	-1.27577	-1.24705	-1.21754	-1.07838	-0.919932	-0.74819	-0.564062	-0.388632	-0.219191	-0.0370801	0.147421	0.311465	0.467319	0.637287	0.695115	0.76112	0.807455	0.851423	0.904069	0.948622	0.989644	1.02044
deviations:Irf6_634	-1.5	-1.5	-1.5	-1.5	-1.5	-1.5	-1.5	-1.46962	-1.427	-1.43984	-1.43899	-1.43732	-1.4203	-1.40314	-1.38309	-1.39182	-1.38324	-1.37822	-1.37462	-1.40275	-1.35579	-1.3436	-1.33346	-1.32969	-1.33042	-1.31784	-1.296	-1.27512	-1.24825	-1.21544	-1.04317	-0.905119	-0.74311	-0.558039	-0.378566	-0.191429	0.00661105	0.186291	0.350541	0.526672	0.687086	0.740528	0.803404	0.866553	0.910983	0.962888	1.01062	1.0432	1.06051
deviations:Bcl11a_795	-1.5	-1.5	-1.5	-1.5	-1.5	-1.5	-1.5	-1.5	-1.45357	-1.44389	-1.43534	-1.4132	-1.39743	-1.37743	-1.35373	-1.30636	-1.28871	-1.26252	-1.2635	-1.25126	-1.2358	-1.23123	-1.22486	-1.23507	-1.2342	-1.25723	-1.26544	-1.28196	-1.2916	-1.30736	-1.19782	-1.06096	-0.892888	-0.719831	-0.540295	-0.377339	-0.158768	0.026687	0.208747	0.397208	0.59786	0.697017	0.805727	0.892964	0.955335	1.00333	1.06949	1.1092	1.18892
deviations:Bcl11b_814	-1.5	-1.5	-1.5	-1.5	-1.5	-1.5	-1.5	-1.5	-1.45357	-1.44389	-1.43534	-1.4132	-1.39743	-1.37743	-1.35373	-1.30636	-1.28871	-1.26252	-1.2635	-1.25126	-1.2358	-1.23123	-1.22486	-1.23507	-1.2342	-1.25723	-1.26544	-1.28196	-1.2916	-1.30736	-1.19782	-1.06096	-0.892888	-0.719831	-0.540295	-0.377339	-0.158768	0.026687	0.208747	0.397208	0.59786	0.697017	0.805727	0.892964	0.955335	1.00333	1.06949	1.1092	1.18892
deviations:Tcfcp2_389	-1.49198	-1.49198	-1.49198	-1.49198	-1.49198	-1.49198	-1.46536	-1.5	-1.31227	-1.38604	-1.5	-1.10241	-1.12763	-1.12533	-1.23881	-1.5	-1.37763	-1.40645	-1.28216	-1.5	-1.46882	-1.5	-1.36398	-1.29919	-1.1541	-1.16181	-1.09725	-1.2171	-1.3298	-1.287	-0.961515	-0.885577	-0.552616	-0.824635	-0.683846	-0.531294	-0.263435	-0.0442925	0.113156	0.604858	0.684026	0.46074	0.440525	0.595493	0.684186	0.582651	0.715211	0.711016	0.667801
deviations:LINE1686_721	-1.5	-1.5	-1.5	-1.5	-1.5	-1.5	-1.5	-1.47553	-1.25768	-1.12329	-0.965118	-0.591249	-0.658113	-0.585216	-0.642312	-0.705504	-0.732159	-0.858687	-1.12465	-1.13907	-1.10229	-1.26775	-1.32677	-1.43276	-1.26256	-1.00558	-0.748847	-0.927533	-0.454134	0.0329898	0.175618	0.299707	0.71567	0.791947	0.868008	0.601664	0.59176	0.567878	0.714074	0.546041	0.372909	0.318322	0.336707	0.0956947	0.097663	0.21728	0.400522	0.895863	0.923216
deviations:Six1_553	-0.869811	-0.869811	-0.869811	-0.869811	-0.869811	-0.869811	-0.775943	-0.813995	-0.747866	-0.752256	-0.774239	-0.742234	-0.955619	-1.20274	-1.2518	-1.19325	-1.28185	-1.33369	-1.5	-1.5	-1.5	-1.5	-1.5	-1.5	-1.49533	-1.5	-1.5	-1.5	-1.5	-1.5	-1.5	-1.5	-1.45683	-1.19364	-1.07188	-0.870154	-0.619362	-0.21915	0.134042	0.375064	0.650807	0.787546	0.891894	0.900686	0.855909	1.03919	1.0128	1.01535	0.883329
deviations:Ctcf_146	-1.30353	-1.30353	-1.30353	-1.30353	-1.30353	-1.30353	-1.17758	-1.13438	-1.13166	-1.09926	-1.102	-1.09063	-0.992514	-0.956347	-0.917846	-0.85233	-0.872321	-0.827144	-0.741117	-0.650692	-0.60317	-0.562801	-0.490814	-0.515415	-0.460523	-0.389258	-0.31882	-0.182763	-0.0490292	0.131889	0.0651164	-0.00649017	-0.0989007	-0.194952	-0.160875	-0.22329	-0.319877	-0.381235	-0.407058	-0.439936	-0.55797	-0.458522	-0.461874	-0.486936	-0.459388	-0.487785	-0.494504	-0.539857	-0.638883
deviations:Kdm2b_249	-1.21835	-1.21835	-1.21835	-1.21835	-1.21835	-1.21835	-1.006	-0.94163	-0.973208	-0.849399	-0.917578	-1.14951	-1.5	-1.5	-1.5	-1.5	-1.18251	-1.36651	-1.24817	-1.28888	-1.4883	-1.4222	-1.01642	-0.608249	-0.52113	-0.412325	-0.351782	-0.535766	-0.411206	-0.211851	-0.181127	-0.106256	0.261644	-0.225995	-0.372329	-0.255786	-0.583607	-0.746097	-0.756445	-0.865858	-0.739056	-0.520706	-0.416261	-0.565155	-0.30009	-0.257541	0.00801035	0.332802	0.482462
deviations:Dmrta1_253	-1.43545	-1.43545	-1.43545	-1.43545	-1.43545	-1.43545	-1.38751	-1.28921	-1.29737	-1.33725	-1.34386	-1.37125	-1.30801	-1.25641	-1.2027	-1.10919	-1.04889	-1.03257	-1.12121	-1.15721	-1.20406	-1.30636	-1.24553	-1.31542	-1.40497	-1.41897	-1.42291	-1.35308	-1.36162	-1.39815	-1.31084	-1.21455	-1.08746	-0.937477	-0.874298	-0.703435	-0.516859	-0.40922	-0.269814	-0.0954446	0.139163	0.300391	0.466594	0.619439	0.703403	0.854441	0.921932	0.896182	1.00263
deviations:Stat5b_756	-1.40057	-1.40057	-1.40057	-1.40057	-1.40057	-1.40057	-1.40812	-1.41368	-1.43196	-1.45541	-1.45595	-1.46579	-1.44503	-1.45814	-1.44626	-1.49039	-1.45197	-1.41619	-1.42387	-1.42052	-1.37826	-1.38319	-1.35752	-1.33222	-1.33779	-1.32703	-1.28054	-1.27532	-1.28162	-1.25121	-1.05809	-0.858263	-0.685841	-0.550286	-0.433522	-0.281412	-0.160428	-0.00469856	0.130485	0.275921	0.415095	0.38211	0.350784	0.364031	0.409129	0.464713	0.470409	0.519221	0.537151
deviations:Stat5a_755	-1.44251	-1.44251	-1.44251	-1.44251	-1.44251	-1.44251	-1.4328	-1.44533	-1.45859	-1.49902	-1.5	-1.5	-1.46851	-1.47821	-1.46419	-1.49419	-1.47256	-1.41985	-1.4028	-1.40027	-1.34453	-1.34288	-1.30091	-1.27587	-1.2729	-1.26161	-1.21066	-1.20354	-1.21271	-1.18513	-0.995122	-0.820706	-0.642104	-0.545632	-0.436714	-0.29918	-0.187265	-0.0386279	0.0966607	0.217396	0.358509	0.349076	0.337165	0.334785	0.410582	0.453855	0.473109	0.51592	0.521904
deviations:Stat1_757	-1.46347	-1.46347	-1.46347	-1.46347	-1.46347	-1.46347	-1.4571	-1.45136	-1.43641	-1.44372	-1.44984	-1.45656	-1.45881	-1.42745	-1.41939	-1.4153	-1.38717	-1.37724	-1.37037	-1.37079	-1.34032	-1.33674	-1.30449	-1.28384	-1.30288	-1.28292	-1.26489	-1.26632	-1.23404	-1.21282	-1.04921	-0.851738	-0.675383	-0.581754	-0.474288	-0.339952	-0.21725	-0.0641464	0.0827627	0.20022	0.347975	0.347981	0.32275	0.350592	0.425132	0.476859	0.503084	0.548967	0.555018
deviations:Stat4_759	-1.44801	-1.44801	-1.44801	-1.44801	-1.44801	-1.44801	-1.42249	-1.41129	-1.40841	-1.41419	-1.41639	-1.42444	-1.41253	-1.40471	-1.39015	-1.38722	-1.3681	-1.3662	-1.37757	-1.35505	-1.3248	-1.31586	-1.30031	-1.28002	-1.2943	-1.2884	-1.25385	-1.25252	-1.24949	-1.20757	-1.04608	-0.852242	-0.688273	-0.598261	-0.521098	-0.404888	-0.278373	-0.176459	-0.0361167	0.0791925	0.204292	0.189508	0.168192	0.186586	0.26932	0.329234	0.374141	0.427443	0.474066
deviations:Stat3_754	-1.44415	-1.44415	-1.44415	-1.44415	-1.44415	-1.44415	-1.4193	-1.38842	-1.3952	-1.39391	-1.42039	-1.42364	-1.41279	-1.4045	-1.3804	-1.36885	-1.35381	-1.34838	-1.37176	-1.36719	-1.31463	-1.30266	-1.29982	-1.26267	-1.29774	-1.29186	-1.27795	-1.27893	-1.28938	-1.24802	-1.07465	-0.885928	-0.665183	-0.568772	-0.489838	-0.366187	-0.292026	-0.166232	-0.0307677	0.10353	0.22396	0.228652	0.192179	0.168888	0.271501	0.325651	0.350739	0.444763	0.506049
deviations:Otx1_411	-1.5	-1.5	-1.5	-1.5	-1.5	-1.5	-1.5	-1.5	-1.4113	-1.40249	-1.5	-1.5	-1.5	-1.5	-1.46678	-1.40918	-1.41168	-1.36127	-1.29104	-1.28331	-1.26125	-1.21639	-1.09375	-1.1093	-1.09085	-1.09094	-1.06739	-0.99396	-0.937041	-0.866714	-0.828056	-0.682928	-0.510909	-0.505672	-0.311255	-0.175143	0.0487621	0.286827	0.524944	0.657548	0.827888	1.00477	1.09836	1.1615	1.26852	1.29483	1.25963	1.18117	1.0004
deviations:Pitx2_464	-1.44326	-1.44326	-1.44326	-1.44326	-1.44326	-1.44326	-1.5	-1.5	-1.47788	-1.46249	-1.5	-1.5	-1.5	-1.5	-1.5	-1.47747	-1.45389	-1.37203	-1.25445	-1.23678	-1.25104	-1.22362	-1.16799	-1.1684	-1.18439	-1.11012	-1.05478	-0.963999	-0.892948	-0.861488	-0.81803	-0.654963	-0.47509	-0.45021	-0.25647	-0.107087	0.0841373	0.325058	0.553293	0.67708	0.869763	1.05854	1.12789	1.20916	1.30875	1.3307	1.30595	1.21572	1.02142
deviations:Obox3_569	-1.5	-1.5	-1.5	-1.5	-1.5	-1.5	-1.5	-1.49413	-1.37219	-1.37499	-1.5	-1.5	-1.5	-1.5	-1.47994	-1.44451	-1.44339	-1.43563	-1.35946	-1.33635	-1.28114	-1.28333	-1.08206	-1.11455	-1.04125	-1.04294	-1.0285	-0.976137	-0.893677	-0.831185	-0.792445	-0.711439	-0.513704	-0.578471	-0.384908	-0.278964	-0.0924182	0.16597	0.413443	0.526766	0.701075	0.876064	0.999493	1.05384	1.18159	1.2121	1.21433	1.15136	0.958328
deviations:Gm5889_580	-1.5	-1.5	-1.5	-1.5	-1.5	-1.5	-1.5	-1.49413	-1.37219	-1.37499	-1.5	-1.5	-1.5	-1.5	-1.47994	-1.44451	-1.44339	-1.43563	-1.35946	-1.33635	-1.28114	-1.28333	-1.08206	-1.11455	-1.04125	-1.04294	-1.0285	-0.976137	-0.893677	-0.831185	-0.792445	-0.711439	-0.513704	-0.578471	-0.384908	-0.278964	-0.0924182	0.16597	0.413443	0.526766	0.701075	0.876064	0.999493	1.05384	1.18159	1.2121	1.21433	1.15136	0.958328
deviations:Sox4_751	-1.5	-1.5	-1.5	-1.5	-1.5	-1.5	-1.5	-1.5	-1.5	-1.5	-1.5	-1.5	-1.5	-1.5	-1.41855	-1.3526	-1.3519	-1.28402	-1.2608	-1.21037	-1.19688	-1.18951	-1.17073	-1.12584	-1.14764	-1.10798	-1.03934	-0.928685	-0.852521	-0.728359	-0.642776	-0.52342	-0.464517	-0.328549	-0.225675	-0.0329016	0.0534775	0.128347	0.22314	0.356424	0.460939	0.551064	0.679732	0.80529	0.885181	0.915748	0.876819	0.870253	0.909079
[truncated: 51 more columns]
