# Supplementary material for: Macrophage inflammatory and regenerative response periodicity is programmed by cell cycle and chromatin state
Source: Mol Cell. Author manuscript; Available in PMC 2024 Jan 5. (PMC9831293; doi:10.1016/j.molcel.2022.11.017)
Supplement: Table S5 — Table 5: Cluster-biased gene score values of polarized MFs. Related to Figure 2. [file NIHMS1855552-supplement-Table_S5.xls]

## Sheet: Cluster 1
	gene	C1_log2fc	C2_log2fc	C3_log2fc	C4_log2fc	C5_log2fc	C6_log2fc	C1_mean	C2_mean	C3_mean	C4_mean	C5_mean	C6_mean	C1_fdr	C2_fdr	C3_fdr	C4_fdr	C5_fdr	C6_fdr
1	F7	1.35393	0.819948	-1.07112	-1.03864	-0.716698	-0.920888	1.53742	1.23527	0.387845	0.365759	0.539261	0.428759	8.14e-25	2.03e-11	4.66e-10	6.29e-06	0.0369807	2.47e-05
2	Arhgap25	0.807899	0.204331	-0.498257	-0.517592	-0.0654897	-0.0873502	2.84247	1.92443	1.45478	1.28957	1.75827	1.6826	4.33e-24	0.0038398	2.83e-07	2.51e-08	0.661222	0.787976
3	Xylt1	0.780104	0.293374	-0.686919	-0.643919	-0.143519	-0.222275	2.61289	2.07276	1.23745	1.15459	1.6632	1.54037	5.73e-24	0.000789927	1.08e-15	5.81e-16	0.800785	0.140828
4	Fam20c	1.10301	0.395521	-0.716458	-0.844018	-0.11473	-0.386954	1.68593	1.2181	0.591465	0.524052	0.84897	0.703891	7.91e-24	0.000244378	1.8e-07	2.51e-08	0.905792	0.189593
5	Mmp12	1.29222	0.672628	-0.920657	-0.636991	-0.638089	-0.183033	1.24815	0.888157	0.374354	0.393919	0.398572	0.477131	8.38e-20	2.72e-09	9.12e-06	0.000128891	0.0207193	0.768336
6	Dock2	0.61563	0.0979153	-0.193679	-0.224783	-0.149045	-0.0474156	3.04816	2.20855	1.81062	1.82967	1.93658	1.9747	6.98e-19	0.462841	0.0405594	0.0151363	0.355795	0.882552
7	Mitf	0.605761	0.228219	-0.622686	-0.400614	0.0115829	-0.226369	2.75069	2.22461	1.39813	1.53413	1.98704	1.8166	2.12e-16	0.00667738	1.56e-17	3.71e-05	0.914918	0.220485
8	Ang5	1.51572	1.42525	-1.04362	-1.10466	-1.09492	-1.36249	0.705084	0.794684	0.166962	0.14409	0.161982	0.147465	5.68e-16	1.34e-20	1.07e-06	0.000178535	0.00804732	2.09e-07
9	Otos	0.775551	0.355186	-0.573776	-0.387586	-0.324836	-0.148867	1.27036	0.934511	0.604159	0.57126	0.669428	0.760048	7.12e-16	0.0636136	0.000258437	0.0605907	0.515735	0.959627
10	Tmem26	1.21533	0.732093	-0.631952	-0.90534	-0.201427	-0.79765	0.658563	0.612131	0.268435	0.201515	0.344625	0.257296	7.28e-16	8.42e-06	0.000666379	9.27e-05	0.980889	0.000334811
11	Dhrs3	0.681554	0.524263	-0.990729	-0.838697	0.0480416	0.00454318	2.64465	2.55374	1.10683	1.11346	2.00231	1.93586	8.73e-16	1.88e-10	1.36e-26	1.28e-14	0.520825	0.795893
12	Cblb	0.652447	0.569937	-0.377912	-0.353738	-0.452085	-0.537752	2.20436	2.22905	1.28965	1.19585	1.20298	1.10538	9.37e-16	6.1e-13	0.0163047	0.00134829	9.71e-05	0.000101007
13	Cd300lb	0.818687	0.647743	-1.00575	-0.53828	-0.00186438	0.20031	2.01071	1.83573	0.751644	0.815467	1.33771	1.43726	1.04e-15	1.3e-08	6.64e-19	0.000267294	0.997191	0.0406453
14	Pvt1	0.547616	0.529628	-0.66474	-0.339349	-0.0504595	-0.0884031	2.70028	2.7451	1.40117	1.64406	1.97029	1.87461	1.18e-15	1.56e-16	9.23e-18	0.00082624	0.974304	0.829403
15	F10	1.62885	0.946753	-1.12775	-1.11951	-0.383662	-1.5697	0.633517	0.45764	0.141095	0.0966419	0.195685	0.115698	1.7e-15	4.27e-06	4.38e-05	0.000778323	0.538514	6.94e-08
16	Atp6v0a1	0.820494	0.452976	-0.439352	-0.742623	-0.316142	0.155005	1.53314	1.18011	0.704026	0.58138	0.798117	0.938759	4.42e-14	0.00291156	0.00189988	1.23e-06	0.136281	0.763213
17	Arhgap10	0.531388	0.306944	-0.457216	-0.310604	0.0392092	-0.121224	2.56987	2.17556	1.55224	1.59199	1.9569	1.80852	6.24e-14	0.000442453	2.71e-08	0.00010655	0.763568	0.491889
18	Flrt2	0.689735	0.299791	-0.0164146	-0.420959	-0.293978	-0.485979	1.46098	1.19191	0.989539	0.756624	0.837743	0.711936	4.11e-13	0.00736285	0.824697	0.00549516	0.10627	0.000224776
19	Sema6d	0.755094	0.299063	-0.0535273	-0.59275	-0.0130193	-0.367439	1.30994	1.00415	0.78569	0.595205	0.895111	0.673584	9.84e-13	0.0383886	0.890269	6.78e-05	0.905792	0.180762
20	Ksr2	0.994476	0.309864	-0.714994	-0.114951	-0.740479	-0.688297	1.01604	0.590225	0.313495	0.441702	0.319867	0.3487	1.78e-12	0.162341	0.00544936	0.999498	0.00173802	0.00133087
22	Lpl	0.665397	0.181507	-0.163665	0.0632369	-0.152892	-0.481439	2.32035	1.64871	1.25514	1.53161	1.30937	1.10008	4.98e-12	0.636946	0.131171	0.535122	0.597308	0.000544101
21	Mad1l1	0.589235	0.399173	-0.51715	-0.228931	-0.116831	-0.0248523	1.86	1.76162	1.05957	1.19763	1.34448	1.27916	4.98e-12	5.7e-07	5.54e-10	0.0300396	0.988835	1
23	Inpp5a	0.558187	0.499637	-0.369046	-0.163917	-0.180986	-0.165455	1.83425	1.80452	1.10087	1.20963	1.20876	1.24255	9.85e-12	9.36e-08	4.29e-05	0.252764	0.46289	0.240767
24	Pcdh7	0.593399	-0.0153848	-0.201466	-0.648885	0.166411	-0.422741	2.00516	1.53184	1.2932	1.00334	1.54692	1.1013	1.3e-11	0.913678	0.100765	1.5e-09	0.35311	0.000588322
25	Tas2r108	1.67527	0.509058	-0.355454	-0.01636	-0.465251	-0.487524	0.395374	0.276344	0.136181	0.130125	0.158536	0.10631	5.46e-11	0.405349	0.0285382	0.055417	0.62236	0.247958
26	Cd36	0.703526	0.33896	-0.38327	-0.0836386	-0.34238	-0.169815	1.65978	1.40846	0.966066	1.07598	0.986864	1.03595	8.47e-11	0.00434588	0.00460679	0.636252	0.0415811	0.543184
28	Asap2	0.83513	-0.115418	-0.146885	-0.450397	-0.125635	-0.442678	1.19091	0.723761	0.680348	0.503807	0.67053	0.524171	1.28e-10	0.760719	0.572286	0.0066704	0.799054	0.00341323
27	4933417E11Rik	0.694821	0.827425	-0.84942	-1.06386	-0.0263499	-0.0744671	0.908072	0.914273	0.379241	0.289801	0.602404	0.485356	1.28e-10	1.81e-11	3.13e-11	3.13e-11	0.98422	0.883775
29	Mical2	0.62875	0.321974	-0.61165	-0.317815	-0.147386	0.146994	1.75535	1.41301	0.938576	0.954805	1.16241	1.26103	1.28e-10	0.0102809	5.09e-10	0.0016192	0.785494	0.475828
30	Slc1a2	0.758307	0.215149	-0.399557	-0.0157534	-0.0531262	-0.567079	0.842372	0.712177	0.474733	0.481813	0.562115	0.384147	1.5e-10	0.0339813	0.0163899	0.717509	0.992783	0.00333294
31	Fam129b	0.519922	0.256957	-0.476157	-0.265902	-0.0734155	-0.00899753	2.41971	2.01837	1.35792	1.48955	1.68032	1.77682	1.58e-10	0.00871867	7.75e-07	0.0653744	0.641768	0.844009
32	Mir6928	1.19391	0.58567	-0.594732	-1.13283	-0.442632	-0.15805	1.12865	0.711113	0.364694	0.257155	0.409036	0.409217	2.94e-10	0.112824	0.0782498	0.000565539	0.701706	0.765446
33	Slc39a11	0.575319	0.0842148	-0.1102	-0.371177	-0.199699	-0.188866	1.41266	1.13229	0.98197	0.801726	1.01673	0.903042	2.94e-10	0.535216	0.615257	0.0023975	0.366208	0.506222
34	Prkcd	0.554324	0.386267	-0.261072	-0.0859047	-0.239147	0.00161037	2.39892	2.23479	1.60938	1.63388	1.58412	1.89172	3.13e-10	8.19e-05	0.00919245	0.667565	0.438827	0.705936
35	0610040F04Rik	0.580703	0.365479	-0.619941	-0.372822	-0.405563	-0.239112	1.10795	1.06973	0.610745	0.658605	0.634737	0.759851	5.06e-10	4.27e-06	9.84e-08	0.07344	0.0512134	0.133045
36	Itgb2	0.611535	0.221725	-0.206024	-0.222246	-0.124957	-0.0688509	2.00347	1.54783	1.2577	1.19698	1.34898	1.30942	8e-10	0.272124	0.194303	0.0482293	0.589563	0.926207
37	Ear14	1.30093	1.75528	-1.09292	-0.762998	-1.36334	-1.0245	1.42996	1.72063	0.398908	0.382477	0.377476	0.388666	8.07e-10	3.36e-25	0.000679822	0.0403367	0.000740419	0.000588322
38	Prss37	1.1459	0.61338	-0.501333	-0.599687	-0.425047	0.191462	0.293414	0.234165	0.0972596	0.103314	0.101396	0.14269	1.76e-09	0.399854	0.0216508	0.0352697	0.719713	0.403386
39	Mn1	1.02128	0.29213	-0.524061	-0.593785	-0.356827	-0.266446	0.635521	0.451873	0.269477	0.25659	0.291484	0.299857	1.97e-09	0.307967	0.0141933	0.0153508	0.688963	0.860988
40	Bhlhe40	0.766083	0.36392	-0.698222	-0.619098	-0.450639	-0.349597	1.99852	1.76369	0.922197	0.884797	1.02487	1.15388	2.56e-09	0.000500408	6.39e-07	0.00407648	0.0314868	0.121541
41	5830432E09Rik	0.637944	0.585758	-0.348412	-0.3521	-0.228851	-0.111	2.3002	2.22925	1.39996	1.45388	1.55011	1.69357	3.13e-09	2.73e-12	0.00411768	0.00314114	0.344402	0.903724
42	Ang2	1.0492	1.35862	-0.947894	-0.486968	-0.979396	-0.759859	1.77954	1.97088	0.554761	0.646899	0.606898	0.627918	4.04e-09	4.38e-16	2.93e-05	0.0541427	0.000214659	0.00145273
43	Daglb	0.622641	0.202924	-0.431022	-0.198744	-0.126835	0.0159912	1.43627	1.13799	0.810656	0.881088	1.00363	1.0171	4.81e-09	0.242925	0.00145999	0.380329	0.752017	0.809499
44	Ang6	0.889045	1.05958	-0.884057	-0.800044	-0.737282	-0.945716	0.856857	0.969268	0.310322	0.292181	0.307187	0.300992	5.08e-09	4.29e-14	1.56e-05	0.000330531	0.04888	2.21e-05
45	Cd84	0.619174	0.329558	-0.855825	-0.47785	-0.0446403	-0.0597913	1.20612	1.02314	0.50739	0.650756	0.813771	0.820497	5.89e-09	0.0297535	1.32e-09	0.00314114	0.905792	0.581634
47	Gm38671	0.768412	0.495913	-0.726838	-0.428737	-0.296759	-0.737724	1.19977	1.02449	0.467179	0.478175	0.629422	0.452062	7.2e-09	0.00133914	4.08e-05	0.131633	0.414216	0.00473261
46	Map2	0.762851	0.322988	0.148007	0.0854545	-0.604415	-1.15683	0.69373	0.524741	0.447233	0.406857	0.307446	0.218688	7.2e-09	0.233518	0.413282	1	0.0198876	4.07e-08
48	Wnt1	1.41168	0.559748	-0.598821	-0.785202	-0.338486	-0.446753	0.6173	0.455563	0.25633	0.172718	0.232141	0.248187	8.12e-09	0.371408	0.221905	0.0336279	0.822562	0.212046
49	Scn3a	1.04164	0.616001	-0.680888	-0.6825	-0.712319	-0.425439	0.441765	0.376215	0.188511	0.161437	0.178849	0.202163	9.3e-09	0.00148521	0.0044197	0.000467219	0.213904	0.241396
50	4930401O12Rik	0.994348	0.474711	-0.191177	-0.0248899	-0.473849	0.0662967	0.231722	0.18071	0.123402	0.123674	0.10745	0.131714	1.1e-08	0.059494	0.621195	0.858706	0.273536	0.844009
51	Mir467h	1.09224	0.428135	-0.0709586	-0.31012	-0.655661	-0.629173	0.964867	0.703473	0.455487	0.443696	0.318677	0.352553	1.19e-08	0.0216041	0.528473	0.573764	0.282098	0.0215051
52	Klrb1a	1.94386	0.475508	-1.65555	-0.874117	0.169958	-0.857035	0.426956	0.228628	0.0781771	0.096006	0.137032	0.0902274	1.28e-08	0.432782	0.0131581	0.287687	0.795086	0.116453
53	Matk	1.15251	0.651298	-0.725651	-0.355751	-0.341896	-0.745177	0.674835	0.633545	0.246604	0.275698	0.274161	0.235861	1.44e-08	0.00158458	0.00851059	0.0474575	0.594689	0.00658771
54	Supt3	0.656208	0.237711	-0.145446	-0.416448	-0.171244	-0.188479	1.12157	0.931239	0.827948	0.627084	0.746625	0.672562	1.5e-08	0.290141	0.494193	0.00209956	0.718839	0.434947
55	Mir3473c	0.761242	0.483856	-0.519207	-0.148893	-0.185125	-0.459083	1.49671	1.2958	0.770576	0.828817	0.845904	0.764429	1.51e-08	1.7e-05	0.00180002	0.384866	0.772065	0.0660332
56	Traf5	0.642086	0.504264	-0.470775	-0.13807	-0.203444	-0.316165	1.25763	1.16862	0.709541	0.761253	0.769813	0.732664	1.8e-08	4.87e-06	0.00101496	0.331674	0.667904	0.16238
57	Igf1	0.540317	0.905636	-1.24609	-0.664745	0.171258	-0.0927821	1.5683	1.85186	0.519718	0.676352	1.1919	1.00825	1.83e-08	1.04e-24	8.64e-27	5.77e-06	0.19921	0.920746
58	Fam110b	0.578628	0.0921947	-0.0475774	-0.474946	0.119562	-0.30359	1.18138	0.850594	0.770093	0.612841	0.895197	0.689936	2.14e-08	0.872325	0.956607	0.00657264	0.412924	0.0390446
59	Plekhg1	0.604928	0.310382	-0.266219	-0.551732	-0.189092	-0.747974	0.834738	0.747084	0.509236	0.389972	0.584374	0.405906	2.19e-08	0.041088	0.42209	0.00134829	0.685811	8.82e-07
60	Cd200r3	0.712389	0.315428	-0.19256	-0.0260104	-0.454103	-0.0327825	0.903915	0.835008	0.556461	0.60231	0.514735	0.651161	2.21e-08	0.114767	0.269239	0.974561	0.0126873	0.957869
61	Mcf2l	0.665788	0.277855	-0.562575	-0.17052	-0.214283	-0.39128	1.03913	0.845457	0.473883	0.57893	0.654436	0.543306	2.41e-08	0.0396325	1.91e-05	0.405799	0.454127	0.00920867
62	4930546C10Rik	0.864946	0.667131	-0.25511	-1.0324	-0.0613598	-0.635464	0.595948	0.575755	0.327427	0.215115	0.369382	0.267392	2.51e-08	1.3e-05	0.0892444	8.29e-06	0.977019	0.00583111
63	Itgax	0.938998	0.266464	-0.429502	-0.301658	-0.352484	-0.230468	1.00262	0.620549	0.441565	0.369662	0.423038	0.451431	3.19e-08	0.522452	0.00725871	0.359337	0.171696	0.706546
64	Il31ra	0.790708	0.933905	-0.720234	-0.429683	-0.486985	-0.531399	0.603746	0.591451	0.207745	0.236899	0.238833	0.21228	5.45e-08	5.63e-11	0.00126708	0.0148124	0.422858	0.0756472
65	Cald1	0.817707	0.279715	-0.433147	0.0108161	-0.328738	-0.222413	0.61963	0.491205	0.354831	0.416879	0.383498	0.377833	7.63e-08	0.196211	0.13613	0.926424	0.416711	0.62123
66	Arg1	0.898887	0.869536	-0.985848	-0.475239	-0.289429	-0.659268	1.26298	1.48967	0.472101	0.547276	0.794348	0.550531	9.11e-08	4.29e-14	3.5e-06	0.0125983	0.39744	0.00143719
67	Il1rl2	0.704362	0.54702	-0.868042	-0.248141	-0.0452868	0.122281	0.887873	0.854986	0.385241	0.511974	0.597094	0.623996	1.2e-07	2.27e-06	6.34e-10	0.525745	0.970061	0.56043
68	Plekhf1	0.937058	0.115483	-0.551273	-0.521537	-0.391784	-0.415641	0.965638	0.735789	0.434085	0.465388	0.496418	0.485392	1.76e-07	0.640332	0.0526603	0.0188693	0.523625	0.508197
69	Prok1	1.44408	-0.30408	-0.626764	0.0146347	-1.29786	-0.0853482	0.287974	0.0966741	0.0805754	0.105437	0.0600844	0.0928069	1.82e-07	0.83848	0.453936	0.796873	0.0192791	0.669918
70	St3gal3	0.680454	0.0814597	-0.230471	-0.233828	0.019435	-0.0493855	0.927686	0.741185	0.599817	0.61868	0.651844	0.626093	1.97e-07	0.710627	0.256696	0.0283226	0.912006	0.877133
71	F2rl2	0.942277	0.220906	-0.352073	-0.599567	-0.0817763	-0.662763	0.771101	0.562662	0.366903	0.321928	0.426215	0.321179	2.2e-07	0.228974	0.575419	0.0368116	0.778091	0.00521345
72	Gm6116	0.740607	0.560493	-0.679448	-0.749406	-0.197201	-0.61792	0.7601	0.617179	0.339831	0.259596	0.439281	0.362614	2.56e-07	0.0134932	0.00269657	0.00455243	0.810029	0.0248827
73	Lgals3	0.545159	0.488259	-0.585961	-0.318717	-0.165509	-0.0699417	2.19532	2.04643	1.20402	1.32896	1.45839	1.45265	2.99e-07	2.52e-06	7.29e-08	0.00287283	0.706487	0.748119
74	Galnt9	0.955522	0.358875	-0.650936	-0.478166	-0.0247394	-0.070683	0.779553	0.560658	0.357883	0.351268	0.466574	0.443006	3.2e-07	0.232841	0.0125548	0.0534378	0.969126	1
75	Naglu	0.819236	0.0591829	-0.281766	-0.548689	-0.228791	0.290962	1.25524	0.856688	0.697664	0.610159	0.732568	0.912075	3.34e-07	0.774148	0.566921	0.000940434	0.758287	0.354864
76	Tnfrsf8	0.627573	0.481709	-0.76566	-0.512419	-0.138489	-0.0236791	1.043	0.94039	0.511071	0.532837	0.683781	0.711938	4.12e-07	0.000144114	1.91e-08	0.0153828	0.761236	0.931444
77	4930405O22Rik	0.865736	0.351181	-0.281351	-0.941166	0.181829	-0.865483	0.61463	0.396821	0.304622	0.193402	0.405906	0.212404	4.61e-07	0.301789	0.48965	1.68e-06	0.30155	0.0189402
78	Cldn4	0.97162	0.649798	-0.473719	-0.467084	-0.287295	-0.203265	0.730348	0.636787	0.372284	0.31132	0.364367	0.385785	5.47e-07	0.000590737	0.089877	0.00891782	0.875791	0.288774
79	Slc25a13	0.604698	0.694703	-0.554444	-0.526436	-0.0402559	-0.194343	1.02392	1.14376	0.593014	0.565674	0.784781	0.618509	5.73e-07	1.5e-13	5.13e-07	0.00164915	0.969126	0.606415
80	B230217C12Rik	1.08904	0.17555	-0.568357	-0.736995	0.00646654	-0.492046	1.14191	0.753871	0.453515	0.380885	0.592002	0.469706	8.38e-07	0.796798	0.0812472	0.138433	0.911475	0.556383
81	Lgi4	1.55359	0.589072	-0.566233	-0.552633	-0.0996311	-0.417202	0.458674	0.278855	0.1673	0.181034	0.243229	0.164805	9.35e-07	0.211426	0.0631145	0.586357	0.472328	0.792287
82	Fam71a	0.970552	0.0830899	0.0627231	-0.0800545	-0.446066	-0.986929	1.72882	1.1113	1.10976	0.995597	0.761016	0.595306	1.16e-06	0.322808	0.907512	0.904248	0.0150251	2.36e-06
83	Itgb8	0.730752	0.340236	-0.183252	-0.00903726	-0.468349	-0.403382	0.742598	0.648515	0.45599	0.491105	0.393048	0.402473	1.6e-06	0.195242	0.585585	0.679971	0.0715496	0.103545
84	Plxnd1	0.595194	0.56711	-0.469942	-0.365505	-0.0963995	0.104391	1.10343	1.18833	0.706869	0.66395	0.783663	0.962976	1.62e-06	1.73e-05	6.54e-05	0.0869445	0.966432	0.880866
85	Vill	0.917615	0.28543	-0.434929	-0.0371986	-0.153955	-0.345582	0.486259	0.397459	0.2277	0.268994	0.270731	0.273344	1.77e-06	0.636063	0.0321551	0.625177	1	0.826264
87	Tarm1	0.78431	0.573818	-0.316945	-0.00760422	-0.0296967	-0.632074	0.728708	0.641825	0.422769	0.44767	0.465016	0.300231	1.89e-06	0.00630069	0.398944	0.910895	0.63677	0.0272145
86	Plk2	0.63703	0.404513	-0.102529	-0.5945	-0.0722221	-0.484776	1.56147	1.30586	1.04605	0.701833	1.02601	0.893501	1.89e-06	0.105203	0.838299	0.0359929	0.885076	0.0344554
88	Fam198b	0.52828	0.404444	-0.383704	-0.519092	-0.133787	-0.124251	1.22476	1.18693	0.726855	0.630742	0.898647	0.814767	1.92e-06	0.000120751	0.0199867	0.00023194	0.66797	0.712214
89	Fbxl4	0.663183	-0.00949685	-0.279497	-0.562342	0.0830588	-0.132789	0.899121	0.666388	0.555964	0.457668	0.686582	0.601537	2.31e-06	0.958113	0.55874	0.0148575	0.572708	0.706046
90	Klf9	0.750184	0.18753	-0.529513	-0.762727	-0.178617	-0.422495	1.16856	0.930117	0.701044	0.508016	0.771159	0.660467	2.41e-06	0.413519	0.00041445	4.5e-05	0.568949	0.0390446
91	Slc7a2	0.936605	0.716615	-0.505636	-0.658376	-0.724467	-1.39398	0.476712	0.459996	0.224664	0.162964	0.176117	0.138175	2.54e-06	0.000261262	0.216687	0.070058	0.0455851	7.62e-07
92	Mir1192	1.13046	-0.119067	-0.680525	-1.24821	-0.0636376	-0.917362	0.94071	0.489545	0.347642	0.228934	0.448606	0.265372	2.73e-06	0.940693	0.265551	0.00594729	0.936122	0.134132
94	Fads3	0.93862	0.21087	-0.410958	-0.961544	0.391736	-0.024773	0.583097	0.387177	0.286024	0.207851	0.477578	0.35499	3.55e-06	0.410455	0.184815	0.00354084	0.521376	0.769916
93	Fam196b	0.57067	-0.0262387	-0.250124	-0.729776	0.00450435	-0.201647	0.840809	0.559616	0.489024	0.385026	0.570607	0.465628	3.55e-06	0.850775	0.0923443	6.36e-05	0.925511	0.623388
95	Zfp532	0.668553	0.426796	-0.493747	-0.272841	-0.33582	-0.272002	0.824561	0.680978	0.4316	0.449646	0.472721	0.479801	3.85e-06	0.0144998	7.31e-05	0.363829	0.275024	0.347409
96	Arhgap31	0.584376	0.389552	-0.485866	-0.233137	-0.0184804	-0.0481429	1.15501	1.10773	0.738924	0.763936	0.929265	0.859125	4.4e-06	0.000193795	6.13e-06	0.0777929	0.922811	0.753219
97	Fam78b	0.9791	0.0583489	-0.468159	-0.200875	-0.392225	-0.0684349	0.478243	0.273267	0.217948	0.21372	0.214237	0.222642	4.51e-06	0.9469	0.420872	0.895308	0.677427	0.938859
98	Adamtsl5	0.756237	0.168822	-0.315468	-0.435387	0.0977966	-0.00649643	1.07194	0.752883	0.625256	0.491952	0.635932	0.609722	5.69e-06	0.882589	0.471896	0.24043	0.864408	0.895459
99	Gm29686	0.658383	1.03707	-0.618248	-0.837693	-0.0601229	-0.615716	0.683954	0.715469	0.304517	0.251688	0.423149	0.261805	5.69e-06	4.49e-15	6.29e-05	0.000145468	1	0.0138884
100	Timd2	1.3416	0.611516	-0.240426	0.235424	-1.08638	-0.303995	0.217761	0.132471	0.0809376	0.120718	0.0513996	0.079	6.48e-06	0.558829	0.972391	0.771027	0.0818969	0.359717
101	Gfra2	0.68114	0.159542	-0.236392	-0.67907	-0.013971	-0.397499	0.771956	0.635372	0.445622	0.358165	0.499637	0.416167	6.58e-06	0.765066	0.262637	3.16e-05	0.905792	0.122477
102	Zfp334	1.33704	0.679965	-0.682454	-0.613369	-1.0201	-0.545231	0.380404	0.321145	0.114068	0.109763	0.120659	0.110628	7.04e-06	0.043406	0.0122726	0.197573	0.194873	0.406268
103	Flt1	0.512698	0.571556	-0.370196	-0.0406056	-0.5245	-0.465759	1.19536	1.27979	0.766566	0.787795	0.619392	0.593883	7.31e-06	1.08e-10	0.059008	0.795774	0.00931312	0.000588322
104	Elmo2	0.516398	0.301685	-0.34928	-0.166825	-0.255498	-0.117238	1.5621	1.41916	0.992686	1.03375	1.04468	1.12464	8.35e-06	0.00396685	0.0116155	0.0900013	0.344567	0.804623
105	Rft1	0.523035	0.244441	-0.374081	-0.36788	-0.053214	-0.103664	1.04514	0.977644	0.618024	0.591922	0.739454	0.713189	1.41e-05	0.117686	0.0872335	0.0358507	0.995935	0.795001
106	Rhoc	0.90334	0.330934	-0.159071	0.235541	-0.509139	-0.454125	1.1268	0.864596	0.619658	0.674416	0.570376	0.512825	1.63e-05	0.485243	0.893779	0.794077	0.0985701	0.415747
107	Gpnmb	0.762144	-0.228393	-0.659796	-0.297758	0.330597	-0.195032	1.10704	0.668734	0.565672	0.574332	0.816753	0.723503	1.71e-05	0.684486	0.000679896	0.407783	0.328857	0.733249
108	Gm5766	0.792933	0.873134	-1.07218	-0.259129	-0.238569	-0.703456	0.513461	0.494203	0.211461	0.278648	0.314884	0.245584	2.03e-05	5.46e-07	3.04e-09	0.158821	0.905792	0.0810716
109	Anxa4	0.517839	0.185276	0.0400687	-0.17512	-0.290674	-0.30069	1.15506	0.907767	0.826731	0.718998	0.677468	0.69863	2.25e-05	0.543509	0.901514	0.514055	0.280872	0.155227
111	Fxyd1	1.42386	0.731287	-0.495799	-0.504497	-0.109671	-0.392316	0.699644	0.482596	0.298439	0.308867	0.404621	0.2834	2.52e-05	0.0235825	0.0974716	0.25458	0.493992	0.656066
110	Ocstamp	0.927147	0.389733	-0.497641	-0.337938	-0.218097	-0.197396	1.30559	0.994127	0.692986	0.744002	0.754554	0.772672	2.52e-05	0.165166	0.0610883	0.279413	0.278826	0.665033
112	1700019P21Rik	0.883724	0.49613	-0.564559	-0.0325342	-0.67578	-0.483493	0.580678	0.453901	0.228714	0.294771	0.258217	0.234165	2.58e-05	0.0309552	0.00760313	0.974628	0.0188721	0.218968
113	Tac4	0.614994	0.238461	-0.383848	-0.305628	0.0301356	-0.220014	1.12199	1.06564	0.675867	0.695233	0.759163	0.730453	2.8e-05	0.732653	0.026066	0.467476	0.968498	0.417152
114	Lipn	0.967886	0.950764	-1.2692	-1.50863	-0.325854	-0.787105	0.422493	0.492712	0.141501	0.107445	0.254141	0.189479	2.91e-05	1.77e-05	2.22e-06	9.95e-06	0.86669	0.0439443
115	Syt6	0.541812	0.457349	-0.633761	-0.289343	-0.124587	-0.367593	0.707346	0.662495	0.354008	0.397742	0.455074	0.416435	3.29e-05	0.0022798	1.11e-05	0.144845	0.929921	0.48165
116	Abcg1	0.551522	-0.0155245	0.170127	-0.147055	-0.496992	-0.61684	0.905187	0.772414	0.774523	0.674304	0.538875	0.559793	3.32e-05	0.940997	0.56217	0.393381	0.0258273	4.71e-05
117	B230303A05Rik	0.560771	-0.216849	0.0684041	-0.160585	-0.273753	-0.481943	0.714714	0.44905	0.532815	0.406571	0.417908	0.363944	3.59e-05	0.476227	0.911879	0.620572	0.632611	0.007046
118	Mrc1	0.579643	0.820044	-0.979125	-0.34081	-0.224075	-0.291682	1.13095	1.37258	0.475473	0.681429	0.734566	0.79404	3.6e-05	9.13e-14	3.39e-09	0.0441769	0.686793	0.543136
120	Slc36a4	0.821525	-0.0231143	-0.150668	-0.0914816	0.0930362	-0.026767	0.617131	0.431668	0.447032	0.383752	0.501442	0.447527	3.72e-05	0.902822	0.452639	0.386324	0.707016	0.948006
119	Dnmt3aos	0.500975	0.3079	-0.684436	-0.377486	0.0300715	-0.140621	2.44232	2.18261	1.30597	1.33231	1.72292	1.73062	3.72e-05	0.0157636	1.92e-08	0.00870329	0.840537	0.423867
121	Sdr16c6	1.13883	0.0941832	-0.495722	-0.441841	0.723053	-0.249692	0.313276	0.203022	0.132219	0.143541	0.227614	0.157918	4.27e-05	0.97466	0.0695407	0.465245	0.0756572	0.735964
122	Rps6kc1	0.586284	0.235064	-0.599315	0.00255176	-0.275583	-0.259515	0.836115	0.714545	0.436083	0.622952	0.530102	0.477197	4.48e-05	0.202646	0.00110192	0.9837	0.392445	0.364771
123	Anxa1	0.615294	0.0353099	-0.38059	-0.491792	0.0202231	0.168352	0.993509	0.705772	0.550392	0.466036	0.707735	0.686861	4.69e-05	0.891261	0.0102278	0.00499702	0.950636	0.902904
124	Hebp2	1.15242	0.67608	-0.609531	-0.183337	-0.279184	-0.308897	0.551557	0.413157	0.245324	0.252282	0.235343	0.236519	5.75e-05	0.782501	0.344473	0.585231	0.835161	0.91176
125	AU015791	1.11864	0.263911	-0.0263318	-0.0106613	0.101318	-0.644348	0.268708	0.197555	0.147855	0.132807	0.119743	0.116529	6.18e-05	0.496561	0.933539	1	0.846901	0.378425
126	Ercc6	0.613296	-0.00618715	-0.299592	-0.842906	0.127757	-0.458296	0.661284	0.485376	0.316865	0.238608	0.39748	0.307576	6.38e-05	0.947056	0.329834	8.72e-07	0.821486	0.109441
127	Mir7039	0.589688	0.357936	-0.414897	-0.0537699	-0.0414843	-0.319773	0.870064	0.704227	0.483863	0.548785	0.575235	0.512905	6.81e-05	0.198632	0.00310952	0.893326	0.864884	0.0832354
128	Gm12440	1.26876	0.75212	-0.287153	-0.852338	-0.27519	-0.213791	0.143219	0.100684	0.0807988	0.0267766	0.0543956	0.0621167	6.84e-05	0.0209492	0.344347	0.138659	0.519813	0.246256
129	Fgfr1	0.506588	0.249422	-0.377173	-0.655227	0.194878	0.0913265	0.422479	0.320292	0.225521	0.212785	0.302598	0.260992	7.33e-05	0.547436	0.0107871	0.00323748	0.944385	0.918367
130	Gm20619	0.602618	0.448827	-0.600359	-0.442492	0.143715	0.214686	0.492264	0.449994	0.245475	0.23761	0.367769	0.383169	7.69e-05	0.00783384	0.00251959	0.10756	0.684001	0.62123
131	Cd34	0.593405	0.125088	-0.190122	-0.233906	-0.385337	-0.215861	0.545392	0.446085	0.322825	0.288435	0.317432	0.303445	8.5e-05	0.261746	0.859453	0.429967	0.347018	0.944502
132	Gnat2	1.27847	0.648683	-0.65613	-0.208669	-0.274616	-0.482798	0.296821	0.243101	0.098167	0.110266	0.138775	0.085841	9.11e-05	0.0918554	0.282902	0.317228	0.562754	0.247853
134	Mrgpre	1.23818	0.348333	-0.398934	-0.767739	-0.367939	-0.458191	0.614783	0.405169	0.212382	0.16764	0.239004	0.22163	9.11e-05	0.749931	0.0457826	0.396618	0.827959	0.361657
133	Mir1962	0.551321	0.59119	-0.343993	-0.40692	-0.335594	0.00147597	0.87145	0.895322	0.548088	0.591251	0.578358	0.682775	9.11e-05	0.000149282	0.134085	0.0336593	0.138549	0.954221
135	Sardh	0.792354	0.34822	-0.257153	0.0384726	-0.160112	-0.501275	0.553833	0.45995	0.321447	0.367292	0.343711	0.310121	0.00010267	0.486963	0.105595	0.855085	0.764836	0.0941941
136	2410012E07Rik	0.534411	0.489934	-0.333945	-0.396277	-0.234707	-0.0316789	0.523547	0.509394	0.318924	0.320791	0.341476	0.382169	0.000103902	2.81e-06	0.0219165	0.00931904	0.414216	0.74119
137	Gata2	0.603612	0.171386	-0.214537	-0.105377	-0.332605	-0.24193	0.714716	0.54766	0.465843	0.436139	0.404129	0.45995	0.000106415	0.642793	0.407742	0.530839	0.506911	0.221958
138	Cdh1	0.673291	0.762802	-1.03943	-0.386711	-0.213639	-0.200302	0.606829	0.655537	0.2267	0.30767	0.3374	0.399243	0.000107938	4.84e-06	5.82e-09	0.275435	0.929921	0.696764
139	Zfp663	0.701314	0.585537	-0.255587	-0.195152	-0.437363	-0.0363159	0.380785	0.407793	0.194231	0.205274	0.175576	0.216859	0.00012601	0.0264385	0.804221	0.983353	0.0666129	0.683811
140	Cd2	0.668116	0.466299	-0.693807	-0.303808	-0.0179456	-0.602657	0.675549	0.622073	0.383143	0.3277	0.544729	0.379827	0.00012601	0.000892072	0.000444528	0.348214	0.985291	0.00436315
141	1700006H21Rik	0.667903	0.115643	-0.087807	-0.147409	0.0424941	-0.0150936	0.757857	0.600235	0.523984	0.550223	0.591229	0.558726	0.000140986	0.577723	0.56217	0.665401	1	0.916767
142	Tmem165	0.709508	0.455432	-0.399186	-0.171149	-0.100402	-0.428954	0.672644	0.490972	0.369392	0.388199	0.434273	0.378934	0.000145552	0.0627872	0.0106925	0.321956	0.875791	0.251616
143	Gm4371	1.66009	0.535047	0.0375518	-0.0309681	-0.888866	-0.211365	0.220332	0.156563	0.100577	0.113449	0.0833213	0.0800604	0.000150309	0.279182	0.861492	1	0.841132	0.750292
144	Blvra	0.550322	0.15136	-0.0962111	-0.455172	0.0947078	-0.151211	0.779121	0.677231	0.570224	0.499891	0.715109	0.606662	0.000151005	0.555554	0.439429	0.022187	0.866274	0.755062
145	Kcnq3	0.618294	0.288659	-0.189779	-0.650743	-0.0241417	-0.241969	0.772819	0.652215	0.462604	0.356318	0.535747	0.464684	0.000151377	0.104732	0.17404	0.000390547	0.93568	0.181371
146	Hamp	1.28674	0.798526	-0.627723	-0.200956	-0.0915812	0.215317	0.252445	0.202602	0.154893	0.227318	0.209402	0.255833	0.000158939	0.196275	0.329154	0.956465	0.864408	0.982655
147	Mir511	0.675815	0.884995	-1.05929	-0.557227	-0.066491	-0.224093	1.21238	1.41478	0.412936	0.563388	0.840906	0.752227	0.000171077	6.85e-09	1.32e-07	0.00159976	0.924837	0.507554
148	Rpl10a	0.949524	0.196971	-0.317012	-0.537864	-0.0248425	-0.217898	1.06636	0.853759	0.699555	0.539129	0.767611	0.615256	0.000192496	0.768011	0.409132	0.039278	0.936174	0.840721
149	Hey1	0.598053	-0.028561	-0.308923	-0.487272	-0.107748	-0.393601	1.17308	0.904088	0.848141	0.772185	0.881223	0.844652	0.000210502	0.895711	0.0570029	0.0103784	0.85748	0.0302227
150	Mir6905	0.981455	0.845049	-1.09039	-0.403343	-0.516936	-0.408126	0.777934	0.991533	0.320936	0.423551	0.48993	0.483907	0.000271794	0.00348644	0.00281674	0.380734	0.550638	0.130148
151	Ereg	1.12953	0.408587	-1.1436	-0.243554	-0.0535147	-0.420989	0.22535	0.208292	0.0797445	0.107954	0.0957631	0.0882696	0.000285963	0.831818	0.0229185	0.668322	0.827352	0.632703
152	Adam8	0.569036	0.516808	-0.907624	-0.649862	0.00990824	0.0222422	1.92318	2.00189	0.946491	0.870076	1.56553	1.52347	0.000295946	7.69e-06	2.94e-11	4.06e-06	0.610312	0.888995
153	Ap2m1	0.595058	0.516954	-0.380785	-0.409076	-0.419068	-0.317258	1.25187	1.25675	0.735177	0.621123	0.774008	0.731948	0.000298677	0.00761203	0.00718472	0.0413279	0.204064	0.104771
154	Arhgap28	0.551019	-0.275434	-0.0111398	-0.222608	-0.0159771	-0.413251	0.578712	0.374857	0.464966	0.362775	0.418504	0.322411	0.000304089	0.532578	0.712237	0.106519	0.942985	0.167277
155	Chic2	0.650098	0.184475	0.00192817	-0.325105	-0.196116	-0.144303	0.534585	0.516499	0.412211	0.352495	0.390084	0.381002	0.000309803	0.539159	0.933601	0.127861	0.717182	0.310089
156	4930405A21Rik	0.529889	0.318711	-0.120817	-0.0876522	-0.200062	-0.183763	1.49361	1.35493	1.15742	1.04519	1.12594	0.981402	0.000317072	0.266082	0.566641	0.984453	0.506911	0.618389
157	Cldn3	0.597233	0.640855	-0.678079	-0.101156	-0.175697	-0.468459	0.597996	0.609002	0.298628	0.368559	0.359954	0.312672	0.000320268	0.00451472	0.0360538	0.0578985	0.876377	0.173676
158	Mgl2	0.872455	1.41092	-0.834761	-0.411723	-0.60113	-0.520326	0.670594	0.789716	0.220596	0.321676	0.302143	0.337883	0.000382457	9.49e-12	0.00374823	0.1335	0.0457027	0.0711927
159	Lpar3	0.522632	0.0329895	-0.177984	-0.0520557	0.114648	-0.102875	0.490626	0.373577	0.311594	0.360467	0.373562	0.300517	0.000382457	0.601223	0.49983	0.92751	0.826291	0.802057
160	Dlx4	0.536798	0.128142	-0.431118	-0.331252	0.226369	-0.195349	0.519837	0.409232	0.313938	0.317763	0.370404	0.335388	0.000387359	0.628889	0.0273894	0.773559	0.890374	0.882464
161	Rassf9	0.756752	0.422468	0.144193	-0.856929	0.196185	-0.626823	0.124089	0.0962958	0.0753703	0.0459074	0.0797229	0.0551006	0.000404178	0.682169	0.4179	0.0707258	0.700475	0.21518
162	Meaf6	0.518073	0.111782	-0.220451	-0.223011	-0.10379	-0.174408	0.769748	0.6934	0.533079	0.546133	0.60138	0.56498	0.000457056	0.766214	0.228925	0.0813578	0.822309	0.723625
163	Stox2	0.74125	0.0551083	-0.0762129	0.408955	-0.0857906	-0.257388	0.459091	0.315062	0.269682	0.335179	0.261725	0.221743	0.0004625	0.846059	0.999738	0.0318232	0.886355	0.284987
164	Irf4	0.652904	0.347644	-0.44098	-0.131582	-0.349772	0.234689	0.850247	0.77673	0.432839	0.559318	0.472841	0.698258	0.000465808	0.0688375	0.00733271	0.613869	0.393138	0.574314
165	4933401D09Rik	0.583357	0.196037	-0.20203	-0.096947	0.0758888	-0.216324	0.429942	0.353718	0.271578	0.329495	0.316229	0.318511	0.000485448	0.852124	0.228925	0.43163	0.961687	0.348182
166	Ctsz	0.608595	0.0738894	-0.0531136	-0.0339254	-0.322112	-0.509808	1.10068	0.968988	0.898493	0.747471	0.727767	0.734885	0.000496931	0.811631	0.716271	0.742105	0.482378	0.142683
167	Mtmr7	0.537034	0.466045	-0.217765	-0.232497	-0.333508	-0.367048	0.689157	0.714519	0.46799	0.488445	0.44995	0.412097	0.000535622	0.00244413	0.468716	0.61237	0.310455	0.111169
168	Tacstd2	1.15862	0.367272	-0.580154	-0.920467	-0.177519	-0.190427	0.62372	0.432634	0.301924	0.209732	0.34357	0.32736	0.000563495	0.592156	0.342206	0.0603413	0.991978	0.984958
169	Lasp1	0.509188	0.00289119	-0.218409	0.0129473	-0.160714	-0.156192	1.555	1.29733	1.08506	1.21478	1.15736	1.11941	0.000622743	0.83	0.217316	0.913921	0.811961	0.565469
170	Rnf166	0.674947	-0.154542	0.107871	0.15709	-0.164934	-0.152271	0.958901	0.645666	0.71265	0.667388	0.624669	0.67934	0.000652998	0.640332	0.846496	0.983353	0.710013	0.979172
171	Il4i1	0.704613	0.18535	-0.548255	-0.376364	0.322815	-0.186303	0.991664	0.729706	0.454873	0.46663	0.64135	0.594702	0.000675701	0.294426	0.00655895	0.0415274	0.620955	0.759641
173	Trip4	0.635002	0.404868	-0.0562458	-0.385984	-0.473329	-0.339249	0.386501	0.363334	0.266372	0.22496	0.252478	0.24406	0.000699134	0.174819	0.969792	0.0438415	0.227594	0.241961
172	3110009E18Rik	0.500673	0.154916	-0.23568	-0.264421	0.108041	0.00911199	0.74171	0.666022	0.546851	0.512515	0.652946	0.662052	0.000699134	0.705277	0.441669	0.167989	0.672026	0.982854
174	Rnase2a	0.587185	0.922905	-0.321592	-0.260897	-0.602565	-0.499903	0.958386	1.23463	0.601201	0.537155	0.442874	0.475227	0.000705867	1.4e-08	0.521186	0.526268	0.0879464	0.0569833
175	Gm13872	0.8828	0.574036	-0.5738	0.26568	-0.0658861	-0.355017	0.820193	0.751195	0.402863	0.451451	0.514225	0.383179	0.000710859	0.0749528	0.0126075	0.293733	0.700112	0.257181
176	Litaf	0.62097	0.0270947	-0.152271	-0.132771	-0.111268	-0.398974	0.46774	0.352596	0.339246	0.300789	0.324177	0.31095	0.000747913	0.958858	0.480428	0.750155	0.912371	0.173667
177	Ap1s3	0.623631	-0.00989305	-0.649487	-0.380426	-0.361064	0.213977	0.60636	0.418779	0.302847	0.341805	0.346558	0.437821	0.000758778	0.824098	0.000897239	0.14291	0.423454	0.710767
178	Alpk2	0.558457	0.0425642	-0.26568	0.0172248	-0.305571	-0.231169	0.647135	0.488121	0.416757	0.479791	0.386376	0.387642	0.00078823	0.969519	0.331165	0.793431	0.152654	0.586613
179	Micalcl	0.960484	-0.379297	0.268111	-0.14281	-0.232754	-0.74179	0.250728	0.136072	0.197364	0.173626	0.154516	0.118455	0.00101067	0.414495	0.331292	0.8042	0.855626	0.0250135
180	Cobll1	0.573508	0.204076	-0.0693614	-0.446283	0.0555974	-0.204169	0.642427	0.536175	0.482131	0.355668	0.510247	0.404181	0.00105262	0.646935	0.907512	0.00532502	0.773303	0.261888
181	Slc43a1	0.785375	-0.367904	0.185688	-0.0355907	-0.378188	-0.703989	0.408829	0.248489	0.257089	0.226614	0.225462	0.188062	0.00105714	0.345291	0.755414	0.861273	0.623076	0.0474002
182	Comt	0.637182	0.342034	-0.271555	-0.405298	0.0285455	0.122112	0.97372	0.926191	0.628952	0.578213	0.80143	0.908797	0.0011382	0.140938	0.183782	0.0610076	0.93363	0.930282
183	Pcdh1	0.574382	0.0596249	0.125045	0.0958699	-0.114215	-0.0539699	0.689193	0.591129	0.582747	0.577269	0.538181	0.536666	0.00119401	0.884925	0.512963	0.914011	0.635132	0.897561
184	Scd4	0.668819	0.150899	-0.525501	-0.201693	0.0446083	0.337296	0.501875	0.417457	0.295614	0.31333	0.387104	0.445115	0.0012197	0.440869	0.157708	0.37681	0.987096	0.644108
185	1700020M21Rik	0.857905	-0.291064	0.316464	-0.037596	-0.107922	-0.152312	0.51507	0.313656	0.371515	0.345809	0.27944	0.258917	0.00129622	0.276635	0.670869	1	0.939186	0.221655
186	Plekha3	0.579016	0.12998	-0.458413	-0.511688	0.0945718	-0.0980913	0.819414	0.658177	0.534093	0.437753	0.687213	0.595435	0.00138325	0.53766	0.0223923	0.0184624	0.762309	0.6523
187	Itgad	1.12797	-0.194065	-0.559915	-0.695594	-0.272068	0.178106	0.182521	0.0935875	0.0620906	0.0513662	0.0710422	0.103133	0.00139921	0.895084	0.581059	0.372869	0.874879	0.803991
188	Sptbn2	0.751465	0.380888	-0.200535	-0.389386	-0.0846143	-0.136346	0.331585	0.306014	0.21924	0.208608	0.264337	0.208314	0.00143048	0.241092	0.28245	0.585522	0.977901	0.924782
189	Bmp10	0.595257	-0.161285	-0.197029	-0.317688	0.127825	-0.376582	0.415074	0.235169	0.237839	0.194726	0.21644	0.210169	0.00150221	0.83881	0.919417	0.112993	0.962988	0.0348129
190	Gm13497	0.715836	0.105315	-0.165505	-0.628832	-0.0614495	-0.713471	0.391336	0.236555	0.219656	0.153352	0.224297	0.141632	0.00152769	0.844752	0.420245	0.00243792	0.863042	0.0220899
191	Gm5820	0.523666	0.218407	-0.31676	-0.276726	0.112014	-0.267364	0.631769	0.56363	0.443294	0.412388	0.488088	0.423217	0.0015433	0.37619	0.218795	0.188983	0.864884	0.437613
192	Gm12339	0.758033	-0.262393	-0.732366	0.210057	0.0045751	-0.23993	0.221493	0.133137	0.10202	0.158972	0.129918	0.12029	0.0015735	0.942734	0.0262841	0.617107	0.887218	0.996008
193	Chd5	0.510553	0.384905	-0.536487	-0.0577085	-0.0496547	0.149899	0.79731	0.687797	0.412797	0.487756	0.579404	0.628769	0.0015735	0.121705	0.00366075	0.734509	0.987366	0.750891
194	D630033O11Rik	0.70724	0.275028	-0.543063	-0.0394715	-0.233775	-0.713867	0.318936	0.220171	0.142058	0.168312	0.159552	0.119549	0.00161694	0.620925	0.183427	0.909819	0.912616	0.100573
195	Mir26a-1	1.1784	0.0544189	-0.436127	-0.868474	0.00460567	0.218256	0.420899	0.353734	0.224171	0.17264	0.304828	0.314455	0.00168994	0.602823	0.0960693	0.124753	0.915746	0.983225
196	Rab11fip4	0.552264	-0.0107878	0.0891423	-0.210085	-0.170548	0.0327516	0.903656	0.673529	0.649509	0.588803	0.641787	0.582809	0.00170739	0.971526	0.678726	0.159429	0.65046	0.819974
197	Zbtb21	0.565205	0.260623	-0.255182	-0.347387	0.244394	-0.0264803	0.639225	0.650296	0.497767	0.423048	0.588986	0.49927	0.00171442	0.189706	0.30102	0.17599	0.598165	0.766857
198	Ctu2	0.614462	-0.101149	0.085294	0.117131	-0.0991609	-0.177795	1.07281	0.737191	0.796262	0.761555	0.742217	0.769576	0.00178619	0.773922	0.865222	0.979935	0.767243	0.909063
199	Rtkn	0.889862	0.423453	-0.968251	-0.450457	0.172698	0.222329	0.444169	0.307833	0.156338	0.159575	0.246855	0.218103	0.00193225	0.193864	0.00596955	0.208059	0.742853	0.844009
200	Tead3	0.924837	0.451926	0.21097	-0.723782	0.019233	-0.356053	0.331932	0.237835	0.198732	0.13667	0.163729	0.157318	0.00193309	0.555851	0.683536	0.0161782	0.927978	0.794061
201	Cpvl	0.536092	0.176093	-0.299393	-0.101916	-0.13192	-0.377603	0.453026	0.397869	0.285465	0.334773	0.295368	0.260125	0.00193409	0.494914	0.315357	0.791555	0.937374	0.238082
204	Gm5294	0.879288	0.128581	-0.83832	-0.429701	0.185321	-0.570822	0.806773	0.475346	0.267847	0.302227	0.479018	0.267893	0.00196033	0.726694	0.00544226	0.116473	0.576855	0.216663
202	Cmbl	0.732981	-0.00382805	-0.22412	-0.103943	-0.177503	-0.171978	0.856348	0.531915	0.49363	0.535785	0.499829	0.577489	0.00196033	0.995228	0.384684	0.895362	0.897578	0.585018
203	4930583P06Rik	0.651716	0.0339544	0.267934	-0.301027	-0.210065	-0.582688	0.383084	0.249362	0.253515	0.180316	0.208761	0.17338	0.00196033	0.998356	0.384201	0.243095	0.578152	0.0115293
205	Gm29669	0.678719	0.125841	-0.393905	-0.766645	0.461183	-0.313429	0.377294	0.318694	0.203409	0.169986	0.327295	0.22093	0.00203644	0.906156	0.215069	0.00382584	0.262334	0.481796
206	Saa4	0.780649	0.536774	-1.67355	-0.617321	0.186937	-0.958624	0.575525	0.425724	0.158626	0.226728	0.410434	0.25231	0.00204263	0.445084	3.32e-07	0.0787298	0.766716	0.00999116
207	Spata21	0.946792	0.0172488	-0.32534	-0.0309399	-0.119383	-0.900748	0.352042	0.184889	0.1227	0.17203	0.132946	0.111328	0.00210913	0.97164	0.28863	0.807795	0.923263	0.0454809
208	Farsb	0.604108	-0.0664027	-0.127906	-0.420982	-0.063625	-0.139525	0.614362	0.443141	0.448533	0.328903	0.446777	0.422841	0.00215807	0.818149	0.871574	0.0965214	0.952588	0.302065
209	Det1	0.711339	0.114164	0.11201	-0.232081	-0.149655	-1.13757	0.43936	0.322718	0.306634	0.282147	0.319448	0.184386	0.00225453	0.878231	0.858146	0.926414	0.55518	0.00086929
210	Zbtb7c	0.547254	0.312981	-0.11778	-0.289546	-0.144933	-0.154688	0.689437	0.557473	0.462899	0.449767	0.431333	0.460646	0.00226065	0.370896	0.889342	0.0424888	0.875791	0.302117
211	Mir1947	0.651823	0.424443	-0.802229	-0.0106045	-0.112039	0.0858824	0.812825	0.643654	0.373087	0.539394	0.624414	0.607998	0.00252846	0.39754	0.000213852	0.593455	1	0.997527
212	Abcg8	1.05502	0.190067	-0.773094	0.0774975	-0.0133142	-0.435945	0.2893	0.213531	0.114129	0.16003	0.152631	0.150982	0.00269043	0.410382	0.0132834	0.876175	0.924379	0.858673
213	9030204H09Rik	0.610331	0.484762	-0.284144	-0.139071	-0.309472	-0.311822	0.469431	0.342266	0.242316	0.232449	0.230534	0.253948	0.00269043	0.151144	0.445914	0.703878	0.718839	0.317854
214	Lrsam1	0.507529	0.16738	-0.262299	-0.448797	0.144658	-0.251192	0.881974	0.684915	0.602865	0.482366	0.694717	0.541954	0.00290026	0.552044	0.425834	0.00752475	0.650188	0.451528
215	Slc26a9	0.673058	0.138998	-0.54022	-0.136582	0.141794	-0.154847	0.714499	0.5466	0.373248	0.366575	0.523271	0.462614	0.00313972	0.738214	0.00519704	0.764428	0.804024	0.166921
216	Gm8234	0.653826	0.227716	0.269894	-0.157032	-0.284081	-0.605662	0.309698	0.322451	0.279741	0.204076	0.191161	0.173513	0.0033521	0.735198	0.887395	0.970514	0.364321	0.0747434
217	Slc48a1	0.569855	0.236927	-0.205988	0.023654	-0.218988	-0.174875	1.26104	1.13202	0.822149	0.950934	0.861113	0.834203	0.00339786	0.484263	0.322462	0.862029	0.671074	0.69448
218	Lrrc32	0.617911	0.0536565	-0.382868	-0.099849	-0.262326	-0.117738	0.635927	0.441253	0.327632	0.419181	0.354544	0.388584	0.00349103	0.745206	0.102434	0.636711	0.629376	0.66406
219	Ffar4	1.12093	0.118963	0.00599439	0.207684	-0.324507	0.0489704	0.338258	0.139809	0.169296	0.17006	0.180058	0.160952	0.0035258	0.863695	0.915865	0.510171	0.601205	0.940012
221	Rassf10	0.675288	0.481427	-0.530584	-0.0747012	0.0127693	0.040355	0.252225	0.272364	0.141423	0.190819	0.178699	0.164664	0.00360723	0.930371	0.155888	0.372461	0.875677	0.996516
220	Diexf	0.62034	0.129662	-0.425816	-0.138816	-0.282517	-0.266537	0.467915	0.346284	0.258326	0.282205	0.281705	0.267893	0.00360723	0.577185	0.071445	0.706087	0.5981	0.613678
222	Slc27a6	0.63489	0.126826	0.0409768	-0.364304	-0.199779	-0.962609	0.391998	0.262565	0.218642	0.171247	0.209932	0.133926	0.00385176	0.972166	0.183638	0.0988545	0.968017	0.000146925
223	Vmn1r31	1.092	-0.335642	0.0623611	-0.332347	-0.519984	-0.132583	0.139571	0.0921932	0.0974386	0.070336	0.085247	0.111286	0.00385514	0.68834	0.996666	0.362684	0.278434	0.326103
224	Adgrg3	0.643869	0.172721	-0.643462	-0.535675	0.2876	-0.0143568	0.463752	0.394527	0.274125	0.254435	0.363365	0.318066	0.00390515	0.767442	0.00153199	0.0565525	0.70836	0.913684
225	Gm20743	0.73801	0.206358	0.054294	-0.212686	0.0632322	-0.322803	0.149026	0.105644	0.118654	0.101857	0.119368	0.112738	0.00395856	0.98091	0.647818	0.601944	0.93236	0.497122
226	4921504E06Rik	0.504492	-0.22075	-0.0422452	0.119519	-0.390287	-0.367011	0.532692	0.344425	0.39803	0.398781	0.320986	0.314248	0.00413346	0.333206	0.829435	0.346537	0.302472	0.00953333
227	Jsrp1	0.798648	-0.369119	-0.759353	0.0509679	-0.293083	-0.962956	0.362048	0.219247	0.156573	0.2204	0.1565	0.122559	0.00420284	0.621304	0.024396	0.863342	0.959414	0.0950591
228	4930463O16Rik	0.823765	0.140932	-0.372414	-0.0479393	-0.272398	-0.0988157	0.456736	0.339145	0.237982	0.283714	0.219171	0.238406	0.00429607	0.78731	0.424969	0.323915	0.855899	0.981555
229	Mir7047	0.866157	0.668485	-1.1103	-0.477793	-0.104199	0.0884764	0.590354	0.606352	0.255907	0.306616	0.385265	0.40237	0.00433547	0.0148093	0.000377518	0.103162	0.969426	0.818177
230	Hamp2	0.735825	0.161772	-0.63272	0.293303	0.329317	-0.854027	0.195813	0.124926	0.0879215	0.118525	0.151088	0.0495815	0.00461592	0.906368	0.509432	0.835586	0.96569	0.0787494
231	Proz	1.39406	-0.0170399	-0.75397	0.283293	-0.105457	-0.285091	0.213948	0.121109	0.0779839	0.127423	0.0975802	0.100431	0.00489747	0.938579	0.273555	0.963603	0.961664	0.885614
232	Gm4763	1.13199	0.19193	0.00850651	-0.418232	0.720096	-0.248075	0.156507	0.117954	0.08901	0.071503	0.162414	0.0790301	0.00504922	0.922145	0.740287	0.515169	0.237992	0.715949
233	Pak4	0.557417	0.252095	-0.219202	0.0576882	-0.290972	-0.0882737	0.719328	0.599676	0.512135	0.494209	0.470723	0.506161	0.00514139	0.709936	0.68188	0.73183	0.62111	0.683026
234	Rsf1os1	0.697524	0.377282	-0.451251	0.150111	-0.465245	-0.337172	0.268825	0.206563	0.148149	0.191501	0.159384	0.146563	0.00545596	0.362483	0.193628	0.692992	0.694896	0.616039
235	Chn1os3	1.0185	0.224019	-0.146858	0.0129533	-0.743212	-0.359182	0.251231	0.165726	0.125109	0.122243	0.0829499	0.0845996	0.00546296	0.623829	0.83047	0.809203	0.269211	0.64026
236	Gm29684	0.535188	0.292197	0.040143	0.00597791	-0.528426	-0.199141	0.557163	0.492692	0.420179	0.433473	0.325992	0.388427	0.00554954	0.314005	0.71743	0.795862	0.212463	0.304786
237	P2ry1	0.642102	0.391097	-0.426152	-0.242125	-0.179249	-0.0512447	0.981302	0.946503	0.607883	0.6063	0.738675	0.704799	0.00564347	0.00339229	0.0102073	0.0516315	0.540065	0.775556
238	Angptl4	0.742212	0.141352	-0.315466	-0.350013	-0.189134	-0.0982251	0.778612	0.525914	0.378696	0.392441	0.47397	0.470135	0.00570438	0.823177	0.493576	0.528814	0.894499	0.980091
239	Gphb5	0.618765	0.155163	-0.125632	-0.0792736	-0.148346	-0.0829758	0.797857	0.605875	0.59896	0.545839	0.521926	0.609592	0.005936	0.635011	0.761914	0.982015	0.809554	0.3916
240	Entpd3	0.770645	0.244956	-0.743246	-0.335061	0.125325	-0.511394	0.266535	0.196555	0.120467	0.146243	0.17101	0.141648	0.00596988	0.853063	0.0357886	0.153594	0.859126	0.730184
241	Gabrr2	0.643646	0.294109	-0.326281	-0.31781	-0.176177	0.195609	0.377227	0.346529	0.223046	0.208155	0.253608	0.313139	0.00612213	0.37619	0.42821	0.18445	0.800816	0.587907
242	Apol7d	0.542021	0.508271	-0.394193	-0.506948	-0.149344	-0.16807	0.360414	0.303632	0.196571	0.175626	0.201474	0.23697	0.00616817	0.0707579	0.0871387	0.0236025	0.529526	0.510661
243	B3glct	0.634661	0.0726187	-0.013386	-0.472531	-0.000571942	-0.117775	0.479585	0.354704	0.326076	0.258616	0.307118	0.28894	0.00629801	0.789018	0.94749	0.0331153	0.957903	0.549763
244	Srpx2	0.757958	0.387797	-1.2195	-0.76133	-0.927821	-0.285434	0.220722	0.159429	0.0508833	0.0622334	0.0559498	0.0557445	0.00648681	0.547647	0.00269243	0.26257	0.323794	0.914287
245	A330023F24Rik	0.631823	0.24203	-0.141047	-0.374325	-0.300934	-0.263107	0.600571	0.511618	0.37793	0.29296	0.365763	0.429809	0.00666535	0.806444	0.896236	0.314615	0.496712	0.746445
246	Lbhd2	1.72424	0.774411	-0.403966	-0.931781	0.00635122	-0.0493857	0.0646076	0.0390845	0.0153602	0.00874849	0.0199357	0.0229477	0.0069389	0.279141	0.5819	0.442652	0.971869	0.760713
247	Hvcn1	0.597843	0.294857	-0.549819	-0.250478	-0.153166	-0.0644281	0.795632	0.602829	0.392012	0.413326	0.536183	0.538956	0.0070904	0.0804512	0.00231528	0.199056	0.971964	0.807737
248	Clec7a	0.637426	0.384761	0.0556035	0.123223	-0.552543	-0.414016	0.587157	0.581855	0.454064	0.508688	0.291506	0.345129	0.00722158	0.191969	0.949654	0.965711	0.391054	0.820793
249	Mir145b	0.736435	0.214832	-0.332234	-0.39388	0.00310447	-0.26238	0.444708	0.395577	0.236614	0.199565	0.262327	0.217044	0.00762647	0.582881	0.187786	0.389329	0.904276	0.135352
250	2310005A03Rik	0.965466	0.322727	-0.177178	0.324678	-0.388985	0.0951113	0.582877	0.488913	0.408948	0.542032	0.324167	0.48795	0.00776333	0.545176	0.63914	0.271864	0.582963	0.701142
251	Adamts16	0.720625	-0.0503108	-0.0481669	-0.147708	-0.121507	-0.0789939	0.164909	0.0965855	0.097493	0.120197	0.0969418	0.100698	0.0078678	0.906162	0.994287	0.3917	0.787633	0.617637
252	Oaf	0.698151	0.332403	-0.197302	-0.164351	0.237249	-0.0994437	0.429654	0.381087	0.273674	0.230042	0.326094	0.279382	0.00810455	0.598319	0.612682	0.514093	0.571056	0.69552
253	Rab11fip4os1	0.568671	0.0232889	0.0860329	-0.417453	0.0139754	0.206682	0.715036	0.562674	0.542241	0.443481	0.54912	0.512073	0.00828975	0.927148	0.818847	0.0495412	0.848281	0.644601
254	1700084D21Rik	1.16335	-0.00556956	-0.36874	-0.127944	-0.707441	-0.363369	0.218121	0.121789	0.108429	0.102068	0.0719799	0.0948732	0.00851524	1	0.969249	0.95651	0.573757	0.2769
255	Wdr36	0.508031	0.461402	-0.353697	-0.62667	0.400584	-0.242852	0.515284	0.487584	0.337221	0.263557	0.483394	0.326793	0.00867574	0.22886	0.393827	0.00610589	0.392593	0.372477
256	Msh4	0.685413	0.239342	0.0544314	-0.274847	0.030585	-0.276047	0.329722	0.271761	0.232582	0.174406	0.224673	0.17635	0.00892496	0.693984	0.902252	0.629553	0.919457	0.56043
257	Plppr4	0.806006	-0.0729777	0.230718	0.472269	-0.203747	-0.383549	0.209924	0.118435	0.160177	0.11861	0.132835	0.115046	0.00896346	0.971526	0.41172	0.393381	0.838136	0.0993423
258	Slc35b3	0.787584	-0.0477829	0.196184	-0.244389	-0.584594	-0.579453	0.368078	0.295068	0.288696	0.234817	0.207193	0.186274	0.00914207	0.883591	0.462009	0.96466	0.191501	0.186855
259	Mir7662	1.02919	-0.0196088	0.0623838	0.248272	0.146171	-0.206505	0.255183	0.165762	0.161972	0.170489	0.182761	0.148139	0.00915208	0.939774	0.941237	0.73183	0.734217	0.430693
260	Smim5	0.70787	0.605181	-0.297746	-0.00844717	-0.360794	-0.0398245	0.384523	0.462018	0.29905	0.416028	0.26141	0.282946	0.00956243	0.237339	0.565613	0.982015	0.89105	0.895459
261	Kifap3	0.541329	0.292788	-0.137886	-0.353004	0.0527841	-0.31814	0.453302	0.401241	0.320588	0.303706	0.323739	0.341688	0.00967645	0.245904	0.861596	0.120349	0.883959	0.248953

## Sheet: Cluster 2
	gene	C1_log2fc	C2_log2fc	C3_log2fc	C4_log2fc	C5_log2fc	C6_log2fc	C1_mean	C2_mean	C3_mean	C4_mean	C5_mean	C6_mean	C1_fdr	C2_fdr	C3_fdr	C4_fdr	C5_fdr	C6_fdr
1	Ear14	1.30093	1.75528	-1.09292	-0.762998	-1.36334	-1.0245	1.42996	1.72063	0.398908	0.382477	0.377476	0.388666	8.07e-10	3.36e-25	0.000679822	0.0403367	0.000740419	0.000588322
3	Ang5	1.51572	1.42525	-1.04362	-1.10466	-1.09492	-1.36249	0.705084	0.794684	0.166962	0.14409	0.161982	0.147465	5.68e-16	1.34e-20	1.07e-06	0.000178535	0.00804732	2.09e-07
15	Mgl2	0.872455	1.41092	-0.834761	-0.411723	-0.60113	-0.520326	0.670594	0.789716	0.220596	0.321676	0.302143	0.337883	0.000382457	9.49e-12	0.00374823	0.1335	0.0457027	0.0711927
23	Ccl7	-0.290007	1.36807	0.164831	-0.0221874	-0.829619	-0.691739	0.672418	1.53427	0.755891	0.636998	0.441693	0.475203	0.524367	2.56e-09	0.727614	0.877824	0.04888	0.0180342
5	Ang2	1.0492	1.35862	-0.947894	-0.486968	-0.979396	-0.759859	1.77954	1.97088	0.554761	0.646899	0.606898	0.627918	4.04e-09	4.38e-16	2.93e-05	0.0541427	0.000214659	0.00145273
9	Ang6	0.889045	1.05958	-0.884057	-0.800044	-0.737282	-0.945716	0.856857	0.969268	0.310322	0.292181	0.307187	0.300992	5.08e-09	4.29e-14	1.56e-05	0.000330531	0.04888	2.21e-05
28	Msx3	0.452067	1.04745	-1.30213	-0.963679	-0.294426	-0.675684	0.93246	1.26962	0.364034	0.356755	0.545534	0.40242	0.0122561	2.03e-08	1.3e-05	0.000387438	0.762518	0.0779475
7	Gm29686	0.658383	1.03707	-0.618248	-0.837693	-0.0601229	-0.615716	0.683954	0.715469	0.304517	0.251688	0.423149	0.261805	5.69e-06	4.49e-15	6.29e-05	0.000145468	1	0.0138884
61	Alkbh3os1	0.369966	0.983745	-1.06876	-0.728178	-0.0540507	0.00767381	0.455837	0.550632	0.167117	0.180763	0.272881	0.27225	0.403237	4.39e-05	0.0243943	0.0216495	0.937765	0.819781
85	Gm19434	0.574692	0.959518	-0.948793	-0.801774	0.203449	0.167948	0.60167	0.744921	0.298775	0.268801	0.450319	0.515431	0.0728602	0.000986264	5.52e-06	0.0416092	0.690959	0.745189
70	Ear2	0.303921	0.955289	-0.396621	-0.52604	-0.261074	-0.0246846	0.531215	0.581274	0.309749	0.246074	0.349339	0.309292	0.045449	0.000155387	0.0662811	0.0150225	0.717017	0.523192
112	Slc7a14	0.140196	0.95513	-0.741093	-0.372101	-0.410371	-0.3245	0.199445	0.298296	0.143083	0.154865	0.141954	0.139654	0.919065	0.00918424	0.00736831	0.826795	0.645815	0.996954
58	Lipn	0.967886	0.950764	-1.2692	-1.50863	-0.325854	-0.787105	0.422493	0.492712	0.141501	0.107445	0.254141	0.189479	2.91e-05	1.77e-05	2.22e-06	9.95e-06	0.86669	0.0439443
43	F10	1.62885	0.946753	-1.12775	-1.11951	-0.383662	-1.5697	0.633517	0.45764	0.141095	0.0966419	0.195685	0.115698	1.7e-15	4.27e-06	4.38e-05	0.000778323	0.538514	6.94e-08
19	Il31ra	0.790708	0.933905	-0.720234	-0.429683	-0.486985	-0.531399	0.603746	0.591451	0.207745	0.236899	0.238833	0.21228	5.45e-08	5.63e-11	0.00126708	0.0148124	0.422858	0.0756472
27	Rnase2a	0.587185	0.922905	-0.321592	-0.260897	-0.602565	-0.499903	0.958386	1.23463	0.601201	0.537155	0.442874	0.475227	0.000705867	1.4e-08	0.521186	0.526268	0.0879464	0.0569833
2	Igf1	0.540317	0.905636	-1.24609	-0.664745	0.171258	-0.0927821	1.5683	1.85186	0.519718	0.676352	1.1919	1.00825	1.83e-08	1.04e-24	8.64e-27	5.77e-06	0.19921	0.920746
68	Gm5150	0.61704	0.904584	-0.910982	-0.932386	0.350746	-0.779614	0.33737	0.357654	0.145857	0.107523	0.258936	0.1384	0.0102394	0.000149282	3.44e-05	0.000128891	0.686694	0.0569833
18	Angptl2	0.444861	0.894219	-0.683418	-0.607752	-0.333957	-0.0460105	1.04466	1.29836	0.54859	0.511674	0.630014	0.751992	0.0021253	2.45e-11	1.32e-05	0.00699092	0.244236	0.950367
25	Mir511	0.675815	0.884995	-1.05929	-0.557227	-0.066491	-0.224093	1.21238	1.41478	0.412936	0.563388	0.840906	0.752227	0.000171077	6.85e-09	1.32e-07	0.00159976	0.924837	0.507554
66	H1foo	0.522357	0.88189	-0.228987	-0.408884	-0.134069	-0.550181	0.459225	0.504139	0.301533	0.219934	0.295886	0.222845	0.100287	0.000146713	0.245931	0.300976	0.918378	0.368391
31	Gm5766	0.792933	0.873134	-1.07218	-0.259129	-0.238569	-0.703456	0.513461	0.494203	0.211461	0.278648	0.314884	0.245584	2.03e-05	5.46e-07	3.04e-09	0.158821	0.905792	0.0810716
37	Ear10	0.481492	0.870897	-0.331358	-0.248554	-0.306606	-0.294954	0.806869	0.866149	0.482924	0.451342	0.578299	0.540002	0.00348471	1.6e-06	0.266109	0.541667	0.540276	0.120924
8	Arg1	0.898887	0.869536	-0.985848	-0.475239	-0.289429	-0.659268	1.26298	1.48967	0.472101	0.547276	0.794348	0.550531	9.11e-08	4.29e-14	3.5e-06	0.0125983	0.39744	0.00143719
62	Mir340	-0.0644476	0.868944	-0.376483	-0.257397	0.257716	0.21029	0.534388	0.727702	0.429495	0.400352	0.596366	0.481099	0.645367	4.63e-05	0.29405	0.0585384	0.347787	0.88702
109	Crygb	0.865636	0.86394	-1.25381	-0.959483	0.388695	0.529235	0.398511	0.36472	0.120378	0.143264	0.286604	0.316248	0.0102048	0.00781868	0.000414767	0.0797779	0.624687	0.392698
94	Mir6905	0.981455	0.845049	-1.09039	-0.403343	-0.516936	-0.408126	0.777934	0.991533	0.320936	0.423551	0.48993	0.483907	0.000271794	0.00348644	0.00281674	0.380734	0.550638	0.130148
50	4930503B20Rik	0.248653	0.844361	-0.656731	-0.619236	0.350127	0.236267	0.770913	0.972068	0.413936	0.409841	0.696518	0.723441	0.422117	6.72e-06	0.000968539	0.0167529	0.266521	0.535028
16	4933417E11Rik	0.694821	0.827425	-0.84942	-1.06386	-0.0263499	-0.0744671	0.908072	0.914273	0.379241	0.289801	0.602404	0.485356	1.28e-10	1.81e-11	3.13e-11	3.13e-11	0.98422	0.883775
33	Gm13030	0.505483	0.826381	-0.755347	-0.855027	0.136276	-0.417604	0.673014	0.755229	0.34706	0.280654	0.555004	0.364378	0.0486899	7.82e-07	0.0291873	0.00084186	0.790013	0.209355
42	Pla2g5	0.346996	0.825147	-0.280273	-0.662755	-0.0180851	-0.237028	0.472487	0.573489	0.321628	0.245616	0.315257	0.286239	0.212091	3.37e-06	0.623675	0.00495167	0.992056	0.467024
10	Mrc1	0.579643	0.820044	-0.979125	-0.34081	-0.224075	-0.291682	1.13095	1.37258	0.475473	0.681429	0.734566	0.79404	3.6e-05	9.13e-14	3.39e-09	0.0441769	0.686793	0.543136
17	F7	1.35393	0.819948	-1.07112	-1.03864	-0.716698	-0.920888	1.53742	1.23527	0.387845	0.365759	0.539261	0.428759	8.14e-25	2.03e-11	4.66e-10	6.29e-06	0.0369807	2.47e-05
41	Pla2g2a	0.393181	0.797524	-0.399684	-0.589439	0.0970297	-0.33368	0.318889	0.409519	0.210964	0.181002	0.239779	0.184895	0.118072	2.27e-06	0.0949639	0.00110861	0.985149	0.258991
13	B930018H19Rik	0.357558	0.797069	-0.812244	-0.45814	-0.0292436	0.280609	0.809074	0.946336	0.41765	0.489662	0.64383	0.736503	0.00214548	8.43e-13	6.39e-10	0.0126552	0.885497	0.517552
83	Ccl1	0.477846	0.771645	-0.537428	0.268535	-0.621635	-0.525663	0.640599	0.761131	0.38269	0.535926	0.339466	0.343678	0.0126532	0.000786446	0.160192	0.500853	0.344402	0.312799
22	4930512J16Rik	0.236704	0.767965	-0.569505	-0.0430251	-0.0986918	0.124687	1.08688	1.32982	0.748036	0.944752	0.919538	0.967318	0.0903016	1.11e-09	3.11e-06	0.781187	0.635434	0.930903
45	Cdh1	0.673291	0.762802	-1.03943	-0.386711	-0.213639	-0.200302	0.606829	0.655537	0.2267	0.30767	0.3374	0.399243	0.000107938	4.84e-06	5.82e-09	0.275435	0.929921	0.696764
65	Klhl33	0.0223169	0.760011	-0.817018	-0.128876	0.0733553	0.25702	0.74173	1.09167	0.40863	0.651002	0.754054	0.740338	0.52101	0.000143312	0.00376801	0.409623	1	0.850894
44	Aqp3	0.563688	0.753783	-0.818345	-0.416771	-0.272506	-0.129163	0.435272	0.473984	0.21998	0.267441	0.272978	0.280101	0.019264	4.35e-06	0.010602	0.0888633	0.445762	0.835496
35	Gsg1	0.184664	0.750154	-0.569843	-0.272729	0.0693452	-0.0771506	0.693938	0.914233	0.458101	0.582491	0.676956	0.715823	0.431863	1.02e-06	3.93e-06	0.184319	0.764836	0.89291
90	Slc15a5	0.586324	0.748169	-0.290407	-0.290646	0.156206	-0.664782	0.338145	0.337614	0.220819	0.199451	0.267287	0.173376	0.112287	0.00168141	0.840395	0.366822	0.670128	0.0133324
54	Gm8883	0.426311	0.739884	-1.12014	-0.76416	-0.167097	-0.045204	0.660245	0.818409	0.315274	0.373326	0.498902	0.546946	0.00314276	8.26e-06	5.63e-08	0.00082624	0.82232	0.858205
55	Tmem26	1.21533	0.732093	-0.631952	-0.90534	-0.201427	-0.79765	0.658563	0.612131	0.268435	0.201515	0.344625	0.257296	7.28e-16	8.42e-06	0.000666379	9.27e-05	0.980889	0.000334811
32	Il1rl1	0.323105	0.727473	-0.436404	-0.0107554	-0.363614	-0.00446653	0.57505	0.626262	0.346348	0.383044	0.367942	0.386006	0.000606035	5.91e-07	0.00191161	0.93005	0.227594	0.82742
73	Slc7a2	0.936605	0.716615	-0.505636	-0.658376	-0.724467	-1.39398	0.476712	0.459996	0.224664	0.162964	0.176117	0.138175	2.54e-06	0.000261262	0.216687	0.070058	0.0455851	7.62e-07
11	Slc25a13	0.604698	0.694703	-0.554444	-0.526436	-0.0402559	-0.194343	1.02392	1.14376	0.593014	0.565674	0.784781	0.618509	5.73e-07	1.5e-13	5.13e-07	0.00164915	0.969126	0.606415
101	Guca2b	0.219598	0.689446	-0.679125	-0.197575	0.191927	-0.340803	0.75861	0.988316	0.506421	0.559746	0.639215	0.544626	0.412985	0.00424289	0.00455316	0.816072	0.762309	0.286897
67	Crispld2	0.287103	0.678456	-0.39781	-0.00596792	0.0301079	0.0825461	0.440435	0.492127	0.257549	0.296046	0.339544	0.333465	0.289447	0.000146713	0.0216973	0.847503	1	0.861075
24	Mmp12	1.29222	0.672628	-0.920657	-0.636991	-0.638089	-0.183033	1.24815	0.888157	0.374354	0.393919	0.398572	0.477131	8.38e-20	2.72e-09	9.12e-06	0.000128891	0.0207193	0.768336
49	Cdcp1	0.376255	0.670968	-0.232825	-0.230999	-0.0686437	0.0276274	0.564372	0.646505	0.406839	0.376968	0.436641	0.43292	0.0552938	6.27e-06	0.0950659	0.174727	0.875791	0.598708
56	4930546C10Rik	0.864946	0.667131	-0.25511	-1.0324	-0.0613598	-0.635464	0.595948	0.575755	0.327427	0.215115	0.369382	0.267392	2.51e-08	1.3e-05	0.0892444	8.29e-06	0.977019	0.00583111
59	A1cf	0.297531	0.657379	-0.629022	-0.333727	0.149949	0.185385	0.464684	0.628883	0.310746	0.341223	0.44812	0.44405	0.243917	2.38e-05	0.0124357	0.218668	0.73548	0.726696
71	Afap1l1	0.236684	0.655327	-0.335984	-0.272945	-0.154288	-0.140679	0.419761	0.547169	0.331012	0.281012	0.375592	0.352594	0.52952	0.00016147	0.175296	0.566839	0.888075	0.804096
103	Hist1h2bb	-0.22306	0.653555	-0.351413	0.168106	-0.174309	0.434818	1.11631	1.75936	1.04808	1.45109	1.11342	1.76839	0.327905	0.00470408	0.353488	0.725834	0.863483	0.0348129
47	Fcgr2b	0.177653	0.653327	-0.0524342	-0.126503	-0.47766	-0.340252	0.970958	1.11526	0.782362	0.745809	0.644008	0.659855	0.640691	5.04e-06	0.969792	0.903845	0.0413647	0.0275338
88	Matk	1.15251	0.651298	-0.725651	-0.355751	-0.341896	-0.745177	0.674835	0.633545	0.246604	0.275698	0.274161	0.235861	1.44e-08	0.00158458	0.00851059	0.0474575	0.594689	0.00658771
80	Cldn4	0.97162	0.649798	-0.473719	-0.467084	-0.287295	-0.203265	0.730348	0.636787	0.372284	0.31132	0.364367	0.385785	5.47e-07	0.000590737	0.089877	0.00891782	0.875791	0.288774
26	Cd300lb	0.818687	0.647743	-1.00575	-0.53828	-0.00186438	0.20031	2.01071	1.83573	0.751644	0.815467	1.33771	1.43726	1.04e-15	1.3e-08	6.64e-19	0.000267294	0.997191	0.0406453
48	Mir133a-2	0.104761	0.642036	-0.85292	-0.142876	-0.230781	0.433509	0.621797	0.806016	0.343187	0.439779	0.549633	0.753251	0.56446	5.62e-06	4.8e-08	0.775415	0.762309	0.0571527
102	Cldn3	0.597233	0.640855	-0.678079	-0.101156	-0.175697	-0.468459	0.597996	0.609002	0.298628	0.368559	0.359954	0.312672	0.000320268	0.00451472	0.0360538	0.0578985	0.876377	0.173676
92	Adam24	0.324876	0.638659	-0.141599	-0.0797379	-0.373754	-0.111749	0.0980362	0.103038	0.0434085	0.0632797	0.0549558	0.0490543	0.783412	0.00241126	0.149269	0.842295	0.360945	0.649741
111	Clec10a	0.216133	0.626535	-0.464835	0.0282264	-0.527895	-0.219077	0.825191	0.933451	0.556797	0.693056	0.539591	0.606473	0.737063	0.00889218	0.38318	0.863086	0.229338	0.185823
72	Trib2	0.491976	0.621388	-0.41809	-0.630124	-0.481734	-0.0717932	0.299879	0.340769	0.190775	0.137493	0.159685	0.196465	0.0071924	0.000196316	0.0549402	6.67e-05	0.18387	0.378672
34	Ccl2	-0.156612	0.618754	0.031311	0.0513559	-0.171166	0.0187099	2.04369	2.97523	2.12521	2.16406	1.98562	2.09241	0.415491	8.53e-07	0.511566	0.964281	0.684201	0.909447
87	Scn3a	1.04164	0.616001	-0.680888	-0.6825	-0.712319	-0.425439	0.441765	0.376215	0.188511	0.161437	0.178849	0.202163	9.3e-09	0.00148521	0.0044197	0.000467219	0.213904	0.241396
36	Slco4a1	-0.210154	0.6154	-0.749966	-0.39411	-0.193425	0.583724	0.686098	1.00555	0.512282	0.559672	0.724398	1.00987	0.787346	1.26e-06	1.51e-07	0.054219	0.776837	0.000370556
110	Med23	0.481207	0.609854	-0.773365	-0.455445	-0.170798	-0.248726	0.625449	0.721217	0.335825	0.379425	0.459368	0.430264	0.0182745	0.00788567	0.000915129	0.213454	0.707016	0.414117
40	Sh2b2	0.342665	0.604231	-0.46671	-0.483535	-0.108024	-0.553779	0.69639	0.838803	0.44676	0.416624	0.570616	0.425543	0.063818	2.27e-06	0.0119037	0.0104151	0.843675	0.0101539
100	Hist1h3c	-0.188779	0.601939	-0.36678	0.259379	-0.29052	0.517907	1.29691	1.9231	1.23907	1.76742	1.23674	2.12736	0.516262	0.00418616	0.205025	0.357925	0.426539	0.00158117
6	Ptpre	0.49384	0.601091	-0.338271	-0.279589	-0.254615	0.0190591	2.30701	2.37952	1.48311	1.63305	1.59739	1.90373	6.47e-10	1.32e-15	0.000119651	0.0278207	0.0557216	0.812357
98	Nt5dc2	0.134091	0.595851	-0.523518	-0.447702	0.40729	-0.0593621	0.898903	1.1333	0.74798	0.724222	1.11836	0.97531	0.593437	0.00396685	0.140589	0.0543488	0.126585	1
64	Mir3473f	0.0852078	0.594846	-0.337545	-0.486369	-0.0932558	0.00655042	1.3383	1.76221	1.12076	1.0146	1.21908	1.33721	0.638119	0.00013291	0.0335219	0.0561959	0.961664	0.893933
99	Prss46	0.581294	0.593811	-0.647515	-0.337146	-0.110408	-0.0835293	0.518807	0.517569	0.263984	0.286133	0.311291	0.338614	0.02022	0.00398745	0.0130392	0.209697	0.978745	0.950058
69	Mir1962	0.551321	0.59119	-0.343993	-0.40692	-0.335594	0.00147597	0.87145	0.895322	0.548088	0.591251	0.578358	0.682775	9.11e-05	0.000149282	0.134085	0.0336593	0.138549	0.954221
79	Gm839	0.198752	0.586219	-0.706444	-0.344321	-0.407312	0.148165	0.435559	0.504088	0.272147	0.311563	0.305729	0.382829	0.563437	0.000461713	4.13e-06	0.0848977	0.18387	0.94474
14	5830432E09Rik	0.637944	0.585758	-0.348412	-0.3521	-0.228851	-0.111	2.3002	2.22925	1.39996	1.45388	1.55011	1.69357	3.13e-09	2.73e-12	0.00411768	0.00314114	0.344402	0.903724
75	Plxna1	0.0969173	0.580657	-0.59249	-0.0269124	-0.245287	0.473003	0.582304	0.661793	0.371066	0.489121	0.451123	0.635533	0.321398	0.000267635	0.00136152	0.899163	0.599105	0.0295217
107	Gypa	0.102071	0.580083	-0.460547	0.169343	-0.256481	0.226851	0.223688	0.245648	0.154507	0.185183	0.149265	0.15035	0.180143	0.00731278	0.312236	0.566584	0.821837	0.854753
86	Pald1	0.49311	0.578543	-0.993059	-0.336066	0.366477	0.146753	0.597193	0.602541	0.280952	0.39564	0.575179	0.508024	0.00853475	0.00148521	5.31e-10	0.197981	0.103486	0.900874
77	Hebp1	0.427108	0.577463	-0.634462	-0.333918	0.0487267	-0.0111689	0.603292	0.658937	0.357875	0.362783	0.518522	0.450795	0.0747767	0.000340452	0.00474865	0.185585	0.81846	0.927746
104	Tarm1	0.78431	0.573818	-0.316945	-0.00760422	-0.0296967	-0.632074	0.728708	0.641825	0.422769	0.44767	0.465016	0.300231	1.89e-06	0.00630069	0.398944	0.910895	0.63677	0.0272145
20	Flt1	0.512698	0.571556	-0.370196	-0.0406056	-0.5245	-0.465759	1.19536	1.27979	0.766566	0.787795	0.619392	0.593883	7.31e-06	1.08e-10	0.059008	0.795774	0.00931312	0.000588322
91	Pcyox1l	0.125467	0.57061	-0.249964	-0.249893	-0.134122	0.157179	0.565016	0.795227	0.477551	0.407374	0.509826	0.517775	0.985627	0.00200189	0.469891	0.598109	0.722115	0.659527
12	Cblb	0.652447	0.569937	-0.377912	-0.353738	-0.452085	-0.537752	2.20436	2.22905	1.28965	1.19585	1.20298	1.10538	9.37e-16	6.1e-13	0.0163047	0.00134829	9.71e-05	0.000101007
57	Plxnd1	0.595194	0.56711	-0.469942	-0.365505	-0.0963995	0.104391	1.10343	1.18833	0.706869	0.66395	0.783663	0.962976	1.62e-06	1.73e-05	6.54e-05	0.0869445	0.966432	0.880866
76	Asgr2	0.242673	0.556973	0.104291	0.121055	-0.448338	-0.304461	0.524897	0.600567	0.47168	0.491678	0.364709	0.38936	0.252194	0.000277406	0.819136	0.833564	0.232501	0.38559
113	Oosp2	-0.0242208	0.555771	-0.265133	0.359301	-0.000514247	-0.429777	0.107924	0.155193	0.0965936	0.109773	0.0879719	0.0909015	1	0.00970035	0.896347	0.523449	0.93236	0.587666
95	Popdc2	0.443365	0.555409	-0.194924	0.0762069	-0.0331706	-0.421086	0.610151	0.551495	0.386137	0.43038	0.392382	0.359547	0.16394	0.0036778	0.683839	1	0.764836	0.217757
38	Ptgs1	0.248377	0.554854	-0.54431	-0.252291	-0.395599	0.0925178	0.867078	1.01604	0.562109	0.617256	0.62888	0.791346	0.0812401	2.03e-06	0.00147486	0.128524	0.282682	0.890438
51	H2afy3	0.453932	0.554824	-0.778134	-0.47799	0.115059	0.118673	1.07249	1.06985	0.544678	0.588863	0.810472	0.793441	0.0030125	7.28e-06	1.42e-09	0.0496639	0.727597	0.676636
39	Il1rl2	0.704362	0.54702	-0.868042	-0.248141	-0.0452868	0.122281	0.887873	0.854986	0.385241	0.511974	0.597094	0.623996	1.2e-07	2.27e-06	6.34e-10	0.525745	0.970061	0.56043
78	Ccdc88c	0.366918	0.546412	-0.36458	-0.225801	-0.196224	-0.0412949	0.758187	0.789131	0.480845	0.503127	0.51392	0.558431	0.0196364	0.000414524	0.0222442	0.288215	0.432194	0.905687
89	1700126H18Rik	0.455533	0.544635	-0.317174	-0.472512	-0.195856	0.0185819	0.535095	0.506843	0.290346	0.249521	0.363366	0.350654	0.0805781	0.00161288	0.520644	0.14216	0.881114	0.808938
60	Epha2	0.059658	0.544418	-0.628964	0.0867568	0.0486281	0.456372	0.523646	0.643155	0.330135	0.458851	0.440255	0.528207	0.995188	3.93e-05	0.000346087	0.893817	0.762309	0.0180435
84	Pim3	0.438704	0.540587	-0.24432	-0.303935	0.00220707	-0.185023	1.45105	1.82296	1.22422	1.04442	1.23425	1.16003	0.0254338	0.000978657	0.298037	0.0903848	1	0.403386
63	Lrmp	0.36035	0.539095	-0.274629	-0.00762725	-0.0942607	0.0226482	0.985861	1.04925	0.678032	0.798537	0.807799	0.816489	0.0184953	5.89e-05	0.20491	0.620971	0.946607	0.819245
52	Snap47	0.27532	0.532228	-0.711846	-0.364202	-0.169685	0.102173	0.688819	0.782543	0.361244	0.409813	0.442817	0.548837	0.239455	7.69e-06	0.000186528	0.133894	0.729604	0.870839
4	Pvt1	0.547616	0.529628	-0.66474	-0.339349	-0.0504595	-0.0884031	2.70028	2.7451	1.40117	1.64406	1.97029	1.87461	1.18e-15	1.56e-16	9.23e-18	0.00082624	0.974304	0.829403
21	Dhrs3	0.681554	0.524263	-0.990729	-0.838697	0.0480416	0.00454318	2.64465	2.55374	1.10683	1.11346	2.00231	1.93586	8.73e-16	1.88e-10	1.36e-26	1.28e-14	0.520825	0.795893
93	Dlgap5	0.412332	0.52407	-0.45353	0.0598962	-0.546529	-0.0736721	0.649058	0.64573	0.376586	0.517938	0.399191	0.527384	0.261681	0.00335859	0.0753104	0.744528	0.0446609	0.892878
97	Osm	0.0665211	0.523969	-0.718547	-0.418173	0.0115002	0.0379593	1.08364	1.48647	0.795952	0.894048	1.00204	1.0203	0.802896	0.00386813	7.7e-05	0.00499702	0.946784	0.918182
29	6430531B16Rik	0.491694	0.518411	-0.927738	-0.532304	-0.0203108	0.16977	3.12215	3.38218	1.59985	1.63108	2.46535	2.48223	6.41e-06	9.36e-08	2.77e-19	1.39e-05	0.975933	0.33036
108	Ap2m1	0.595058	0.516954	-0.380785	-0.409076	-0.419068	-0.317258	1.25187	1.25675	0.735177	0.621123	0.774008	0.731948	0.000298677	0.00761203	0.00718472	0.0413279	0.204064	0.104771
53	Adam8	0.569036	0.516808	-0.907624	-0.649862	0.00990824	0.0222422	1.92318	2.00189	0.946491	0.870076	1.56553	1.52347	0.000295946	7.69e-06	2.94e-11	4.06e-06	0.610312	0.888995
96	Gm19619	0.367143	0.516494	-0.422138	-0.342763	-0.213495	-0.0822165	0.525946	0.551455	0.365227	0.317014	0.383851	0.392592	0.164556	0.00378436	0.0726019	0.388802	0.709035	0.690448
82	Rnase4	-0.175692	0.515384	-0.372013	-0.0663168	-0.0596356	0.0616008	0.832266	1.25446	0.887751	0.949103	0.952331	1.00355	0.682526	0.000722615	0.224478	0.597923	0.921958	0.861075
106	Hist1h3g	-0.254029	0.508981	-0.207976	0.210529	-0.286713	0.334729	1.72811	2.98238	1.98107	2.48122	2.06494	2.82211	0.142216	0.00690647	0.329154	0.309048	0.589164	0.114311
46	Traf5	0.642086	0.504264	-0.470775	-0.13807	-0.203444	-0.316165	1.25763	1.16862	0.709541	0.761253	0.769813	0.732664	1.8e-08	4.87e-06	0.00101496	0.331674	0.667904	0.16238
105	C330024C12Rik	0.185958	0.502458	-0.70197	-0.472864	-0.119467	0.0457322	0.775499	0.924304	0.500235	0.546785	0.679036	0.7419	0.171781	0.0064006	1.64e-07	0.0831115	0.945414	0.895176
81	1700045H11Rik	0.128318	0.501269	-0.0709758	-0.118455	-0.131803	-0.0165618	0.636889	0.766883	0.53565	0.545682	0.564388	0.562438	0.731518	0.000695717	0.726704	0.822193	0.875791	0.88402
74	Fam20a	0.268261	0.501027	-0.493061	-0.308386	0.213226	0.15125	0.567754	0.668282	0.398893	0.356177	0.488872	0.551457	0.0357088	0.000267635	0.0109071	0.350906	0.42541	0.848244
30	Mir7661	0.483551	0.500698	-0.154528	0.206008	-0.464663	-0.294612	1.25469	1.22021	0.865336	0.972274	0.721781	0.80739	9.49e-06	2.72e-07	0.138546	0.662422	0.0635548	0.0993423

## Sheet: Cluster 3
	gene	C1_log2fc	C2_log2fc	C3_log2fc	C4_log2fc	C5_log2fc	C6_log2fc	C1_mean	C2_mean	C3_mean	C4_mean	C5_mean	C6_mean	C1_fdr	C2_fdr	C3_fdr	C4_fdr	C5_fdr	C6_fdr
432	Olfr1459	-0.196787	0.824173	3.65962	-1.03383	-1.58997	0.122489	0.0266801	0.0275453	0.0479779	0.0120241	0.0103012	0.0231268	0.954163	0.810806	0.00421793	0.851351	0.398609	0.951738
31	F830016B08Rik	-1.60888	-1.8306	3.12279	0.619987	-1.72892	-1.37985	0.0377545	0.0509658	0.3634	0.203473	0.0436004	0.049668	0.00301726	0.000135551	2.05e-23	0.00931904	0.00413506	0.172882
3	Mir6381	-2.83052	-2.21447	3.0072	0.896276	-1.98766	-2.54559	0.160326	0.242314	2.66224	1.81025	0.244167	0.178399	1.08e-20	3.84e-13	1.24e-60	6.19e-12	3.08e-09	4.49e-10
74	Fcgr3	-1.75518	-2.98249	2.99238	1.45484	-2.9658	-1.49077	0.0035151	0.0025332	0.0720584	0.0470825	0.00194578	0.00760161	0.00555001	6.49e-05	5.68e-13	0.000801664	0.00104126	0.00036109
2	Iigp1	-2.35492	-2.73258	2.60317	0.731039	-2.31728	-2.52785	0.146078	0.129018	1.64675	1.14565	0.159488	0.127724	3.75e-14	2.98e-16	1.24e-60	4.22e-13	6.91e-16	2.25e-11
7	Gbp4	-1.97143	-1.95009	2.51899	1.52327	-2.37663	-2.54278	0.122431	0.126149	1.08819	1.11309	0.102359	0.0860785	2.94e-10	5.89e-14	5.15e-48	8.26e-28	3.46e-14	1.82e-11
10	Gbp10	-1.70309	-2.05738	2.46157	1.12611	-2.23294	-2.57225	0.0745634	0.0461932	0.441998	0.382845	0.0527571	0.0330463	4.61e-07	2.81e-08	9.15e-37	2.23e-17	5.3e-12	9.91e-13
373	Ifit3	-2.0074	-2.67838	2.35629	-0.565313	-5.18824	-2.46608	0.00717908	0.00573843	0.103664	0.056835	0	0.00864186	0.654007	0.282625	0.00148115	0.894727	0.00306795	0.0873443
68	Gm4841	-1.3161	-1.73348	2.33968	0.32873	-2.59231	-0.969375	0.0495755	0.0424728	0.388121	0.202964	0.0304017	0.0642756	0.0189067	2.27e-06	3.43e-14	0.332711	4.34e-06	0.150966
1	Gbp2	-1.50506	-1.76926	2.3346	0.900941	-1.58923	-1.73443	0.3696	0.284869	2.10079	1.62263	0.330167	0.281022	8.12e-09	1.74e-15	2.29e-69	6.47e-21	2.12e-14	1.89e-15
50	Gm4951	-1.58802	-2.19287	2.22402	0.690441	-2.27772	-1.59379	0.0479095	0.0316459	0.319242	0.208074	0.0338072	0.0408028	0.000302416	2.83e-09	3.99e-17	0.0188677	5.83e-06	0.00333294
32	Tldc2	-1.29836	-1.66493	2.16288	-0.10148	-1.75737	-1.51303	0.21694	0.158129	1.04407	0.508338	0.17291	0.172199	2.58e-05	5.46e-07	9.21e-23	0.717509	1.1e-05	0.000310124
17	Epha1	-0.429608	-1.15787	2.11509	0.264843	-1.73476	-1.46586	0.320095	0.220195	0.876061	0.441742	0.139805	0.137626	0.460454	4.79e-07	4.27e-27	0.649203	3.06e-06	1.22e-06
66	Gbp6	-1.66826	-2.21732	2.02768	1.02485	-1.86006	-2.61486	0.0638169	0.0333944	0.305153	0.299749	0.0573756	0.0282113	0.000105101	8.56e-07	2.32e-14	1.35e-06	1.56e-07	1.58e-07
116	Ifi205	-1.40064	-1.38326	1.99633	0.723891	-0.946938	-1.51139	0.0412636	0.0414386	0.209129	0.142165	0.0536526	0.033006	0.170079	0.000267635	6.05e-10	0.00954345	0.164092	0.0516939
103	Slfn1	-1.12545	-1.14808	1.88443	1.5375	-1.91304	-1.16	0.128608	0.126654	0.459117	0.573996	0.0773755	0.122079	0.0269446	0.0136117	1.17e-10	5.27e-08	0.00134011	0.0666399
37	Serpina3g	-1.30517	-1.48073	1.83081	1.07814	-1.80286	-1.61849	0.11725	0.11597	0.725783	0.720113	0.119627	0.129417	0.000313943	0.000144114	4.47e-21	3.46e-08	9.01e-06	2.06e-06
415	Ly6g5c	-1.05573	-1.04887	1.77902	0.635755	-0.922592	-0.637379	0.0909396	0.0717083	0.202702	0.155845	0.0731767	0.0704587	0.122252	0.233703	0.00319307	0.526313	0.183899	0.679075
25	Batf2	-1.12829	-1.35129	1.77607	0.587223	-0.81059	-1.31195	0.278008	0.279899	1.19159	0.969269	0.352771	0.280431	2.89e-05	4.9e-08	7.48e-25	8.17e-07	0.0155367	1.8e-06
5	Irf1	-0.808179	-1.17648	1.74608	0.927072	-1.17209	-1.01164	0.880227	0.762795	2.93462	2.58816	0.777597	0.862925	2.47e-05	6.51e-12	8.6e-55	6.57e-25	3.72e-10	6.12e-08
41	Igtp	-1.71049	-1.05258	1.74118	0.86574	-1.40078	-1.17783	0.132344	0.231863	0.853883	0.739467	0.181046	0.188724	7.53e-08	5.69e-07	1.05e-20	5.71e-06	3.4e-06	0.00106984
173	Lamp5	-0.508268	-1.69514	1.70635	0.748465	-1.32329	-0.914512	0.0425131	0.0189135	0.0990201	0.0740241	0.0298976	0.0325755	0.0963176	0.00307867	4e-07	0.0173188	0.282682	0.0397686
30	Gbp9	-0.932991	-1.11916	1.66984	0.832865	-0.941512	-1.16648	0.205382	0.183457	0.831105	0.698244	0.22854	0.204909	7.84e-06	1.05e-06	5.28e-24	5.71e-06	0.000761535	3.48e-07
171	Ifi213	-0.797763	-0.776343	1.66902	0.648522	-0.52851	-0.754878	0.0923783	0.0947686	0.277801	0.179336	0.114488	0.0662737	0.303103	0.0146178	2.14e-07	0.0281678	0.360948	0.459456
301	Serpina3k	-1.02036	-1.40115	1.61931	0.89656	-0.977104	-1.62593	0.0583742	0.0312072	0.154223	0.137962	0.0639899	0.0287264	0.492646	0.141037	0.000265633	0.0733067	0.527207	0.0708486
53	Mx1	-0.292678	-0.620587	1.60317	0.382569	-0.909743	-1.16695	0.358648	0.280718	0.808499	0.572042	0.24712	0.211905	0.812085	0.0596661	6.94e-17	0.106723	0.00906194	8.87e-06
33	Serpina3f	-0.805327	-0.568409	1.55972	0.822209	-1.08132	-0.956123	0.332541	0.425455	1.09695	0.934151	0.338157	0.33598	0.0304436	0.163377	2.11e-22	2.79e-07	0.000156891	6.02e-05
104	Serpina3h	-1.37743	-1.40222	1.55691	0.992261	-1.93354	-1.44945	0.0793562	0.093517	0.467716	0.430082	0.0764759	0.0897928	0.000564945	0.00153322	1.71e-10	1.02e-06	2.45e-07	0.000130447
430	Olfr703	-0.808456	-0.968614	1.54103	1.09823	-1.26045	-2.71256	0.0212354	0.0255714	0.0932515	0.0787745	0.0216647	0.00855535	0.936264	0.73927	0.00413243	0.334486	0.405496	0.197871
47	Gm12250	-0.985183	-0.804987	1.50408	0.501728	-0.935619	-1.04589	0.293849	0.30998	0.997224	0.827115	0.319368	0.269835	0.000471264	0.00348644	3.75e-18	0.00159411	0.00113222	0.00114918
48	Zbp1	-1.23547	-1.24938	1.50384	0.844594	-0.977547	-1.60883	0.222575	0.230058	0.943847	0.819666	0.296231	0.191507	7e-06	1.06e-05	2.46e-17	2.79e-07	0.00024479	8.69e-08
4	Gbp2b	-0.903266	-1.03106	1.49159	0.790418	-0.929303	-0.998101	0.649905	0.583139	2.06732	1.90073	0.617741	0.631845	4.42e-09	1.33e-12	1.06e-56	7.47e-24	1.51e-10	2.25e-11
12	Cd274	-0.84391	-0.672723	1.48443	0.61582	-0.966662	-0.924988	0.526131	0.576165	1.58885	1.31487	0.498076	0.521978	1.45e-05	0.00796028	9.98e-31	1.06e-08	1.07e-07	1.19e-07
9	A930037H05Rik	-1.38752	-1.7456	1.47903	0.461264	-0.98677	-1.12137	0.369036	0.323026	1.58566	1.11029	0.514251	0.438225	7.97e-13	9.77e-22	5.28e-38	8.19e-08	4.57e-05	9.02e-07
127	Serpina3j	-0.539839	-0.256073	1.47899	1.02503	-0.729389	-0.567497	0.0796217	0.060829	0.141252	0.162475	0.0653193	0.0715614	0.236865	0.623829	2.61e-09	0.00854791	0.132358	0.0511226
20	Unc5a	-0.608779	-1.20022	1.46882	0.708782	-0.791308	-1.06058	0.381095	0.289231	1.07289	0.81075	0.342677	0.305596	0.000836013	9.36e-08	3.34e-26	1.08e-07	0.000241365	0.000184736
43	Gbp8	-1.36599	-1.365	1.45371	0.78323	-0.504349	-1.0918	0.119314	0.106604	0.46394	0.385787	0.166976	0.125135	4.82e-08	1.22e-08	3.09e-20	9.37e-08	0.205958	0.00207667
81	Mir7072	-0.58901	-1.43587	1.43381	0.868611	-1.60054	-0.464438	0.17106	0.129346	0.512769	0.486529	0.1205	0.211974	0.0256667	3.03e-06	2.51e-12	0.00232367	0.00413506	0.470644
6	Slco3a1	-0.674484	-0.80777	1.42299	0.172374	-0.415216	-0.669958	0.767843	0.681094	2.02607	1.25882	0.876377	0.736644	4.04e-08	2.48e-10	4.36e-52	0.0873909	0.12441	2.9e-05
29	Gbp5	-1.16317	-1.17138	1.41575	0.632467	-0.960055	-1.13852	0.293101	0.298205	1.1064	0.875668	0.319221	0.276883	2.98e-08	1.76e-09	5.28e-24	4.06e-06	0.000929814	6.29e-05
276	Tlr12	-1.13346	-1.20064	1.41304	1.40989	-1.00813	-0.682383	0.130177	0.142732	0.46426	0.45198	0.146671	0.129431	0.197998	0.201686	0.000129841	1.5e-06	0.188873	0.213512
156	Txndc8	-0.838695	-0.627587	1.40783	0.746848	-0.448007	-1.01943	0.0749356	0.0759598	0.169588	0.168545	0.090245	0.070171	0.0816235	0.20022	1.18e-07	0.248739	0.036851	0.0026142
478	Hoxc9	-0.271157	-0.0512209	1.40495	-0.257109	-0.159845	-0.0182719	0.080495	0.144628	0.176368	0.0831508	0.0839056	0.106439	0.854148	0.921107	0.00913632	0.588145	0.947102	0.723625
212	Olfr549	-0.286454	-0.966871	1.39803	1.31267	-0.828103	-0.794147	0.14828	0.115292	0.370612	0.414646	0.0922208	0.117268	0.458943	0.0204545	1.05e-05	0.00386886	0.0397876	0.0686465
54	Gbp7	-1.08418	-0.795874	1.39718	0.713845	-1.07936	-0.729571	0.199467	0.245342	0.715255	0.613048	0.188805	0.255155	1.86e-05	0.00955086	1.07e-16	1.94e-05	3.61e-05	0.00693545
339	Mir155	-0.83385	-0.568133	1.38982	0.229676	-0.545342	-0.128422	0.140473	0.159616	0.370714	0.224839	0.105233	0.144521	0.608301	0.170522	0.000783691	0.596248	0.264958	0.790777
465	Mmrn1	0.444969	-0.496181	1.38892	-1.00737	-0.746509	-0.269444	0.0611247	0.0468149	0.0826861	0.0372938	0.0350843	0.042503	1	0.289514	0.00777769	0.210287	0.260931	0.864375
241	Slc13a1	0.0498614	-0.525286	1.38854	0.234367	-0.32206	-0.865738	0.117334	0.0919356	0.211911	0.135519	0.071492	0.0611368	1	0.550917	4.4e-05	0.804593	0.88211	0.28207
85	D730005E14Rik	-0.958508	-0.976255	1.38847	1.22681	-0.680727	-0.715874	0.180956	0.218497	0.767042	0.83761	0.254592	0.274793	0.000289728	0.00506286	6.2e-12	2.67e-09	0.0182505	0.040341
167	Cxcl9	-1.12441	-1.13733	1.38827	0.874796	-1.66128	-0.451551	0.129694	0.158366	0.521002	0.495159	0.102339	0.186636	0.0562717	0.0015704	1.69e-07	0.00324166	0.00736798	0.862825
364	Apol10b	-0.665998	-0.551599	1.37091	1.00937	-0.938261	-0.598609	0.0367605	0.0454567	0.105193	0.0884447	0.0352128	0.0334869	0.521078	0.291806	0.00126644	0.494713	0.734147	0.0829847
151	Phf11b	-0.763839	-0.756782	1.37036	0.738951	-0.658637	-1.06523	0.134183	0.111994	0.291501	0.243292	0.115974	0.0719034	0.0560085	0.102835	4.67e-08	0.000831912	0.238299	0.00273782
78	Oasl2	-0.355399	-0.85578	1.36846	0.906457	-0.461768	-0.920121	0.240455	0.21499	0.676028	0.611457	0.214691	0.205666	0.156401	0.00783384	1.2e-12	0.000390547	0.745197	0.00953333
222	Gm5142	-0.821761	-1.59996	1.35539	0.81219	-0.958193	-1.30284	0.0630846	0.043173	0.167694	0.206237	0.0558514	0.0440845	0.0857123	0.000104844	1.84e-05	0.00119216	0.393138	0.0107121
137	Apobec3	-1.00624	-0.857146	1.34158	1.2043	-0.598493	-0.673172	0.107986	0.144944	0.447616	0.508783	0.159299	0.166165	0.0145401	0.0804512	8.01e-09	2.12e-07	0.239449	0.168148
420	Ccdc154	-0.554495	-0.860988	1.34104	0.366911	-0.836475	-0.811645	0.123185	0.112962	0.249431	0.206964	0.115578	0.107622	0.255406	0.20598	0.00348746	0.607899	0.471628	0.125143
24	Nlrc5	-1.03163	-0.841454	1.34026	0.680563	-0.989752	-0.803339	0.258153	0.30565	0.884356	0.750491	0.274187	0.310026	1.73e-06	8.56e-07	6.46e-25	1.5e-09	0.000454686	0.00106984
406	Ifna14	-1.06715	-0.623465	1.33696	0.291424	0.300751	-1.82184	0.109219	0.119296	0.250036	0.251728	0.138992	0.0449337	0.214921	0.343349	0.00266107	0.324641	0.818781	0.00333294
140	Serpina3i	-0.167884	-0.72452	1.33525	0.705514	-0.713438	-1.41189	0.140584	0.107109	0.302471	0.255505	0.103835	0.0756841	0.232183	0.111427	1.92e-08	0.00445866	0.0397876	0.00206782
436	Sycp2	0.0280625	0.278724	1.32992	-0.189698	0.346244	-0.364926	0.0879175	0.0675996	0.10999	0.0672595	0.0793032	0.0589759	0.66815	0.786736	0.00445659	0.392234	0.893025	0.99018
102	Bicdl2	-0.892117	-0.96023	1.32985	1.07949	-1.1523	-1.27204	0.225175	0.18902	0.607523	0.714911	0.182731	0.142135	0.00138267	0.000163738	1.16e-10	1.93e-09	0.000189868	0.00011459
121	Trim12a	-0.401833	-0.809982	1.3223	0.386456	-0.0387781	-0.109339	0.225936	0.187195	0.410982	0.433155	0.244102	0.274573	0.298459	0.00860196	1.3e-09	0.0618904	0.92422	0.763124
213	Slc25a47	-0.224916	-0.695843	1.3214	0.21734	-0.653947	-0.946046	0.163692	0.127614	0.388193	0.305402	0.113827	0.0967365	0.748028	0.153301	1.15e-05	0.331449	0.344402	0.102643
67	Cxcl10	-1.29639	-0.923073	1.31553	1.17744	-0.704793	-0.744374	0.362344	0.484547	1.72313	1.84581	0.576882	0.531487	7.23e-05	0.00963579	2.49e-14	1.99e-12	0.116379	0.04746
11	Parp14	-0.835824	-0.932477	1.3136	0.515089	-0.665052	-0.894575	0.547086	0.501787	1.58589	1.22556	0.621193	0.526026	4.77e-07	1.88e-08	2.08e-33	2.44e-07	0.00277096	8.82e-07
26	Fcgr4	-0.77954	-0.642244	1.28695	0.690701	-0.848429	-0.501842	0.499408	0.572863	1.41219	1.29466	0.564235	0.650952	0.000255244	0.0691867	5.28e-24	1.3e-07	1.47e-07	0.00805559
109	Kcnh4	-0.740899	-0.463101	1.28226	-0.0366132	-0.845416	-0.758688	0.255519	0.245799	0.651553	0.369278	0.245713	0.241207	0.0059616	0.0951277	2.3e-10	0.735664	0.021693	0.00805559
190	Tex19.2	0.051801	-1.48759	1.27359	0.712972	-1.14095	-0.495099	0.204338	0.0984105	0.419592	0.480869	0.100928	0.136895	0.32942	3.45e-05	1.53e-06	3.98e-06	0.0328446	0.116027
435	Gpr62	0.0797598	-0.678115	1.26197	-0.370338	-0.505001	-0.507708	0.21403	0.13801	0.322728	0.207366	0.121303	0.132926	0.781274	0.401424	0.00442982	0.732587	0.40871	0.421099
35	Gbp3	-0.868616	-0.90321	1.2573	0.786983	-0.344227	-0.87087	0.402032	0.38227	1.12695	1.14343	0.496597	0.442728	0.000170737	4.96e-07	8.21e-22	1.1e-11	0.0397876	1.87e-05
14	Mir1932	-0.704853	-0.926028	1.25678	0.356176	-0.403498	-0.435298	1.27306	1.1264	3.39594	2.73329	1.62435	1.64341	6.56e-07	8.76e-15	2.09e-28	0.000539086	0.0529026	0.00881849
344	Mir7670	-1.01904	-1.06088	1.25099	-0.139594	-0.0227612	-0.0985589	0.117557	0.0728853	0.314664	0.178767	0.143586	0.174626	0.098815	0.765833	0.000853174	0.197737	0.879208	0.973769
147	Slfn5os	-0.939737	-0.709922	1.23605	0.128917	-0.217898	-0.39519	0.220855	0.23769	0.595419	0.448241	0.330275	0.323676	0.0011382	0.0168699	3.81e-08	0.428208	0.758287	0.188844
45	Gm4759	-0.234375	-0.314776	1.22983	0.500958	-0.709448	-0.938101	0.201469	0.202414	0.366757	0.338897	0.163667	0.112706	0.25325	0.168018	7.76e-20	0.000282981	0.000959153	0.000322863
414	Ecscr	-0.364797	-0.571513	1.22764	1.1227	0.588114	-0.383427	0.147827	0.119417	0.258304	0.22493	0.192625	0.131751	0.685218	0.0876185	0.00300517	0.00407068	0.427385	0.876385
22	Hk3	-0.632906	-0.697757	1.21739	0.480559	-0.769775	-0.673668	0.791622	0.745642	1.87988	1.52788	0.663022	0.721988	5.22e-05	3.37e-05	2.97e-25	0.000268457	0.00024479	0.000141871
27	Tgtp2	-0.781213	-0.391935	1.20885	0.804073	-0.681537	-0.528734	0.35496	0.426982	1.06156	0.955666	0.41514	0.417459	8.07e-06	0.0431714	5.28e-24	8.35e-10	0.0208159	0.127126
145	Slfn5	-0.860216	-0.64251	1.20328	0.124276	-0.234642	-0.397811	0.28269	0.304783	0.728608	0.544109	0.403966	0.401825	0.0043414	0.0264385	3.19e-08	0.395612	0.863337	0.116027
83	Ifi214	0.162832	-0.604016	1.19804	0.20873	-1.12305	-0.476769	0.139151	0.120722	0.224881	0.158803	0.0802993	0.113901	0.681655	0.000308545	2.94e-12	0.0034441	0.00013013	0.0173865
118	Mmp25	-1.05154	-1.05403	1.18576	1.04491	-0.725281	-1.01347	0.16769	0.17627	0.476869	0.544332	0.199052	0.183207	2.3e-06	9e-05	7.52e-10	2.78e-09	0.0871822	0.000100631
69	Wars	-0.331523	-0.656177	1.18542	0.296112	-1.0066	-0.6797	0.409988	0.339131	0.911799	0.638708	0.275526	0.332769	0.288309	0.00736285	3.95e-14	0.0634848	1.46e-05	0.034293
141	C6	-0.0605855	-0.54766	1.18275	-0.0983924	-0.880937	-1.07076	0.11804	0.0964708	0.188968	0.133742	0.0781586	0.063827	0.968947	0.515667	2.36e-08	0.981466	0.00128156	0.000113492
56	Fgl2	-0.988654	-0.919191	1.18239	1.03905	-1.14783	-0.555398	0.428364	0.473889	1.23107	1.46794	0.401046	0.57935	0.000575961	3.41e-06	3.87e-16	6.79e-15	0.000246624	0.191289
226	Tnp2	0.386913	0.0665339	1.16817	0.415615	-1.70781	-1.74268	0.439423	0.384105	0.640509	0.69497	0.166715	0.155861	0.452577	0.946681	2.64e-05	0.0222206	3.97e-07	0.000471603
362	Rsph4a	-1.0227	-0.568579	1.16085	1.19672	-0.373428	-0.0681396	0.0616217	0.0678309	0.13866	0.17306	0.0496085	0.0645111	0.021666	0.267663	0.00124803	0.00580202	0.764836	1
42	Irgm2	-1.06946	-0.641239	1.15268	0.740302	-0.816356	-0.859435	0.373072	0.508865	1.33555	1.1814	0.475052	0.475396	6.5e-10	0.000259607	1.25e-20	4.24e-09	4.57e-05	0.000471603
15	Irgm1	-0.665511	-0.6827	1.15102	0.598912	-0.958091	-0.447992	1.02162	1.0746	2.77547	2.60854	0.992404	1.23232	0.000154459	1.63e-06	2.89e-28	1.92e-11	7.06e-09	0.111784
286	Ccdc160	-0.0980947	-0.454215	1.15023	0.0127769	-0.368295	-0.301796	0.178895	0.140646	0.260924	0.180765	0.135386	0.120851	0.924866	0.767442	0.000196449	0.512859	0.434668	0.785396
111	Gm5431	-0.432747	-0.45687	1.14727	0.63546	-0.964457	-0.645551	0.354137	0.321125	0.72038	0.600354	0.242396	0.276672	0.49799	0.00971952	3.75e-10	5.53e-05	0.00147697	0.0639958
129	Gbp11	-0.505237	-0.740143	1.14486	0.593239	-0.642496	-1.06362	0.17133	0.163344	0.442207	0.384191	0.183424	0.132237	0.314344	0.00740127	3.14e-09	0.000609916	0.212114	8.53e-06
195	Tmprss4	0.00472836	-0.852068	1.14124	0.326254	-0.452912	-0.73702	0.232278	0.146493	0.375789	0.275141	0.223345	0.156173	0.947537	0.000676926	2.77e-06	0.0160634	0.360945	0.502106
217	Cst7	-0.592486	0.17371	1.13911	0.407019	-0.681835	-0.539717	0.29341	0.469718	0.518867	0.45296	0.2756	0.307489	0.274959	0.738773	1.47e-05	0.230797	0.0931325	0.313616
295	Gpr171	-0.0970026	-0.712794	1.12574	0.423045	-0.664003	-0.329138	0.160461	0.121268	0.29461	0.212582	0.143604	0.173251	0.701791	0.203111	0.000232311	0.288458	0.650955	0.540987
106	Gm12185	-0.825218	-0.97958	1.12398	1.28185	-1.45882	-0.516536	0.0993602	0.0778712	0.263642	0.345742	0.0656306	0.10972	0.117956	0.0248869	1.75e-10	4.32e-10	0.000513676	0.326054
170	Slfn8	-0.679698	-0.955702	1.12174	0.675967	-0.451343	-0.358078	0.27099	0.239131	0.643062	0.603539	0.299613	0.339113	0.0462964	6.07e-05	2.1e-07	5.98e-05	0.645815	0.647609
21	Ifi47	-0.78476	-0.462593	1.1179	0.805871	-0.632658	-0.586727	0.445195	0.524165	1.26558	1.174	0.523277	0.538338	6.63e-07	0.013648	2.49e-25	3.1e-11	0.00742785	0.0433441
153	Mir6953	-0.305954	-0.525835	1.11665	0.484185	-0.117904	-0.564274	0.74768	0.730565	1.57217	1.50497	0.945146	0.820451	0.286192	0.011522	9.11e-08	0.00121784	0.663369	0.102643
407	Trdn	-0.489833	0.289473	1.11135	-0.741052	0.745209	-0.382855	0.0571932	0.0943641	0.130364	0.0510624	0.095741	0.0773401	0.311432	0.588311	0.0026716	0.240586	0.417615	0.403386
253	Tmem128	-0.524097	-0.337075	1.11007	0.322336	-0.194419	-0.148579	0.247801	0.205179	0.390173	0.397155	0.24041	0.223499	0.336231	0.693667	6.3e-05	0.308268	0.419047	0.649673
38	Stat1	-0.846295	-0.967011	1.09919	0.972061	-0.724239	-0.692116	0.44396	0.450563	1.27293	1.34942	0.557494	0.507131	1.09e-06	2.72e-09	6.02e-21	1.96e-16	0.00122426	0.00143729
28	Samhd1	-0.802789	-0.583677	1.08975	0.305298	-0.840433	-0.681756	0.634187	0.703463	1.62762	1.17005	0.633468	0.665419	4.47e-05	0.000143312	5.28e-24	0.00271192	4.73e-06	0.000588322
152	Majin	-0.102532	-0.587313	1.08752	0.265012	-0.140528	-0.476918	0.135501	0.120936	0.256402	0.188561	0.153851	0.0977988	0.622334	0.0580548	6.92e-08	0.904753	0.829111	0.207821
249	Oasl1	-0.0776469	-0.748559	1.08604	0.718744	-0.151145	-0.37056	0.196849	0.135046	0.291483	0.294958	0.162888	0.15496	0.658805	0.059494	5.6e-05	0.0670635	0.876576	0.0603806
365	Cfhr2	-0.911227	-0.124533	1.08408	0.582271	-0.205942	-0.0992674	0.0344346	0.0515292	0.0648431	0.0637203	0.025749	0.0450483	0.13102	0.299602	0.00128944	0.0853225	0.743461	0.746764
410	1700067G17Rik	-0.467539	-0.543576	1.08081	0.81641	-0.828524	-1.02785	0.20072	0.168863	0.399233	0.32171	0.151094	0.130618	0.774689	0.237141	0.00286502	0.0124475	0.0818165	0.0427654
434	Tff3	-0.198722	0.0542012	1.0727	-0.128067	-0.22778	-1.52969	0.147189	0.128567	0.249284	0.180775	0.154649	0.0804285	0.542837	0.805579	0.00432421	0.978026	0.875296	0.00629981
84	Mndal	-0.541989	-0.398259	1.0711	0.633856	-0.588899	-0.32372	0.236664	0.26767	0.606497	0.507072	0.23706	0.290064	0.117631	0.387951	3.14e-12	0.00154851	0.141656	0.527541
480	Gm6548	-1.39271	-0.76761	1.06821	0.633897	-1.68376	-0.307181	0.0594226	0.0550664	0.229247	0.194036	0.0693071	0.108382	0.129599	0.471775	0.00934643	0.18858	0.036851	0.636774
96	Psmb8	-0.590498	-0.636079	1.0635	0.713267	-0.437745	-0.0462992	0.464384	0.467199	1.09952	1.10457	0.499815	0.675777	0.104158	0.00737518	4.97e-11	9.18e-05	0.490612	0.938289
223	Olfr701	-0.151132	-0.167535	1.05519	0.0757018	-1.35204	-1.19924	0.224938	0.181928	0.306622	0.239382	0.0950121	0.113147	0.704584	0.512974	1.93e-05	0.565057	0.00341292	0.000569809
236	Grina	-0.302254	-0.457862	1.05486	0.364977	-0.0906729	-0.342457	0.446744	0.455825	0.92636	0.867284	0.58502	0.525763	0.486904	0.13208	3.41e-05	0.0602952	0.693957	0.536694
40	Olfr1396	-0.790181	-0.525411	1.05226	0.816486	-0.587398	-0.597754	0.48069	0.562127	1.31602	1.27517	0.57444	0.600129	1.56e-05	0.00882428	1.05e-20	1.52e-09	0.0415541	0.0321607
455	Ctrb1	-0.258391	-0.483244	1.05192	0.102514	-0.367397	-0.126325	0.107873	0.0822113	0.119231	0.104207	0.0821084	0.0921167	0.815923	0.420038	0.00721323	0.74833	0.640574	0.958703
214	8430431K14Rik	-0.287744	-1.0643	1.0502	-0.0448061	-0.246238	-1.15158	0.281308	0.194034	0.558529	0.313917	0.301705	0.160038	0.654091	1.81e-05	1.21e-05	0.842295	0.821234	0.00022062
71	Ifi211	-0.536026	-0.476382	1.04845	0.571495	-0.645044	-0.310809	0.273913	0.290123	0.665666	0.573803	0.268203	0.342237	0.0263388	0.197733	1.26e-13	0.000221982	0.0356941	0.357373
251	Phf11d	-0.347038	-0.47378	1.032	0.024466	-0.172504	-0.458837	0.1687	0.20441	0.277219	0.28575	0.184641	0.13694	0.64249	0.245267	5.82e-05	0.705191	0.858125	0.0950591
44	Nampt	-0.432421	-0.70011	1.02924	0.414484	-0.621256	-0.585618	0.516527	0.47196	1.19988	1.04641	0.543225	0.533596	0.100993	0.021513	7.76e-20	9.75e-05	0.00836424	0.0152104
181	Zup1	-0.543225	-0.775848	1.02732	0.331803	-0.636176	-0.365516	0.291891	0.229024	0.57792	0.476638	0.267092	0.259763	0.00562722	0.000371735	7.75e-07	0.0815348	0.0972672	0.203772
208	Phf11a	-0.250054	-0.630617	1.02655	0.75922	-0.0659984	-0.77849	0.0660523	0.0655111	0.147048	0.148579	0.0678735	0.0622877	0.871852	0.131334	1.03e-05	0.032311	0.819101	0.0648502
95	Cerkl	0.0504506	-0.4037	1.01915	0.238505	-0.127506	-0.0571619	0.458479	0.350252	0.63759	0.534569	0.377592	0.385396	0.970971	0.0923341	4.39e-11	0.296649	0.784035	0.82049
75	Trafd1	-0.328691	-0.825241	1.01781	0.528449	-0.494575	-0.673641	0.657843	0.490817	1.29293	1.14567	0.64655	0.533348	0.147405	6.02e-07	5.68e-13	1.06e-05	0.0715496	0.00186645
201	Tlr11	-0.176614	-0.411755	1.01764	0.456204	-0.872488	-1.38469	0.196819	0.198292	0.401825	0.368676	0.190129	0.108966	0.991713	0.208845	5.39e-06	0.0332092	0.132358	0.00504312
115	Sectm1a	-0.363442	-0.728591	1.01653	0.485497	-0.954825	-0.711728	0.334467	0.288229	0.778718	0.707113	0.279647	0.28836	0.595355	0.00147986	6.04e-10	1.52e-05	7.22e-05	0.00363935
305	Olfr700	0.217447	0.332496	1.01056	0.365879	-1.69231	-1.64966	0.249593	0.212666	0.253473	0.311901	0.0696366	0.0659256	0.816886	0.93221	0.0002844	0.175785	0.0126148	0.0127586
244	Ncr1	-0.213721	-0.103812	1.00885	0.257087	0.00371391	-0.818089	0.082831	0.0802152	0.127926	0.118103	0.0831064	0.0481771	0.631225	0.41077	5.1e-05	0.0383206	0.707025	0.0391962
187	Fam3b	-0.270135	-0.516666	1.00813	0.44279	-0.713834	-0.716003	0.239022	0.201982	0.429366	0.354229	0.179251	0.181823	0.884442	0.146101	1.45e-06	0.0197666	0.177752	0.0312548
351	Pigh	-0.32067	-0.227919	1.00643	-0.233976	0.03025	-0.72668	0.189825	0.185258	0.345769	0.212175	0.213799	0.193604	0.57943	0.622227	0.000915129	0.914984	0.940325	0.39788
331	Hcrt	-0.367953	0.00554537	1.00399	0.0977506	-0.84239	-0.680924	0.307245	0.291187	0.594594	0.337002	0.238373	0.276865	0.318932	0.947803	0.000597135	0.998283	0.326051	0.573123
198	Ifit1	-0.752249	-0.351978	0.994355	0.706615	-0.670999	-0.361761	0.23127	0.262563	0.502485	0.507672	0.284092	0.261378	0.0302651	0.351863	4.16e-06	0.00467522	0.355795	0.110258
114	Ccl12	-0.448499	-0.206098	0.993176	0.601713	-1.01093	-0.501326	0.670457	0.921541	1.54735	1.54062	0.564669	0.72167	0.615559	0.838568	6.04e-10	0.000880517	1.41e-09	0.0273467
392	Klrk1	0.109505	-1.23893	0.985507	0.560947	-0.693895	-0.827262	0.200147	0.0849557	0.231139	0.267936	0.100412	0.0950503	0.685218	0.0238882	0.00191161	0.139677	0.289121	0.0346253
8	Dennd1a	-0.302846	-0.442028	0.982247	-0.0943104	-0.458767	-0.475131	1.55929	1.46993	2.81133	1.7885	1.37798	1.32171	0.0593348	5.45e-06	3.49e-41	0.834303	0.00159379	3.36e-05
59	Il10ra	-0.689371	-0.648651	0.980377	0.295676	-0.396728	-0.418336	0.711219	0.708364	1.79502	1.19962	0.925572	0.828553	0.000196596	0.00621488	2.05e-15	0.0679781	0.423412	0.139982
34	Ctsc	-1.00547	-0.619547	0.978241	0.793236	-0.682463	-0.530827	0.789986	0.946181	2.30087	2.45878	0.939711	1.00457	3.28e-12	1.99e-05	3.35e-22	2.18e-21	1.1e-06	0.00922169
453	Slc22a30	-0.422692	-0.816977	0.972386	-0.200428	0.843463	0.885341	0.0359034	0.0322616	0.0557726	0.0359779	0.0518334	0.0762877	0.652998	0.370839	0.00698965	0.732587	0.730614	1
334	Mir155hg	-0.443818	-0.548386	0.968827	0.0181834	-0.281599	-0.000324368	0.252877	0.247304	0.485827	0.321539	0.228978	0.257241	0.716504	0.28922	0.000644808	0.515169	0.738139	0.74196
94	Fam131b	-0.129784	-0.604573	0.965021	0.510165	-0.639649	-0.939776	0.222859	0.151925	0.396529	0.33434	0.167729	0.130644	0.414493	0.00376384	4.13e-11	0.00906113	1.46e-05	0.00527591
39	Socs1	-0.10366	-0.0171161	0.963101	0.778396	-1.11111	-1.0507	2.20499	2.48569	4.02722	4.3568	1.43794	1.38082	0.973592	1	6.14e-21	1.64e-17	6.91e-16	3.06e-08
16	Ly86	-0.789235	-0.531743	0.960796	0.291176	-0.338646	-0.27516	0.801879	0.935089	1.83783	1.59223	1.08309	1.09303	2.23e-11	1.29e-05	4.25e-27	8.76e-06	0.0710267	0.122719
58	Mir698	-0.307836	-0.099249	0.960615	0.270785	-0.476391	-0.626036	1.54737	1.46752	2.78422	2.03511	1.43217	1.22961	0.129292	0.785198	1.22e-15	0.144845	0.0606184	0.00176824
148	Upp1	-0.41618	-0.415398	0.959427	0.1466	-0.541922	-0.683831	0.309093	0.343783	0.635346	0.47163	0.31938	0.352397	0.760731	0.0690872	3.84e-08	0.291884	0.142917	0.0546355
36	Art3	-0.592292	-0.624426	0.956761	0.67024	-0.613942	-0.36636	0.65341	0.710742	1.63091	1.59391	0.745002	0.829268	4.54e-05	7.26e-05	1.63e-21	2.68e-09	0.0012714	0.216663
107	Ifit2	-0.783559	-0.560189	0.952958	0.560157	-0.603828	-0.504424	0.315533	0.325149	0.738425	0.757453	0.342528	0.366934	0.000780263	0.0742276	1.75e-10	8.04e-06	0.00413506	0.0866975
335	Fgf7	-0.14477	-0.225573	0.950284	0.259871	-0.621954	-0.29598	0.120346	0.106972	0.19661	0.16773	0.0863896	0.0944568	0.804803	0.637032	0.000676279	0.518059	0.400511	0.656066
174	Oas2	-1.08904	-0.599166	0.944333	0.31776	-0.100936	-0.31555	0.21694	0.293702	0.651952	0.539424	0.455773	0.351779	9.36e-06	0.0265099	4.46e-07	0.454834	0.975496	0.381903
374	Msantd1	-0.0469141	-0.206147	0.943701	0.122999	-0.532466	-0.663376	0.248732	0.223869	0.420123	0.277282	0.179799	0.160219	0.847279	0.53766	0.00149497	0.67932	0.733189	0.104062
49	Oxct1	-0.336016	-0.190299	0.938539	0.290797	-0.335161	-0.377705	0.756298	0.736986	1.32709	0.993875	0.762857	0.708744	0.00672204	0.223264	3.17e-17	0.0484441	0.113046	0.0120158
18	Parp8	-0.826878	-0.603506	0.931828	0.501301	-0.589622	-0.365074	0.732728	0.756777	1.80208	1.5987	0.876602	0.958702	6.69e-12	3.49e-06	5.46e-27	1.18e-08	9.71e-05	0.0250135
158	Clcn7	-0.584965	-0.43318	0.931757	0.36714	-0.443756	-0.602047	0.338738	0.369042	0.64702	0.557758	0.332048	0.313392	0.0572728	0.200904	1.37e-07	0.165806	0.183899	0.0365904
278	4930533N22Rik	-0.385609	-0.194954	0.930893	0.460758	-0.711131	-0.990162	0.0895654	0.0877948	0.148153	0.115895	0.0730703	0.0410664	0.892821	0.0349996	0.000139914	0.0632092	0.103262	0.00797794
239	Tigit	-0.169766	-0.482596	0.929904	0.536049	-0.647153	-0.447809	0.167606	0.16472	0.308853	0.230028	0.141327	0.150847	0.942397	0.315725	3.87e-05	0.0790586	0.345371	0.0919684
72	Atp11b	-0.518137	-0.493881	0.92889	0.276061	-0.463629	-0.423148	0.40972	0.419415	0.820537	0.688151	0.394293	0.407551	0.00634555	0.0379453	3.22e-13	0.00308621	0.224762	0.0610218
124	Cnn3	-0.385687	-0.65654	0.928827	0.328875	-0.731538	-0.127269	0.239694	0.214509	0.457135	0.434865	0.210739	0.249672	0.189668	0.0016748	2.36e-09	0.00341051	0.0219617	0.0564131
397	Tmem215	-0.16295	0.213283	0.927327	0.280017	-0.0365855	-0.0865641	0.110292	0.132567	0.179278	0.149082	0.12989	0.10969	0.896949	0.977291	0.00206554	0.613869	0.888075	0.579744
479	2210409D07Rik	0.0908937	-0.175729	0.922979	0.254163	-0.0310875	-0.366225	0.145451	0.114517	0.197185	0.193582	0.147982	0.10841	0.831956	0.445219	0.00915696	0.398313	0.851875	0.37284
234	Coa5	-0.623208	-0.887972	0.918113	0.211384	-0.131926	-0.539525	0.388169	0.346483	0.748944	0.566465	0.470894	0.392431	0.0605374	0.000136085	3.22e-05	0.17966	0.905479	0.0419561
370	Nkx3-2	-0.130911	-0.281268	0.909827	-0.10326	-0.289061	-0.103664	0.436014	0.378553	0.649833	0.481334	0.456904	0.421016	0.945035	0.518963	0.00134797	0.899235	0.570419	0.402264
277	9230116L04Rik	-0.255088	-0.00476019	0.906226	0.0250142	0.237005	-0.507796	0.204419	0.197652	0.339413	0.231742	0.232363	0.193407	0.421816	0.733493	0.000138385	0.610718	0.905056	0.549347
355	Gm15133	-0.303044	-0.473275	0.896379	0.114593	0.0625616	0.135873	0.199398	0.179249	0.25165	0.319994	0.20912	0.242934	0.881042	0.54308	0.00109367	0.395612	0.710942	0.992567
13	Atp8a1	-0.481188	-0.408856	0.895934	0.0518572	-0.490268	-0.448857	1.03216	1.13079	2.10692	1.54084	1.1413	1.13064	6.26e-05	7.26e-05	6.81e-30	0.28488	0.000584819	0.00218638
215	Mir7026	-0.259125	-0.211097	0.886951	0.615252	-0.290043	-0.577361	0.456837	0.433646	0.696753	0.743938	0.405267	0.351734	0.419755	0.621304	1.24e-05	0.0167529	0.361011	0.0591709
242	Ifit1bl1	-0.30938	-0.350146	0.88676	0.572103	-0.445517	-0.262199	0.250364	0.224833	0.435517	0.390181	0.2664	0.233847	0.26529	0.271952	4.54e-05	0.00480221	0.522501	0.0985204
86	Aoah	-0.61496	-0.785009	0.883909	0.312898	-0.525718	-0.345598	0.403877	0.397899	0.879109	0.716537	0.402257	0.430497	0.0273734	5.44e-06	6.86e-12	0.0291393	0.0219693	0.23802
379	Unc50	-0.568079	-0.816727	0.880996	0.198429	-0.105393	-0.491175	0.410471	0.355751	0.736129	0.556054	0.461452	0.418917	0.201525	0.00209262	0.001587	0.275435	1	0.127234
218	2310043M15Rik	-0.206016	-0.290465	0.875288	0.146872	-0.254503	-0.528423	0.41235	0.453024	0.812823	0.624889	0.443241	0.437972	0.484343	0.471775	1.52e-05	0.41968	0.60167	0.175019
211	Nras	-0.384822	-0.6385	0.870193	0.342527	-0.32154	-0.719693	0.212097	0.203471	0.475962	0.328111	0.217492	0.189916	0.385959	0.284543	1.03e-05	0.301912	0.442355	0.0246067
61	Nod1	-0.112599	-0.332284	0.866694	0.323522	-0.417134	-0.392203	0.754765	0.696133	1.17779	1.07983	0.622821	0.648809	0.729955	0.168969	4.26e-15	0.0124475	0.0196302	0.13027
274	Enpp7	-0.25655	-0.0943704	0.863638	0.344819	-0.124283	-0.267737	0.379976	0.428354	0.602849	0.506624	0.35761	0.403189	0.501331	0.593275	0.000124777	0.302016	0.738019	0.56105
122	Clec2d	-0.35153	-0.817245	0.863345	0.77485	-0.505821	-0.204423	0.505525	0.387217	1.13453	1.13046	0.617151	0.588567	0.373307	0.00131592	1.48e-09	5.65e-07	0.035577	0.61757
443	Gm14664	-0.481954	-0.64113	0.863063	0.230941	-0.605062	0.775522	0.0434105	0.0392254	0.0627545	0.0688149	0.0347771	0.0720986	0.632235	0.438563	0.00542037	0.291515	0.432194	0.650186
162	H2-T24	-0.497841	-0.331911	0.860124	0.671641	-0.611856	-0.541054	0.454203	0.474048	0.842221	0.930755	0.440743	0.456917	0.0822573	0.394353	1.4e-07	0.000360723	0.00958823	0.0571527
245	LOC100862268	-0.201366	-0.643147	0.859365	0.460586	-0.331275	-0.911869	0.125185	0.096501	0.186322	0.160465	0.0906747	0.0716499	0.426036	0.168338	5.35e-05	0.39512	0.745677	0.116867
166	Mb21d2	-0.410356	-0.524261	0.856312	0.19573	-0.129364	-0.525741	0.260738	0.233207	0.478885	0.352938	0.287474	0.236911	0.166238	0.0403128	1.69e-07	0.373093	0.813027	0.0188553
143	Napg	-0.227571	-0.370328	0.851393	-0.0104021	0.0205839	-0.270502	0.472032	0.467422	0.803083	0.546576	0.592038	0.535223	0.473573	0.0750842	2.67e-08	0.806686	0.856602	0.227619
230	Tap2	-0.365592	-0.271398	0.84653	0.337323	-0.475109	-0.215948	0.436813	0.45402	0.787244	0.716388	0.412116	0.554107	0.140269	0.228448	3.1e-05	0.00786413	0.195279	0.864375
138	Cxcl11	-0.458258	-0.506829	0.845241	0.3775	-0.548585	-0.102458	0.7214	0.756525	1.46825	1.29736	0.788813	0.945919	0.0318658	0.0111812	1.12e-08	0.164115	0.0871822	0.759641
318	Gm19303	-0.207636	-0.668061	0.84436	0.176021	-0.233618	-0.601481	0.172284	0.126266	0.230944	0.175775	0.141357	0.114237	0.64249	0.0604309	0.000414767	1	0.525555	0.0296603
91	Grxcr1	-0.261224	-0.665954	0.84399	0.56966	-0.410287	-0.571813	0.337119	0.265394	0.59739	0.593195	0.331076	0.261966	0.303977	1.53e-05	2.66e-11	1.27e-05	0.298896	0.00342551
343	Mir7683	-0.198917	-0.617758	0.842498	0.839235	-0.403783	-0.551437	0.708968	0.600368	1.28445	1.34928	0.609847	0.594652	0.619841	0.0557833	0.000845585	2.21e-05	0.726516	0.232299
378	Mkrn2	-0.0203927	-0.233611	0.840836	0.144201	-0.153896	0.314977	0.253113	0.232376	0.345477	0.283851	0.238359	0.245147	0.592323	0.547775	0.00157143	0.730112	0.896856	0.927196
52	Zyx	-0.383532	-0.0865209	0.838623	0.217854	-0.737298	-0.362949	1.33684	1.51431	2.51053	1.80521	1.18206	1.40007	0.0251363	0.700516	4.38e-17	0.29146	3.65e-07	0.115002
232	Il2ra	-0.193363	-0.147933	0.837596	0.400844	-0.791856	-0.304386	0.239632	0.252469	0.435306	0.387853	0.21259	0.230809	0.657477	0.185349	3.14e-05	0.0615456	0.00333725	0.469098
105	Dcun1d1	0.0945626	-0.482049	0.836999	-0.077229	-0.229824	-0.271217	0.480994	0.388229	0.721897	0.517165	0.434711	0.444129	0.602586	0.0253671	1.72e-10	0.800228	0.448777	0.121056
63	Socs3	-0.494235	-0.292256	0.836927	0.362668	-0.546895	-0.328263	1.34117	1.503	2.70559	2.39781	1.42964	1.4533	0.000247017	0.104144	7.12e-15	0.00257518	0.00338918	0.334084
133	Ikzf2	-0.270976	-0.614113	0.834857	0.0153643	-0.10124	-0.541837	0.404213	0.333159	0.698117	0.51064	0.424819	0.366127	0.241226	6.63e-05	4.7e-09	0.43163	0.962141	0.00279848
57	Gm12216	-0.51963	-0.408257	0.832523	0.652618	-0.594922	-0.29927	0.519229	0.604935	1.0441	1.09352	0.519566	0.638996	0.00345187	0.00758963	7.1e-16	4.08e-13	0.000185589	0.354172
346	Nav3	-0.0439314	-0.0209007	0.832336	-0.128474	-0.149672	-0.074627	0.151565	0.154483	0.222855	0.143897	0.148139	0.137231	0.995427	0.745865	0.000862744	0.588752	0.757009	0.776641
297	Cfh	-0.498384	-0.41153	0.832267	0.0473474	-0.120001	-0.407807	0.162545	0.149684	0.278455	0.230501	0.197763	0.178483	0.510905	0.473436	0.000244917	0.841098	0.888075	0.529226
338	Col9a3	-0.951844	-0.113611	0.831239	0.749404	-0.475182	-0.503487	0.136074	0.127211	0.21701	0.258064	0.131422	0.0946419	0.0200841	0.76808	0.000760395	0.00788917	0.466172	0.402678
246	Ifi208	-0.2118	-0.628527	0.829556	0.323393	-0.44798	-0.700273	0.133485	0.13761	0.255248	0.206278	0.13755	0.107803	0.471188	0.0480519	5.36e-05	0.740432	0.19921	0.0349338
264	BC147527	-0.162483	-0.521878	0.821092	0.495421	-1.04494	-0.0586869	0.32966	0.305203	0.586143	0.570895	0.251843	0.405181	0.685218	0.29935	9.02e-05	0.00406148	0.0180175	0.996427
299	Trim30d	-0.960373	-0.720777	0.820697	0.13421	-0.203894	-0.595934	0.121378	0.129845	0.304155	0.193054	0.184466	0.154807	0.000271794	0.0322233	0.00024934	0.57856	0.719713	0.0873722
88	Ifi204	-0.337031	-0.22341	0.820357	0.378489	-0.443251	-0.397057	0.442754	0.539179	0.930435	0.775928	0.479526	0.472626	0.159566	0.482334	1.17e-11	0.00430072	0.198319	0.0950178
329	Cmpk2	-0.811892	-0.53459	0.817847	0.266146	-0.331383	-0.574847	0.255513	0.300491	0.649803	0.572103	0.351402	0.342052	0.00452753	0.342126	0.000553144	0.0515892	0.364307	0.380282
203	Egfem1	-0.451885	-0.30209	0.817501	-0.0963522	-0.229982	-0.302832	0.280068	0.291097	0.487173	0.319668	0.276783	0.265724	0.147398	0.138353	6.26e-06	0.974628	0.94737	0.342149
199	Ggact	-0.232534	-0.326233	0.817146	-0.197656	-0.0828861	-0.447294	0.246598	0.256278	0.464527	0.253879	0.269343	0.228002	0.627945	0.734357	4.22e-06	0.256996	0.967997	0.169245
282	Ifit1bl2	-0.601627	-0.449035	0.816833	0.856268	-0.672957	-0.372595	0.171354	0.176455	0.310173	0.381797	0.189904	0.191903	0.117731	0.423753	0.000169647	0.000147342	0.251708	0.218045
337	Aif1	-0.323583	-0.499585	0.815	0.62929	-0.544227	0.0606247	0.436919	0.424741	0.786805	0.801221	0.477544	0.543799	0.234853	0.146101	0.000715298	0.000352764	0.345386	0.813934
463	Sectm1b	-0.143906	-0.69526	0.814952	-0.141864	-0.483791	-0.449602	0.155821	0.123227	0.206877	0.196879	0.139038	0.0988933	0.677444	0.0153445	0.00761761	0.758772	0.818781	0.387167
422	Mir7679	-0.770299	-0.0793055	0.812342	0.71637	0.104181	0.170068	0.369362	0.5434	0.75103	0.893123	0.507036	0.622316	0.00708666	0.739971	0.00369101	0.00295785	0.954999	0.953639
311	Lonrf2	-0.227171	-0.573948	0.810635	-0.0231213	0.273423	-0.212462	0.160334	0.114398	0.226133	0.161141	0.164337	0.116825	0.905994	0.0453021	0.000318664	0.957537	0.972163	0.392698
113	Rab43	-0.32013	-0.428514	0.807866	0.342868	-0.429789	-0.437815	0.718493	0.717344	1.27746	1.07151	0.758679	0.730672	0.036819	0.0304336	4.47e-10	0.00686149	0.13978	0.0544578
433	Gm35135	-0.000608265	-0.536095	0.807827	0.0526227	0.164354	-0.30719	0.303298	0.214427	0.420119	0.326441	0.320741	0.235956	0.923845	0.0126547	0.00422508	0.88822	0.896944	0.248953
210	Gnb4	-0.164419	-0.158411	0.8058	0.38886	-0.865363	-0.932486	0.280726	0.343165	0.505708	0.452414	0.249285	0.198584	0.796736	0.993639	1.03e-05	0.468106	5.42e-05	0.000140364
87	Plac8	-0.94695	-0.572497	0.804265	0.947849	-0.386232	-0.244685	0.335264	0.402984	0.821384	1.05564	0.474594	0.490451	2.07e-10	0.000699511	6.9e-12	7.35e-23	0.0554526	0.394668
340	Gm8369	-0.746257	-0.467138	0.804241	1.15915	-0.653542	-0.859493	0.124483	0.150412	0.308201	0.361811	0.127092	0.140632	0.105025	0.519789	0.0007867	8.26e-05	0.59712	0.0564131
296	4930486F22Rik	-0.0517528	-0.320747	0.803944	0.429393	0.0162931	-0.749815	0.128384	0.111038	0.196054	0.17532	0.129596	0.0879054	0.956878	0.147131	0.000237694	0.176174	1	0.00273782
273	Agrn	-0.451895	-0.506463	0.803696	0.585449	-0.23703	-0.15974	0.330298	0.289439	0.57464	0.531193	0.344779	0.395139	0.190763	0.0394863	0.000124147	0.000283125	0.640574	0.755475
65	Ccdc146	-0.608524	-0.60126	0.800817	0.815596	-0.550256	-0.315467	0.703336	0.729215	1.39605	1.68575	0.774076	0.861137	4.84e-06	7.56e-07	1.3e-14	1.2e-20	0.00339404	0.205927
396	Tmem86b	-0.478306	-0.357825	0.800153	0.818336	-0.30688	0.213244	0.244151	0.26872	0.477318	0.475489	0.276472	0.290066	0.329753	0.593275	0.00203234	0.00812917	0.796766	0.666245
179	Fbxw17	-0.304635	-0.589703	0.79955	0.080353	-0.0805549	-0.54949	0.314879	0.295098	0.598775	0.412443	0.356833	0.28764	0.520836	0.194394	7.22e-07	0.37801	0.603078	0.206522
413	Ifi202b	-0.599115	-0.66367	0.799104	0.165919	-0.664591	-0.518756	0.135561	0.118594	0.246044	0.196954	0.132932	0.125714	0.0858469	0.00783565	0.00296807	0.380734	0.19921	0.352441
193	Mroh2b	-0.0194185	-0.0432003	0.798684	0.0892725	-0.512195	-0.828652	0.0875231	0.0913863	0.131332	0.130877	0.0637189	0.056497	1	0.777575	1.7e-06	0.846631	0.0328446	0.000934806
144	Fcgr1	-0.860332	-0.551613	0.798342	0.264708	-0.313522	-0.428453	0.465406	0.533314	1.18252	0.990529	0.699139	0.63064	1.14e-05	0.0459095	2.82e-08	0.274677	0.539203	0.0912299
258	Mir6933	-0.742936	-0.0332583	0.798159	0.351222	-0.344149	-0.417943	0.355459	0.425159	0.781215	0.5847	0.452018	0.39164	0.13977	0.867522	7.54e-05	0.31165	0.443672	0.377947
424	Mir342	-0.0368771	-0.418992	0.795687	0.418487	-0.566786	-0.66283	0.551477	0.460881	0.726704	0.639173	0.356319	0.287251	0.752351	0.191969	0.00374823	0.197378	0.215666	0.0652424
169	Tap1	-0.444259	-0.469747	0.795086	0.528193	-0.475086	0.0728909	0.623038	0.630038	1.20206	1.17337	0.678781	0.916688	0.025063	0.0209492	1.76e-07	3.67e-05	0.198319	0.847151
261	Vmn2r83	-0.492648	-0.383702	0.794861	0.517399	-0.269346	-0.638534	0.100924	0.10238	0.157666	0.163777	0.105251	0.091666	0.171315	0.104059	8.5e-05	0.136034	0.826186	0.0475002
321	Plgrkt	-0.538656	-0.264551	0.794027	0.43128	-0.520359	-0.432546	0.438942	0.46895	0.817177	0.804237	0.456044	0.493586	0.0607742	0.546638	0.000474356	0.0104741	0.0120076	0.0701127
439	Khdrbs2	-0.334193	-0.597338	0.792728	0.0958142	0.219159	-0.308569	0.113507	0.0895332	0.173095	0.102324	0.122833	0.124688	0.549295	0.15439	0.0048713	0.632657	1	0.102643
345	Ly6a	-0.935005	-0.674499	0.792363	1.22153	-0.373724	-0.345202	0.0973078	0.112563	0.250819	0.430907	0.157715	0.167459	0.050433	0.111331	0.000855715	4.69e-07	0.207096	0.101173
159	Casp4	-0.37957	-0.667055	0.791816	0.220539	-0.501443	-0.696261	0.278491	0.235211	0.494314	0.389771	0.259434	0.231282	0.182214	0.00112889	1.37e-07	0.547824	0.475112	0.00777243
168	Samd9l	-0.165258	-0.499012	0.791202	0.166848	-0.061029	-0.0782493	0.41704	0.338167	0.627405	0.468978	0.418147	0.419165	0.479157	0.0597783	1.72e-07	0.486302	1	0.729603
64	Ly6e	-0.421202	-0.584823	0.789292	1.12182	-0.897688	-0.103555	0.839752	0.940632	1.78633	2.20867	0.708996	1.10877	0.00385032	0.0016302	8.26e-15	7.9e-26	1.63e-07	0.611785
444	Crisp2	0.08974	-0.258231	0.789172	-0.00796967	-1.21018	-0.141734	0.124668	0.110596	0.182684	0.159634	0.057747	0.0863018	0.950077	0.280527	0.00544226	0.745068	0.0787422	0.631151
90	Dgki	0.143913	-0.434861	0.786492	0.0211628	0.0197761	-0.483059	0.619165	0.422354	0.703886	0.585374	0.52544	0.390938	0.802896	0.0119971	2.18e-11	0.795727	0.943206	0.00551753
290	1110038F14Rik	-0.327429	0.127657	0.785661	0.721756	-0.0121165	-0.379927	0.487519	0.587754	0.769153	0.710553	0.489163	0.430139	0.190457	0.87383	0.000201862	0.0270808	0.937374	0.342567
207	Ifi203	-0.586564	-0.546017	0.783675	0.469411	-0.565121	-0.399594	0.238414	0.265316	0.519356	0.484314	0.263548	0.309928	0.0261329	0.0396879	7.72e-06	0.00794187	0.147629	0.143406
426	Mir199a-1	0.10795	0.155299	0.781458	0.530552	-0.599268	-0.757432	0.260863	0.254233	0.325282	0.254376	0.157657	0.149648	0.76126	0.854687	0.00384404	0.262721	0.645815	0.166496
306	Klri1	-0.19399	-0.754954	0.779117	0.410348	-0.646839	-0.156013	0.215507	0.199755	0.334847	0.360189	0.198311	0.270243	0.909678	0.0045166	0.00028775	0.0439445	0.0600742	0.340722
475	Nutm2	-0.525889	0.00716775	0.777542	-0.0129587	-0.699452	-0.0498172	0.0568974	0.051992	0.0677566	0.0695654	0.0298012	0.0579496	0.757298	0.787986	0.00862331	0.821379	0.271566	0.259183
280	Dhx58	-0.418191	-0.522402	0.773602	0.309752	-0.44542	-0.0632171	0.542008	0.559664	1.02021	0.871839	0.585357	0.725503	0.0733611	0.0094306	0.000158688	0.0537048	0.0480743	0.582978
110	Stat3	-0.295674	-0.280049	0.769832	0.43628	-0.456533	-0.444575	0.555821	0.558803	0.995664	0.907676	0.555693	0.5746	0.155458	0.141026	2.7e-10	0.00308621	0.00888384	0.00436315
225	Svep1	-0.570127	-0.482146	0.769569	0.137226	-0.0580696	-0.586072	0.239551	0.258155	0.378246	0.326271	0.305026	0.2054	0.026427	0.153445	2.31e-05	0.981142	0.84728	0.0124272
131	Tifa	-0.409759	-0.697065	0.764831	0.109476	-0.0225667	-0.219225	0.725948	0.619893	1.39693	1.06722	0.896998	0.837771	0.0912582	3.34e-05	3.51e-09	0.900297	0.864987	0.132306
237	Endov	-0.876648	-0.815446	0.761948	0.184219	-0.52271	-0.720292	0.323819	0.346183	0.745175	0.54994	0.391743	0.334227	0.000605962	0.00129013	3.44e-05	0.431849	0.352914	0.00633536
135	Ifi207	-0.470929	-0.483875	0.759821	0.144652	-0.372908	-0.479363	0.543376	0.551736	1.09989	0.873151	0.620438	0.577383	0.0214854	0.0168915	6.98e-09	0.448751	0.326051	0.0393353
164	9330175E14Rik	-0.402113	-0.442363	0.75972	0.639399	-0.34767	-0.310531	0.911428	0.833326	1.46248	1.50945	0.937825	0.876175	0.203655	0.20598	1.57e-07	0.00181726	0.297171	0.405334
112	Cd2ap	-0.127319	-0.308637	0.759663	0.589475	-0.276275	-0.596653	0.458491	0.451296	0.740085	0.75164	0.430187	0.391207	0.825766	0.045756	4.39e-10	6.56e-06	0.29976	0.000140364
92	P2ry14	-0.48623	-0.0469314	0.759461	0.256664	-0.275368	-0.196297	0.528634	0.604314	1.02462	0.85929	0.577498	0.650433	0.0250742	0.906404	4e-11	0.134349	0.405496	0.251194
447	D630039A03Rik	-0.0575717	-0.473936	0.759066	-0.132654	0.053999	-0.0584642	0.182036	0.124726	0.197262	0.149268	0.154263	0.150024	0.709913	0.35398	0.00566316	0.978315	0.951975	0.890934
288	Gm8579	-0.0948914	0.165611	0.75721	0.148128	-0.299781	-0.269483	0.0582153	0.0671731	0.102533	0.0737243	0.0547751	0.0576519	0.62389	0.906287	0.000199025	0.9341	0.612496	0.715507
130	Pacs1	-0.353564	-0.394059	0.756606	-0.00180903	0.0102256	-0.398217	0.533151	0.459825	0.872879	0.596237	0.581396	0.465398	0.335856	0.0730607	3.46e-09	0.800061	0.92605	0.00428952
457	C2	-0.0830788	-0.499343	0.753614	0.636471	-0.299624	-0.236587	0.184511	0.157268	0.288284	0.263201	0.166639	0.193616	0.836865	0.45112	0.00742605	0.105096	0.554775	0.918367
73	Dusp10	-0.0601449	-0.437442	0.753443	0.342182	-0.52499	-0.48547	0.767173	0.573062	1.21962	1.04765	0.648731	0.653246	1	0.0569283	3.61e-13	0.00638157	0.0010627	0.00163997
231	Parp12	-0.181095	-0.299896	0.752769	0.091415	-0.235947	-0.453979	0.471972	0.393817	0.731272	0.593694	0.403986	0.367433	0.451644	0.636343	3.11e-05	0.847245	0.39747	0.238963
19	Arid5b	-0.32076	-0.344769	0.748425	0.00991279	-0.229169	-0.448803	1.49446	1.39304	2.56709	1.69604	1.52015	1.30711	0.00741831	0.000534824	2.24e-26	0.916622	0.191354	3.36e-05
136	Hspbap1	-0.377426	-0.236649	0.746938	0.0780323	-0.245758	-0.23996	0.436769	0.49107	0.763449	0.580958	0.431667	0.474944	0.35849	0.209182	8.01e-09	0.373093	0.578322	0.222035
177	Serpinb1b	-0.011822	-0.33262	0.745088	0.609764	-0.445442	-0.529182	0.823607	0.675984	1.11068	1.13658	0.594215	0.578773	0.811188	0.251616	5.69e-07	0.000414704	0.039055	0.0443222
421	Atp13a1	-0.0899349	-0.192631	0.744965	0.376082	-0.44883	0.312734	0.412089	0.390779	0.59399	0.495076	0.314566	0.430787	0.91192	0.614127	0.00366075	0.0285935	0.2945	0.885614
470	4933412E12Rik	-0.33442	-0.377675	0.744603	0.321847	-0.658742	-0.178284	0.190626	0.190221	0.411708	0.331342	0.186701	0.223614	0.704105	0.691125	0.00805355	0.547772	0.239067	0.695185
134	Mir7671	-0.408782	-0.606268	0.743581	0.70399	-0.395377	-0.493891	1.51301	1.58154	2.97072	3.27871	1.92619	1.83968	0.0622279	5.9e-06	4.95e-09	6.96e-11	0.0728636	0.0419243
204	Cd40	-0.218671	-0.249054	0.7411	0.0496038	-0.118221	-0.667779	0.588722	0.607117	1.00642	0.691889	0.619221	0.519751	0.681224	0.119328	6.43e-06	0.572043	0.849348	0.00490877
51	Irf8	-0.293589	-0.358192	0.740374	0.0264323	-0.149119	-0.267183	1.40351	1.48315	2.45702	1.82057	1.60527	1.54613	0.0562639	0.00131788	4.31e-17	0.641692	0.611344	0.0339639
46	Il4ra	-0.650134	-0.302411	0.739973	0.254935	-0.583828	-0.494251	1.08758	1.34936	2.22577	1.83485	1.1364	1.29862	2.16e-08	0.143619	1.03e-18	0.00181726	3.97e-07	7.22e-05
294	Rmdn3	-0.226472	-0.0833292	0.739482	0.934598	-0.855241	-0.124203	0.214157	0.235167	0.36895	0.444946	0.170002	0.235326	0.58899	0.928407	0.000232311	4.64e-06	0.0372645	0.757977
416	Zfp456	-0.36186	-0.580834	0.73864	0.268606	-0.413229	-0.30377	0.190147	0.217016	0.407954	0.333712	0.218064	0.244889	0.667902	0.437635	0.00320577	0.368609	0.508985	0.760218
233	Gosr1	-0.0117745	0.0511164	0.736328	0.333766	-0.399577	-0.367838	0.338785	0.32398	0.511875	0.441255	0.301934	0.282966	0.754356	0.997031	3.2e-05	0.133173	0.428411	0.293866
389	Atp6v0a4	-0.463831	-0.498241	0.735772	-0.113384	-0.386809	-0.388913	0.137915	0.129793	0.242779	0.198328	0.150799	0.127521	0.172694	0.345768	0.00187981	0.99836	0.658412	0.390668
185	Tvp23a	-0.0960002	-0.221923	0.735441	0.743143	-0.51943	-0.33412	0.505758	0.463596	0.822757	0.949805	0.378791	0.420626	0.923199	0.740334	1.18e-06	1.35e-08	0.0397876	0.23636
97	Pgs1	-0.554047	-0.229731	0.735068	0.324373	-0.514479	-0.396344	0.777611	0.911298	1.48555	1.18804	0.81447	0.836803	0.000604912	0.279182	5.16e-11	0.0283226	0.00179918	0.0895533
79	A930015D03Rik	-0.168295	-0.336973	0.734386	0.509925	-0.502142	-0.48383	0.902473	0.846036	1.41409	1.41152	0.838042	0.788211	0.295687	0.0372297	1.24e-12	8.02e-06	0.00278582	0.049333
473	Grhpr	-0.0384455	-0.157474	0.73289	0.036801	-0.237722	-0.291413	0.350237	0.32698	0.537264	0.336074	0.346813	0.326167	0.564871	0.983859	0.00835351	0.793169	0.572563	0.720999
163	Ly6i	-0.768539	-0.610243	0.731147	1.13823	-0.446687	-0.269963	0.344054	0.403088	0.755527	1.12654	0.456412	0.512708	0.00280377	0.0633281	1.54e-07	3.98e-13	0.139193	0.11844
202	Parp9	-0.791151	-0.461554	0.73099	0.656495	-0.54233	-0.230006	0.357487	0.411125	0.758857	0.780213	0.42162	0.464744	6.46e-05	0.00807741	6.24e-06	1.05e-05	0.0777452	0.872248
235	Helt	-0.301191	-0.458661	0.730937	0.326648	0.0941724	-0.317921	0.34828	0.304181	0.500759	0.488768	0.322789	0.292095	0.421158	0.057631	3.35e-05	0.00836482	0.76616	0.118352
155	Trim34a	-0.465436	-0.696977	0.729648	0.292926	-0.204168	-0.218782	0.336014	0.269092	0.551708	0.550193	0.38155	0.352885	0.0223868	0.00362353	1.15e-07	0.0844026	0.862464	0.499584
220	Prm1	-0.893134	-0.572789	0.725551	1.22247	-0.575143	-1.36279	0.141081	0.17797	0.373569	0.496298	0.168088	0.118535	0.0153101	0.102835	1.7e-05	5.13e-09	0.132741	0.000406761
304	Ifi209	-0.206839	-0.650157	0.725348	0.161042	-0.448692	-0.637519	0.223893	0.159445	0.300908	0.265316	0.144163	0.174857	0.769813	0.0727231	0.000281444	0.766582	0.33226	0.0729394
205	2021-03-05	-0.539694	-0.554151	0.72233	0.312705	-0.296982	-0.0642086	0.367308	0.418105	0.608507	0.642459	0.448862	0.51127	0.0572521	0.0131971	6.46e-06	0.594024	0.26361	0.298052
89	Cpq	-0.140785	-0.635	0.721538	-0.109929	-0.164885	-0.608157	0.693012	0.491754	1.05872	0.658495	0.707721	0.479855	0.684772	3.53e-06	1.67e-11	0.734044	0.626557	2.43e-05
275	Golga3	-0.177463	-0.586729	0.720889	-0.0175843	-0.214977	-0.402005	0.389093	0.315658	0.571676	0.392113	0.395036	0.317942	0.376915	0.0264385	0.000129525	0.547593	0.650188	0.0737006
404	Slc12a9	-0.186749	-0.288258	0.720337	0.0338444	0.171572	-0.364757	0.312445	0.317223	0.560567	0.339032	0.400994	0.317	0.841529	0.84243	0.00251959	0.942655	0.537921	0.406993
93	2310001H17Rik	-0.391509	-0.607299	0.718325	0.650522	-0.377919	-0.332029	0.729664	0.585754	1.23596	1.30386	0.693064	0.704966	0.0251608	5.32e-05	4.05e-11	2.21e-10	0.0603433	0.268452
161	C1qb	-0.56508	-0.697403	0.718051	0.459044	-0.143097	-0.334791	0.918716	0.93096	2.04608	1.63603	1.38418	1.13121	0.0128922	0.000892072	1.38e-07	0.0258297	0.638667	0.2769
194	Neo1	-0.024473	-0.305976	0.7179	-0.103629	0.0244339	-0.508759	0.362467	0.31327	0.534873	0.366266	0.377866	0.265266	0.924171	0.259172	1.84e-06	0.611752	0.982988	0.0193
99	Parp11	-0.191982	-0.509773	0.715916	0.400776	-0.216064	-0.366624	0.614396	0.547282	0.911873	0.9404	0.576749	0.595284	0.709913	0.00469285	7.77e-11	0.00479013	0.605447	0.02889
399	Gm10007	-0.00389494	-0.560662	0.714519	0.292896	-0.656801	-0.570668	0.13941	0.110465	0.181911	0.154485	0.0970281	0.081326	0.937294	0.487888	0.00217449	0.22487	0.375583	0.556225
248	Ifi27l2a	-0.651411	-0.538345	0.712154	0.470982	-0.334991	0.194648	0.331654	0.39832	0.706199	0.572511	0.419613	0.578316	0.0516717	0.254462	5.38e-05	0.0979098	0.62236	0.996989
358	Arhgap15os	0.0751819	-0.767688	0.710495	-0.621559	-0.18938	-0.225872	0.183632	0.110165	0.248731	0.104085	0.143863	0.126203	0.781066	0.0344331	0.00111419	0.666266	0.738012	0.803157
209	Tmem173	-0.627847	-0.54671	0.709076	0.796379	-0.295183	-0.504537	0.621746	0.59238	1.11901	1.28453	0.628163	0.67321	0.00863932	0.0134533	1.03e-05	7.8e-05	0.53486	0.157151
446	Ndufaf5	-0.0277613	-0.229671	0.708347	0.372528	-0.3778	-0.0213052	0.217427	0.204632	0.270582	0.272028	0.225566	0.219656	0.958748	0.926449	0.00551973	0.711096	0.820068	0.811787
76	Bcl6	-0.244777	-0.346626	0.708301	0.144097	-0.371362	-0.291644	1.02372	0.933495	1.69686	1.35813	1.03773	1.04111	0.226989	0.0783096	8.29e-13	0.364	0.00393558	0.207567
466	Slfn9	-0.661934	-0.109013	0.70648	0.650518	0.0580381	0.122789	0.240608	0.348541	0.458702	0.522414	0.315918	0.36869	0.0508183	0.709562	0.00777852	0.0482293	0.9557	0.882877
82	Gm1966	-0.249121	-0.400371	0.705844	0.610309	-0.574349	-0.29051	0.499686	0.460746	0.836278	0.903859	0.420265	0.460541	0.0817014	0.00882428	2.82e-12	3.51e-09	0.00586128	0.0701127
186	Gm11696	-0.125382	-0.180685	0.705613	0.424561	-0.257884	-0.0754069	0.910076	0.902274	1.31404	1.32996	0.899516	0.930825	0.915112	0.681064	1.23e-06	0.00361949	0.252316	0.848105
184	Klrb1b	0.0975551	-0.216818	0.702809	0.431373	-0.155297	-0.148063	0.541006	0.508712	0.756473	0.697911	0.486243	0.512805	0.89907	0.975193	1.05e-06	0.17436	0.703513	0.858673
464	4930434J06Rik	0.555057	0.383163	0.702129	-0.497769	0.207761	-0.764154	0.0512998	0.0466841	0.0390402	0.0253199	0.0543313	0.0306277	0.552417	0.964968	0.0077642	0.1666	0.875677	0.864375
303	Rtp4	-0.438378	-0.699989	0.701987	0.619076	0.123657	-0.332862	0.595813	0.511992	1.09987	1.06917	0.762362	0.633803	0.636598	0.00237005	0.000267143	0.000157691	0.980889	0.590119
467	Scgn	-0.274912	-0.702356	0.701978	0.771893	-0.521824	-0.598997	0.0787023	0.070173	0.15495	0.153777	0.0746466	0.0741409	0.47508	0.118692	0.00777852	0.0366892	0.385466	0.134619
101	Gls	-0.288582	-0.312482	0.701526	0.560341	-0.362209	-0.336793	0.752083	0.760346	1.31055	1.33118	0.70446	0.68296	0.290194	0.148485	1.16e-10	5.14e-08	0.0911992	0.256258
336	Ccdc192	-0.044251	-0.414977	0.699466	0.201629	0.209527	-0.491902	0.241652	0.17902	0.31329	0.320457	0.255347	0.177085	0.917809	0.150016	0.000681224	0.62179	0.379285	0.187057
400	Ikzf3	-0.352153	-0.670197	0.697395	-0.0194862	0.10742	-0.0171042	0.192205	0.175304	0.330274	0.216978	0.241548	0.230296	0.482928	0.0441431	0.00222896	0.956296	0.876433	0.944516
191	Pbx1	-0.118391	0.0201434	0.697261	-0.38036	0.260221	-0.327744	0.533404	0.487893	0.699744	0.461803	0.61095	0.460358	0.758391	0.981778	1.61e-06	0.0564833	0.46289	0.113011
62	Fgd2	-0.568739	-0.398217	0.696018	0.519843	-0.375654	-0.425259	0.863644	0.945795	1.65252	1.5934	0.959199	0.916372	0.000154459	0.025245	6.32e-15	6.04e-09	0.0172233	0.00207667
119	Zfp281	-0.421609	-0.429967	0.694345	0.348414	-0.469825	-0.365154	0.652986	0.653193	1.25602	1.12533	0.661474	0.745374	0.0613713	0.0144314	1.14e-09	0.000769156	0.108077	0.144467
270	Isg15	-0.485856	-0.517523	0.691735	0.510271	-0.431841	-0.202365	0.558841	0.42493	1.04868	0.842322	0.566887	0.666751	0.323543	0.105265	0.000113483	0.0701266	0.448907	0.486684
315	5430440P10Rik	-0.0692144	-0.561647	0.690947	0.0455096	0.00318977	-0.33961	0.427505	0.282606	0.687475	0.464833	0.434466	0.379662	0.574857	0.222953	0.00038313	0.785131	0.981949	0.100585
123	Aig1	-0.179558	-0.383068	0.690329	0.242234	-0.464235	-0.67105	0.722618	0.681191	1.04957	0.993237	0.653129	0.514165	0.682526	0.0698714	1.98e-09	0.015559	0.00113222	7.1e-07
429	Zdhhc23	-0.209181	-0.256837	0.687917	-0.0691689	0.231479	-0.0831032	0.161203	0.164793	0.233431	0.229221	0.214402	0.211905	0.583036	0.391501	0.00406471	0.836137	0.821234	1
175	Serpinb9b	0.102348	-0.195892	0.685223	0.680293	-0.653756	-0.483509	0.346085	0.271467	0.372181	0.389628	0.192809	0.208312	0.490128	0.65684	4.92e-07	5.25e-06	0.0316444	0.0536233
368	Atp12a	-0.30327	-0.333914	0.684034	0.471828	-0.0244768	-0.0141037	0.149131	0.141777	0.239499	0.208875	0.13847	0.135827	0.604009	0.75108	0.00131428	0.0287075	0.930095	0.223536
308	Vta1	0.0286581	-0.752269	0.683944	-0.196953	0.242891	-0.231909	0.265608	0.197467	0.346843	0.217539	0.283199	0.225123	0.864556	0.169501	0.000302298	0.884006	0.961326	0.74196
262	Kcnd3os	0.15817	-0.227414	0.683653	0.274906	0.148841	-0.55465	0.171235	0.149551	0.231575	0.173767	0.162506	0.128143	0.998422	0.198632	8.72e-05	0.0178981	0.718839	0.00320079
100	Kyat3	-0.522759	-0.36552	0.683331	0.350842	-0.151533	-0.0772197	0.367998	0.406815	0.743396	0.660646	0.499305	0.517153	3.7e-06	0.00533951	1.03e-10	0.010909	0.706487	0.385561
206	Cd69	-0.747263	-0.289344	0.682897	1.03154	-0.705363	-0.216522	0.316587	0.379012	0.682714	0.815097	0.292779	0.429779	0.000600774	0.277532	7.31e-06	2.71e-11	0.00586128	0.110259
330	Slamf8	0.00538201	-1.02184	0.680303	0.60531	-0.937936	-1.34101	0.5124	0.295839	0.827958	0.907046	0.340683	0.25369	0.929235	0.00129013	0.000588169	0.000268992	0.00341292	7.28e-08
360	Hcar2	-0.56041	-0.329249	0.678099	0.387474	-0.369116	0.0532462	0.508789	0.539686	0.943622	0.903471	0.593974	0.667946	0.361064	0.387862	0.00118134	0.0732138	0.33226	0.980444
80	Fcho2	-0.175307	-0.318486	0.673028	-0.0329048	0.0251815	-0.391657	0.762984	0.756229	1.16874	0.917423	0.802223	0.694751	0.436825	0.0558789	2.42e-12	0.555749	0.968866	0.0687209
70	Inpp5b	-0.334067	-0.103889	0.665981	0.288241	-0.416414	-0.492911	0.866519	0.873429	1.46418	1.15158	0.855279	0.768529	0.0306267	0.760719	5.28e-14	0.0369572	0.0385233	0.00620428
298	Armc8	-0.176823	-0.158581	0.662904	0.0931715	-0.0433752	-0.34449	0.341141	0.331173	0.480734	0.404388	0.388257	0.312195	0.530762	0.77189	0.000248987	0.786928	0.851308	0.317454
423	Dysf	-0.0705974	0.0504226	0.659569	0.102281	0.14247	0.236203	0.357018	0.337644	0.446286	0.37	0.358305	0.386817	1	0.881205	0.00369901	0.817631	0.795312	0.678629
403	Dcc	-0.295648	-0.135943	0.659204	-0.212862	-0.142663	0.00128643	0.182594	0.204853	0.268799	0.172384	0.195703	0.223865	0.627544	0.699813	0.00242036	0.277688	0.707306	0.862151
376	Mir6420	0.00087512	-0.68407	0.658395	-0.0062091	0.00116361	-0.781761	0.213608	0.156996	0.241825	0.184559	0.177384	0.159314	0.987525	0.0973769	0.00153199	0.95662	0.864884	0.638111
477	Mill2	-0.012996	-0.640648	0.657615	-0.257042	-0.245836	-0.288058	0.261042	0.193742	0.360461	0.207215	0.232141	0.181982	0.809767	0.0130605	0.00879145	0.9341	0.896312	0.509541
472	Ms4a4d	-0.417833	0.197458	0.650151	0.666677	-0.709929	-0.895734	0.154356	0.175704	0.245153	0.308588	0.136635	0.136783	0.273315	0.919941	0.00820584	0.0324228	0.0871822	0.016414
483	Isg20	-0.411813	-0.198782	0.649456	0.18182	-0.24547	-0.273115	0.420883	0.441225	0.764729	0.652227	0.443361	0.425225	0.122252	0.726477	0.00956833	0.40867	0.763412	0.718825
23	Cers6	-0.138235	-0.261074	0.647978	0.190313	-0.517531	-0.489881	1.93875	1.72546	2.87182	2.35888	1.49554	1.50967	0.16896	0.00324234	4.62e-25	0.00333508	2.82e-09	1.19e-07
440	Ghdc	-1.14089	-0.296509	0.646467	-0.0129631	0.468769	-0.374719	0.194785	0.234231	0.486787	0.354873	0.398956	0.25771	0.00565645	0.610051	0.00511947	0.90467	0.777039	0.581805
281	Chl1	-0.238115	-0.419417	0.646401	0.235171	-0.103654	-0.0998575	0.305252	0.258589	0.42	0.409376	0.303572	0.283203	0.349891	0.00403195	0.0001616	0.246587	0.601645	0.571591
427	Qprt	-0.314666	-0.314319	0.644916	0.056407	0.208497	-0.390448	0.368364	0.383127	0.551044	0.57463	0.459313	0.329954	0.436494	0.265086	0.00399557	0.829619	0.940611	0.417938
393	Arfgef2	-0.636983	0.0519101	0.643932	0.334916	-0.183634	0.139498	0.160527	0.228734	0.293841	0.267171	0.207625	0.20091	0.0180138	0.642249	0.00193439	0.28427	0.89105	0.873103
192	6330407A03Rik	-0.366505	-0.36178	0.642174	0.3183	-0.132054	-0.108401	1.0112	1.0891	1.65034	1.46121	1.18313	1.14194	0.139442	0.0801217	1.63e-06	0.0935517	0.827959	0.54714
328	Enpp4	0.0327754	-0.580813	0.641648	0.0534195	-0.141926	-0.279273	0.380748	0.316938	0.48908	0.404272	0.338673	0.300219	0.929235	0.0319796	0.000541003	0.487211	1	0.675312
284	4922502D21Rik	-0.41416	-0.505523	0.639526	0.523604	-0.277958	0.0498864	0.310513	0.362243	0.632117	0.641443	0.352548	0.44767	0.10503	0.108851	0.000186528	0.00121784	0.550638	0.723625
229	Klf8	-0.319664	-0.0890239	0.638426	0.201495	-0.260978	-0.234639	0.335386	0.391042	0.518789	0.429571	0.349197	0.331825	0.229702	0.889319	3.02e-05	0.556075	0.551823	0.44063
408	Mir6974	-0.788564	-0.30544	0.637895	0.687726	-0.213517	-0.147018	0.568046	0.756473	1.1426	1.47156	0.756623	0.873825	0.000292398	0.380663	0.0026716	0.000434093	0.940245	0.903754
476	Sec22a	-0.501829	-0.367977	0.636355	-0.0869547	0.150806	0.0436435	0.196004	0.198314	0.29803	0.202384	0.240546	0.250928	0.291442	0.269562	0.00871792	0.789029	0.915628	0.99046
471	Gm19990	-0.324532	0.0311322	0.635827	0.166706	-0.246781	-0.69465	0.0839558	0.0783843	0.122954	0.0912293	0.0727349	0.0513923	0.73664	0.896447	0.0080715	0.385451	0.70167	0.103463
154	Phip	-0.0388754	-0.30038	0.632599	-0.126364	-0.0865737	0.0265255	0.69938	0.654525	0.908727	0.712264	0.728211	0.747899	0.661844	0.176357	1.08e-07	0.910856	0.772921	0.953386
108	Alg14	-0.335462	-0.227666	0.631103	0.21433	-0.104291	-0.164982	0.598601	0.635089	0.984054	0.848559	0.682773	0.671982	0.0915106	0.269672	2.16e-10	0.0969259	0.56109	0.437005
359	Pla2g16	-0.399965	-0.361734	0.630649	0.722597	-0.0991332	-0.614618	0.23368	0.236257	0.410869	0.494451	0.25407	0.188678	0.433769	0.194546	0.00113455	0.000225494	1	0.0133324
77	Zfp800	-0.44029	-0.450536	0.630515	0.113201	-0.183772	-0.00476314	0.679453	0.677519	1.18932	0.940569	0.814938	0.799236	0.00420284	0.000178089	8.59e-13	0.613869	0.664288	0.816005
128	Itga4	-0.169167	-0.465092	0.630086	0.308034	-0.335455	-0.224529	0.859495	0.755058	1.31243	1.20059	0.790695	0.912676	0.308744	0.000133544	3.14e-09	0.00505936	0.103486	0.586613
221	Unc93b1	-0.165912	-0.275704	0.630071	0.152178	-0.297186	-0.247816	0.797966	0.80962	1.17482	1.09476	0.788124	0.853938	0.397592	0.228307	1.79e-05	0.433745	0.365854	0.251186
60	Chrm3	-0.260825	-0.371386	0.62974	0.440906	-0.329292	-0.271152	1.13369	1.08647	1.81402	1.82859	1.14493	1.11802	0.0304903	5.1e-06	3.32e-15	7.07e-08	0.0356941	0.0227591
268	Ifih1	-0.266754	-0.233801	0.628653	0.143132	-0.120718	-0.368445	0.329324	0.361107	0.583234	0.447465	0.366948	0.351608	0.569482	0.451589	0.000108161	0.984627	0.806474	0.238963
316	Snrpc	-0.320154	-0.445263	0.628246	0.320379	-0.0152716	-0.401878	0.38829	0.360316	0.614791	0.530608	0.531438	0.389545	0.304767	0.11109	0.00040343	0.547095	0.764836	0.080096
196	Gpd2	-0.276073	-0.228282	0.627912	0.1147	-0.359577	-0.198541	0.504827	0.483429	0.705779	0.597958	0.45006	0.457455	0.270076	0.326671	3.33e-06	0.526357	0.133768	0.255283
189	Pcmtd1	-0.0899595	-0.348996	0.627382	-0.217716	0.0554036	-0.332324	0.687263	0.591221	1.02509	0.685268	0.732237	0.657674	0.887351	0.101827	1.53e-06	0.495176	0.904039	0.102643
254	Rcbtb1	-0.2607	-0.191582	0.627232	0.10789	-0.17263	-0.326738	0.283849	0.28707	0.458813	0.379088	0.301034	0.289712	0.533002	0.239795	6.44e-05	0.369998	0.939687	0.132434
419	Rcan2	-0.194363	-0.327107	0.627061	0.25887	-0.100021	-0.003162	0.254905	0.22861	0.290718	0.293972	0.218378	0.242841	0.349891	0.25144	0.00344041	0.207633	0.950828	0.714147
332	Selenow	-0.409003	0.0614315	0.626337	0.302827	0.0428222	-0.368782	0.459988	0.567767	0.835095	0.810944	0.682743	0.489334	0.117732	0.975663	0.000602739	0.422104	0.913711	0.559236
172	Icam1	-0.467876	-0.298236	0.626153	0.348724	-0.561776	-0.139775	0.615467	0.68673	1.301	0.993398	0.62892	0.724133	0.0145964	0.361979	2.23e-07	0.0429372	0.0325572	0.817814
265	Tmem217	-0.360785	-0.531419	0.62387	0.0909917	-0.200917	-0.446791	0.323851	0.300976	0.537411	0.455982	0.334333	0.277551	0.106896	0.00348644	9.43e-05	0.116057	0.445915	0.0320167
55	Lrch1	-0.201146	-0.338009	0.622926	0.246027	-0.440846	-0.230683	1.30765	1.2755	2.07357	1.80259	1.191	1.33961	0.0347849	0.00186766	1.3e-16	0.022597	3.11e-05	0.0500771
352	Sdad1	-0.307251	-0.517434	0.622609	0.492315	-0.391865	-0.263202	0.221068	0.225837	0.382097	0.34936	0.204388	0.236785	0.13977	0.350836	0.000925431	0.161068	0.440055	0.945018
385	Cd38	-0.226102	-0.585145	0.621642	0.577741	-0.158452	-0.291367	0.316147	0.246497	0.428113	0.496591	0.278745	0.276244	0.841529	0.00860196	0.00182755	0.000997771	1	0.509999
369	Ifi27	-0.650693	-0.442879	0.620393	0.548063	-0.505993	-0.0337452	0.276712	0.351602	0.610378	0.525199	0.349548	0.465075	0.152128	0.62816	0.00131497	0.0289192	0.306109	0.919834
460	Nrg1	-0.174892	-0.449411	0.620059	-0.237225	-0.167738	-0.534928	0.35096	0.30338	0.447197	0.344376	0.326619	0.252986	0.747178	0.00501609	0.00744495	0.444765	0.918885	0.133149
180	Calhm6	-0.849078	-0.593473	0.619879	0.707225	-0.319397	-0.33478	0.636722	0.768133	1.49177	1.60967	0.843426	0.795642	1.84e-05	0.00861145	7.6e-07	8.37e-06	0.760872	0.217091
388	Asah2	-0.304681	-0.147796	0.619	0.461736	-0.252003	-0.304809	0.372455	0.399336	0.571191	0.547221	0.403072	0.353662	0.22172	0.896172	0.00187119	0.0521859	0.437702	0.378798
386	AW011738	-0.385377	-0.461907	0.618451	0.490732	-0.388693	-0.04303	0.593105	0.492569	1.11928	0.856155	0.620197	0.795946	0.288646	0.0986794	0.00183753	0.022597	0.395589	0.820036
324	Icam4	-0.300832	-0.417914	0.618187	0.107126	-0.228733	-0.317062	0.865386	0.903094	1.67846	1.16469	0.918022	0.856048	0.493558	0.586262	0.000525127	0.613869	0.599691	0.36176
240	Cep170	0.0792635	0.0308008	0.617045	0.24891	-0.103024	-0.498667	0.468529	0.477127	0.602879	0.54429	0.436317	0.341574	0.793203	0.839876	4.34e-05	0.28354	0.760872	0.0825117
377	Noxred1	-0.737345	-0.712707	0.616444	1.03538	0.0829682	-0.204915	0.161519	0.176054	0.344056	0.468304	0.273147	0.232302	0.00747428	0.00479199	0.00157143	0.000208155	0.974327	0.711207
310	Sumf1	-0.229109	-0.460541	0.615917	0.687819	-0.659169	-0.33899	0.334596	0.31506	0.516135	0.648692	0.269193	0.33435	0.386364	0.0380588	0.000314189	3.46e-07	0.00747197	0.437078
417	Mvb12a	-0.364437	-0.313252	0.615724	0.140562	-0.0711223	-0.0689049	0.589567	0.630179	0.817002	0.845867	0.685036	0.723922	0.184359	0.416295	0.00324071	0.236854	1	0.780276
319	Hfe2	-0.443436	-0.32748	0.614395	0.527211	-0.051664	-0.773706	0.212414	0.202441	0.298549	0.270616	0.199623	0.163115	0.144502	0.440253	0.000418984	0.0568933	0.674448	0.00805559
428	Ddx4	-0.0808896	0.0287696	0.61196	0.584618	-0.0576433	-0.0861411	0.20708	0.225137	0.248487	0.292841	0.167938	0.176575	0.523144	0.971788	0.00400435	0.00548519	0.916044	0.844009
178	Abcg3	-0.116101	-0.251619	0.61169	-0.222897	-0.0790097	-0.244043	0.409304	0.408928	0.559547	0.435185	0.420661	0.389841	0.447948	0.0723539	6.23e-07	0.630944	0.905121	0.113778
139	Htt	-0.0254385	-0.306375	0.611603	0.0775947	-0.392365	-0.503221	0.835545	0.696396	1.14034	0.887445	0.635912	0.65373	0.894872	0.0557833	1.28e-08	0.877164	0.0486527	0.00298689
224	Ppt1	-0.562348	-0.374307	0.608789	0.388887	-0.240759	-0.175525	0.694895	0.801441	1.36505	1.2373	0.973878	0.913622	0.000145723	0.0371309	2.19e-05	0.00218071	0.56109	0.618389
260	Parp10	-0.433334	-0.168893	0.60864	0.0678328	-0.0380246	-0.236004	0.712322	0.877857	1.28175	1.13141	0.970613	0.887493	0.0142363	0.322111	7.9e-05	0.611362	0.912478	0.543184
431	Tent5c	-0.172461	-0.123399	0.608526	-0.0225923	0.05116	-0.1243	0.507761	0.530193	0.68941	0.52909	0.52092	0.511568	0.441815	0.609618	0.0042158	0.784506	0.877342	0.788769
120	Themis2	-0.31932	-0.473689	0.607288	0.419683	-0.397144	-0.347084	1.13695	1.0456	1.90864	1.70099	1.10915	1.04958	0.0452778	0.000509416	1.28e-09	8.65e-06	0.0486527	0.0909673
271	Nkain2	0.0122177	0.215417	0.60591	-0.468804	0.167525	0.514818	0.240881	0.23965	0.283016	0.184191	0.239456	0.301932	0.907954	0.848795	0.000114238	0.0114118	0.802704	0.228183
418	Gm7977	-0.32866	-0.24443	0.604267	-0.0681995	0.126355	-0.281135	0.29107	0.310722	0.460131	0.366923	0.393074	0.330841	0.490891	0.456546	0.0033172	0.788596	0.929668	0.586864
312	Hcar1	-0.0912249	-0.501152	0.604175	0.323106	-0.689627	-0.539449	0.272698	0.235748	0.357318	0.364197	0.156753	0.224885	0.367194	0.00364306	0.000337913	0.436413	0.0515768	0.56918
272	Cbx7	-0.475384	-0.764147	0.598953	0.660977	-0.184719	-0.234563	0.398177	0.352215	0.710513	0.728054	0.485978	0.427914	0.0419088	1.21e-05	0.000121308	0.000251924	0.628891	0.543393
333	Katna1	-0.108091	-0.287066	0.598902	0.385739	-0.342416	-0.297969	0.320018	0.26363	0.478123	0.49199	0.264747	0.298571	0.681415	0.47106	0.000637826	0.0391782	0.725714	0.430693
405	Vamp8	-0.361469	-0.354803	0.598621	0.334572	0.09377	-0.187545	0.448159	0.481805	0.685042	0.72354	0.55746	0.511714	0.473573	0.405991	0.00263346	0.203413	0.979311	0.565435
317	Htr7	-0.653239	-0.502215	0.597843	-0.288871	-0.13078	-0.514955	0.199404	0.193437	0.339928	0.233246	0.231693	0.1697	0.0553792	0.0460463	0.000413447	0.43163	1	0.172591
327	Gpr135	-0.249346	0.278379	0.596399	0.07801	0.34392	-0.33339	0.442521	0.454435	0.694785	0.530509	0.538345	0.395085	0.249488	0.989789	0.000535176	0.948788	0.440604	0.464372
461	Ift172	-0.564772	0.0836937	0.595663	0.358484	-0.133257	-0.272377	0.351823	0.442338	0.593728	0.579242	0.43553	0.410181	0.0897767	0.873452	0.0074978	0.112396	0.912932	0.38725
349	Calhm5	-0.685851	-0.425073	0.595309	0.63453	-0.4881	-1.05486	0.288111	0.270308	0.544233	0.624883	0.292032	0.219294	0.00341939	0.0463203	0.00089397	0.000214604	0.68499	0.0122054
442	Oas3	-0.653555	-0.427641	0.595293	0.462943	-0.0804277	0.191556	0.364149	0.383517	0.67227	0.736082	0.520845	0.579753	0.00581405	0.140938	0.00525613	0.00344372	0.892334	0.856856
482	Olfr93	-0.973485	0.0466009	0.594501	-0.439713	-1.15866	-0.579704	0.0389799	0.0705312	0.109897	0.0795754	0.036988	0.0468189	0.209475	0.333391	0.00941299	0.840809	0.031666	0.283614
361	Calhm4	-0.410937	-0.12443	0.590379	0.590552	-0.0326619	-0.556683	0.0892535	0.0945956	0.133266	0.187107	0.109279	0.0773883	0.294606	0.719149	0.00121163	0.00103996	0.434391	0.500177
227	Mtmr14	-0.271257	-0.332418	0.590368	0.469272	-0.0436365	-0.425331	0.395346	0.385079	0.618392	0.583789	0.395365	0.342066	0.281284	0.431619	2.79e-05	0.124012	0.971964	0.164736
142	Dgkh	-0.327813	-0.0924011	0.589537	0.327913	0.125157	-0.302484	0.649912	0.707076	1.01907	0.867998	0.6854	0.640988	0.0307834	0.957752	2.57e-08	0.107285	0.813946	0.447483
469	Fgf12	-0.204028	0.129333	0.588821	0.0369089	-0.0702108	0.0393823	0.219752	0.218493	0.295944	0.23297	0.198795	0.220877	0.58031	0.988515	0.00803375	0.0884712	0.84832	1
257	Tnpo3	-0.0810651	-0.243677	0.584019	0.325508	-0.336692	-0.168551	0.511602	0.438726	0.622237	0.560779	0.430213	0.462751	0.893352	0.360682	7.17e-05	0.0848977	0.239293	0.688587
375	Rnf114	-0.0689769	-0.252649	0.582559	0.258289	-0.136577	-0.0634158	0.698342	0.675276	1.02299	0.928909	0.75082	0.711086	0.468665	0.225057	0.00150003	0.295611	0.648705	0.877626
160	Pdgfc	0.133454	-0.123223	0.581688	0.0816345	-0.281454	-0.566089	0.811097	0.675163	1.00675	0.862706	0.644922	0.561195	0.460001	0.446064	1.38e-07	0.932075	0.131025	0.000140279
146	Rbbp8	-0.404993	-0.413051	0.580584	0.241856	-0.379221	-0.443885	0.543922	0.509123	0.93231	0.853368	0.559253	0.518227	0.109012	0.0248869	3.64e-08	0.111385	0.108885	0.00298689
459	Rer1	0.158666	-0.263364	0.578595	0.40049	0.155031	-0.492241	0.456247	0.37602	0.598612	0.588091	0.454617	0.405525	0.957044	0.48834	0.00744495	0.1443	0.913418	0.228616
219	Arid5a	-0.378376	-0.116984	0.578236	0.347998	-0.509959	-0.347965	0.883507	1.02359	1.45647	1.30433	0.863755	0.944338	0.0480014	0.745598	1.56e-05	0.0228058	0.00845769	0.0181847
313	Kynu	-0.196391	-0.499183	0.577025	0.440024	-0.107888	-0.0639383	0.292233	0.241425	0.417229	0.40003	0.261558	0.286817	0.422117	0.0116255	0.000343043	0.0201059	0.556395	0.786648
412	Mosmo	-0.0815712	-0.475064	0.576135	0.145557	-0.224406	-0.379246	0.349175	0.315008	0.471712	0.430614	0.336012	0.340753	0.685218	0.192064	0.00291295	0.995023	0.818781	0.268452
342	Bcl9	-0.382029	-0.223757	0.575856	-0.0603495	-0.0267202	-0.120828	0.552598	0.531821	0.912614	0.661215	0.589225	0.609793	0.190371	0.514284	0.000804315	0.713462	0.875551	0.810988
256	Pcca	-0.0755376	0.131124	0.57408	-0.120543	-0.0671822	-0.471911	0.507467	0.558417	0.724547	0.539081	0.528217	0.406215	0.673614	0.92139	6.99e-05	0.942764	0.975496	0.0398781
381	Cacna1i	-0.0679743	0.0595216	0.573485	0.333965	0.219125	0.122608	0.196551	0.218521	0.26098	0.30638	0.271265	0.237537	0.974123	0.822801	0.00168103	0.0491788	0.756661	0.413196
183	Bmp2k	-0.340805	-0.257342	0.573178	0.0356096	-0.227735	-0.0798347	0.722918	0.781026	1.08873	0.903074	0.7679	0.792745	0.0128317	0.113608	8.46e-07	0.958733	0.423549	0.755475
126	Cemip2	-0.261697	-0.314531	0.572632	0.179951	-0.309979	-0.10709	0.881702	0.899479	1.33306	1.19972	0.856567	0.961775	0.0470233	0.00621488	2.54e-09	0.0560455	0.0972672	0.690341
182	Znfx1	-0.305	-0.379785	0.570648	0.163153	-0.365466	-0.511171	0.852461	0.732815	1.28622	1.0602	0.818978	0.742779	0.138574	0.0428103	8.04e-07	0.228691	0.0603433	0.00355385
363	Tnfsf10	-0.78705	-0.746666	0.568778	1.05575	-0.531111	-0.177055	0.100594	0.101899	0.212811	0.329241	0.0983615	0.146644	0.0319524	0.00970035	0.0012599	3.46e-07	0.193436	0.680777
367	Uhrf1bp1	-0.243257	-0.30053	0.567701	0.189287	0.174355	-0.554229	0.361354	0.32803	0.508576	0.449344	0.42293	0.288541	0.75712	0.372186	0.00131362	0.370327	0.701175	0.0193
289	Timm10b	-0.0906605	0.00750284	0.567293	0.168076	-0.235773	-0.0618792	0.545048	0.574447	0.77428	0.683239	0.579635	0.625926	0.982081	0.997293	0.000199767	0.458011	0.682274	0.792017
200	Denr	-0.424533	-0.373336	0.565936	0.474723	-0.270876	0.0571752	0.475445	0.477801	0.747181	0.76106	0.483209	0.581169	0.0272078	0.334628	4.9e-06	0.00154851	0.248227	0.95272
409	Grm1	-0.0123931	-0.281849	0.565243	0.0971504	-0.224541	-0.256746	0.344103	0.301684	0.44134	0.373662	0.310789	0.28295	0.815923	0.0433995	0.00282675	0.702732	0.712452	0.448369
353	Prkx	-0.210627	-0.267398	0.563066	-0.0436908	-0.65247	-0.220372	0.495479	0.440024	0.720873	0.571497	0.403878	0.459535	0.542495	0.185402	0.000953194	0.850793	0.00104126	0.774459
445	Irf9	-0.769036	-0.565432	0.563047	0.220321	-0.154722	-0.344345	0.416541	0.431859	0.866439	0.751258	0.611006	0.55639	0.000470401	0.0684202	0.00551973	0.241405	0.638763	0.37002
117	Akt3	0.139492	-0.440056	0.560631	0.320183	-0.260849	-0.385629	0.987288	0.739871	1.20936	1.03402	0.805061	0.717433	0.477663	0.000128011	6.54e-10	0.0084304	0.139262	0.00658771
307	Mir7094-1	-0.366495	0.135651	0.559742	-0.391606	-0.123904	-0.591486	0.245837	0.291006	0.341298	0.248441	0.21606	0.195233	0.579837	0.821508	0.000298477	0.377418	0.922128	0.0426018
456	Mkrn1	-0.425386	-0.290445	0.559258	0.153443	-0.0337874	-0.26917	0.413632	0.449324	0.630833	0.549974	0.469329	0.396714	0.0713845	0.459825	0.00736831	1	0.840915	0.340722
474	Serpina3m	-0.787427	-0.477992	0.559061	0.450296	-0.482579	-0.657511	0.0735855	0.0821429	0.172304	0.176278	0.0960281	0.0788773	0.213196	0.301172	0.00853615	0.112226	0.563009	0.213754
322	Hmgn3	-0.0609632	-0.548467	0.558772	-0.235027	0.0391949	-0.279182	0.450171	0.36771	0.648672	0.524284	0.5345	0.415318	0.747135	0.0224804	0.000519383	0.471072	0.90855	0.71185
458	Gm10814	-0.145499	-0.342586	0.558552	0.244698	-0.602102	-0.127237	0.414861	0.41467	0.706107	0.579785	0.373691	0.459149	0.38385	0.373714	0.00743575	0.272272	0.212463	0.8969
348	Stx3	-0.354872	-0.195833	0.558442	0.346284	-0.479549	-0.213062	0.477903	0.481433	0.721141	0.640809	0.459912	0.468926	0.328105	0.316509	0.000875854	0.046184	0.0202983	0.505201
255	Irf7	-0.802821	-0.134075	0.557446	0.624697	-0.411384	-0.0916775	0.613012	0.94937	1.17826	1.3929	0.881308	1.03178	0.0149152	0.832084	6.81e-05	0.00853757	0.271405	0.842048
197	Gm19705	-0.44592	-0.533139	0.557238	0.630086	-0.136834	-0.309267	0.64095	0.597298	1.07938	1.21363	0.772165	0.741545	0.014192	0.011522	3.53e-06	4.16e-06	0.96774	0.193046
302	Evi2b	-0.128056	-0.44815	0.55632	0.0696654	-0.180431	-0.419392	1.07183	1.0416	1.60998	1.38413	1.20246	1.03816	0.621911	0.00783384	0.000267143	0.543335	0.445992	0.0173865
383	S100z	-0.255577	-0.0727963	0.555897	0.496596	0.0742765	-0.544849	0.299706	0.342565	0.450865	0.499302	0.329761	0.275712	0.421276	0.850943	0.00174891	0.0746776	0.89276	0.0495755
238	Trim69	-0.380717	-0.104319	0.555768	0.516174	-0.553378	-0.148216	0.689219	0.683501	1.04609	1.04485	0.594237	0.716302	0.177975	0.820728	3.59e-05	0.000535639	0.0128364	0.498003
390	Slc33a1	-0.0570737	-0.346763	0.554997	-0.659603	0.18663	-0.513141	0.333306	0.320714	0.50232	0.271185	0.415239	0.317481	0.94277	0.33831	0.00189988	0.00692135	0.819101	0.0350294
448	Tbc1d22b	0.0284044	-0.276824	0.554917	-0.0200063	-0.120843	-0.479181	0.346193	0.266803	0.411507	0.371624	0.290245	0.22062	0.947211	0.200176	0.00572513	0.537415	0.958673	0.368391
382	Ddx60	-0.100221	-0.491933	0.553635	0.204442	-0.311292	-0.418506	0.243869	0.209749	0.403378	0.268521	0.275301	0.222827	0.617134	0.0375595	0.00168194	0.735197	0.744023	0.0508083
279	Frmd7	-0.438684	-0.693472	0.553209	0.376532	-0.452719	-0.43081	0.0926217	0.0902274	0.143193	0.162229	0.0946084	0.10429	0.350214	0.0586609	0.000155946	0.159285	0.219453	0.100295
402	Chrna5	0.348381	0.0221926	0.552859	0.599481	-0.808467	-0.769618	0.23271	0.128875	0.187336	0.189089	0.0894579	0.0853601	0.754669	0.884467	0.00236171	0.0178536	0.109168	0.0171021
157	Pfkp	-0.0656782	-0.125065	0.55273	0.0566291	-0.580107	-0.484055	1.05546	1.00275	1.3537	1.07851	0.772436	0.766425	0.75926	0.86021	1.26e-07	0.841098	8.24e-05	0.00144584
188	Gdap10	-0.217561	-0.338164	0.551765	0.115512	-0.283044	-0.351713	1.24158	1.18389	2.06184	1.74032	1.3218	1.27073	0.440002	0.414404	1.51e-06	0.335062	0.386162	0.0573223
269	Evi2	-0.161274	-0.367188	0.551511	0.0671407	-0.0881018	-0.325601	1.03111	1.05964	1.50533	1.31615	1.2027	1.04639	0.428212	0.00888669	0.000113272	0.572043	0.624687	0.0369473
320	B4galt3	-0.174941	-0.0282877	0.550701	0.641005	-0.459805	0.0308655	0.504821	0.521907	0.717831	0.890557	0.509791	0.60502	0.653617	0.902998	0.000472918	0.000862049	0.472651	0.940983
267	Rnf145	-0.177078	-0.501268	0.548744	0.406484	-0.466341	-0.539457	0.634696	0.54942	0.982101	0.936	0.600165	0.551547	0.751468	0.0139602	9.93e-05	0.0026749	0.00407488	4.19e-05
438	Ppef2	-0.262347	-0.306797	0.548684	0.219008	-0.311675	0.156319	0.283139	0.284805	0.415958	0.339976	0.289711	0.314821	0.648522	0.138358	0.00470734	0.729362	0.760872	0.772897
347	Dpp10	0.111312	-0.323326	0.548426	-0.0361831	-0.207272	-0.308609	0.597344	0.425853	0.617401	0.488394	0.420384	0.429189	0.760556	0.105203	0.000863276	0.863368	0.425323	0.0634191
247	Ube3a	-0.141007	-0.0763343	0.547796	-0.106961	-0.00155639	-0.290696	0.430587	0.40032	0.560139	0.388418	0.476341	0.387477	0.891837	0.80905	5.37e-05	0.417559	1	0.17655
176	Mir7086	-0.373257	-0.397702	0.545369	0.358948	-0.349368	-0.248336	1.83849	1.63799	3.1054	2.70033	1.9167	1.95358	0.0221432	0.104845	5.53e-07	0.00374653	0.229648	0.36176
425	Ddx31	-0.0130682	-0.0789298	0.544945	-0.138156	-0.298607	-0.635279	0.329235	0.357867	0.468165	0.360111	0.305454	0.248109	0.656278	0.701995	0.00381054	0.716581	0.864297	0.032265
283	Dtx3l	-0.59242	-0.292906	0.541597	0.671692	-0.39281	-0.299618	0.617294	0.677499	1.13197	1.21141	0.748723	0.698199	0.00011023	0.209	0.000180182	4.48e-08	0.0567082	0.459264
398	B2m	-0.437273	-0.2093	0.54105	0.459436	-0.372298	-0.241849	0.943203	0.99741	1.52486	1.62249	0.948014	1.10383	0.0176374	0.306479	0.00214312	0.0108792	0.242262	0.735214
291	Tapbp	-0.344483	-0.397548	0.540259	0.386578	-0.338364	-0.246998	0.854537	0.833232	1.53484	1.44357	0.946604	0.9719	0.100993	0.15187	0.000201862	0.0236318	0.56086	0.328005
98	Fam49b	-0.500683	-0.162497	0.540133	0.24276	-0.191888	-0.205218	1.18062	1.4773	2.04877	1.83821	1.34446	1.40096	1.28e-06	0.349915	7.29e-11	0.0190084	0.36934	0.0177742
285	Dnaja2	-0.231987	-0.150769	0.539385	-0.00966843	-0.387918	-0.322539	0.558791	0.555594	0.777123	0.612638	0.546143	0.502803	0.86559	0.941106	0.000187551	0.991089	0.45638	0.333922
384	Naaa	-0.444205	-0.241148	0.538481	0.521148	-0.10598	-0.0617638	0.601547	0.671173	0.955139	1.06618	0.663747	0.678175	0.0881499	0.669948	0.00182627	0.00344426	0.936888	0.830333
401	Arhgef10	-0.24492	-0.335549	0.537454	0.315315	-0.0761139	-0.0707749	0.437762	0.354034	0.591439	0.53334	0.454868	0.448736	0.608301	0.21342	0.00227759	0.0932959	0.946488	0.508673
350	Gm12260	-0.324238	-0.314829	0.535933	0.315449	0.0969547	-0.201272	0.952352	1.10449	1.69555	1.55165	1.19943	1.12318	0.186709	0.34064	0.000896403	0.401663	0.912397	0.757977
228	Taf4b	0.0817642	-0.52944	0.534607	-0.0132543	-0.197001	-0.274509	0.456101	0.348805	0.643384	0.479364	0.435357	0.415066	0.697531	0.0710429	2.79e-05	0.950444	0.383984	0.0387699
341	Ccl5	-0.275612	-0.148715	0.534182	0.487719	-0.538981	-0.0766932	0.432714	0.470793	0.650727	0.803628	0.411719	0.468082	0.516262	0.691133	0.000796027	0.0345681	0.207903	0.78628
372	Rsad2	-0.32378	-0.432481	0.53407	0.228405	-0.444013	-0.700597	0.370934	0.348209	0.599523	0.505698	0.351147	0.305149	0.616713	0.183919	0.00137519	0.374696	0.449619	0.120446
437	Samd15	-0.622802	-0.820549	0.533036	0.79567	-0.478368	0.0596775	0.26338	0.24104	0.480883	0.621272	0.276484	0.34458	0.0705477	0.00835414	0.00468385	0.00206966	0.361538	0.905277
300	Ddi2	-0.426324	-0.39251	0.533007	0.050164	0.0300071	-0.0205945	0.610543	0.581875	0.809495	0.719944	0.674205	0.669574	0.00648681	0.0163874	0.000252369	0.944448	0.984655	0.946174
468	Gm6225	0.22591	-0.180658	0.532699	-0.392136	0.0737654	-0.320017	0.445046	0.414382	0.609236	0.401227	0.537414	0.435451	0.523112	0.880221	0.00801591	0.212274	0.929382	0.223913
441	1700025N23Rik	-0.100509	-0.370376	0.53233	0.527804	-0.331319	-0.869255	0.372227	0.279922	0.465966	0.518976	0.193052	0.220594	0.712792	0.0995403	0.00524346	0.180298	0.557843	0.0591334
449	Gfra1	0.147859	-0.241251	0.531195	0.106154	-0.195026	-0.630826	0.379038	0.34035	0.413123	0.348505	0.273217	0.239451	0.551809	0.197957	0.00625287	0.293512	0.744042	0.0708187
391	Bst1	-0.4124	-0.166056	0.531119	0.288988	-0.416248	-0.256433	0.366117	0.393352	0.561107	0.577231	0.353894	0.374354	0.137302	0.485412	0.00191161	0.2893	0.196784	0.0655971
314	Vps13a	-0.340245	-0.214582	0.530852	0.0498681	-0.0200219	-0.381501	0.502785	0.509688	0.76801	0.637217	0.521458	0.451702	0.0533736	0.247612	0.000370109	0.790308	0.978153	0.0854779
259	Slc44a3	0.0977791	-0.306047	0.530175	0.580038	-0.456466	-0.418128	0.682857	0.56363	0.847258	0.912183	0.47803	0.490143	0.476618	0.171542	7.54e-05	7.07e-08	0.00586128	0.00110685
125	Cd180	-0.456523	-0.323581	0.529602	0.523596	-0.222284	0.0279847	1.40417	1.62373	2.56649	2.54789	1.75943	1.94802	0.000156739	0.00920206	2.52e-09	5.15e-08	0.384003	0.986938
293	Mx2	-0.284308	-0.661441	0.529063	0.0988086	-0.496836	-0.19739	0.432684	0.349638	0.6893	0.511459	0.353402	0.402483	0.303392	0.0117598	0.000220132	0.779572	0.139193	0.478259
395	Arfip2	-0.362844	0.121565	0.528844	0.00790694	-0.351877	-0.026443	0.743062	0.887223	1.23664	0.932984	0.800275	0.975407	0.422117	0.852277	0.00202758	0.738049	0.435857	0.882049
462	Gm10389	-0.0220961	-0.131342	0.528815	0.0266099	-0.539839	0.0738305	0.240094	0.226656	0.303632	0.218396	0.207707	0.258169	0.892073	0.928915	0.00755653	0.985283	0.120331	0.898134
250	Fundc1	-0.199882	-0.657375	0.52881	-0.125568	-0.232984	-0.211366	0.311217	0.252082	0.421038	0.359726	0.31208	0.31063	0.879594	0.00194398	5.6e-05	0.983107	0.977901	0.0314459
357	Ctse	-0.311963	-0.147483	0.527907	0.318127	0.0138374	0.100955	0.437618	0.416179	0.557986	0.643155	0.485394	0.505143	0.343626	0.604806	0.00111308	0.0324937	0.967619	0.9746
263	Tnfrsf1a	-0.446771	-0.112438	0.527491	0.422743	-0.245242	-0.349478	0.741901	0.835099	1.27939	1.19503	0.811484	0.792276	0.0465999	0.570076	8.72e-05	0.00672051	0.182137	0.275684
309	Fam241a	-0.162362	-0.124179	0.527404	0.481019	-0.420897	-0.476697	0.425241	0.486865	0.642992	0.650302	0.429775	0.410115	0.43067	0.441441	0.000309138	0.0255769	0.195918	0.0386037
132	Capza2	-0.235067	-0.406227	0.526594	0.405332	-0.380273	-0.208685	1.14266	1.04373	1.57407	1.62923	1.04946	1.09328	0.170102	0.00465119	4.09e-09	4.53e-05	0.0147924	0.218714
323	Vps54	-0.500674	-0.231254	0.525477	0.445953	-0.471707	-0.260704	0.503229	0.533219	0.75859	0.804827	0.461074	0.492251	0.0302151	0.152213	0.000525127	0.000200133	0.0603433	0.530211
394	Pou3f1	-0.248329	-0.330098	0.524895	0.106716	-0.253215	-0.340834	0.787219	0.732893	1.07975	0.972046	0.65048	0.65827	0.754986	0.237468	0.00199385	0.533236	0.531982	0.0817671
356	Dnah17	-0.349554	-0.248908	0.524676	0.0115536	-0.155101	-0.307045	0.524274	0.55563	0.759783	0.569837	0.5615	0.494111	0.054021	0.141349	0.00109556	0.847503	0.539975	0.516781
216	Fam174a	-0.461154	-0.511544	0.523762	0.332917	-0.254596	-0.193361	0.593914	0.537501	0.933901	0.940175	0.694327	0.675845	0.00309362	0.00206896	1.32e-05	0.00728862	0.137985	0.762749
366	Cept1	-0.14683	-0.444938	0.522588	-0.265213	-0.0548877	-0.362796	0.40972	0.368994	0.545008	0.418252	0.417122	0.378481	0.533972	0.0725273	0.00129202	0.306803	0.864884	0.500262
287	Naa25	-0.153773	-0.32654	0.522298	0.344114	-0.254132	-0.0949826	0.65797	0.573704	0.873716	0.834274	0.630046	0.637215	0.582855	0.182915	0.000197153	0.0578985	0.38284	0.585018
452	Supt6	-0.315335	-0.290035	0.520645	-0.0513212	-0.169516	-0.420116	0.407461	0.359596	0.558797	0.445702	0.426637	0.375272	0.188466	0.484156	0.0066911	0.847503	0.624477	0.0406453
149	2010109I03Rik	-0.339248	-0.433219	0.519031	0.922003	-0.717933	-0.0686546	0.473127	0.481475	0.843099	1.07332	0.39789	0.575165	0.0223868	0.0279866	3.91e-08	3.19e-17	1.47e-05	0.68179
451	Ccdc91	-0.1277	-0.430402	0.518699	-0.153886	0.193196	-0.129414	0.37966	0.32996	0.491167	0.327517	0.410751	0.318356	0.631828	0.0830835	0.0065986	0.50376	0.766758	0.405951
266	AU016765	-0.235006	-0.437469	0.515024	0.730456	-0.593643	-0.750907	0.10633	0.105491	0.158944	0.185006	0.0859458	0.0701409	0.406546	0.240847	9.86e-05	0.00894034	0.0510329	0.0287061
450	Ube2l6	-0.303087	-0.0559765	0.51455	0.473964	-0.351981	-0.230684	0.474417	0.543284	0.760902	0.743296	0.487267	0.476592	0.276838	0.942217	0.0064758	0.100299	0.621585	0.488049
387	Fbxl5	-0.272866	-0.343104	0.513964	0.504777	-0.0945765	-0.225982	0.532507	0.493724	0.783397	0.824167	0.582189	0.566702	0.15417	0.299235	0.0018708	0.00264232	0.527207	0.456454
371	A930012L18Rik	-0.120458	0.000812469	0.512541	-0.18688	-0.0939867	0.183511	0.203264	0.19803	0.221748	0.194439	0.204864	0.192706	0.977166	0.799046	0.00136289	0.682476	0.859884	0.779271
150	Psd3	-0.149187	-0.300749	0.512298	-0.381931	0.0679273	-0.294598	1.18097	1.06748	1.60343	0.923933	1.22274	0.97327	0.054934	0.111427	4.27e-08	0.0018545	0.939682	0.0551898
380	Zfp282	-0.123658	-0.172882	0.511647	0.249451	-0.284267	-0.286389	0.521996	0.474233	0.644889	0.634644	0.449348	0.390912	0.723888	0.261542	0.00167302	0.131633	0.414587	0.658753
325	Usp18	-0.0359542	-0.104405	0.509009	0.310465	-0.314224	0.135495	0.631873	0.629137	0.852175	0.808871	0.599339	0.695505	0.990738	0.720845	0.000528952	0.00713073	0.545317	0.918703
243	Arfgef1	-0.238956	-0.359914	0.508856	0.029421	-0.329785	-0.181236	0.473354	0.451495	0.694604	0.594726	0.458464	0.500155	0.393967	0.0299131	4.96e-05	0.630944	0.30759	0.263836
326	Fbn1	-0.232732	0.0625773	0.508439	0.219644	-0.262399	-0.15586	0.398487	0.424545	0.475906	0.430028	0.303317	0.351318	0.52101	0.997293	0.000529073	0.258353	0.782723	0.777206
411	Mlkl	-0.431771	-0.855993	0.506202	0.455769	-0.400948	-0.153758	0.361724	0.292594	0.581417	0.586014	0.365621	0.407688	0.374929	0.000814363	0.00286502	0.0546006	0.404135	0.881302
292	Gm6416	-0.474884	-0.194866	0.505684	0.333011	-0.12828	0.0430064	0.651141	0.742155	1.016	1.03871	0.811896	0.890171	0.00581405	0.609676	0.000202477	0.0031502	0.87791	0.833749
454	1700023D09Rik	0.127429	-0.15645	0.50524	0.296553	-0.14692	-0.382587	0.606901	0.588324	0.790119	0.612412	0.500171	0.491992	1	0.500913	0.007076	0.458308	0.57322	0.4936
481	Palm2	0.035582	-0.0477146	0.502209	-0.185325	-0.242519	-0.358854	0.327195	0.253791	0.300988	0.21039	0.204229	0.190569	0.843168	0.857826	0.00934938	0.896574	0.780296	0.0922021
165	Il15	-0.386379	-0.436641	0.501772	0.233374	-0.238219	-0.0168359	0.75895	0.761211	1.20913	1.06834	0.807982	0.872871	0.0286281	0.00253674	1.58e-07	0.335062	0.113716	0.940871
252	Trim30a	-0.402073	-0.458343	0.501083	0.439523	-0.253931	-0.33881	0.507915	0.539117	0.917891	0.841187	0.631749	0.588111	0.0937249	0.0750842	6.13e-05	0.0331153	0.548637	0.070243
354	Gm45935	-0.212963	-0.31866	0.501008	0.0486365	-0.202106	-0.286853	0.491803	0.47	0.667666	0.585209	0.486685	0.436064	0.500531	0.124095	0.00104423	0.644935	0.66236	0.125253

## Sheet: Cluster 4
	gene	C1_log2fc	C2_log2fc	C3_log2fc	C4_log2fc	C5_log2fc	C6_log2fc	C1_mean	C2_mean	C3_mean	C4_mean	C5_mean	C6_mean	C1_fdr	C2_fdr	C3_fdr	C4_fdr	C5_fdr	C6_fdr
168	Gm6756	-0.831781	0.513313	0.768968	2.12064	0.129189	0.0213644	0.0471287	0.0525996	0.0458008	0.089664	0.0415964	0.0316579	0.287453	0.767442	0.300137	0.000938909	0.864852	0.751285
311	LOC105243090	1.6888	-2.16059	1.77561	2.05185	0.982404	1.08472	0.0834567	0.0189216	0.0412234	0.119785	0.037757	0.0355935	0.704682	0.440031	0.333375	0.00925605	0.791923	0.723625
317	Cyp11b2	-0.858998	-0.165175	0.114981	1.70145	-1.29569	0.475303	0.0279497	0.0290724	0.0413783	0.111111	0.0129638	0.0335292	0.371651	0.782689	0.802932	0.00998849	0.529992	0.969092
94	Gm21269	-0.177114	0.117306	0.137171	1.62464	-1.03717	0.918743	0.0443541	0.0735573	0.052006	0.104352	0.0298092	0.0833481	0.836278	1	0.703133	8.63e-06	0.308594	0.859848
56	Slfn1	-1.12545	-1.14808	1.88443	1.5375	-1.91304	-1.16	0.128608	0.126654	0.459117	0.573996	0.0773755	0.122079	0.0269446	0.0136117	1.17e-10	5.27e-08	0.00134011	0.0666399
1	Gbp4	-1.97143	-1.95009	2.51899	1.52327	-2.37663	-2.54278	0.122431	0.126149	1.08819	1.11309	0.102359	0.0860785	2.94e-10	5.89e-14	5.15e-48	8.26e-28	3.46e-14	1.82e-11
224	Nlrp9b	0.246522	0.035233	0.0976977	1.48366	-0.462544	0.392817	0.0438209	0.0262616	0.024169	0.0597827	0.0285823	0.0313481	0.972348	0.980423	0.90226	0.00287997	0.905792	0.84355
161	Fcgr3	-1.75518	-2.98249	2.99238	1.45484	-2.9658	-1.49077	0.0035151	0.0025332	0.0720584	0.0470825	0.00194578	0.00760161	0.00555001	6.49e-05	5.68e-13	0.000801664	0.00104126	0.00036109
76	Tlr12	-1.13346	-1.20064	1.41304	1.40989	-1.00813	-0.682383	0.130177	0.142732	0.46426	0.45198	0.146671	0.129431	0.197998	0.201686	0.000129841	1.5e-06	0.188873	0.213512
249	Myh7	0.0843327	-0.429848	-0.892944	1.31657	0.0447359	1.18737	0.0502576	0.0397606	0.0394145	0.103676	0.0556687	0.0856278	0.924536	0.737238	0.459751	0.00463837	0.919286	0.135504
242	Olfr549	-0.286454	-0.966871	1.39803	1.31267	-0.828103	-0.794147	0.14828	0.115292	0.370612	0.414646	0.0922208	0.117268	0.458943	0.0204545	1.05e-05	0.00386886	0.0397876	0.0686465
118	Cd8b1	-0.906616	0.217592	-0.901485	1.30547	0.0155846	0.439147	0.0465734	0.080167	0.0529175	0.120809	0.0605984	0.109851	0.436334	1	0.843378	0.000108642	0.9557	0.773163
32	Gm12185	-0.825218	-0.97958	1.12398	1.28185	-1.45882	-0.516536	0.0993602	0.0778712	0.263642	0.345742	0.0656306	0.10972	0.117956	0.0248869	1.75e-10	4.32e-10	0.000513676	0.326054
70	Platr22	-0.211082	-0.327926	0.478442	1.23655	-0.482935	0.0386643	0.122475	0.126553	0.194143	0.289183	0.0939177	0.144081	0.608531	0.20226	0.0366044	5.51e-07	0.279161	0.460834
197	Pax4	-0.398858	-0.537001	0.827168	1.23651	-1.21257	-0.717038	0.0797184	0.0802012	0.146835	0.21303	0.069243	0.0902998	0.685218	0.443045	0.072017	0.00161076	0.0818165	0.0676303
37	D730005E14Rik	-0.958508	-0.976255	1.38847	1.22681	-0.680727	-0.715874	0.180956	0.218497	0.767042	0.83761	0.254592	0.274793	0.000289728	0.00506286	6.2e-12	2.67e-09	0.0182505	0.040341
44	Prm1	-0.893134	-0.572789	0.725551	1.22247	-0.575143	-1.36279	0.141081	0.17797	0.373569	0.496298	0.168088	0.118535	0.0153101	0.102835	1.7e-05	5.13e-09	0.132741	0.000406761
69	Ly6a	-0.935005	-0.674499	0.792363	1.22153	-0.373724	-0.345202	0.0973078	0.112563	0.250819	0.430907	0.157715	0.167459	0.050433	0.111331	0.000855715	4.69e-07	0.207096	0.101173
190	Clca3a1	-0.0319643	0.345699	-0.293826	1.21525	0.408443	0.055542	0.0839416	0.0996902	0.0764446	0.139543	0.0878614	0.0806197	0.948591	0.961791	0.890424	0.00150578	0.751126	0.848611
232	Mir208b	0.725219	-0.646359	-0.823433	1.21128	-0.292416	0.884232	0.107668	0.0755071	0.0644668	0.190109	0.0779598	0.14337	0.687873	0.440753	0.831296	0.00337426	0.828229	0.295354
63	Apobec3	-1.00624	-0.857146	1.34158	1.2043	-0.598493	-0.673172	0.107986	0.144944	0.447616	0.508783	0.159299	0.166165	0.0145401	0.0804512	8.01e-09	2.12e-07	0.239449	0.168148
279	Dmrta1	-0.871557	0.451602	0.241134	1.20301	-0.327797	0.774731	0.0611972	0.0569195	0.0752575	0.11004	0.0720723	0.0806399	0.129601	0.384247	0.949925	0.00613995	0.598165	0.736793
273	Rsph4a	-1.0227	-0.568579	1.16085	1.19672	-0.373428	-0.0681396	0.0616217	0.0678309	0.13866	0.17306	0.0496085	0.0645111	0.021666	0.267663	0.00124803	0.00580202	0.764836	1
19	Cxcl10	-1.29639	-0.923073	1.31553	1.17744	-0.704793	-0.744374	0.362344	0.484547	1.72313	1.84581	0.576882	0.531487	7.23e-05	0.00963579	2.49e-14	1.99e-12	0.116379	0.04746
114	Gm8369	-0.746257	-0.467138	0.804241	1.15915	-0.653542	-0.859493	0.124483	0.150412	0.308201	0.361811	0.127092	0.140632	0.105025	0.519789	0.0007867	8.26e-05	0.59712	0.0564131
281	Mir709	0.184025	-0.307452	-0.164873	1.13845	-0.311075	1.12445	0.125072	0.129308	0.100745	0.205579	0.118458	0.197109	0.746094	0.989876	0.724546	0.00656113	0.773337	0.568012
16	Ly6i	-0.768539	-0.610243	0.731147	1.13823	-0.446687	-0.269963	0.344054	0.403088	0.755527	1.12654	0.456412	0.512708	0.00280377	0.0633281	1.54e-07	3.98e-13	0.139193	0.11844
303	Col4a3	-0.465553	0.211218	-0.0951645	1.12912	0.0301784	0.203495	0.126046	0.144322	0.13163	0.205628	0.123319	0.125849	0.524544	0.923688	0.934817	0.00877976	0.967997	0.860805
11	Gbp10	-1.70309	-2.05738	2.46157	1.12611	-2.23294	-2.57225	0.0745634	0.0461932	0.441998	0.382845	0.0527571	0.0330463	4.61e-07	2.81e-08	9.15e-37	2.23e-17	5.3e-12	9.91e-13
192	Dio3	-1.21001	0.148173	0.266076	1.1243	-0.158501	0.452024	0.0701187	0.165022	0.173986	0.207229	0.134769	0.167334	0.109541	0.856712	0.503853	0.00154129	0.962694	0.376417
244	Ecscr	-0.364797	-0.571513	1.22764	1.1227	0.588114	-0.383427	0.147827	0.119417	0.258304	0.22493	0.192625	0.131751	0.685218	0.0876185	0.00300517	0.00407068	0.427385	0.876385
2	Ly6e	-0.421202	-0.584823	0.789292	1.12182	-0.897688	-0.103555	0.839752	0.940632	1.78633	2.20867	0.708996	1.10877	0.00385032	0.0016302	8.26e-15	7.9e-26	1.63e-07	0.611785
160	Mir153	-0.519229	0.00454432	-0.22332	1.10863	-0.802972	0.316595	0.155326	0.223211	0.157338	0.345925	0.144008	0.216763	0.544011	0.947803	0.752777	0.000769854	0.46753	0.790605
271	Nsg1	-0.790146	0.2524	-0.417786	1.1056	0.153785	-0.2212	0.0735211	0.136487	0.0755171	0.130569	0.0965362	0.0741227	0.568137	0.857826	0.955759	0.00578077	0.932816	0.76709
158	Muc5ac	-0.171316	-0.419675	0.0360744	1.09925	0.114455	1.02899	0.0872092	0.0886137	0.0750664	0.133328	0.0688675	0.104374	0.696783	0.153445	0.957317	0.000737786	0.852382	0.412116
314	Cyp2b13	-0.447781	0.938986	-0.296298	1.09145	0.155053	-0.00497766	0.0189356	0.0248169	0.0217103	0.0465352	0.0251466	0.0241771	0.471499	0.587679	0.949455	0.00944783	0.682274	0.924618
36	Bicdl2	-0.892117	-0.96023	1.32985	1.07949	-1.1523	-1.27204	0.225175	0.18902	0.607523	0.714911	0.182731	0.142135	0.00138267	0.000163738	1.16e-10	1.93e-09	0.000189868	0.00011459
52	Serpina3g	-1.30517	-1.48073	1.83081	1.07814	-1.80286	-1.61849	0.11725	0.11597	0.725783	0.720113	0.119627	0.129417	0.000313943	0.000144114	4.47e-21	3.46e-08	9.01e-06	2.06e-06
310	1700099I09Rik	-0.208062	-0.66914	0.670763	1.0747	-0.759248	0.0437375	0.280288	0.235485	0.456604	0.521851	0.206867	0.287718	0.996967	0.0493664	0.0441462	0.00922678	0.632275	0.954373
89	4933440M02Rik	-0.742867	-0.13706	0.229176	1.07398	0.056069	-0.110655	0.0840966	0.100467	0.103306	0.165368	0.0678434	0.0898612	0.161152	0.892095	0.267277	5.71e-06	0.951916	0.994645
67	Tnfsf10	-0.78705	-0.746666	0.568778	1.05575	-0.531111	-0.177055	0.100594	0.101899	0.212811	0.329241	0.0983615	0.146644	0.0319524	0.00970035	0.0012599	3.46e-07	0.193436	0.680777
283	Krt14	-1.21245	-0.21104	-0.179611	1.04842	0.225019	0.40361	0.0328571	0.059338	0.0605453	0.128392	0.0528454	0.0566096	0.0614988	0.952756	0.857723	0.00670611	0.781909	0.80143
39	Mmp25	-1.05154	-1.05403	1.18576	1.04491	-0.725281	-1.01347	0.16769	0.17627	0.476869	0.544332	0.199052	0.183207	2.3e-06	9e-05	7.52e-10	2.78e-09	0.0871822	0.000100631
15	Fgl2	-0.988654	-0.919191	1.18239	1.03905	-1.14783	-0.555398	0.428364	0.473889	1.23107	1.46794	0.401046	0.57935	0.000575961	3.41e-06	3.87e-16	6.79e-15	0.000246624	0.191289
257	Mb	-0.5212	0.227339	0.430413	1.03585	-0.139147	-0.351438	0.114149	0.136412	0.172994	0.192183	0.118727	0.115875	0.0326046	0.799258	0.0289852	0.00503523	0.978417	0.321888
126	Noxred1	-0.737345	-0.712707	0.616444	1.03538	0.0829682	-0.204915	0.161519	0.176054	0.344056	0.468304	0.273147	0.232302	0.00747428	0.00479199	0.00157143	0.000208155	0.974327	0.711207
25	Cd69	-0.747263	-0.289344	0.682897	1.03154	-0.705363	-0.216522	0.316587	0.379012	0.682714	0.815097	0.292779	0.429779	0.000600774	0.277532	7.31e-06	2.71e-11	0.00586128	0.110259
200	Kap	0.17142	-0.18617	0.00360275	1.02601	-0.301808	-0.23547	0.118984	0.095159	0.116565	0.162746	0.0943514	0.0816418	0.946936	0.913729	0.818847	0.00182283	0.703952	0.889391
301	Serpina3j	-0.539839	-0.256073	1.47899	1.02503	-0.729389	-0.567497	0.0796217	0.060829	0.141252	0.162475	0.0653193	0.0715614	0.236865	0.623829	2.61e-09	0.00854791	0.132358	0.0511226
221	Cela2a	-0.441367	-0.186794	0.626972	1.02494	-0.0664971	-0.780825	0.164513	0.172046	0.218978	0.301922	0.170267	0.103742	0.809368	0.66104	0.138754	0.00284733	0.758026	0.0346752
75	Gbp6	-1.66826	-2.21732	2.02768	1.02485	-1.86006	-2.61486	0.0638169	0.0333944	0.305153	0.299749	0.0573756	0.0282113	0.000105101	8.56e-07	2.32e-14	1.35e-06	1.56e-07	1.58e-07
272	4930539E08Rik	-0.447732	-0.480591	0.602056	1.02058	-0.396177	-0.153434	0.166227	0.155863	0.30605	0.299417	0.155221	0.170032	0.199204	0.316459	0.0972655	0.00579096	0.722828	0.922722
282	Gm5441	-0.271709	0.0453932	-0.315714	1.01287	-0.62085	0.269299	0.15108	0.196636	0.139952	0.30172	0.133896	0.18366	0.889229	0.911101	0.61908	0.00660944	0.317239	0.723625
260	Sun5	-0.187088	-0.617792	0.245574	1.00727	-0.295537	0.475512	0.0825472	0.0860181	0.101497	0.146412	0.088235	0.100394	0.605186	0.407492	0.908105	0.00514169	0.971964	1
238	1700039E22Rik	-0.305987	-0.171558	0.0754381	0.999859	0.139722	-0.0192361	0.138905	0.127246	0.175197	0.225551	0.138588	0.150284	0.448381	0.984288	0.964262	0.00356643	0.983058	0.750504
292	Krtcap3	-0.476291	0.437812	0.769932	0.994663	-0.0406693	-0.658296	0.210968	0.25539	0.288038	0.418173	0.253852	0.187616	0.349891	0.740563	0.163984	0.00757983	0.889505	0.395463
73	Serpina3h	-1.37743	-1.40222	1.55691	0.992261	-1.93354	-1.44945	0.0793562	0.093517	0.467716	0.430082	0.0764759	0.0897928	0.000564945	0.00153322	1.71e-10	1.02e-06	2.45e-07	0.000130447
287	AA619741	-0.222507	-0.000262966	-0.297529	0.9792	0.114476	0.412818	0.129203	0.152748	0.149308	0.308505	0.170386	0.188008	0.935295	0.879634	0.758984	0.00711579	0.813361	0.992105
105	Trpc7	-0.191639	-0.315029	0.443752	0.975305	-0.476994	-0.0230374	0.161449	0.179089	0.207539	0.259861	0.140574	0.157491	0.55443	0.185402	0.131393	4.5e-05	0.563052	0.715802
14	Stat1	-0.846295	-0.967011	1.09919	0.972061	-0.724239	-0.692116	0.44396	0.450563	1.27293	1.34942	0.557494	0.507131	1.09e-06	2.72e-09	6.02e-21	1.96e-16	0.00122426	0.00143729
316	Il2rb	-0.199465	0.0605361	0.487101	0.967333	-0.234453	0.09998	0.0787706	0.0950362	0.108674	0.143918	0.0921687	0.0911771	0.911114	0.997005	0.351325	0.00959509	0.956491	0.950494
5	Plac8	-0.94695	-0.572497	0.804265	0.947849	-0.386232	-0.244685	0.335264	0.402984	0.821384	1.05564	0.474594	0.490451	2.07e-10	0.000699511	6.9e-12	7.35e-23	0.0554526	0.394668
305	Gpr152	-0.201675	-0.258374	0.37217	0.944483	0.29468	-0.175316	0.141551	0.169332	0.207875	0.258674	0.158898	0.144239	0.877613	0.407492	0.375067	0.00887379	0.623076	0.412373
116	Mir7004	-0.346019	0.00812068	-0.262409	0.938332	0.337563	-0.0463057	0.197326	0.234952	0.182099	0.386151	0.261558	0.212781	0.349219	1	0.459751	9.18e-05	0.854597	0.792655
85	Rmdn3	-0.226472	-0.0833292	0.739482	0.934598	-0.855241	-0.124203	0.214157	0.235167	0.36895	0.444946	0.170002	0.235326	0.58899	0.928407	0.000232311	4.64e-06	0.0372645	0.757977
153	9530002B09Rik	-0.25859	-0.600397	0.247063	0.930016	0.0235746	0.152037	0.0526077	0.045505	0.0553501	0.0859537	0.0557269	0.047334	0.621085	0.849134	0.779316	0.00056143	1	0.930383
3	Irf1	-0.808179	-1.17648	1.74608	0.927072	-1.17209	-1.01164	0.880227	0.762795	2.93462	2.58816	0.777597	0.862925	2.47e-05	6.51e-12	8.6e-55	6.57e-25	3.72e-10	6.12e-08
12	2010109I03Rik	-0.339248	-0.433219	0.519031	0.922003	-0.717933	-0.0686546	0.473127	0.481475	0.843099	1.07332	0.39789	0.575165	0.0223868	0.0279866	3.91e-08	3.19e-17	1.47e-05	0.68179
187	Col6a3	-0.01933	0.0296831	0.289237	0.911357	-0.353521	-0.213901	0.110757	0.110622	0.120197	0.166905	0.0865863	0.104282	0.773764	0.607587	0.844336	0.00146948	0.41398	0.723625
169	Vwa5b1	-0.0335158	-0.124465	0.157385	0.910648	0.0772829	0.0637586	0.0936137	0.113348	0.0919417	0.158187	0.104633	0.0932596	0.872154	0.628889	0.657154	0.000984559	0.986706	0.975366
245	Tmc7	0.157007	-0.400602	0.880721	0.909229	-0.111679	0.0553499	0.0792776	0.0632112	0.0819317	0.134193	0.0554498	0.0672153	0.905183	0.49082	0.612104	0.00407068	0.79873	0.949152
141	Oasl2	-0.355399	-0.85578	1.36846	0.906457	-0.461768	-0.920121	0.240455	0.21499	0.676028	0.611457	0.214691	0.205666	0.156401	0.00783384	1.2e-12	0.000390547	0.745197	0.00953333
177	Gp6	-0.339919	-0.0135474	0.680136	0.90222	-0.643753	0.208431	0.0669336	0.0937405	0.121851	0.138237	0.0629116	0.0726841	0.276279	0.370497	0.0115267	0.00121657	0.112902	0.960929
7	Gbp2	-1.50506	-1.76926	2.3346	0.900941	-1.58923	-1.73443	0.3696	0.284869	2.10079	1.62263	0.330167	0.281022	8.12e-09	1.74e-15	2.29e-69	6.47e-21	2.12e-14	1.89e-15
241	Agtr1a	-0.256052	0.195579	-0.250292	0.900814	-0.450577	-0.0409195	0.0902173	0.105909	0.0851308	0.143447	0.0766948	0.0896741	0.843132	0.887765	0.69594	0.00386886	0.297767	0.685966
21	Mir6381	-2.83052	-2.21447	3.0072	0.896276	-1.98766	-2.54559	0.160326	0.242314	2.66224	1.81025	0.244167	0.178399	1.08e-20	3.84e-13	1.24e-60	6.19e-12	3.08e-09	4.49e-10
302	Bpifb5	-0.488662	-0.340489	-0.139029	0.894484	0.670973	-0.262234	0.0647123	0.0698351	0.0755755	0.111455	0.113614	0.0602475	0.427616	0.790667	0.915525	0.00873329	0.400511	0.876177
139	Samt3	-0.490051	0.437734	0.0696361	0.893289	-0.253177	0.172217	0.0886942	0.108891	0.072328	0.138598	0.0590823	0.103972	0.606264	0.527218	0.929726	0.000360723	0.875791	0.610156
174	Myo7b	-0.270737	-0.28659	-0.0553431	0.887977	-0.393286	0.0644255	0.111622	0.1084	0.113497	0.166495	0.0942731	0.13795	0.516633	0.558829	0.879794	0.00111916	0.689543	1
132	Gm10445	0.202189	-0.255939	0.31934	0.882693	-0.0613565	-0.620602	0.202797	0.145499	0.200256	0.239769	0.148711	0.143006	0.963451	0.565563	0.336044	0.000269901	0.840609	0.21518
266	Mir598	-0.382347	0.0494207	0.448908	0.877467	-0.180392	-0.350262	0.127103	0.138036	0.195755	0.20268	0.143552	0.121491	0.516262	1	0.36038	0.00540712	0.762309	0.579208
230	Cxcl9	-1.12441	-1.13733	1.38827	0.874796	-1.66128	-0.451551	0.129694	0.158366	0.521002	0.495159	0.102339	0.186636	0.0562717	0.0015704	1.69e-07	0.00324166	0.00736798	0.862825
294	Panx2	0.0388624	-0.19703	0.862817	0.873422	0.111796	-0.66577	0.0849739	0.091499	0.122497	0.121783	0.0828213	0.0436942	0.928004	0.903856	0.383604	0.00786267	0.947299	0.717259
213	Mir7072	-0.58901	-1.43587	1.43381	0.868611	-1.60054	-0.464438	0.17106	0.129346	0.512769	0.486529	0.1205	0.211974	0.0256667	3.03e-06	2.51e-12	0.00232367	0.00413506	0.470644
87	Igtp	-1.71049	-1.05258	1.74118	0.86574	-1.40078	-1.17783	0.132344	0.231863	0.853883	0.739467	0.181046	0.188724	7.53e-08	5.69e-07	1.05e-20	5.71e-06	3.4e-06	0.00106984
121	Ifit1bl2	-0.601627	-0.449035	0.816833	0.856268	-0.672957	-0.372595	0.171354	0.176455	0.310173	0.381797	0.189904	0.191903	0.117731	0.423753	0.000169647	0.000147342	0.251708	0.218045
296	Mchr1	0.00778974	0.220559	-0.247569	0.847663	0.262836	-0.508857	0.1893	0.200505	0.166107	0.246895	0.159223	0.12432	0.843051	0.624164	0.780496	0.00805826	0.975496	0.544687
286	Gm20744	-0.152964	-0.124553	0.306314	0.846117	-0.0124187	-0.0656191	0.106028	0.0989155	0.112815	0.158421	0.0846345	0.107513	0.812085	0.652582	0.190849	0.00707146	0.929343	0.685686
209	Dbx2	0.138416	0.250255	-0.514249	0.845368	-0.281333	0.74405	0.0572173	0.0789377	0.048998	0.0875312	0.0554398	0.0587787	0.659906	0.77949	0.375783	0.00205325	0.857605	0.759202
66	Zbp1	-1.23547	-1.24938	1.50384	0.844594	-0.977547	-1.60883	0.222575	0.230058	0.943847	0.819666	0.296231	0.191507	7e-06	1.06e-05	2.46e-17	2.79e-07	0.00024479	8.69e-08
194	Ghsr	-0.351865	-0.246102	-0.0708525	0.843373	-0.141478	0.328478	0.107577	0.0945573	0.127135	0.198604	0.120207	0.150773	0.52051	0.47106	0.531329	0.00156229	1	0.932272
77	Hat1	-0.156739	-0.0617451	-0.0565851	0.843077	0.00900244	0.248686	0.333869	0.333153	0.365883	0.518139	0.406984	0.401668	0.784394	0.692512	0.844086	2.51e-06	0.945748	0.430693
237	Psmb10	-0.248083	-0.00678064	0.230541	0.842519	-0.513864	-0.746242	0.596533	0.64166	0.846948	0.976215	0.543259	0.417465	0.616135	0.996472	0.406733	0.00344485	0.123084	0.00977605
145	Dnah10	-0.434988	-0.0559157	0.336833	0.840159	-0.109177	0.0212299	0.148296	0.195535	0.180302	0.286909	0.158096	0.168513	0.278542	0.892862	0.283198	0.000514721	0.944652	0.723625
100	Mir7683	-0.198917	-0.617758	0.842498	0.839235	-0.403783	-0.551437	0.708968	0.600368	1.28445	1.34928	0.609847	0.594652	0.619841	0.0557833	0.000845585	2.21e-05	0.726516	0.232299
48	4932414N04Rik	-0.412753	-0.0251668	0.251437	0.833744	-0.46737	0.0118881	0.206173	0.257771	0.289256	0.346559	0.191685	0.236545	0.0198273	0.741278	0.0769414	1.32e-08	0.046891	0.724256
88	Gbp9	-0.932991	-1.11916	1.66984	0.832865	-0.941512	-1.16648	0.205382	0.183457	0.831105	0.698244	0.22854	0.204909	7.84e-06	1.05e-06	5.28e-24	5.71e-06	0.000761535	3.48e-07
181	Pcsk6	-0.336352	0.289558	-0.040825	0.829546	0.0183047	-0.110817	0.180972	0.235125	0.191048	0.285811	0.188159	0.208117	0.490128	0.955968	0.988532	0.00121784	0.85401	0.862461
65	Serpina3f	-0.805327	-0.568409	1.55972	0.822209	-1.08132	-0.956123	0.332541	0.425455	1.09695	0.934151	0.338157	0.33598	0.0304436	0.163377	2.11e-22	2.79e-07	0.000156891	6.02e-05
298	Tmem86b	-0.478306	-0.357825	0.800153	0.818336	-0.30688	0.213244	0.244151	0.26872	0.477318	0.475489	0.276472	0.290066	0.329753	0.593275	0.00203234	0.00812917	0.796766	0.666245
35	Olfr1396	-0.790181	-0.525411	1.05226	0.816486	-0.587398	-0.597754	0.48069	0.562127	1.31602	1.27517	0.57444	0.600129	1.56e-05	0.00882428	1.05e-20	1.52e-09	0.0415541	0.0321607
8	Ccdc146	-0.608524	-0.60126	0.800817	0.815596	-0.550256	-0.315467	0.703336	0.729215	1.39605	1.68575	0.774076	0.861137	4.84e-06	7.56e-07	1.3e-14	1.2e-20	0.00339404	0.205927
157	Lhfpl4	-0.182332	-0.105295	0.0609291	0.81338	0.150067	-0.305718	0.128241	0.131923	0.160302	0.221016	0.151839	0.126435	0.828145	0.695438	0.697959	0.000737786	1	0.917778
175	Gm5142	-0.821761	-1.59996	1.35539	0.81219	-0.958193	-1.30284	0.0630846	0.043173	0.167694	0.206237	0.0558514	0.0440845	0.0857123	0.000104844	1.84e-05	0.00119216	0.393138	0.0107121
284	Gzma	0.147696	0.540448	0.33854	0.808441	-0.216337	-0.203481	0.120604	0.131414	0.110463	0.143541	0.106189	0.116223	0.695556	0.681927	0.905347	0.00687085	0.981949	0.742154
259	Mmd2	-0.420204	-0.433986	-0.159057	0.805916	-0.213953	0.0914463	0.0906539	0.0902615	0.110332	0.157195	0.0968474	0.101215	0.431831	0.423835	0.887539	0.00512914	0.385466	0.779441
26	Ifi47	-0.78476	-0.462593	1.1179	0.805871	-0.632658	-0.586727	0.445195	0.524165	1.26558	1.174	0.523277	0.538338	6.63e-07	0.013648	2.49e-25	3.1e-11	0.00742785	0.0433441
33	Tgtp2	-0.781213	-0.391935	1.20885	0.804073	-0.681537	-0.528734	0.35496	0.426982	1.06156	0.955666	0.41514	0.417459	8.07e-06	0.0431714	5.28e-24	8.35e-10	0.0208159	0.127126
234	Frmpd1	-0.225916	-0.184396	0.336726	0.801278	-0.0402856	-0.148929	0.170187	0.164012	0.188598	0.21775	0.153928	0.144879	0.613341	0.895614	0.43967	0.00340405	0.915628	0.948125
256	Oas1c	-0.493131	-0.0493299	0.360091	0.798566	-0.163658	0.168806	0.196348	0.278763	0.355722	0.37525	0.287002	0.326525	0.441815	0.916075	0.124927	0.00502388	0.982962	0.847711
147	Tekt5	-0.594016	-0.308931	-0.0973344	0.797612	0.0696324	0.310929	0.139584	0.166435	0.168996	0.23333	0.154861	0.20008	0.0146056	0.59316	0.835854	0.000524373	0.888873	0.638636
112	Tmem173	-0.627847	-0.54671	0.709076	0.796379	-0.295183	-0.504537	0.621746	0.59238	1.11901	1.28453	0.628163	0.67321	0.00863932	0.0134533	1.03e-05	7.8e-05	0.53486	0.157151
258	Myt1	-0.178811	-0.365197	0.132733	0.796147	-0.547078	0.632	0.097837	0.0730764	0.101936	0.15807	0.0661205	0.101582	0.69967	1	0.841994	0.00505783	0.693957	0.349522
210	Samd15	-0.622802	-0.820549	0.533036	0.79567	-0.478368	0.0596775	0.26338	0.24104	0.480883	0.621272	0.276484	0.34458	0.0705477	0.00835414	0.00468385	0.00206966	0.361538	0.905277
243	Kif4-ps	-0.0346697	0.0878791	0.350626	0.795424	0.113068	0.559847	0.0772394	0.0886237	0.0662053	0.117209	0.0669599	0.0703381	0.941744	0.763882	0.639224	0.00390165	0.627237	0.530842
269	Oas1b	-0.537131	-0.238411	0.555004	0.795081	-0.0969338	0.217727	0.243304	0.30504	0.425095	0.435926	0.335496	0.385992	0.160511	0.741278	0.0193557	0.00548519	0.984588	0.543136
20	Slamf7	-0.145142	-0.426137	0.482506	0.793532	-0.246692	-0.369699	0.842571	0.767103	1.18157	1.32082	0.790605	0.702364	0.685246	0.00472956	0.000503034	2.83e-12	0.132179	0.0627607
6	Ctsc	-1.00547	-0.619547	0.978241	0.793236	-0.682463	-0.530827	0.789986	0.946181	2.30087	2.45878	0.939711	1.00457	3.28e-12	1.99e-05	3.35e-22	2.18e-21	1.1e-06	0.00922169
4	Gbp2b	-0.903266	-1.03106	1.49159	0.790418	-0.929303	-0.998101	0.649905	0.583139	2.06732	1.90073	0.617741	0.631845	4.42e-09	1.33e-12	1.06e-56	7.47e-24	1.51e-10	2.25e-11
202	Gm10619	-1.59873	0.0955105	0.0429485	0.78985	0.103548	0.126448	0.0252736	0.0443481	0.0548592	0.0968933	0.0481506	0.0489638	0.027661	0.763882	0.577002	0.00185634	0.947429	0.875559
179	Dyrk4	-0.501904	-0.814159	0.285365	0.787595	-1.04542	-0.642016	0.104085	0.115394	0.178716	0.235362	0.0857329	0.09033	0.596023	0.0212893	0.489144	0.00121784	0.031792	0.291418
23	Gbp3	-0.868616	-0.90321	1.2573	0.786983	-0.344227	-0.87087	0.402032	0.38227	1.12695	1.14343	0.496597	0.442728	0.000170737	4.96e-07	8.21e-22	1.1e-11	0.0397876	1.87e-05
59	Gbp8	-1.36599	-1.365	1.45371	0.78323	-0.504349	-1.0918	0.119314	0.106604	0.46394	0.385787	0.166976	0.125135	4.82e-08	1.22e-08	3.09e-20	9.37e-08	0.205958	0.00207667
159	Crhr1	-0.529387	-0.605855	-0.00386503	0.782565	-0.272856	0.0932101	0.126714	0.119734	0.177229	0.235433	0.158608	0.156179	0.321251	0.0955982	0.55753	0.000769156	0.489564	0.913684
10	Socs1	-0.10366	-0.0171161	0.963101	0.778396	-1.11111	-1.0507	2.20499	2.48569	4.02722	4.3568	1.43794	1.38082	0.973592	1	6.14e-21	1.64e-17	6.91e-16	3.06e-08
71	Clec2d	-0.35153	-0.817245	0.863345	0.77485	-0.505821	-0.204423	0.505525	0.387217	1.13453	1.13046	0.617151	0.588567	0.373307	0.00131592	1.48e-09	5.65e-07	0.035577	0.61757
313	Il18bp	-0.685991	-0.0850372	0.332271	0.773587	-0.268624	-0.534128	0.242507	0.280934	0.422702	0.55498	0.315623	0.254579	0.0748089	0.838443	0.157872	0.00934544	0.578152	0.56739
297	C1qtnf4	-0.883682	-0.31792	0.651577	0.773153	0.25785	-0.260234	0.154789	0.142553	0.255183	0.284306	0.211068	0.204465	0.0875187	0.269922	0.110951	0.0080801	0.875791	0.431738
31	Smchd1	-0.418578	-0.0467192	0.309033	0.767194	-0.144873	0.0692526	0.509539	0.628632	0.68796	0.946255	0.589586	0.648724	0.0360987	0.589565	0.0459082	2.68e-10	0.624687	0.971985
13	Coq2	-0.790052	-0.347071	0.342733	0.765775	-0.2758	-0.0997967	0.687207	0.816865	1.30903	1.68643	0.9165	1.02607	4.16e-10	0.00552908	0.000883236	1.78e-16	0.11503	0.732352
117	Sall4	-0.561844	0.00455124	-0.207331	0.760062	0.19026	-0.0407403	0.134684	0.176877	0.159006	0.25327	0.175177	0.158716	0.182726	0.854687	0.52033	9.75e-05	0.710558	0.946958
212	Arhgap33	-0.760218	-0.141735	0.29216	0.757065	0.189722	0.339187	0.186678	0.240457	0.35034	0.475394	0.343833	0.342678	0.015421	0.838878	0.847067	0.00230118	0.817126	0.675107
226	Cwf19l1	-0.277894	-0.291064	0.479579	0.753046	-0.137593	0.129775	0.212215	0.249616	0.317002	0.418952	0.237446	0.253726	0.619241	0.623543	0.0803607	0.00297642	0.764615	0.947193
276	Prkg2	-0.77376	0.2966	0.00739561	0.750323	0.086404	0.60145	0.0560805	0.0923379	0.0739417	0.115811	0.065004	0.0833381	0.090895	0.890233	0.889342	0.00594729	0.663361	0.848611
295	Col9a3	-0.951844	-0.113611	0.831239	0.749404	-0.475182	-0.503487	0.136074	0.127211	0.21701	0.258064	0.131422	0.0946419	0.0200841	0.76808	0.000760395	0.00788917	0.466172	0.402678
178	Atp9a	-0.31393	-0.0519364	-0.302545	0.743785	0.340161	0.0131362	0.177708	0.200974	0.162262	0.309052	0.22308	0.196008	0.351893	0.674435	0.15713	0.00121784	0.758018	0.89037
49	Tvp23a	-0.0960002	-0.221923	0.735441	0.743143	-0.51943	-0.33412	0.505758	0.463596	0.822757	0.949805	0.378791	0.420626	0.923199	0.740334	1.18e-06	1.35e-08	0.0397876	0.23636
43	Irgm2	-1.06946	-0.641239	1.15268	0.740302	-0.816356	-0.859435	0.373072	0.508865	1.33555	1.1814	0.475052	0.475396	6.5e-10	0.000259607	1.25e-20	4.24e-09	4.57e-05	0.000471603
162	Phf11b	-0.763839	-0.756782	1.37036	0.738951	-0.658637	-1.06523	0.134183	0.111994	0.291501	0.243292	0.115974	0.0719034	0.0560085	0.102835	4.67e-08	0.000831912	0.238299	0.00273782
219	Tedc2	-0.329204	0.201671	-0.53691	0.738874	0.0663475	0.355795	0.385779	0.516795	0.333063	0.715217	0.459755	0.636083	0.528914	0.457792	0.0341963	0.00279733	0.875791	0.242096
265	Ctrl	-0.27128	-0.0310549	0.280532	0.735263	-0.544284	-0.723651	0.668257	0.790014	0.999342	1.09175	0.653085	0.495489	0.479157	0.937091	0.274982	0.005371	0.0972672	0.00352336
262	Adgra1	-0.587221	0.377905	0.0596102	0.734934	-0.35313	-0.0430342	0.088324	0.119841	0.0761308	0.129382	0.0893253	0.0762012	0.51063	0.554364	0.923402	0.0052703	0.949911	0.910655
223	Prr7	-0.166281	-0.0322177	-0.00401336	0.733373	-0.437205	0.030412	0.400857	0.432167	0.398791	0.566306	0.337341	0.412775	0.726882	0.590873	0.913119	0.00287997	0.56109	0.99897
235	4930563M20Rik	-0.486552	0.380265	0.0214458	0.732152	-0.0886412	0.16282	0.089328	0.137129	0.107354	0.156924	0.0937852	0.1257	0.276634	0.607993	0.981492	0.00341051	0.946866	0.723625
18	Iigp1	-2.35492	-2.73258	2.60317	0.731039	-2.31728	-2.52785	0.146078	0.129018	1.64675	1.14565	0.159488	0.127724	3.75e-14	2.98e-16	1.24e-60	4.22e-13	6.91e-16	2.25e-11
306	AU016765	-0.235006	-0.437469	0.515024	0.730456	-0.593643	-0.750907	0.10633	0.105491	0.158944	0.185006	0.0859458	0.0701409	0.406546	0.240847	9.86e-05	0.00894034	0.0510329	0.0287061
184	Oip5	-0.00263703	0.0910904	-0.282873	0.729815	-0.194441	0.208616	0.451115	0.497823	0.435328	0.622197	0.45691	0.613777	0.855768	0.985053	0.24284	0.00140588	0.875603	0.814974
201	Polh	-0.145084	0.121353	0.266597	0.728116	-0.180163	0.389749	0.249111	0.31593	0.311912	0.40741	0.247434	0.34359	0.734493	0.898494	0.581165	0.00185203	0.762309	0.381018
239	Lta	-0.794728	-0.181931	0.458595	0.72692	-0.161421	-0.329629	0.517803	0.675797	0.929272	1.21329	0.668424	0.689958	0.000563495	0.541457	0.0129821	0.00358248	0.886239	0.30841
203	Rhebl1	-0.401444	-0.203486	0.175144	0.726845	-0.0673897	0.423489	0.411058	0.400221	0.515115	0.7447	0.475446	0.653044	0.117956	0.686352	0.617268	0.00186836	0.993748	0.440478
280	Erlin1	-0.397663	0.0316604	-0.228629	0.724566	0.00278699	-0.130761	0.292547	0.349125	0.311831	0.485191	0.335131	0.33291	0.548189	0.987165	0.436189	0.00631797	1	0.723625
315	Ifi205	-1.40064	-1.38326	1.99633	0.723891	-0.946938	-1.51139	0.0412636	0.0414386	0.209129	0.142165	0.0536526	0.033006	0.170079	0.000267635	6.05e-10	0.00954345	0.164092	0.0516939
129	Pla2g16	-0.399965	-0.361734	0.630649	0.722597	-0.0991332	-0.614618	0.23368	0.236257	0.410869	0.494451	0.25407	0.188678	0.433769	0.194546	0.00113455	0.000225494	1	0.0133324
289	Olfr693	0.327747	0.153924	0.0750741	0.717495	-0.547856	-0.266032	0.191443	0.217115	0.239922	0.328219	0.162317	0.178879	0.46635	0.699044	0.423479	0.00727443	0.563662	0.523557
225	Mir7679	-0.770299	-0.0793055	0.812342	0.71637	0.104181	0.170068	0.369362	0.5434	0.75103	0.893123	0.507036	0.622316	0.00708666	0.739971	0.00369101	0.00295785	0.954999	0.953639
285	Defb23	-0.638491	-0.347666	-0.327394	0.714014	-0.180472	0.254696	0.107728	0.107193	0.0986922	0.187243	0.109609	0.111624	0.262897	0.653002	0.558354	0.00703784	0.985149	0.70918
99	Gbp7	-1.08418	-0.795874	1.39718	0.713845	-1.07936	-0.729571	0.199467	0.245342	0.715255	0.613048	0.188805	0.255155	1.86e-05	0.00955086	1.07e-16	1.94e-05	3.61e-05	0.00693545
115	Psmb8	-0.590498	-0.636079	1.0635	0.713267	-0.437745	-0.0462992	0.464384	0.467199	1.09952	1.10457	0.499815	0.675777	0.104158	0.00737518	4.97e-11	9.18e-05	0.490612	0.938289
81	Tex19.2	0.051801	-1.48759	1.27359	0.712972	-1.14095	-0.495099	0.204338	0.0984105	0.419592	0.480869	0.100928	0.136895	0.32942	3.45e-05	1.53e-06	3.98e-06	0.0328446	0.116027
133	Ccdc86	-0.512692	-0.227752	0.426725	0.711526	-0.425471	-0.341782	0.389944	0.436622	0.576956	0.691127	0.461815	0.400318	0.0955692	0.747648	0.270852	0.000272632	0.414534	0.460834
60	Unc5a	-0.608779	-1.20022	1.46882	0.708782	-0.791308	-1.06058	0.381095	0.289231	1.07289	0.81075	0.342677	0.305596	0.000836013	9.36e-08	3.34e-26	1.08e-07	0.000241365	0.000184736
211	Cacng2	-0.472643	-0.364989	0.10455	0.707292	-0.0991875	-0.0995741	0.163018	0.177932	0.171089	0.238109	0.129048	0.16395	0.214477	0.29687	0.658388	0.00223491	0.770987	0.775994
93	Calhm6	-0.849078	-0.593473	0.619879	0.707225	-0.319397	-0.33478	0.636722	0.768133	1.49177	1.60967	0.843426	0.795642	1.84e-05	0.00861145	7.6e-07	8.37e-06	0.760872	0.217091
250	Ifit1	-0.752249	-0.351978	0.994355	0.706615	-0.670999	-0.361761	0.23127	0.262563	0.502485	0.507672	0.284092	0.261378	0.0302651	0.351863	4.16e-06	0.00467522	0.355795	0.110258
247	Serpina3i	-0.167884	-0.72452	1.33525	0.705514	-0.713438	-1.41189	0.140584	0.107109	0.302471	0.255505	0.103835	0.0756841	0.232183	0.111427	1.92e-08	0.00445866	0.0397876	0.00206782
172	1700123O12Rik	-0.690383	-0.146887	-0.224633	0.704415	-0.317399	0.0259483	0.124195	0.167435	0.135207	0.242968	0.123428	0.145185	0.003711	0.674038	0.790057	0.00101571	0.521878	0.900015
27	Mir7671	-0.408782	-0.606268	0.743581	0.70399	-0.395377	-0.493891	1.51301	1.58154	2.97072	3.27871	1.92619	1.83968	0.0622279	5.9e-06	4.95e-09	6.96e-11	0.0728636	0.0419243
155	A730018C14Rik	-0.571217	0.0762335	-0.815798	0.703107	0.0553068	-0.0748101	0.0677927	0.102483	0.0504789	0.125284	0.062488	0.0754889	0.89907	0.771741	0.365249	0.000576848	0.836455	0.872248
140	Tmc4	-0.436212	-0.0845179	-0.395354	0.700346	0.289175	0.259411	0.391755	0.420056	0.405974	0.583179	0.603022	0.528531	0.161873	0.863695	0.244075	0.000372406	0.516092	0.69552
106	Itgal	0.130629	-0.315999	0.386275	0.699345	-0.228441	-0.127647	0.425101	0.326873	0.460153	0.580064	0.317592	0.326799	0.747277	0.0567743	0.076611	4.77e-05	1	0.544075
146	Rspo1	-0.411123	-0.0870367	0.17251	0.698415	0.193164	-0.397928	0.198529	0.23826	0.292081	0.375716	0.243799	0.178775	0.283661	0.623829	0.353166	0.000522196	0.938165	0.79728
183	Fbxo40	-0.0830785	-0.250238	0.480418	0.695263	-0.67944	-0.0461027	0.26971	0.241143	0.348571	0.47675	0.215197	0.299433	0.94124	0.361758	0.00579219	0.00132344	0.00514511	0.977934
62	Fcgr4	-0.77954	-0.642244	1.28695	0.690701	-0.848429	-0.501842	0.499408	0.572863	1.41219	1.29466	0.564235	0.650952	0.000255244	0.0691867	5.28e-24	1.3e-07	1.47e-07	0.00805559
68	Sumf1	-0.229109	-0.460541	0.615917	0.687819	-0.659169	-0.33899	0.334596	0.31506	0.516135	0.648692	0.269193	0.33435	0.386364	0.0380588	0.000314189	3.46e-07	0.00747197	0.437078
143	Mir6974	-0.788564	-0.30544	0.637895	0.687726	-0.213517	-0.147018	0.568046	0.756473	1.1426	1.47156	0.756623	0.873825	0.000292398	0.380663	0.0026716	0.000434093	0.940245	0.903754
228	Gjb1	-0.523623	0.150118	0.0467099	0.683173	-0.173043	-0.020888	0.152517	0.175469	0.149187	0.210905	0.142235	0.166712	0.0588545	0.912325	0.885683	0.00311388	0.793048	0.993873
34	Nlrc5	-1.03163	-0.841454	1.34026	0.680563	-0.989752	-0.803339	0.258153	0.30565	0.884356	0.750491	0.274187	0.310026	1.73e-06	8.56e-07	6.46e-25	1.5e-09	0.000454686	0.00106984
86	Serpinb9b	0.102348	-0.195892	0.685223	0.680293	-0.653756	-0.483509	0.346085	0.271467	0.372181	0.389628	0.192809	0.208312	0.490128	0.65684	4.92e-07	5.25e-06	0.0316444	0.0536233
109	Slfn8	-0.679698	-0.955702	1.12174	0.675967	-0.451343	-0.358078	0.27099	0.239131	0.643062	0.603539	0.299613	0.339113	0.0462964	6.07e-05	2.1e-07	5.98e-05	0.645815	0.647609
216	Otog	-0.503883	-0.0171435	-0.21808	0.674499	0.0894587	0.122988	0.100169	0.100668	0.106702	0.159956	0.0996204	0.106083	0.148468	0.81973	0.972568	0.00259738	0.995862	0.861075
274	Trim21	-0.667181	-0.278162	0.465814	0.673445	-0.375268	-0.0866534	0.375662	0.393223	0.59735	0.698123	0.350546	0.452801	0.018612	0.316509	0.0293033	0.00581303	0.385466	0.963398
189	AW112010	-0.401509	-0.646257	0.480464	0.673431	-0.283482	-0.21584	0.49375	0.401066	0.753652	0.949614	0.496141	0.541541	0.439307	0.0099534	0.0198561	0.00150578	0.875791	0.873408
22	Ciita	-0.207408	-0.441495	0.44774	0.67331	-0.58611	-0.398566	0.711113	0.627119	0.993694	1.35663	0.549687	0.588811	0.300589	0.0145943	0.000289621	7.12e-12	0.0152071	0.0857785
231	St8sia5	0.468237	0.123689	-0.155028	0.673227	-0.150811	0.627843	0.165239	0.106499	0.0970986	0.142551	0.100604	0.148903	0.645546	0.941375	0.937393	0.00335819	0.954849	0.37618
53	Dtx3l	-0.59242	-0.292906	0.541597	0.671692	-0.39281	-0.299618	0.617294	0.677499	1.13197	1.21141	0.748723	0.698199	0.00011023	0.209	0.000180182	4.48e-08	0.0567082	0.459264
138	H2-T24	-0.497841	-0.331911	0.860124	0.671641	-0.611856	-0.541054	0.454203	0.474048	0.842221	0.930755	0.440743	0.456917	0.0822573	0.394353	1.4e-07	0.000360723	0.00958823	0.0571527
38	Art3	-0.592292	-0.624426	0.956761	0.67024	-0.613942	-0.36636	0.65341	0.710742	1.63091	1.59391	0.745002	0.829268	4.54e-05	7.26e-05	1.63e-21	2.68e-09	0.0012714	0.216663
309	Afap1l2	-0.20185	-0.0193504	-0.0306382	0.668357	-0.11251	-0.138237	0.161998	0.168008	0.164849	0.222064	0.138394	0.153537	0.744275	0.921117	1	0.00906519	0.822562	0.926207
205	Ascl1	-0.420336	0.00730418	-0.702428	0.667907	0.198806	-0.0209031	0.108859	0.113505	0.0836237	0.17366	0.11943	0.124549	0.745736	0.879719	0.235344	0.00187113	1	0.782089
251	Dusp15	-0.39137	-0.608334	0.709669	0.667082	-0.541339	-0.723593	0.158869	0.156016	0.28272	0.328771	0.137123	0.126042	0.742822	0.408969	0.0212573	0.00467522	0.58383	0.0528875
195	Tctn2	-0.265506	-0.308215	0.378847	0.665984	-0.560377	-0.268832	0.273056	0.257591	0.337809	0.388853	0.268233	0.255598	0.643365	0.504704	0.182283	0.00158795	0.24237	0.484583
220	4930555K05Rik	-0.936295	0.326696	-0.580494	0.663455	-0.101228	0.532163	0.0308028	0.0440201	0.0350724	0.0641026	0.0323313	0.0444346	0.2547	0.384247	0.316547	0.0028033	0.676904	0.517034
130	Cbx7	-0.475384	-0.764147	0.598953	0.660977	-0.184719	-0.234563	0.398177	0.352215	0.710513	0.728054	0.485978	0.427914	0.0419088	1.21e-05	0.000121308	0.000251924	0.628891	0.543393
176	Nusap1	-0.241669	0.241221	-0.237851	0.659171	-0.348423	0.430372	0.305018	0.386129	0.322137	0.484155	0.32649	0.505527	0.681415	0.693254	0.469193	0.00119319	0.623076	0.184403
233	Paqr3	-0.462483	-0.0447084	0.514127	0.658969	-0.264453	-0.342323	0.254076	0.291926	0.483147	0.461238	0.296681	0.274604	0.177216	0.876057	0.0225951	0.00338647	0.864753	0.537807
95	Parp9	-0.791151	-0.461554	0.73099	0.656495	-0.54233	-0.230006	0.357487	0.411125	0.758857	0.780213	0.42162	0.464744	6.46e-05	0.00807741	6.24e-06	1.05e-05	0.0777452	0.872248
17	Gm12216	-0.51963	-0.408257	0.832523	0.652618	-0.594922	-0.29927	0.519229	0.604935	1.0441	1.09352	0.519566	0.638996	0.00345187	0.00758963	7.1e-16	4.08e-13	0.000185589	0.354172
30	2310001H17Rik	-0.391509	-0.607299	0.718325	0.650522	-0.377919	-0.332029	0.729664	0.585754	1.23596	1.30386	0.693064	0.704966	0.0251608	5.32e-05	4.05e-11	2.21e-10	0.0603433	0.268452
246	Gm829	0.217023	0.346777	0.437546	0.647228	-0.616622	-0.531752	0.121901	0.105531	0.108509	0.155889	0.070243	0.0795936	0.958748	0.283759	0.698601	0.00429496	0.405496	0.5515
165	B4galt3	-0.174941	-0.0282877	0.550701	0.641005	-0.459805	0.0308655	0.504821	0.521907	0.717831	0.890557	0.509791	0.60502	0.653617	0.902998	0.000472918	0.000862049	0.472651	0.940983
199	9330175E14Rik	-0.402113	-0.442363	0.75972	0.639399	-0.34767	-0.310531	0.911428	0.833326	1.46248	1.50945	0.937825	0.876175	0.203655	0.20598	1.57e-07	0.00181726	0.297171	0.405334
107	Gm5431	-0.432747	-0.45687	1.14727	0.63546	-0.964457	-0.645551	0.354137	0.321125	0.72038	0.600354	0.242396	0.276672	0.49799	0.00971952	3.75e-10	5.53e-05	0.00147697	0.0639958
127	Calhm5	-0.685851	-0.425073	0.595309	0.63453	-0.4881	-1.05486	0.288111	0.270308	0.544233	0.624883	0.292032	0.219294	0.00341939	0.0463203	0.00089397	0.000214604	0.68499	0.0122054
193	Mndal	-0.541989	-0.398259	1.0711	0.633856	-0.588899	-0.32372	0.236664	0.26767	0.606497	0.507072	0.23706	0.290064	0.117631	0.387951	3.14e-12	0.00154851	0.141656	0.527541
304	Ptgs2os	-0.270994	-0.233775	0.114436	0.632489	-0.367613	0.142536	0.206626	0.254274	0.290577	0.312284	0.19803	0.234839	0.391899	0.792362	0.541716	0.00887379	0.0946976	0.602032
82	Gbp5	-1.16317	-1.17138	1.41575	0.632467	-0.960055	-1.13852	0.293101	0.298205	1.1064	0.875668	0.319221	0.276883	2.98e-08	1.76e-09	5.28e-24	4.06e-06	0.000929814	6.29e-05
83	Gm19705	-0.44592	-0.533139	0.557238	0.630086	-0.136834	-0.309267	0.64095	0.597298	1.07938	1.21363	0.772165	0.741545	0.014192	0.011522	3.53e-06	4.16e-06	0.96774	0.193046
136	Aif1	-0.323583	-0.499585	0.815	0.62929	-0.544227	0.0606247	0.436919	0.424741	0.786805	0.801221	0.477544	0.543799	0.234853	0.146101	0.000715298	0.000352764	0.345386	0.813934
300	Irf7	-0.802821	-0.134075	0.557446	0.624697	-0.411384	-0.0916775	0.613012	0.94937	1.17826	1.3929	0.881308	1.03178	0.0149152	0.832084	6.81e-05	0.00853757	0.271405	0.842048
207	Tm9sf1	0.0193854	-0.16012	-0.0711717	0.620573	0.368901	-0.207812	0.592676	0.59292	0.621465	0.788859	0.67909	0.556708	0.91192	0.572107	0.992527	0.00192791	0.528802	0.479365
312	F830016B08Rik	-1.60888	-1.8306	3.12279	0.619987	-1.72892	-1.37985	0.0377545	0.0509658	0.3634	0.203473	0.0436004	0.049668	0.00301726	0.000135551	2.05e-23	0.00931904	0.00413506	0.172882
122	Rtp4	-0.438378	-0.699989	0.701987	0.619076	0.123657	-0.332862	0.595813	0.511992	1.09987	1.06917	0.762362	0.633803	0.636598	0.00237005	0.000267143	0.000157691	0.980889	0.590119
125	Top2a	-0.3661	0.381582	-0.306883	0.618384	-0.503397	0.562373	0.343155	0.529749	0.354569	0.654803	0.306713	0.52168	0.389945	0.166855	0.211326	0.000188362	0.0665821	0.0536233
51	Ppargc1b	0.0997174	-0.0860596	0.288615	0.617553	-0.554125	-0.317507	0.86965	0.797621	0.961477	1.24003	0.655721	0.717757	0.647012	0.635761	0.0216973	3.39e-08	0.000510878	0.126443
46	Cd274	-0.84391	-0.672723	1.48443	0.61582	-0.966662	-0.924988	0.526131	0.576165	1.58885	1.31487	0.498076	0.521978	1.45e-05	0.00796028	9.98e-31	1.06e-08	1.07e-07	1.19e-07
299	Rnf165	-0.702869	-0.166438	-0.205646	0.614644	-0.252357	0.463376	0.0868732	0.123203	0.103278	0.15272	0.0944799	0.111829	0.0896227	0.911406	0.72287	0.00834868	0.414216	0.80763
9	Slc23a2	-0.350679	-0.326167	0.369772	0.614387	-0.37644	-0.197349	1.56697	1.55083	2.2587	2.84883	1.50246	1.64432	0.000163404	0.000205551	5.37e-08	2.13e-19	1.02e-05	0.152459
40	Gm1966	-0.249121	-0.400371	0.705844	0.610309	-0.574349	-0.29051	0.499686	0.460746	0.836278	0.903859	0.420265	0.460541	0.0817014	0.00882428	2.82e-12	3.51e-09	0.00586128	0.0701127
142	Serpinb1b	-0.011822	-0.33262	0.745088	0.609764	-0.445442	-0.529182	0.823607	0.675984	1.11068	1.13658	0.594215	0.578773	0.811188	0.251616	5.69e-07	0.000414704	0.039055	0.0443222
50	Tmem229b	-0.582534	-0.307668	0.448641	0.609604	-0.349222	0.05787	0.50763	0.539076	0.896551	1.02385	0.547355	0.715392	9.29e-05	0.131334	0.00022967	2.51e-08	0.605447	0.908419
277	Trpc3	-0.620086	0.0648554	-0.232887	0.608424	-0.203315	0.167921	0.0630865	0.110129	0.0899397	0.134008	0.0891848	0.0992737	0.355202	0.99703	0.945046	0.00613995	0.624477	0.794061
84	Fndc1	-0.236034	0.0475235	0.0453366	0.607464	-0.101958	-0.228238	0.272173	0.305531	0.301203	0.384125	0.264305	0.231742	0.685218	0.93472	0.534076	4.22e-06	0.566066	0.82974
206	Nr5a2	-0.337423	-0.0830466	0.0565011	0.606503	0.0635747	0.0256777	0.150525	0.175757	0.181662	0.205507	0.156594	0.171129	0.224894	0.211529	0.538792	0.00188531	0.882789	0.500262
131	Slamf8	0.00538201	-1.02184	0.680303	0.60531	-0.937936	-1.34101	0.5124	0.295839	0.827958	0.907046	0.340683	0.25369	0.929235	0.00129013	0.000588169	0.000268992	0.00341292	7.28e-08
167	Ccl12	-0.448499	-0.206098	0.993176	0.601713	-1.01093	-0.501326	0.670457	0.921541	1.54735	1.54062	0.564669	0.72167	0.615559	0.838568	6.04e-10	0.000880517	1.41e-09	0.0273467
24	Irgm1	-0.665511	-0.6827	1.15102	0.598912	-0.958091	-0.447992	1.02162	1.0746	2.77547	2.60854	0.992404	1.23232	0.000154459	1.63e-06	2.89e-28	1.92e-11	7.06e-09	0.111784
119	Rfk	-0.127285	-0.132145	-0.061398	0.597167	-0.119754	0.181828	0.401815	0.442453	0.442924	0.572447	0.456444	0.519974	0.695363	0.837555	0.92506	0.000136191	0.7813	0.920348
217	Psip1	-0.231142	-0.251867	0.173239	0.596669	-0.281483	0.0880933	0.257795	0.252002	0.355962	0.440159	0.27192	0.391201	0.28562	0.299235	0.602655	0.00259931	0.67233	0.942078
222	Ltf	0.0453522	-0.209845	0.282017	0.595493	0.0392127	-0.116297	0.381264	0.312451	0.411372	0.525469	0.36906	0.320664	0.969323	0.517227	0.227171	0.00287935	1	0.645104
293	Ctrc	0.0462836	0.0683408	0.254195	0.594927	-0.419609	-0.305212	0.21103	0.235877	0.231298	0.260308	0.156747	0.162618	0.947211	1	0.144841	0.00760538	0.817126	0.121839
124	Ppp1r26	-0.00233101	-0.175155	0.180954	0.594338	0.0611554	-0.320023	0.612684	0.568133	0.725256	0.837833	0.584382	0.483777	0.871576	0.418023	0.515375	0.00017813	0.752428	0.0726717
156	Gbp11	-0.505237	-0.740143	1.14486	0.593239	-0.642496	-1.06362	0.17133	0.163344	0.442207	0.384191	0.183424	0.132237	0.314344	0.00740127	3.14e-09	0.000609916	0.212114	8.53e-06
29	Rab37	-0.444776	-0.204592	0.356446	0.592504	-0.0849547	0.0323895	0.805954	0.936129	1.27553	1.39734	1.0129	1.07577	0.000292398	0.358138	0.000626811	1.56e-10	0.722667	0.549207
173	Calhm4	-0.410937	-0.12443	0.590379	0.590552	-0.0326619	-0.556683	0.0892535	0.0945956	0.133266	0.187107	0.109279	0.0773883	0.294606	0.719149	0.00121163	0.00103996	0.434391	0.500177
252	Hnrnpa1	-0.158205	0.107607	-0.0786964	0.590511	0.145118	-0.110216	0.862326	1.00593	0.965167	1.34268	1.02957	1.08662	0.633336	0.865956	0.97119	0.00472028	0.751151	0.664488
90	Cd2ap	-0.127319	-0.308637	0.759663	0.589475	-0.276275	-0.596653	0.458491	0.451296	0.740085	0.75164	0.430187	0.391207	0.825766	0.045756	4.39e-10	6.56e-06	0.29976	0.000140364
72	Batf2	-1.12829	-1.35129	1.77607	0.587223	-0.81059	-1.31195	0.278008	0.279899	1.19159	0.969269	0.352771	0.280431	2.89e-05	4.9e-08	7.48e-25	8.17e-07	0.0155367	1.8e-06
135	Agrn	-0.451895	-0.506463	0.803696	0.585449	-0.23703	-0.15974	0.330298	0.289439	0.57464	0.531193	0.344779	0.395139	0.190763	0.0394863	0.000124147	0.000283125	0.640574	0.755475
268	Ddx4	-0.0808896	0.0287696	0.61196	0.584618	-0.0576433	-0.0861411	0.20708	0.225137	0.248487	0.292841	0.167938	0.176575	0.523144	0.971788	0.00400435	0.00548519	0.916044	0.844009
150	Pnp2	-0.14319	-0.291131	0.290509	0.583693	-0.388587	0.165147	0.343115	0.354573	0.45161	0.608171	0.297088	0.450751	0.77395	0.378659	0.766218	0.000559956	0.412222	0.503159
41	Exoc6	-0.280364	-0.181064	0.389499	0.581395	-0.145336	-0.107646	0.714046	0.710205	0.91596	1.1708	0.70649	0.769191	0.0508183	0.531001	3.39e-05	3.97e-09	0.529526	0.747934
108	Trit1	-0.127417	-0.324961	0.298375	0.580999	-0.106366	-0.0517177	0.483249	0.479107	0.665346	0.816857	0.483853	0.551582	0.553459	0.217475	0.101165	5.53e-05	0.963578	0.983768
275	Gm12108	-0.290998	-0.38683	0.123831	0.58023	-0.0199075	-0.0521594	0.143028	0.120223	0.166825	0.195177	0.130225	0.131668	0.88904	0.604474	0.873648	0.0059323	0.846083	0.959627
58	Slc44a3	0.0977791	-0.306047	0.530175	0.580038	-0.456466	-0.418128	0.682857	0.56363	0.847258	0.912183	0.47803	0.490143	0.476618	0.171542	7.54e-05	7.07e-08	0.00586128	0.00110685
137	H2-T9	-0.318498	-0.164794	0.158826	0.579821	-0.178023	-0.0970989	0.472004	0.472382	0.695533	0.719433	0.541464	0.574064	0.138574	0.485412	0.210536	0.000355114	0.614634	0.792723
78	Kif14	-0.216239	0.148661	-0.0389214	0.57958	-0.251706	-0.021233	0.430376	0.497899	0.475374	0.649493	0.452884	0.534308	0.415499	0.890202	0.940349	3.12e-06	0.528848	0.894784
171	Cd38	-0.226102	-0.585145	0.621642	0.577741	-0.158452	-0.291367	0.316147	0.246497	0.428113	0.496591	0.278745	0.276244	0.841529	0.00860196	0.00182755	0.000997771	1	0.509999
255	Knl1	-0.392738	0.257139	-0.183038	0.575271	-0.333267	0.610267	0.254306	0.363897	0.308785	0.508636	0.290299	0.412624	0.706962	0.59186	0.75358	0.00499702	0.353555	0.0208649
208	C920021L13Rik	-0.396112	-0.079809	-0.141703	0.574363	-0.0485156	0.135157	0.534125	0.614576	0.662495	0.882475	0.704209	0.711614	0.161072	0.604806	0.901547	0.00204905	0.967222	0.79207
97	Ncoa1	-0.316653	-0.314322	0.395592	0.57373	-0.186511	-0.139621	0.714091	0.680511	0.90461	1.05998	0.702508	0.680718	0.0322917	0.045756	0.00291141	1.15e-05	0.534871	0.539512
253	Ffar3	-0.725223	-0.198328	0.149517	0.573484	-0.282262	-0.0740313	0.304111	0.326843	0.416885	0.516857	0.339813	0.332004	0.218623	0.932216	0.435521	0.00476807	0.829605	0.583553
28	Pim1	-0.248488	-0.341158	0.496441	0.573195	-0.301097	-0.436588	1.77563	1.8293	2.86363	3.09954	1.8192	1.82509	0.177216	0.00133972	9.85e-11	9.36e-11	0.0582474	0.000334811
186	Dnah7a	-0.527901	-0.124042	-0.254278	0.572781	0.0835445	-0.239742	0.139684	0.158469	0.158378	0.254636	0.159558	0.15296	0.201229	0.900857	0.460192	0.00146291	0.821365	0.574142
254	Ifit1bl1	-0.30938	-0.350146	0.88676	0.572103	-0.445517	-0.262199	0.250364	0.224833	0.435517	0.390181	0.2664	0.233847	0.26529	0.271952	4.54e-05	0.00480221	0.522501	0.0985204
154	Tmem50b	-0.193758	-0.337399	0.176411	0.571573	-0.150527	0.0975538	0.507463	0.539905	0.659588	0.793296	0.551715	0.613179	0.615559	0.316509	0.656623	0.000573977	0.829111	0.916827
128	Ifi211	-0.536026	-0.476382	1.04845	0.571495	-0.645044	-0.310809	0.273913	0.290123	0.665666	0.573803	0.268203	0.342237	0.0263388	0.197733	1.26e-13	0.000221982	0.0356941	0.357373
182	Tm4sf20	-0.26783	-0.0652816	-0.103543	0.571396	0.0467057	-0.239203	0.400274	0.400455	0.454572	0.656998	0.471074	0.420284	0.356916	0.946011	0.969718	0.0012698	0.719524	0.718335
98	Grxcr1	-0.261224	-0.665954	0.84399	0.56966	-0.410287	-0.571813	0.337119	0.265394	0.59739	0.593195	0.331076	0.261966	0.303977	1.53e-05	2.66e-11	1.27e-05	0.298896	0.00342551
248	Ms4a8a	-0.0207358	-0.212493	0.314841	0.567515	-0.495525	-0.609246	0.223843	0.181103	0.293907	0.290523	0.171042	0.157732	0.701026	0.295754	0.229663	0.00455243	0.183899	0.221655
170	A730090N16Rik	0.418576	-0.0878848	-0.0791864	0.567104	-0.380961	-0.161995	0.344855	0.298561	0.246901	0.415167	0.254657	0.229666	0.33924	0.709073	0.89527	0.000997771	0.406193	0.19667
198	Mxd3	-0.566309	0.157424	0.248943	0.56618	-0.510551	0.168602	0.595909	0.975185	0.835483	1.26485	0.612201	0.955889	0.080851	0.913729	0.554779	0.00175725	0.231727	0.588575
214	Slc2a6	0.0675807	-0.230816	0.268515	0.566076	-0.221173	-0.00266361	0.858372	0.75299	1.00601	1.15868	0.805731	0.918088	0.999851	0.715341	0.457721	0.00232715	0.558865	0.740523
113	Vars	-0.854137	0.098634	-0.0649042	0.564717	-0.345089	0.354873	0.438414	0.705467	0.640799	0.995545	0.587034	0.798097	2.03e-05	0.643719	0.958571	7.83e-05	0.41553	0.126443
151	Ccrl2	-0.0738065	-0.527974	0.380332	0.563211	-0.264774	-0.0600522	1.26438	0.944326	1.52202	1.89933	1.07087	1.19277	0.985529	0.0227779	0.214302	0.000559956	0.547239	0.688587
264	Clec9a	-0.653331	-0.370298	0.236189	0.561968	-0.381994	-0.258021	0.301256	0.354016	0.480557	0.636256	0.266731	0.362825	0.0131679	0.164723	0.253099	0.00532502	0.244127	0.519041
54	Gls	-0.288582	-0.312482	0.701526	0.560341	-0.362209	-0.336793	0.752083	0.760346	1.31055	1.33118	0.70446	0.68296	0.290194	0.148485	1.16e-10	5.14e-08	0.0911992	0.256258
92	Ifit2	-0.783559	-0.560189	0.952958	0.560157	-0.603828	-0.504424	0.315533	0.325149	0.738425	0.757453	0.342528	0.366934	0.000780263	0.0742276	1.75e-10	8.04e-06	0.00413506	0.0866975
61	Gm38404	0.0849182	-0.162491	0.263385	0.559446	-0.178228	-0.113612	0.607783	0.531207	0.584189	0.747694	0.529803	0.504211	0.710156	0.202646	0.0313838	1.09e-07	0.289121	0.770252
110	Clec12a	-0.764736	-0.134647	0.360144	0.555015	-0.00533501	0.123013	0.528123	0.6689	1.01316	1.138	0.785024	0.836332	1.28e-06	0.513433	0.0943634	6.11e-05	0.970946	0.95272
152	Mc3r	0.117889	-0.137797	0.127786	0.55491	0.669432	0.911182	0.153127	0.143779	0.130724	0.185773	0.118345	0.186429	0.956878	0.997267	0.948155	0.00056143	0.0697478	0.165726
229	4930455G09Rik	0.266801	0.0635997	0.158619	0.552853	-0.250364	-0.192598	0.58271	0.548893	0.561364	0.739636	0.50192	0.474296	0.585424	0.999865	0.809165	0.00313226	0.36934	1
164	Fcamr	-0.0306955	0.20489	-0.0544853	0.551942	0.0792305	-0.125326	0.112328	0.0911791	0.0938632	0.118396	0.0822028	0.0838993	0.908656	1	0.624378	0.00086028	0.961664	0.964777
80	Ugcg	0.00485733	0.143053	0.15834	0.551527	-0.29973	-0.282753	0.56361	0.66362	0.643239	0.869284	0.537936	0.528052	0.809525	0.491942	0.273872	3.7e-06	0.499582	0.286901
288	Sema5b	-0.218454	-0.276736	0.339928	0.550666	-0.661418	-0.185805	0.16869	0.177384	0.235811	0.256175	0.137127	0.184247	0.855896	0.338477	0.331916	0.00727443	0.273622	0.713488
270	Zfp423	-0.458564	-0.0210679	-0.00390395	0.549356	0.0126746	0.325704	0.232109	0.301777	0.257909	0.41128	0.275305	0.336801	0.0236161	0.880982	0.999403	0.00554027	0.971964	0.453109
102	Lockd	-0.484244	0.242521	0.155119	0.54774	-0.250411	0.625461	0.430541	0.635656	0.632664	0.867185	0.535878	0.729099	0.120729	0.380654	0.639224	3.16e-05	0.598833	0.00106984
188	Mir3100	-0.437778	-0.336426	-0.018397	0.546101	0.279922	0.60142	0.731121	0.913386	1.13574	1.44815	1.02005	1.4493	0.265136	0.601988	0.896898	0.00149939	0.574491	0.00781263
185	Ifnb1	-0.399485	-0.164047	0.407723	0.541002	0.232137	0.0682614	0.689628	0.74699	1.06017	1.18104	0.903956	0.930986	0.201659	0.610788	0.0191265	0.00141664	0.132491	0.749526
204	Lipg	-0.331729	-0.15426	0.386077	0.540507	-0.268803	-0.583395	0.313372	0.353865	0.421308	0.503364	0.315283	0.274062	0.0963176	0.238418	0.00683964	0.00186963	0.540276	0.0154152
291	Gm3716	0.00724011	0.0478926	-0.375877	0.540433	-0.129711	0.211902	0.499592	0.480926	0.39238	0.600201	0.453006	0.492266	0.844247	0.964416	0.0151715	0.0075145	0.918229	0.738079
163	Cd300lf	-0.47917	-0.401854	0.341855	0.539885	-0.196379	0.180362	0.47708	0.482664	0.794734	0.855503	0.571572	0.726227	0.0437424	0.14473	0.0683804	0.000845414	0.438994	0.377384
240	Oosp1	-0.46472	-1.01369	0.533153	0.539036	-0.96109	-0.989542	0.0393622	0.0216318	0.0408008	0.0881529	0.0227069	0.0244527	0.358048	0.363527	0.686443	0.0038246	0.582963	0.286901
57	Egr3	-0.244273	-0.398182	-0.0929742	0.535378	-0.0257417	0.480236	1.07087	0.993674	1.0975	1.77026	1.25582	1.52323	0.181218	0.0275292	0.853443	5.78e-08	0.943375	0.0189309
261	Ccdc162	-0.0406946	0.0147437	0.369143	0.532251	-0.379732	-0.0702385	0.490869	0.522205	0.606286	0.672815	0.419653	0.483559	0.953487	0.915704	0.00889397	0.00524488	0.0600742	0.674955
227	Lin54	-0.165353	0.0842204	-0.128141	0.531465	0.0230284	-0.0191648	0.528523	0.592783	0.503014	0.73635	0.52259	0.51407	0.26761	0.912757	0.639224	0.00300996	1	0.936813
290	Ccnf	-0.552763	0.11155	-0.0958422	0.530036	-0.461388	0.71058	0.370742	0.521268	0.44997	0.688189	0.421235	0.772578	0.0381187	0.76957	0.48926	0.00747122	0.0641241	5.45e-07
96	Trafd1	-0.328691	-0.825241	1.01781	0.528449	-0.494575	-0.673641	0.657843	0.490817	1.29293	1.14567	0.64655	0.533348	0.147405	6.02e-07	5.68e-13	1.06e-05	0.0715496	0.00186645
103	Tap1	-0.444259	-0.469747	0.795086	0.528193	-0.475086	0.0728909	0.623038	0.630038	1.20206	1.17337	0.678781	0.916688	0.025063	0.0209492	1.76e-07	3.67e-05	0.198319	0.847151
278	Mir3471-2	-0.456139	-0.162751	0.391843	0.52498	-0.304408	0.229424	0.454521	0.4664	0.57057	0.649686	0.465749	0.528813	0.237584	0.387889	0.00828396	0.00613995	0.753686	0.870747
215	0610043K17Rik	-0.46966	-0.354213	0.40478	0.524884	-0.28645	-0.26307	0.33696	0.307887	0.529141	0.61133	0.372801	0.376272	0.0274773	0.336291	0.0482449	0.00234416	0.713529	0.684266
191	Ctcf	-0.0745032	0.0508194	0.0687467	0.523798	-0.390076	0.421534	0.474557	0.489437	0.453636	0.641694	0.350801	0.639998	0.723744	1	0.646695	0.00150578	0.491852	0.0127586
180	4922502D21Rik	-0.41416	-0.505523	0.639526	0.523604	-0.277958	0.0498864	0.310513	0.362243	0.632117	0.641443	0.352548	0.44767	0.10503	0.108851	0.000186528	0.00121784	0.550638	0.723625
55	Cd180	-0.456523	-0.323581	0.529602	0.523596	-0.222284	0.0279847	1.40417	1.62373	2.56649	2.54789	1.75943	1.94802	0.000156739	0.00920206	2.52e-09	5.15e-08	0.384003	0.986938
236	Naaa	-0.444205	-0.241148	0.538481	0.521148	-0.10598	-0.0617638	0.601547	0.671173	0.955139	1.06618	0.663747	0.678175	0.0881499	0.669948	0.00182627	0.00344426	0.936888	0.830333
148	Cbx5	-0.200705	0.156052	0.0122972	0.519872	0.122783	-0.13873	0.638141	0.745982	0.711777	0.961509	0.715173	0.745819	0.0624345	0.623543	0.916415	0.000530052	0.75791	0.611785
45	Fgd2	-0.568739	-0.398217	0.696018	0.519843	-0.375654	-0.425259	0.863644	0.945795	1.65252	1.5934	0.959199	0.916372	0.000154459	0.025245	6.32e-15	6.04e-09	0.0172233	0.00207667
104	Ch25h	-0.6826	0.0340055	0.286818	0.519146	-0.319308	-0.0803728	0.995767	1.55806	1.68356	2.02377	1.20441	1.3507	1.04e-05	0.81973	0.0258139	3.67e-05	0.193875	0.842048
101	Ripor2	0.00395834	-0.311421	0.156537	0.517957	0.0327171	-0.0903563	0.68303	0.597294	0.744274	0.934511	0.673586	0.643137	0.722378	0.0383886	0.234398	3.16e-05	0.880635	0.574314
166	Sae1	0.00743857	-0.0684667	-0.343544	0.517919	0.0708989	-0.0374529	0.472159	0.443527	0.374779	0.560927	0.459725	0.441404	0.766705	1	0.290862	0.000879195	0.988311	0.849843
42	Rgs1	-0.0851164	-0.087294	-0.29041	0.517099	-0.121604	0.203856	1.72876	1.79624	1.64903	2.54319	1.80284	2.0575	0.744429	0.977379	0.0501595	4.24e-09	0.623076	0.525626
149	Trim69	-0.380717	-0.104319	0.555768	0.516174	-0.553378	-0.148216	0.689219	0.683501	1.04609	1.04485	0.594237	0.716302	0.177975	0.820728	3.59e-05	0.000535639	0.0128364	0.498003
64	Parp14	-0.835824	-0.932477	1.3136	0.515089	-0.665052	-0.894575	0.547086	0.501787	1.58589	1.22556	0.621193	0.526026	4.77e-07	1.88e-08	2.08e-33	2.44e-07	0.00277096	8.82e-07
74	4930459C07Rik	-0.207351	0.0977813	-0.0805769	0.513934	-0.215286	0.345503	0.825034	1.04663	0.890517	1.32605	0.864719	1.17545	0.0374163	0.448636	0.695853	1.1e-06	0.145668	0.000340552
120	Nap1l1	-0.355008	0.114536	0.0549198	0.512443	0.0586724	0.423374	0.551249	0.723823	0.685121	0.909008	0.716147	0.85571	0.118072	0.563932	0.836005	0.000145468	0.818781	0.00298689
267	Nup205	-0.350829	0.120302	0.00891853	0.511989	-0.246953	-0.0311633	0.314644	0.39238	0.347314	0.466642	0.3516	0.370539	0.371082	1	0.734089	0.00541608	0.469596	0.992974
144	Nsmce1	-0.658061	-0.46196	0.475743	0.511144	-0.582732	0.169475	0.536129	0.671211	1.01032	1.01838	0.613556	0.834213	2.21e-05	0.000814363	0.000255306	0.000467219	0.000782376	0.615175
308	Fam131b	-0.129784	-0.604573	0.965021	0.510165	-0.639649	-0.939776	0.222859	0.151925	0.396529	0.33434	0.167729	0.130644	0.414493	0.00376384	4.13e-11	0.00906113	1.46e-05	0.00527591
91	A930015D03Rik	-0.168295	-0.336973	0.734386	0.509925	-0.502142	-0.48383	0.902473	0.846036	1.41409	1.41152	0.838042	0.788211	0.295687	0.0372297	1.24e-12	8.02e-06	0.00278582	0.049333
263	Gm16675	-0.169631	-0.129199	0.14155	0.509837	-0.232495	-0.088328	0.948042	0.949402	1.1542	1.40856	0.874203	1.0242	0.87363	0.617088	0.519322	0.0053237	0.744023	0.788162
123	Tlk1	-0.367714	-0.226795	0.368569	0.508822	0.0762022	-0.124045	0.582058	0.647614	0.82696	0.918911	0.668247	0.575954	0.00729725	0.250631	0.0105206	0.00016603	0.888075	0.507347
307	Gpr39	-0.488493	-0.107113	-0.0264216	0.507077	-0.425464	-0.374219	0.141612	0.170032	0.161062	0.24033	0.113566	0.129602	0.387097	0.867943	0.955514	0.00906113	0.58978	0.395886
218	Fbxl5	-0.272866	-0.343104	0.513964	0.504777	-0.0945765	-0.225982	0.532507	0.493724	0.783397	0.824167	0.582189	0.566702	0.15417	0.299235	0.0018708	0.00264232	0.527207	0.456454
79	Sec24b	0.181518	-0.11884	0.287155	0.503491	-0.391858	-0.304386	0.665437	0.605795	0.787006	0.951966	0.533404	0.549248	0.284702	0.401847	0.0204991	3.7e-06	0.0529026	0.104005
196	Gm12250	-0.985183	-0.804987	1.50408	0.501728	-0.935619	-1.04589	0.293849	0.30998	0.997224	0.827115	0.319368	0.269835	0.000471264	0.00348644	3.75e-18	0.00159411	0.00113222	0.00114918
111	Fam185a	-0.297743	-0.207318	0.214313	0.501494	-0.138289	-0.0832505	0.382795	0.408592	0.504563	0.612461	0.406749	0.426602	0.113186	0.314005	0.0662962	7.26e-05	0.642018	0.943244
47	Parp8	-0.826878	-0.603506	0.931828	0.501301	-0.589622	-0.365074	0.732728	0.756777	1.80208	1.5987	0.876602	0.958702	6.69e-12	3.49e-06	5.46e-27	1.18e-08	9.71e-05	0.0250135
134	Gm4759	-0.234375	-0.314776	1.22983	0.500958	-0.709448	-0.938101	0.201469	0.202414	0.366757	0.338897	0.163667	0.112706	0.25325	0.168018	7.76e-20	0.000282981	0.000959153	0.000322863

## Sheet: Cluster 5
	gene	C1_log2fc	C2_log2fc	C3_log2fc	C4_log2fc	C5_log2fc	C6_log2fc	C1_mean	C2_mean	C3_mean	C4_mean	C5_mean	C6_mean	C1_fdr	C2_fdr	C3_fdr	C4_fdr	C5_fdr	C6_fdr
1	Fgd4	0.301094	0.068463	-0.635161	-0.409175	0.673695	0.0279115	1.40559	1.30682	0.924708	0.93126	1.76001	1.27145	0.0996755	0.740926	7.30903e-10	0.000965459	3.5884e-12	0.866481
2	Apobec1	-0.269431	-0.0968946	-0.452057	-0.0100593	0.64688	0.320435	1.39615	1.5215	1.23303	1.40218	2.02567	1.90542	0.0519299	0.873452	1.63478e-05	1	5.29805e-12	0.00086929
3	9530003J23Rik	-0.129401	-0.576411	-0.374532	-0.974404	0.988212	-0.000991947	0.11032	0.0900262	0.063505	0.0635493	0.20751	0.106181	1	0.649708	0.639224	0.0204472	3.8329e-07	0.69552
4	Stab1	-0.297865	0.421249	-0.794282	-0.500974	0.859485	0.427508	0.734877	1.0365	0.536734	0.582624	1.28429	1.01529	0.557023	0.000971844	3.63041e-08	0.0150239	3.8329e-07	0.0067848
5	Lyz2	-0.0559293	0.239149	-1.05914	-0.503331	0.935435	0.0643696	1.15066	1.22712	0.596483	0.78929	1.87343	1.26125	0.710497	0.0785228	2.63918e-07	0.0291603	1.09978e-06	0.676636
6	Rapgef4	0.276083	-0.064057	-0.210361	-0.257188	0.513277	-0.0705236	1.14846	1.01822	0.831425	0.856239	1.15114	0.920284	0.0424711	0.883023	0.130122	0.128524	4.08492e-06	0.93257
7	Slc7a13	0.238803	-0.00914377	-0.891254	-0.20239	0.633954	0.34018	0.441219	0.357163	0.237877	0.328384	0.495843	0.428511	0.633295	0.922527	2.92278e-10	0.695459	7.27101e-06	0.00714247
8	Pot1b	-0.357425	-0.416803	-0.266538	-0.1517	0.701172	0.404266	0.2587	0.252274	0.285861	0.293364	0.428663	0.402248	0.351358	0.170336	0.36038	0.964871	1.10265e-05	0.0593194
9	Susd3	-0.329935	-0.137486	-0.396493	0.00262521	0.663504	0.195763	0.929044	0.974372	0.822216	0.943042	1.33211	1.13858	0.0377016	0.757791	0.00733542	1	1.84908e-05	0.637468
10	Mir3971	0.109462	-0.273001	-0.283187	-0.194523	0.609123	0.253685	1.34385	1.07457	1.07736	1.13142	1.80852	1.55952	0.718122	0.422325	0.0478864	0.425451	3.10905e-05	0.13011
11	Gm11541	-0.0395507	-0.113738	-0.463748	-0.0512696	0.67801	0.269008	0.658511	0.623801	0.49226	0.596666	0.888563	0.767746	0.674359	0.658982	0.0127171	0.568831	9.8871e-05	0.084432
12	Cdca7l	0.318992	-0.0140562	-0.180929	-0.457017	0.683337	-0.133611	0.592785	0.481781	0.468938	0.36469	0.672813	0.477801	0.233872	0.691133	0.696381	0.0728375	0.000185413	0.817015
13	Wwp1	-0.179082	-0.173965	-0.250938	0.0645509	0.665318	0.110725	0.570129	0.565161	0.542268	0.63305	0.871932	0.654167	0.582617	0.364823	0.51807	0.770431	0.000189868	0.56043
14	Hpgd	-0.0911445	-0.378844	-0.477074	-0.217375	0.678482	0.435216	0.448227	0.401722	0.373087	0.418724	0.709725	0.657425	0.815923	0.262342	0.027319	0.209697	0.000487826	0.0471279
15	Xylt2	-0.288621	-0.11767	-0.579267	-0.262211	0.668562	0.229658	0.415662	0.444032	0.34662	0.38629	0.659034	0.617103	0.760596	0.522418	0.00542931	0.526357	0.000564147	0.408375
16	Best1	0.337395	0.0825829	-1.22234	-0.710858	0.661138	0.283788	0.738948	0.593497	0.306328	0.364863	0.875916	0.740875	0.0959918	0.760158	3.96816e-08	0.002025	0.00205115	0.31506
17	Camsap3	-0.161023	-0.430702	-0.4223	0.193421	0.739417	0.254782	0.193608	0.194187	0.16225	0.198425	0.311486	0.217694	0.896153	0.695765	0.455349	0.953543	0.00300858	0.607539
18	Lyz1	-0.0249165	0.377378	-0.918474	-0.187677	0.637658	0.13329	0.677239	0.744781	0.409411	0.629191	1.02532	0.757535	0.761024	0.570076	5.5087e-06	0.601179	0.00416223	0.654895
19	Snta1	-0.187479	0.199745	0.155151	-0.261221	0.655308	-0.0985858	0.337151	0.31506	0.353648	0.28503	0.382514	0.293012	0.73062	0.654721	0.80178	0.433745	0.00416223	0.920418
20	Prdm16	-0.120866	-0.0912437	-0.0428983	0.0956316	0.52505	0.0727791	0.549777	0.561998	0.535785	0.56367	0.718137	0.613038	0.773325	0.840584	0.950032	0.662907	0.00438249	0.837981
21	Asic5	0.500339	0.0515077	-0.888729	-0.647116	0.758104	-0.712684	0.144887	0.119781	0.0746057	0.0725332	0.169727	0.0876298	0.305246	0.942217	0.076611	0.0308966	0.00467422	0.224907
22	Mfsd4b1	-0.0967513	0.403668	-0.599209	0.0406919	0.859901	0.155627	0.239247	0.294342	0.182757	0.233763	0.340544	0.262125	0.84034	0.449462	0.167814	0.773957	0.00496973	0.862015
23	Gas6	-0.304813	0.0170159	-0.461191	-0.309382	0.529324	0.343624	0.460897	0.599127	0.450397	0.473479	0.72298	0.768258	0.256487	0.927881	0.000343043	0.0825945	0.00558316	0.0309197
24	Zfp276	-0.0854543	0.0835754	-0.110259	0.120569	0.569407	-0.0288251	0.586129	0.608392	0.486479	0.592992	0.697311	0.537761	0.911374	0.735198	0.826221	1	0.00567468	0.922511
25	Fdft1	0.549429	-0.0686121	-0.290254	-0.355959	0.522892	-0.394171	0.682821	0.558185	0.499326	0.416867	0.655701	0.459732	0.0219123	0.95523	0.303297	0.147092	0.00586128	0.295965
26	Zscan18	0.161588	0.0124462	-0.749911	-0.298029	0.967218	-0.0518309	0.154117	0.120493	0.0972857	0.0903038	0.17745	0.128847	1	0.760719	0.00142608	0.987788	0.00586128	0.54992
27	Vps9d1	-0.0458701	0.0860252	-0.112208	0.133773	0.600969	0.0780338	0.655382	0.684803	0.554087	0.638632	0.769568	0.609385	0.908656	0.790772	0.865222	0.953844	0.00931312	1

## Sheet: Cluster 6
	gene	C1_log2fc	C2_log2fc	C3_log2fc	C4_log2fc	C5_log2fc	C6_log2fc	C1_mean	C2_mean	C3_mean	C4_mean	C5_mean	C6_mean	C1_fdr	C2_fdr	C3_fdr	C4_fdr	C5_fdr	C6_fdr
1	Cx3cr1	-0.445006	-0.0769627	-0.61728	0.0579956	0.458083	0.800458	0.702738	0.860175	0.740209	0.9101	1.2063	1.54975	0.0885304	0.989389	0.000114998	0.892591	0.0011974	4.28386e-12
2	Mir223	-0.517237	-0.145424	-0.543045	-0.208036	0.323168	1.26742	0.584119	0.736028	0.636883	0.757602	1.06262	1.56885	0.155458	0.977293	0.22909	0.545976	0.319578	3.03481e-07
3	Ccnf	-0.552763	0.11155	-0.0958422	0.530036	-0.461388	0.71058	0.370742	0.521268	0.44997	0.688189	0.421235	0.772578	0.0381187	0.76957	0.48926	0.00747122	0.0641241	5.45475e-07
4	Rassf6	-0.325111	0.204816	-0.634708	-0.238659	0.196195	0.73206	0.439002	0.542089	0.349147	0.429348	0.597145	0.737511	0.359182	0.0995403	5.86938e-06	0.362172	0.222925	3.58733e-06
5	F630028O10Rik	-0.35826	-0.159816	-0.475787	-0.137944	0.194381	0.971632	0.583752	0.666734	0.589831	0.726207	0.895261	1.28703	0.0617006	0.825842	0.12713	0.671854	0.46471	3.68922e-06
6	Pcp4l1	-0.123499	-0.231435	-0.559715	-0.12216	0.329126	0.696711	0.603569	0.598481	0.497668	0.61095	0.739113	0.960404	0.783412	0.220897	0.00225929	0.825975	0.0728636	7.21805e-05
7	Cdc25b	-0.397738	0.305812	-0.526944	-0.00186348	-0.0511256	0.722045	0.427181	0.581585	0.377694	0.500936	0.489524	0.707288	0.304074	0.20022	0.0321551	0.96386	0.966562	7.2294e-05
8	Adrb2	-0.280217	0.164792	-0.187535	0.0423905	0.134013	0.558384	1.54403	2.08188	1.75768	2.00079	2.14854	2.66094	0.148226	0.558829	0.263986	0.576349	0.825168	8.74193e-05
9	Tpcn1	-0.0848353	0.182645	-0.279688	-0.310508	0.181805	0.516587	0.863223	0.947308	0.779877	0.800155	1.0579	1.17683	0.626608	0.425174	0.160192	0.0450944	0.553786	8.77159e-05
10	Hist1h2ab	-0.24121	0.506798	-0.343782	0.198331	-0.309145	0.593559	1.48469	2.25216	1.56461	2.07831	1.45032	2.55509	0.316718	0.0104258	0.1243	0.497959	0.468857	0.000165927
11	Cxcl5	0.0786939	0.289066	-0.445639	-0.132877	0.0675422	0.561384	0.627773	0.747893	0.488384	0.517722	0.633755	0.746863	0.923728	0.224577	3.6059e-05	0.207115	0.457678	0.000172475
12	Cdk20	-0.268541	0.038598	-0.340407	-0.234998	0.142669	0.612501	0.821871	0.950153	0.83537	0.846847	1.03192	1.2646	0.371651	0.886113	0.0680744	0.162284	0.94259	0.000310124
13	Gm9949	-0.22712	0.0153385	-0.163955	0.0846555	0.124439	0.59951	1.25306	1.51038	1.41212	1.57536	1.69385	2.13645	0.333921	0.971365	0.317676	0.545976	0.839116	0.000351817
14	Slco4a1	-0.210154	0.6154	-0.749966	-0.39411	-0.193425	0.583724	0.686098	1.00555	0.512282	0.559672	0.724398	1.00987	0.787346	1.25614e-06	1.51328e-07	0.054219	0.776837	0.000370556
15	5031425F14Rik	-0.11631	0.0676042	-0.364298	-0.0218139	0.0367652	0.553168	1.05141	1.16342	0.900495	1.0601	1.11247	1.37917	0.370194	0.72866	0.000209214	0.70726	0.84832	0.000421704
16	Hmgb2	-0.219806	0.126422	-0.315437	0.122152	-0.193054	0.647762	0.915857	1.1314	0.876576	1.22153	0.963703	1.65305	0.796732	0.867662	0.0876399	0.18836	0.602696	0.000456677
17	C5ar2	0.0611471	0.110535	-0.95708	-0.46317	0.25305	0.684183	0.464906	0.603473	0.315324	0.373783	0.514631	0.750652	0.926348	0.605045	0.00222325	0.113068	0.2945	0.000471603
18	Gm17745	-0.291915	-0.056045	-0.402712	0.199829	-0.154943	0.621762	0.524799	0.648573	0.470658	0.618581	0.558741	0.805103	0.400099	0.801933	0.00159042	0.433004	0.423799	0.000518893
19	Mir6965	-0.394474	0.0927946	0.03994	0.310265	-0.291528	0.624976	0.637499	0.785692	0.779547	0.951758	0.7019	1.13812	0.265774	0.939988	0.782853	0.466114	0.690153	0.000540844
20	Cd93	-0.188483	0.104721	-0.327056	0.0976949	0.458111	0.515481	1.26464	1.49974	1.24202	1.44099	1.79114	1.81992	0.630943	0.39458	0.00103919	0.715877	0.00121208	0.000775343
21	E230025N22Rik	-0.0124315	-0.0279628	-0.629424	-0.0800222	0.126894	0.516583	0.821992	0.864557	0.573569	0.796624	0.9139	1.18173	0.543941	0.946821	3.43654e-05	0.965515	0.722115	0.000851254
22	S100a5	0.176904	0.486603	-0.475364	0.0341719	0.192333	0.657839	1.28123	1.50454	0.968101	1.19174	1.31339	1.63113	0.857258	0.0121568	0.00757785	0.734553	0.780247	0.000971698
23	Mir6980	0.0616447	0.235295	-0.173886	-0.0453763	0.392401	0.575281	1.31566	1.56728	1.28909	1.27103	1.5996	1.75803	0.99655	0.210312	0.928946	0.839783	0.165993	0.00102865
24	Lockd	-0.484244	0.242521	0.155119	0.54774	-0.250411	0.625461	0.430541	0.635656	0.632664	0.867185	0.535878	0.729099	0.120729	0.380654	0.639224	3.16086e-05	0.598833	0.00106983
25	Hist1h3b	-0.276208	0.517814	-0.417644	0.214299	-0.35919	0.530358	1.22108	1.99279	1.32176	1.75372	1.21086	2.11598	0.577941	0.0279866	0.073484	0.458581	0.405057	0.00113272
26	Hist1h3c	-0.188779	0.601939	-0.36678	0.259379	-0.29052	0.517907	1.29691	1.9231	1.23907	1.76742	1.23674	2.12736	0.516262	0.00418616	0.205025	0.357925	0.426539	0.00158117
27	Ska2	-0.123235	0.12291	-0.0858407	0.00207936	-0.0280777	0.658574	0.620376	0.69994	0.690527	0.729919	0.641508	0.965568	0.824369	0.860055	0.839743	0.955256	0.975292	0.0016395
28	Pdlim7	-0.064633	0.370078	-0.252597	-0.00674207	0.15884	0.600904	0.45465	0.517869	0.379099	0.507447	0.460904	0.597264	0.780871	0.290482	0.697513	0.970714	0.718032	0.0016395
29	Arap3	0.0853054	0.242383	-0.080692	-0.0170269	0.429689	0.581679	0.567809	0.663217	0.570429	0.519996	0.677514	0.767036	0.926897	0.503243	0.998428	0.800769	0.203413	0.00168148
30	Atp2a3	-0.243576	0.216013	-0.17831	-0.183466	-0.148469	0.663958	0.256833	0.347594	0.304515	0.331769	0.282675	0.404624	0.526464	0.796367	0.313324	0.799389	0.491852	0.00226012
31	1700049E22Rik	-0.013698	-0.0742608	-0.00164681	0.276307	-0.185168	0.546007	0.562179	0.560113	0.558006	0.628433	0.524277	0.76967	0.941744	0.958113	0.334821	0.0532687	0.436959	0.00238578
32	A230020J21Rik	-0.291036	0.322993	-0.121022	-0.00902443	0.334229	0.543427	0.626954	0.839109	0.761034	0.753831	0.870781	0.949564	0.655985	0.261037	0.515386	0.859267	0.72148	0.00320711
33	Apoe	-0.00656799	-0.275944	-0.171239	-0.461801	0.56652	0.724055	0.504676	0.521686	0.504306	0.39037	0.66187	0.640183	0.736535	0.58044	0.171966	0.28232	0.556273	0.00342551
34	Txk	-0.441938	0.0902443	-0.136786	0.104859	-0.147156	0.596637	0.34034	0.351811	0.391205	0.467654	0.395072	0.484471	0.104739	0.881205	0.980107	0.700282	0.952054	0.00375386
35	Tlr5	-0.0852066	-0.0568319	0.0159352	0.0232502	0.294269	0.550959	0.55561	0.697314	0.661614	0.703932	0.742201	0.873984	0.776267	0.735198	0.801085	0.983904	0.0827235	0.00376478
36	Gm11827	-0.0651803	0.221549	-0.173956	-0.0155912	0.398328	0.707252	0.31794	0.404642	0.282527	0.394833	0.449315	0.487316	0.706054	1	0.459751	0.500177	0.229968	0.00389963
37	Mir6388	-0.357207	0.194494	-0.400303	-0.206374	0.39762	0.772256	0.343388	0.455535	0.334205	0.422712	0.45108	0.58234	0.405919	0.735198	0.187138	0.498417	0.381602	0.00394833
38	Cx3cl1	-0.324547	-0.104178	-0.366474	-0.295551	0.0477355	0.627125	0.454915	0.497471	0.439672	0.441849	0.514153	0.72159	0.549971	0.866098	0.581059	0.358788	0.890399	0.00394833
39	Hist1h1d	-0.44792	0.340994	-0.375457	0.451664	-0.148517	0.549648	0.96337	1.60687	1.1488	1.86763	1.38662	1.94377	0.276838	0.189018	0.0929841	0.000812542	0.640589	0.00436315
40	Tmem41b	-0.202551	0.192915	-0.121491	0.0459597	0.075802	0.532284	0.393417	0.484352	0.466296	0.51007	0.451418	0.563406	0.892975	0.547436	0.938291	0.776778	0.877215	0.00436315
41	Dlx1as	-0.133242	0.154127	-0.0833698	-0.0636074	-0.111959	0.587422	0.598519	0.68062	0.576819	0.610195	0.554307	0.801887	0.875464	0.44775	0.891535	0.750605	0.750321	0.00466961
42	Ncaph2	-0.24739	-0.0512127	-0.0720868	0.238529	-0.0939114	0.533348	0.51393	0.623062	0.519893	0.749416	0.592763	0.770771	0.484613	0.80181	0.919918	0.369998	0.893393	0.00490877
43	Ckap2l	-0.0671488	0.0332663	0.00267675	0.447124	0.00427439	0.613506	0.400577	0.486652	0.46367	0.58743	0.451341	0.637193	0.60591	0.900924	0.471253	0.181134	0.984435	0.00498359
44	Ivd	0.0935079	0.111924	-0.375944	0.340305	0.244032	0.582513	0.459334	0.448372	0.333944	0.516467	0.478705	0.558048	0.660763	0.870227	0.0603302	0.331894	0.903273	0.00521056
45	Slc26a11	-0.297697	0.00547263	-0.0838924	-0.199279	0.180926	0.545468	0.502883	0.579891	0.567429	0.517849	0.682673	0.789791	0.297148	0.873452	0.721288	0.355588	0.614107	0.00540828
46	Il2	-0.0727065	0.190396	-0.429739	-0.337924	0.411916	0.50631	0.762758	0.827292	0.593288	0.569386	0.940793	0.906292	0.956836	0.110288	0.000286847	0.00747122	0.0164065	0.00542685
47	Magix	-0.291453	0.420939	-0.0277338	0.0407516	-0.471326	0.911548	0.357869	0.53333	0.392125	0.44336	0.364448	0.625233	0.818932	0.110735	0.771732	0.685202	0.356007	0.00617875
48	Hist1h4f	-0.489104	0.363686	-0.38053	0.456738	-0.137184	0.509208	1.03105	1.75356	1.2314	2.01152	1.49197	2.07291	0.211343	0.165166	0.0710947	0.000776454	0.595284	0.00674455
49	Mir3100	-0.437778	-0.336426	-0.018397	0.546101	0.279922	0.60142	0.731121	0.913386	1.13574	1.44815	1.02005	1.4493	0.265136	0.601988	0.896898	0.00149939	0.574491	0.00781263
50	Gm11545	-0.358072	-0.395519	-0.358327	-0.123377	0.379297	0.574801	0.228827	0.237638	0.23398	0.252018	0.324809	0.408201	0.64249	0.436461	0.498618	0.924109	0.659639	0.00807163
51	Hist1h2bj	-0.0297999	0.230647	-0.426812	0.158063	-0.296257	0.535626	1.211	1.61865	1.05676	1.58651	1.24962	1.85789	0.941131	0.760719	0.114962	0.695459	0.572791	0.00953333
52	Wnt10b	-0.336658	0.0193169	-0.10318	0.0551642	0.0542688	0.966781	0.220571	0.267732	0.222024	0.199702	0.28692	0.35692	0.62076	0.852579	0.953617	0.686906	0.899042	0.00966907
