# Supplementary material for: Macrophage inflammatory and regenerative response periodicity is programmed by cell cycle and chromatin state
Source: Mol Cell. Author manuscript; Available in PMC 2024 Jan 5. (PMC9831293; doi:10.1016/j.molcel.2022.11.017)
Supplement: Table S6 — Table 6: Marker genes of M1 and M2 MFs determined by scRNA-seq. Related to Figure S2B. [file NIHMS1855552-supplement-Table_S6.xls]

## Sheet: M1_IFNG_vs_CTR
	p_val	avg_logFC
Cxcl10	0	3.95444
Gbp2	0	3.43224
Iigp1	0	3.18442
Cxcl9	1.96715e-203	2.45181
Ifi47	0	2.15279
Irgm1	0	2.12046
Socs1	0	2.0335
Samhd1	0	1.95576
Irf8	0	1.89216
Fcgr4	7.78552e-307	1.86081
Gbp5	4.02627e-302	1.79839
Igtp	0	1.77589
Nampt	0	1.76597
Slfn5	1.47543e-199	1.71846
Ifi203	6.52765e-278	1.66895
Irf1	2.5762e-261	1.58526
Gbp7	1.35689e-265	1.56036
Ccl12	1.46287e-163	1.52356
Ch25h	1.20236e-179	1.49368
Cd274	1.95652e-245	1.48604
Ifi204	1.17456e-243	1.48289
Batf2	1.30404e-215	1.48233
Irgm2	1.32364e-236	1.41435
Mndal	2.79246e-211	1.37574
Fgl2	1.90166e-188	1.34838
Gbp4	1.5482e-154	1.33226
Parp14	8.85285e-218	1.32751
Stat1	2.12998e-197	1.29352
Ifit2	9.03176e-151	1.26992
Pnp	1.90616e-214	1.26516
Rnf19b	1.57934e-187	1.26067
Fam26f	5.69053e-157	1.23103
Wfdc17	1.50842e-111	1.2305
Ifit1	2.97647e-133	1.2089
Trafd1	8.04901e-186	1.20462
Ctsc	2.03526e-191	1.19375
Gbp3	5.6188e-200	1.18865
Trim30a	9.67526e-177	1.17091
Apobec3	5.56452e-176	1.16168
Zyx	2.83196e-139	1.15194
Rnf213	7.07458e-172	1.10856
Csf2rb	3.94192e-129	1.09272
Fcgr3	3.6275e-160	1.08827
Isg15	1.16282e-98	1.0812
Dtx3l	1.40985e-152	1.07762
Fcgr1	1.81847e-138	1.06045
Sp110	5.34429e-144	1.05332
Ccl2	2.54855e-86	1.04656
Ifi211	2.18161e-152	1.03616
Serpina3g	2.2237e-92	1.03509
H2-T23	4.03974e-147	1.03087
Il10ra	1.894e-114	1.00177
Tap1	1.61532e-137	1.00015
Gm4841	3.35903e-74	0.992256
Oasl2	5.26575e-130	0.986773
Ly86	5.30693e-109	0.961759
Pim1	4.42426e-115	0.954329
Tmem173	4.06651e-125	0.947174
Gatm	2.73492e-92	0.935883
Icam1	2.43901e-124	0.930898
Mmp13	6.78483e-24	0.918481
Naaa	1.0769e-66	0.910125
Gdap10	4.58845e-109	0.904043
Zfp36	1.83708e-93	0.901449
Stat3	1.27909e-112	0.899281
Il4ra	3.79034e-101	0.890709
Lcp2	2.18925e-102	0.877686
Rtp4	1.32693e-105	0.876222
Themis2	1.33346e-105	0.875625
Acod1	8.94514e-77	0.86202
Trps1	8.57331e-88	0.861183
Rap2c	8.16379e-106	0.858594
Cd40	8.5806e-118	0.857774
Sp100	8.26254e-92	0.857172
Parp9	2.402e-108	0.849431
Tmem2	4.11804e-101	0.845806
Ptprc	6.23872e-106	0.841643
Cd83	5.80887e-90	0.840906
Oas3	1.89739e-89	0.839689
Ccr5	3.18737e-45	0.839094
Itga4	1.44895e-100	0.836948
Ly6e	1.37169e-81	0.828091
Ifi207	5.32597e-104	0.822599
Cd180	1.79378e-100	0.811649
Clec2d	8.37445e-91	0.810501
Tapbp	9.67517e-114	0.808056
Plek	8.31115e-94	0.802351
Zbp1	2.67906e-112	0.800643
Hk3	9.68077e-87	0.79679
Serpina3f	1.37914e-104	0.781038
Ikzf1	9.26658e-70	0.774085
Ly6a	7.83093e-73	0.773783
Csf2rb2	2.53475e-72	0.773069
Cers6	4.18825e-71	0.759326
Snx10	1.52254e-83	0.752468
Fam241a	7.4684e-86	0.749093
Pkib	1.75281e-65	0.746297
Casp4	2.48363e-95	0.744515
Nlrc5	1.83258e-93	0.725727
Mtdh	1.33843e-82	0.713693
Myd88	1.49222e-70	0.71311
Parp12	4.28814e-78	0.710666
Dck	1.61868e-82	0.701676
AA467197	2.58232e-62	0.701232
Tnfrsf1a	1.1686e-72	0.70022
Psmb9	1.66055e-65	0.697453
Mt2	4.51908e-51	0.689388
Ifi209	7.05641e-70	0.686301
Etnk1	6.0438e-64	0.685982
Fabp5	3.2159e-28	0.6857
Trim21	6.33332e-74	0.683392
Sod2	3.42401e-48	0.680011
Max	6.12567e-67	0.679173
Prkx	2.80826e-67	0.678235
Wars	2.68996e-67	0.677877
Clic4	1.00618e-72	0.668894
Dram1	4.81856e-61	0.66637
Dr1	1.83789e-61	0.66576
Ccr1	1.15013e-58	0.659036
Jun	4.67895e-53	0.658547
B2m	3.79705e-178	0.657218
Sdc4	5.90015e-51	0.656163
Eif2ak2	3.68062e-69	0.655056
Gm4951	1.11542e-82	0.653737
Prr13	9.22646e-79	0.651323
Crem	3.23902e-73	0.646042
Slfn2	1.9402e-54	0.644939
Parp11	6.89205e-67	0.643142
Il15	3.43836e-54	0.640945
Ccl7	1.95364e-41	0.635148
Rassf4	9.21896e-54	0.632206
Ifi27l2a	1.54066e-13	0.631876
Pik3cd	5.0278e-57	0.630654
Bmp2k	2.5137e-41	0.629819
Slc31a1	3.44797e-59	0.628286
Dok2	1.95107e-50	0.623744
Daxx	1.45884e-59	0.618302
Cmpk2	9.36556e-69	0.617216
Ndrg1	1.77949e-47	0.61677
9930111J21Rik2	9.76971e-54	0.612887
Agfg1	1.35094e-46	0.611991
Oxct1	2.61252e-57	0.610365
AW112010	5.47507e-55	0.607007
Il1rn	3.91478e-53	0.60455
Ccdc25	1.21617e-59	0.603984
Gda	8.4083e-48	0.601577
Lyn	5.42939e-50	0.600605
Denr	1.58665e-57	0.59825
Cnn3	1.57383e-63	0.597932
Noc4l	2.16897e-60	0.597582
Ptpn1	2.90507e-45	0.588165
Tfec	5.55322e-61	0.575842
Peli1	2.52933e-46	0.575114
Socs3	2.29641e-71	0.573939
Fbxl5	1.51939e-51	0.573895
B4galt3	2.92523e-56	0.573072
Tnfaip2	1.56908e-37	0.572996
Napg	5.67296e-45	0.571777
I830077J02Rik	2.98541e-59	0.569956
Pml	4.1004e-52	0.569673
Gbp9	7.78412e-73	0.567686
Ifitm3	7.01499e-47	0.5673
Klf6	6.52314e-49	0.561569
Atf3	4.29178e-52	0.561421
Fam49b	3.18692e-51	0.558733
Cdkn1a	2.66609e-34	0.558508
Creb5	3.37037e-36	0.556297
Btg1	4.57925e-55	0.550228
Hif1a	5.65717e-35	0.548685
1110038F14Rik	2.6924e-46	0.547348
Ifit3	5.67252e-63	0.545392
Xaf1	1.16128e-53	0.542207
Pgs1	2.04362e-50	0.540217
Stx7	1.56776e-54	0.537741
Bach1	8.01196e-32	0.535296
Litaf	2.22754e-38	0.534037
Zfp281	9.76121e-51	0.533387
Lmo4	2.29099e-40	0.529378
Coro2a	7.39884e-37	0.528835
Herc6	4.69173e-54	0.528397
Slc31a2	6.86528e-43	0.525506
Tgm2	4.37071e-35	0.524899
Atp8a1	1.13968e-30	0.523998
Hprt	1.69855e-50	0.523058
Rrbp1	1.28449e-38	0.522781
Psmb8	1.09801e-33	0.521223
Slamf8	6.71594e-69	0.520408
Tor3a	5.26478e-43	0.518758
Irf7	1.10483e-50	0.513969
Gna13	3.37171e-38	0.511911
Rsad2	1.01679e-34	0.510995
Phf11b	8.05001e-47	0.507783
Fcho2	7.7844e-35	0.500166
Fam46a	2.63882e-33	0.499519
Adam9	1.43469e-31	0.498591
Slfn8	1.58419e-45	0.497871
Ccdc71l	2.11075e-27	0.493857
Picalm	5.54785e-37	0.492051
Cebpb	5.00214e-34	0.491257
Fcgr2b	1.61975e-40	0.490923
Arap2	1.99597e-37	0.490522
Atp11b	8.28209e-34	0.490289
Serpinb9	3.43757e-43	0.49028
Ppa1	5.06511e-36	0.489489
Ubash3b	4.87689e-29	0.489138
Psme2	2.20953e-21	0.487893
Trim12c	2.73218e-37	0.486387
Arid5b	2.34462e-42	0.486192
Arf4	4.14205e-31	0.48371
Fam46c	8.32859e-45	0.483505
Rere	3.54072e-27	0.483455
Cd300lf	2.93015e-39	0.476959
2021-03-05	3.13162e-33	0.475829
Ms4a6c	2.30348e-26	0.475248
Samd9l	9.84538e-33	0.474493
Ikzf2	7.05167e-45	0.474489
Trim30d	1.64921e-37	0.474348
Susd6	1.28221e-29	0.47351
Rmdn3	2.02101e-54	0.471829
Tmbim6	4.01073e-54	0.467969
Cflar	4.78466e-23	0.467133
Arid5a	8.35755e-55	0.466385
Tifa	2.06186e-35	0.466297
Coa5	8.7346e-31	0.464852
Cd47	1.36964e-31	0.463811
Dennd1a	2.92709e-23	0.463352
Dhx58	2.7419e-45	0.462902
Pdcd10	1.16674e-24	0.460928
Homer1	4.9499e-44	0.459389
Cd53	9.75855e-49	0.45616
Pla2g15	2.90291e-29	0.455919
Mapkapk2	8.84895e-25	0.455728
Snap23	1.84474e-24	0.455646
Golga3	2.4563e-38	0.455295
Tap2	1.55368e-41	0.45158
Cd69	7.51062e-45	0.44786
Arf6	8.08204e-30	0.44699
Inpp5b	2.65769e-50	0.446846
Parp8	2.76715e-28	0.445832
Zranb3	2.98539e-22	0.44521
Znfx1	2.53175e-28	0.444662
Tmem140	1.56172e-42	0.441854
Gsap	3.49254e-36	0.441575
Tagap	1.67778e-42	0.440965
Trim34a	3.6501e-31	0.439765
Tspo	1.80495e-21	0.437711
Sbno2	7.91455e-33	0.437583
Ralgds	1.82682e-56	0.437227
Dgkh	1.61395e-25	0.436996
Gyg	2.69543e-21	0.436792
Clec12a	3.30607e-41	0.436693
Ddx58	5.03007e-30	0.435467
Vim	1.15875e-54	0.434288
Abcg1	4.96523e-35	0.433758
Hipk1	2.15977e-20	0.431317
Hk1	2.20513e-33	0.431244
Pfkp	1.32279e-22	0.430574
Atp6v0c	1.54797e-10	0.427624
Mgat1	3.04532e-20	0.427144
Snap29	9.07028e-36	0.42675
Eif1a	2.3258e-23	0.426661
Psmb10	4.58009e-29	0.425881
Tmem243	2.02484e-28	0.425815
Tgtp2	3.33492e-55	0.422868
Stat2	1.16092e-38	0.419578
Slc12a7	1.73177e-25	0.414324
Parp10	5.30275e-37	0.414192
Tpst1	1.01098e-34	0.413116
Tnip3	1.14367e-16	0.412313
Trim12a	1.72143e-31	0.411338
Cmpk1	2.33076e-29	0.410988
Oas1a	5.13008e-30	0.410493
BC017643	4.19643e-20	0.408354
Cdc42ep2	8.21489e-54	0.408249
S1pr2	1.91244e-24	0.405934
Pla2g4a	8.3844e-20	0.405293
Tcp11l1	3.33332e-22	0.405078
Lair1	1.30117e-23	0.403686
Chmp4b	1.86716e-29	0.403534
Mt1	5.56119e-22	0.402936
Notch1	1.78187e-28	0.402305
Sdcbp	3.98903e-49	0.400815
Vmp1	7.31622e-20	0.400228
Pcmtd1	6.63951e-22	0.400166
Ifih1	1.97978e-31	0.399649
Tmem229b	4.32282e-32	0.398685
Fbxo4	1.28918e-26	0.398129
Abl2	9.30934e-24	0.397677
Casp8	3.14648e-15	0.397518
Irf2	4.84212e-18	0.396777
Pros1	2.54069e-20	0.395342
Ifitm2	1.04236e-11	0.39502
Rnasel	8.36068e-13	0.392744
AB124611	5.65021e-15	0.391031
Zufsp	3.20798e-27	0.388902
Pmvk	2.32222e-33	0.388596
H2-K1	5.70987e-39	0.388364
C1qb	7.9623e-29	0.388032
Fchsd2	2.46691e-26	0.382566
Mcl1	3.45397e-33	0.381897
Mid1	1.88599e-24	0.381562
Kctd12	2.81735e-10	0.381562
Stx11	1.38842e-37	0.381329
Rapgef6	9.13726e-22	0.380536
Psma3	4.70558e-16	0.379648
Bst2	6.78317e-26	0.377966
Usp18	2.19277e-35	0.376494
Capza2	1.90946e-40	0.375921
Prr5l	2.39253e-49	0.375863
Fkbp15	2.67951e-17	0.375711
Rhoh	2.31653e-32	0.373415
Ifi44	7.81476e-31	0.372841
Tra2a	9.48394e-17	0.3725
Nras	3.90734e-17	0.372323
Gja1	2.99764e-28	0.371564
Anxa7	2.45155e-18	0.371267
Srgap2	7.7827e-15	0.369707
Gnb4	2.02576e-29	0.369524
Igf2bp2	1.7182e-22	0.368273
Fam174a	4.79583e-32	0.367664
Slc23a2	7.41557e-19	0.36698
Tor1aip2	4.64456e-14	0.365897
Rab1a	1.75215e-22	0.365825
Casp1	1.36231e-23	0.364087
Ms4a6d	1.98037e-21	0.363975
Tlr3	2.54823e-25	0.362999
Hnrnph2	2.82195e-20	0.362938
Sp140	9.75575e-34	0.362676
G3bp2	1.07357e-17	0.359923
Tnf	5.31097e-17	0.358646
Rap1gds1	1.04267e-16	0.358128
Tgs1	1.15039e-14	0.357809
Diaph1	1.94456e-13	0.357702
Ppp1r15b	1.18046e-13	0.357432
Ube2d3	1.65456e-32	0.357157
Anpep	2.53061e-21	0.356419
Cd2ap	8.85266e-15	0.356405
Tmem167	4.17528e-22	0.351127
Tmem106a	5.26569e-26	0.350743
Rbbp8	2.29449e-24	0.350317
Epsti1	3.17693e-17	0.349529
H2-D1	1.44383e-42	0.349336
Slamf7	1.5449e-31	0.349185
Nt5c3	7.14974e-24	0.349118
Adar	8.24284e-22	0.348674
Mpp1	3.10371e-17	0.347455
Chd7	3.77429e-28	0.347114
Itgav	1.66103e-15	0.346218
Mx1	1.09257e-29	0.345924
Psme1	1.1179e-11	0.345037
Rnf217	3.90037e-16	0.344768
Serpinb1a	3.43561e-31	0.344641
Etv6	3.79878e-23	0.344208
Zc3hav1	7.42244e-13	0.343818
Nrip1	1.67103e-16	0.343026
Dock10	1.48103e-12	0.342457
Cd86	2.28352e-31	0.342366
Pomp	4.16573e-23	0.340586
Rnf34	6.13623e-20	0.340452
Lgals3bp	1.93557e-16	0.339272
Gls	3.27172e-15	0.338817
Dcun1d1	4.65601e-19	0.338248
Arf3	9.10778e-14	0.337387
Nod1	1.72201e-43	0.33723
Fndc3a	5.23026e-12	0.336959
Rnase6	3.72664e-21	0.334467
Bcl3	1.47611e-31	0.334115
Dbnl	4.70414e-15	0.333973
Phf11d	5.3511e-27	0.332842
Rap1b	9.79528e-25	0.3313
Irf5	1.0386e-11	0.330618
Junb	1.14832e-11	0.32981
Aida	2.41939e-15	0.329306
Nrp2	3.24531e-18	0.328751
Jpt1	8.73529e-23	0.328571
Vcpip1	2.31514e-16	0.328544
Cndp2	7.58395e-19	0.328266
Nrros	2.52685e-13	0.327161
Zcchc2	6.53955e-14	0.326728
Rnf114	1.71272e-17	0.326389
Skap2	1.48236e-14	0.325767
Stx3	2.24141e-15	0.324422
Fyn	3.65963e-14	0.324037
Ranbp2	2.5111e-12	0.323615
Ccdc86	1.04751e-20	0.323121
Otud1	1.21627e-25	0.322508
C1qc	1.18343e-20	0.32171
Abhd17c	2.65055e-11	0.320087
Prpf38a	1.25724e-12	0.319426
Cited2	3.52068e-13	0.318938
Actr3	3.89499e-29	0.318468
Arid4a	1.71544e-16	0.318379
Mitd1	3.11471e-18	0.317866
Nipa2	2.47418e-12	0.317752
Lgals9	9.72421e-11	0.317458
Txnip	4.9313e-10	0.315466
Slc15a3	1.25795e-13	0.31376
St6galnac4	6.84644e-24	0.3137
Ogfr	1.948e-15	0.311862
Stard3nl	3.43117e-19	0.311702
Snx2	7.45684e-17	0.311391
Hspa5	3.12674e-09	0.3112
Trib1	1.01622e-13	0.311019
Sgcb	1.55421e-22	0.310196
Nr3c1	1.0423e-09	0.309773
Laptm4b	6.1487e-23	0.30618
Rhoq	6.3212e-15	0.303
Tapbpl	9.38849e-32	0.302144
Ube2l6	1.54341e-17	0.301476
Ifi213	6.48551e-29	0.30138
Scimp	1.08218e-28	0.301347
Pdgfa	5.35757e-14	0.301153
Myo1e	1.31465e-14	0.30088
Naa25	1.08946e-17	0.300515
Snx5	1.29535e-17	0.299451
Azi2	2.54734e-11	0.2994
Tmem59	2.68965e-13	0.299259
Gnaq	1.86808e-11	0.298614
Rai14	1.34253e-19	0.298281
Aftph	1.39566e-06	0.29725
Gclm	5.87176e-13	0.297082
Ptpn2	5.402e-12	0.296696
Rnf115	9.89183e-10	0.296421
Ddx17	8.75798e-09	0.296347
Pdgfb	8.37184e-10	0.296106
Ripk1	2.17257e-12	0.295062
Aff1	3.98474e-11	0.295028
Il18rap	3.22247e-33	0.294449
Tceanc2	3.80449e-19	0.294444
Ggct	1.40168e-30	0.293503
Dcp2	1.50674e-12	0.292769
Zc3h7a	7.41408e-08	0.29269
Brd2	2.77728e-09	0.292269
Phc2	5.67281e-15	0.291923
Riok3	3.07338e-11	0.291755
D17Wsu92e	3.74456e-11	0.291075
Jund	5.85778e-07	0.290873
Bbx	9.19889e-13	0.290239
4932438A13Rik	1.42914e-09	0.289171
Pgam1	2.67881e-19	0.288886
Psme2b	5.33458e-26	0.288845
Anxa3	2.40206e-11	0.288705
Rufy3	1.52636e-08	0.288611
Lpp	2.15473e-08	0.287844
Katna1	3.71581e-14	0.286477
Clec4a1	6.88704e-11	0.286181
Arfgef1	5.53784e-07	0.286087
Stx12	1.88034e-10	0.285736
Rgl1	1.58193e-24	0.285029
Msn	3.87733e-16	0.284594
Arhgef3	1.07353e-29	0.284503
Ifi205	1.3441e-32	0.283684
Htt	9.68956e-13	0.282606
Arl4a	2.14911e-13	0.281515
Hivep2	2.10917e-20	0.280709
Arl8b	9.35086e-10	0.279407
Dusp10	4.25134e-28	0.278121
Rgs1	2.52599e-09	0.277759
Rab43	1.19037e-24	0.276831
Stxbp5	1.23306e-13	0.276235
Snx20	8.38997e-09	0.275761
H13	1.09186e-12	0.275608
Tor1aip1	6.75931e-09	0.275168
B4galt5	9.9085e-13	0.274801
Ust	3.67123e-21	0.274626
Mlkl	4.89768e-25	0.273916
Tnfaip3	1.31651e-23	0.271218
Rp2	6.81556e-10	0.270485
Timm10b	3.09418e-10	0.270461
H3f3b	1.94253e-29	0.269413
Slco3a1	2.52188e-27	0.268697
Fez2	1.1614e-12	0.268048
Cep170	2.25487e-08	0.26716
Asah1	4.65501e-10	0.2668
Kif3b	3.69195e-09	0.265698
Zfp800	4.11444e-15	0.265199
Gm21188	1.14279e-12	0.264937
Phf6	1.42734e-14	0.264933
Secisbp2l	3.1283e-08	0.263792
Ube2d2a	7.83996e-09	0.263352
Sectm1a	1.31444e-33	0.263002
Slc12a9	2.24044e-12	0.262788
Hist3h2a	1.49206e-13	0.262506
Il2rg	7.7279e-15	0.262499
Atf6	1.03193e-09	0.261666
Slc37a2	2.58213e-08	0.261353
Cfh	5.96578e-11	0.261342
Helz2	5.74458e-16	0.259336
Vps54	4.59442e-14	0.257878
Rhbdf2	9.96357e-14	0.257306
Jak2	3.65857e-14	0.257187
Crim1	3.61626e-16	0.256575
Fam102a	5.53421e-17	0.256308
Gbp6	7.0833e-34	0.254972
Snx6	1.10891e-06	0.253498
Ifi208	1.03669e-27	0.253087
Arl6ip5	8.41256e-08	0.252342
Ifi35	1.09657e-16	0.252113
Psap	1.24555e-26	0.250715
Furin	7.18863e-11	0.250015
Cdc42se2	4.74657e-07	0.249663
Rasa4	7.51876e-09	0.24867
Rbms1	3.35337e-10	0.24821
mt-Nd5	3.09669e-18	0.247486
Tnfsf10	9.42626e-33	0.247292
Ctss	1.02223e-10	0.246205
BC037034	4.43813e-14	0.244976
Stat5b	3.30845e-11	0.244342
Bak1	9.19022e-08	0.243121
Smcr8	2.45736e-09	0.242797
Gm5431	6.20918e-26	0.242793
Arhgap5	4.44381e-07	0.24241
Pgap2	4.95077e-07	0.242038
Zfp945	1.84303e-12	0.240767
Arhgdib	7.70166e-13	0.240137
Slc26a2	4.48511e-08	0.239438
Gpr146	4.64649e-11	0.239234
Slfn1	7.072e-23	0.238417
Prdx1	1.1301e-13	0.237571
Mindy3	6.17805e-09	0.237551
Mpeg1	1.16097e-13	0.237126
Ssr3	2.40109e-08	0.236745
Clcn7	1.25208e-10	0.235211
Uba7	1.08915e-11	0.234697
Ap1b1	9.42815e-07	0.233197
Gch1	8.02702e-11	0.233034
Ptgs2	1.56865e-18	0.232979
Slc33a1	4.04993e-10	0.232836
Vwf	5.50272e-25	0.232004
Med13	2.91031e-07	0.231908
Adgrg6	6.60973e-18	0.231765
2810403A07Rik	1.21985e-07	0.231515
H2-T22	9.45579e-09	0.231497
Hk2	4.11498e-15	0.230642
Spred1	9.40474e-07	0.230519
Pmepa1	3.68157e-11	0.230454
Mgst1	1.99543e-09	0.230322
Ddx60	3.38718e-16	0.230258
Coq2	1.59891e-10	0.23011
Yars	6.40087e-10	0.229226
Fas	6.52402e-24	0.229056
Grina	3.94237e-07	0.22846
Atp5f1	8.38983e-14	0.227078
Oas2	1.21788e-13	0.227024
Ifi206	3.2654e-27	0.226886
Ccnd2	1.20534e-06	0.225634
Usp12	1.81178e-12	0.224896
Atp7a	2.29533e-17	0.224662
Shisa5	3.10301e-10	0.22216
P2ry14	4.15594e-24	0.221692
Selenot	1.34608e-08	0.220154
Basp1	1.16479e-09	0.220125
Cd164	7.10773e-08	0.218959
Clint1	9.18908e-07	0.218687
Sptlc2	8.46348e-12	0.218384
Flot2	2.64967e-07	0.218172
Hivep1	1.41966e-11	0.21722
Mff	1.44713e-06	0.216839
Rrp12	7.41032e-10	0.216592
Eps8	1.15599e-08	0.216502
Plgrkt	1.72904e-07	0.216051
Sik3	1.37267e-10	0.21557
Parp3	4.28399e-19	0.215159
Ppp6r3	4.57372e-07	0.213751
Ank2	1.38208e-18	0.213372
Prpf31	3.75126e-07	0.213305
Slc30a1	1.14878e-13	0.212409
Znrf1	2.1561e-07	0.212292
Gm42418	4.19261e-13	0.211814
Mcur1	8.81198e-09	0.211165
Aig1	9.34402e-16	0.210977
Acsl1	1.26934e-06	0.210156
Lhx2	1.0705e-16	0.20858
Dst	1.16985e-09	0.206587
Klf7	3.92603e-09	0.204765
Capn1	1.9261e-09	0.204716
Clec10a	2.82588e-11	0.204543
Fbxw17	6.57318e-12	0.203353
Gosr2	1.43431e-07	0.202399
Tma16	1.10999e-14	0.202128
Lap3	6.72068e-09	0.201413
Lpin2	1.48238e-06	0.200804
Creb3	9.86997e-10	0.199101
Cmtm6	2.6639e-07	0.197612
Actr2	2.79314e-10	0.197534
Mov10	2.64666e-13	0.196996
Sh3glb1	2.22011e-07	0.19607
Ugcg	2.41636e-08	0.193799
Pde4b	4.87941e-13	0.193433
Ddx31	1.77243e-08	0.19296
Ppm1k	4.56503e-13	0.192403
Ier3	9.22516e-07	0.191635
Tiparp	4.16207e-08	0.191105
Idnk	1.18147e-07	0.19109
Zfp398	1.54117e-07	0.190258
Bst1	1.90892e-13	0.190112
Heatr1	1.24238e-07	0.189265
Csrnp1	1.33201e-15	0.187757
Sertad2	6.2874e-07	0.187592
Morf4l1	1.26003e-11	0.186728
Brdt	3.12746e-17	0.186638
Ptcd2	7.88605e-09	0.186514
Gm4117	1.1766e-14	0.185891
1600014C10Rik	7.10141e-19	0.185606
Gadd45g	8.83814e-10	0.184788
Fam217b	1.32153e-08	0.183306
Cystm1	1.10946e-10	0.181667
Nmi	9.96254e-15	0.180684
Dusp16	3.67688e-07	0.180276
Pla2g16	5.36893e-15	0.180246
H2-DMa	4.63038e-09	0.179588
Abhd16a	2.76882e-09	0.178377
1700016F12Rik	6.76633e-16	0.17716
Ciita	7.7989e-19	0.177159
Lrch1	6.98181e-08	0.176995
Chn2	1.78857e-07	0.176874
Kif5c	9.58861e-16	0.175508
2310001H17Rik	8.09142e-10	0.174413
1810037I17Rik	1.69133e-07	0.174267
Ighm	3.83571e-07	0.173872
Setdb2	6.31827e-07	0.172799
2021-03-01	4.69248e-07	0.172318
Bzw2	4.67857e-08	0.172279
Chst7	6.55999e-10	0.171682
F830016B08Rik	9.43046e-15	0.171188
Sdad1	2.16211e-08	0.169606
Cish	4.82588e-18	0.167738
Marcks	1.05209e-07	0.167534
Il13ra1	1.64392e-18	0.166969
Eif4e3	1.03588e-06	0.166266
AC160336.1	1.41672e-12	0.162066
Akt3	3.33152e-08	0.160661
Hcar2	8.30939e-19	0.159914
Ripk2	1.85408e-09	0.158427
Trappc11	4.91134e-08	0.156508
Oas1g	2.21737e-08	0.15587
Upp1	3.24396e-19	0.154091
Ifitm1	1.74073e-10	0.154072
Lcor	7.48028e-07	0.151347
Sowahc	8.80963e-08	0.150766
Rab3ip	1.96717e-07	0.149794
Il18bp	6.02793e-20	0.146442
Gm12185	3.06307e-19	0.146131
Itpr1	2.73757e-07	0.145739
Gm36161	3.99089e-08	0.14132
Slc25a22	6.98614e-07	0.140529
Fzd7	6.22653e-10	0.140314
mt-Nd2	1.38856e-12	0.139265
Hspa2	1.53494e-07	0.138971
mt-Cytb	3.26956e-20	0.138217
Rnf135	5.0356e-08	0.137808
Pkm	6.23723e-07	0.137509
Trim30b	9.59062e-14	0.137011
Zbtb5	1.24916e-07	0.136382
Casp12	1.30882e-15	0.136236
Olfr56	1.13079e-20	0.134282
H2-Q4	2.89225e-08	0.134248
Usb1	1.26354e-11	0.133393
Pacs1	1.28039e-06	0.131595
Batf3	6.85551e-11	0.126355
4930430E12Rik	1.39332e-10	0.123982
mt-Co2	3.57142e-20	0.122824
Dhrs9	1.06873e-06	0.122176
Rnf31	1.50167e-06	0.119857
Gca	1.67772e-10	0.118137
Pnpla1	6.96819e-11	0.117488
Mllt3	1.65111e-08	0.117006
mt-Atp6	4.01277e-15	0.116201
Acvr2a	2.80269e-09	0.11598
Pnp2	5.18575e-11	0.115619
P2ry12	1.64444e-08	0.114406
Lipg	1.67338e-10	0.114224
Armcx6	1.29133e-07	0.110591
9330175E14Rik	8.77313e-12	0.110372
St7	1.22819e-06	0.105548
Kdm6b	2.30132e-07	0.104862
Oasl1	9.62596e-10	0.104709
Ccrl2	2.1674e-11	0.102489
Etl4	1.49407e-06	0.10123
Ltb4r1	8.98922e-15	0.0999292
Tmem67	1.19777e-09	0.0995132
Ms4a4c	8.70398e-10	0.0987045
Selp	6.75126e-14	0.0966377
Vcan	1.02242e-10	0.0956675
Gbp8	7.30404e-14	0.0951954
Gpat3	5.77021e-10	0.0947608
Gpr171	1.30552e-12	0.0934384
mt-Co1	6.51668e-09	0.0933521
Adora3	1.65761e-10	0.0930956
Hbegf	8.17591e-09	0.0929794
Sema4a	5.93156e-07	0.0917379
Enpp4	1.81641e-08	0.0907057
Klrk1	8.87519e-11	0.0891589
Trim30c	3.34513e-13	0.0888127
Ednrb	8.3028e-08	0.0887958
Pdgfc	9.80892e-10	0.0875885
H2-T24	2.20722e-08	0.084879
mt-Co3	1.86229e-09	0.0833177
A530040E14Rik	3.84234e-08	0.0821905
Maff	3.0132e-07	0.0818367
Gm46224	2.54449e-07	0.081783
Egr3	9.17155e-07	0.0775943
Ppp1r16b	2.94505e-08	0.0757701
Spsb1	3.97504e-08	0.0740376
Ddx4	4.06599e-08	0.0709886
Gpr18	8.10161e-09	0.0705107
Tubb3	4.01879e-08	0.0698358
Rmi2	4.56793e-07	0.0697761
Lck	3.86768e-08	0.0689105
Il15ra	2.81286e-08	0.0670185
Phf11a	1.27843e-07	0.0658989
Pou3f1	5.60918e-08	0.0656835
Gm4070	1.48732e-09	0.0654289
P2ry13	6.47657e-07	0.0605875
Abtb2	7.60957e-07	0.0597537
Gm12216	1.31244e-06	0.0582189
Samd15	1.13645e-06	0.055674
Csf1	3.52671e-08	0.0542915
Clic5	2.81449e-07	0.0431641
Tgtp1	2.03877e-07	0.0429613
Gm33370	6.38518e-07	0.0403793
Gm46212	1.02245e-06	0.0358755
Angpt2	5.8916e-07	-0.0204532
N4bp3	1.04515e-06	-0.0244982
Dnajc28	7.10426e-07	-0.0257686
Adra1a	3.54604e-08	-0.0273021
Grk5	1.23385e-06	-0.0273854
Zbtb16	1.78454e-07	-0.0275785
Phldb1	8.53069e-07	-0.0290628
Cep97	1.43802e-07	-0.0294062
Apeh	1.29407e-06	-0.0298144
Ccdc51	3.69058e-07	-0.0301272
Mob2	1.08621e-08	-0.030658
Mrrf	1.34872e-06	-0.0312641
Bahcc1	4.03415e-07	-0.0316368
Cbx8	9.88282e-07	-0.0317466
Zfp280d	4.09777e-07	-0.0326487
C030034L19Rik	5.87366e-08	-0.0340191
Wdr45	7.28886e-08	-0.0341819
Irak3	8.05635e-08	-0.0346341
Nmrk1	3.94648e-07	-0.0348003
Cbx2	4.29883e-07	-0.035258
Smad3	1.07879e-06	-0.0353955
Rhod	2.14878e-09	-0.0362234
Jup	6.09439e-08	-0.0364146
Nuak1	1.78596e-07	-0.0365875
Plk3	7.94367e-08	-0.0366587
Natd1	1.92943e-07	-0.0367015
Bsn	1.31899e-07	-0.0369192
Rnf166	2.47419e-09	-0.0371197
Dip2a	1.22613e-07	-0.0371762
Cep78	1.43944e-06	-0.0375674
Depdc7	8.91934e-07	-0.0379591
Nudt6	1.11869e-06	-0.0387385
Zfp414	1.40394e-06	-0.0392409
2810455O05Rik	7.51267e-08	-0.039666
Pram1	3.83143e-10	-0.039788
C130050O18Rik	1.50699e-08	-0.0399502
Bmf	1.89934e-08	-0.0400735
Dscr3	5.85989e-07	-0.0402625
Utp14b	1.48172e-06	-0.0406143
Nr1d1	6.59018e-08	-0.0407888
Kat6b	1.2321e-07	-0.0416904
Mterf1a	9.60177e-09	-0.0417605
Fut7	1.03494e-06	-0.0419127
Oit3	4.40864e-07	-0.0420615
Nipal3	2.17093e-07	-0.0421583
1600010M07Rik	8.10396e-07	-0.0424459
Tusc1	5.33554e-07	-0.0425481
D3Ertd254e	4.18254e-07	-0.0430527
Xylt1	2.89114e-07	-0.0437711
Chkb	4.22686e-09	-0.0437901
Smim27	1.41129e-06	-0.0439241
Pdlim7	1.73763e-08	-0.0443079
Fdxr	6.74148e-07	-0.0445271
Dbp	1.25799e-08	-0.0449918
Mamld1	5.04273e-07	-0.0454195
Klhl3	7.21283e-12	-0.0463565
Tbc1d16	1.39413e-08	-0.0464744
Akna	8.95542e-07	-0.0467958
Neurl2	5.61171e-08	-0.0471162
Polr3g	1.07271e-06	-0.0471973
Ndst1	1.02389e-08	-0.0474769
Usp14	1.55152e-06	-0.0477129
Slc7a5	1.44272e-06	-0.0478527
Atg16l2	1.6366e-08	-0.0479325
Ankrd13d	8.72373e-07	-0.0482175
Csad	1.28891e-06	-0.048306
Frat1	5.90983e-08	-0.0483061
Zfp511	6.24143e-07	-0.0483924
U2af2	3.62498e-09	-0.0486058
Sapcd2	2.57178e-07	-0.048684
Gab3	1.75306e-07	-0.048781
Lyl1	1.32464e-12	-0.0487851
Orc1	3.1309e-07	-0.0489874
Rprd1a	1.76074e-07	-0.0490467
Gak	1.57303e-06	-0.0490826
Mcu	1.97496e-08	-0.0492821
Jmy	7.2403e-08	-0.0493475
Ypel2	3.44259e-12	-0.0495507
Egln2	1.91828e-07	-0.04968
Zfpm1	8.79019e-11	-0.0497367
Apex1	6.2405e-07	-0.0498504
Ydjc	1.96482e-08	-0.0498715
Tacc2	2.82639e-11	-0.0499234
Zfyve21	1.4946e-08	-0.0500714
Mfap3l	2.54941e-07	-0.0500735
Zfp385a	5.60377e-08	-0.0506098
Nfat5	1.69309e-09	-0.0507655
Tyw1	1.63905e-07	-0.0509488
Rad18	4.81325e-07	-0.0514909
Ccsap	1.53925e-09	-0.0515034
Daam1	1.84132e-08	-0.0515963
Nup214	1.36332e-06	-0.0516386
Arntl	1.11199e-08	-0.0516586
Mrpl24	2.03857e-07	-0.0516672
Tspyl3	4.90519e-08	-0.0516829
Abcb4	4.13423e-07	-0.0518686
Tmem104	2.88874e-08	-0.051899
Dvl1	7.01548e-07	-0.0522707
Ppp5c	2.06135e-08	-0.0523162
Trrap	7.47761e-07	-0.0528801
Nbeal2	1.23143e-06	-0.0531342
Per3	4.09176e-07	-0.0532099
Zc3h15	1.1389e-06	-0.0537058
Acap3	8.52521e-07	-0.053789
Gramd4	1.17767e-07	-0.0539409
Rxrb	1.13e-08	-0.0540957
Vps9d1	4.35692e-08	-0.0543241
Zc3hav1l	4.84882e-07	-0.0543921
Trpm2	4.2923e-10	-0.0545965
Ankra2	8.19566e-09	-0.0546624
Prpf4b	6.70319e-08	-0.0548151
Tmem81	9.81683e-07	-0.0550317
Vps39	9.97575e-08	-0.0550721
Sars	6.92427e-08	-0.055111
Iws1	7.65028e-07	-0.0552381
Kdm1b	1.609e-06	-0.0553428
Syne3	5.63374e-09	-0.0553972
Sh3tc1	2.80956e-10	-0.055637
Tnfrsf26	9.74658e-07	-0.0556373
Tmem60	2.56084e-08	-0.0557328
Orai2	5.25351e-08	-0.0557771
Pole2	7.69126e-07	-0.0558227
Vegfa	2.93791e-09	-0.0558341
Dsn1	1.06043e-06	-0.0559832
Rps6ka2	1.09295e-07	-0.0559973
Aven	1.60723e-07	-0.0560591
Ints10	1.56609e-06	-0.0560725
Tnfsf12	1.35476e-07	-0.0561958
Specc1l	2.2536e-07	-0.0563416
Uck1	6.69548e-08	-0.0563969
Blm	3.94373e-08	-0.0564752
Stag2	1.30436e-06	-0.0565387
Nr1h3	1.54891e-06	-0.0567903
Fkbpl	1.73806e-07	-0.0568047
Cse1l	1.11088e-07	-0.0569841
Slc2a3	2.1013e-08	-0.0570077
Asb3	1.32778e-08	-0.0570285
Mcm8	5.34093e-08	-0.0570484
Hexdc	1.39546e-06	-0.0570721
Sel1l3	3.29352e-10	-0.0571405
Cgnl1	9.84644e-08	-0.0571991
Fkbp5	7.48532e-07	-0.0572496
Il16	4.34606e-10	-0.0574
Igsf8	6.3864e-07	-0.0575386
Gpsm3	1.33651e-06	-0.057744
Ppfia4	5.94389e-08	-0.0578506
Spats2	3.62761e-08	-0.0580044
Cblb	1.37932e-07	-0.0580335
Srgap3	2.2693e-09	-0.0582008
Ttyh2	2.28532e-08	-0.0583083
Pdik1l	3.82484e-07	-0.0583359
Dglucy	4.03886e-07	-0.0584125
Gng10	6.80153e-07	-0.0585554
Klc1	7.0876e-07	-0.0586869
Clec4a2	2.55129e-08	-0.0587836
Pde4a	5.53786e-07	-0.0588585
Lypla2	8.04737e-07	-0.059039
Cdyl	1.01165e-08	-0.0591172
Dvl2	2.87659e-09	-0.0591206
Irs2	4.24763e-09	-0.0591284
Shprh	8.03877e-07	-0.0593926
Zc3h14	5.54577e-07	-0.0594679
Tedc2	8.66096e-12	-0.0594787
AI839979	2.3148e-09	-0.0597765
Gsto1	1.14894e-06	-0.0597949
Usp9x	1.32216e-07	-0.0598136
R3hdm1	1.5456e-07	-0.0598211
Klhl9	2.44814e-07	-0.0599648
Fam126b	1.53989e-07	-0.0599883
Pxk	8.75281e-09	-0.0602311
Sncaip	1.64674e-07	-0.0602345
Polr1a	2.99846e-10	-0.0602929
Trim65	1.53133e-07	-0.0603521
Eef2k	2.37035e-08	-0.0604697
Pdxdc1	5.83096e-07	-0.0606782
Fastkd3	1.2152e-08	-0.0606795
Wbp11	2.35277e-07	-0.0610269
1500011K16Rik	2.71816e-07	-0.0612649
Tmem131l	3.29037e-10	-0.0614252
Scarb2	6.79278e-07	-0.0614278
Phf19	1.33568e-06	-0.0614662
Hmgcl	8.95069e-07	-0.0615629
Kank2	6.64996e-10	-0.0616138
Agl	1.65375e-09	-0.061747
Kif18a	8.9545e-08	-0.0617656
Plekha3	1.51849e-08	-0.0618631
Ilf2	4.29128e-07	-0.0621261
Tle1	3.93721e-07	-0.0622299
Pomk	2.90976e-08	-0.062484
Acox3	7.66276e-08	-0.0625227
Flvcr1	6.28069e-07	-0.0626199
Gm5086	9.81772e-13	-0.0626426
Med15	3.1918e-07	-0.0626475
Exo1	1.67814e-07	-0.0627484
Fbxo31	1.63459e-10	-0.0627887
Micall2	8.79481e-15	-0.0628706
Cfap20	2.09364e-08	-0.0629409
Rmnd5b	8.83951e-07	-0.0629775
Isca1	1.41952e-06	-0.0630271
Endog	2.82115e-08	-0.0630972
Smarcd1	1.40713e-07	-0.0631218
Sh3bgrl2	1.22286e-06	-0.0631663
Pold1	7.46923e-08	-0.0632061
Dcakd	2.28423e-07	-0.0632103
Ergic1	3.39359e-07	-0.0634349
Mpzl1	9.63153e-07	-0.0635032
Ankrd44	3.8814e-08	-0.0636764
Bptf	4.60678e-07	-0.0637136
Atg14	2.93585e-07	-0.0641089
Mlycd	9.20679e-08	-0.0641983
Prpsap2	1.27445e-06	-0.064261
Ate1	5.10603e-08	-0.0642723
Cbx6	6.48549e-08	-0.0643689
Ipo9	1.42849e-06	-0.0646525
Polg	2.50557e-07	-0.0646623
Eya1	3.0701e-12	-0.0646668
Aco1	2.27414e-07	-0.0649161
Tmem184c	1.21095e-07	-0.0649323
Akap1	6.19304e-07	-0.0651167
Tbc1d8	4.43259e-14	-0.0651338
Sufu	3.71194e-07	-0.0651399
Unc119	1.17807e-09	-0.0655442
Sc5d	2.27924e-08	-0.065906
Gps1	1.17726e-06	-0.0659748
Ttc13	4.64198e-07	-0.0660779
Aak1	1.18498e-06	-0.0661169
Rcor3	5.05332e-10	-0.0662728
Rplp1	3.47129e-08	-0.0662878
Ttc5	1.89503e-07	-0.0663026
Gm45606	5.17751e-12	-0.0663315
Tnfrsf21	1.11268e-07	-0.0663774
Zbtb38	3.03502e-11	-0.0667184
Polr2h	6.14256e-08	-0.0667953
Rbm38	5.80331e-07	-0.066966
Dscc1	2.5314e-07	-0.0671242
Cyhr1	1.42476e-08	-0.0672795
Coprs	1.70262e-08	-0.0674023
Gm38832	8.10582e-13	-0.0674164
Mblac2	1.99604e-08	-0.0675066
Brd1	5.85032e-08	-0.0675464
Exoc5	1.55042e-06	-0.0677646
Klf11	4.04569e-12	-0.0679769
Clpx	8.59056e-07	-0.0679947
Fam78a	3.11033e-07	-0.0680685
2410002F23Rik	4.0907e-08	-0.0682355
Mbd1	7.99626e-07	-0.0682576
Dgcr14	6.53879e-07	-0.0683641
Ppfibp2	1.96427e-10	-0.0685882
Chek1	5.60317e-07	-0.0686623
Mdm1	5.19164e-08	-0.0686937
Pde3b	3.83197e-11	-0.0688287
Nop56	5.89482e-07	-0.0689259
Fnta	1.07459e-07	-0.0689735
Tns1	4.06758e-08	-0.069043
Plxdc1	1.52189e-10	-0.0691
Cant1	1.33222e-06	-0.0693418
Crybg3	2.21403e-07	-0.0693548
Deptor	1.19832e-06	-0.0694042
Fdft1	2.40492e-08	-0.0694206
Gzf1	5.81079e-07	-0.0694479
Gm17586	5.77988e-14	-0.0697715
Ctps	1.21541e-10	-0.0699459
Xrcc6	7.95284e-09	-0.0699736
Kantr	6.71173e-08	-0.070216
Accs	2.47638e-08	-0.0702609
Pcyox1	2.6083e-07	-0.0703063
Ptdss1	1.59678e-06	-0.070325
Zmynd19	5.65461e-08	-0.070446
Trp53inp1	4.61337e-08	-0.0705185
Ccdc117	3.46191e-09	-0.0705769
Rev1	2.77974e-11	-0.0706357
F8a	1.47117e-06	-0.0707267
Mis12	1.24435e-06	-0.0707331
Steap3	8.60808e-10	-0.0707717
Pcmt1	1.54961e-06	-0.070785
Zfp652	4.8297e-10	-0.0708178
Klc4	1.02885e-07	-0.0708275
Ctbp2	1.21895e-06	-0.0708534
Mctp1	2.32211e-08	-0.0709788
Gpcpd1	3.79816e-07	-0.0711093
Stip1	1.48957e-07	-0.0711191
Uba6	2.64587e-07	-0.0712397
Sacs	1.009e-07	-0.0712447
Pidd1	5.4754e-09	-0.0716023
Calhm2	6.54339e-08	-0.0716351
Psmd5	3.00921e-07	-0.0717019
Slf1	8.06697e-08	-0.0717681
Habp4	9.92818e-08	-0.0717781
Nup188	3.26779e-10	-0.0717823
Dhx32	3.6965e-08	-0.0718768
Gsdme	3.9522e-09	-0.0720492
Oard1	6.22615e-07	-0.0721932
Mavs	1.1882e-07	-0.0722671
Npat	9.00907e-09	-0.0724021
Acrbp	1.26213e-06	-0.0724082
Cbfa2t2	1.76799e-08	-0.0724964
Mogs	2.06051e-08	-0.0725568
Serpinb8	2.33248e-08	-0.0725919
3110062M04Rik	8.01903e-09	-0.0726177
Rock2	4.32888e-07	-0.0726634
Fbxo22	7.67247e-09	-0.0726831
Zfp715	9.91573e-07	-0.0727498
Arhgef11	9.13912e-10	-0.0728712
Adamts10	5.02644e-09	-0.073046
Bcl2	6.81939e-08	-0.073049
Bckdk	1.47062e-09	-0.0730742
Dock5	8.63295e-14	-0.0731906
Atic	1.43789e-07	-0.0733329
Nudt4	8.46507e-07	-0.073425
Hsdl1	1.54964e-07	-0.0735193
Thap2	3.7522e-08	-0.0735897
Hvcn1	1.0905e-08	-0.0736066
Arrdc1	7.05781e-07	-0.0736418
Tfeb	3.72307e-09	-0.0736829
Frat2	1.38364e-12	-0.073695
Homer3	1.62173e-07	-0.0739865
Arhgap21	7.3742e-08	-0.0739916
Pkn1	1.38113e-08	-0.0740202
Ago1	1.04768e-07	-0.0740453
Ern1	3.17287e-07	-0.0740453
Tnfaip8l2	3.50158e-07	-0.0742196
Scarb1	2.23416e-09	-0.0742466
Cdca2	1.34929e-06	-0.0743251
Def6	1.69234e-07	-0.0743541
Cnnm4	1.48118e-10	-0.0745097
Pik3c3	1.48104e-07	-0.0745463
Rusc2	1.39258e-11	-0.0745574
Acbd5	4.92034e-07	-0.0746199
Tmem86a	3.67893e-16	-0.0746649
Knop1	4.45306e-07	-0.0746902
Trpm7	7.73515e-07	-0.0749381
Plekhh3	1.30969e-15	-0.0750256
Wipi2	1.25648e-07	-0.0751007
Pald1	2.55872e-09	-0.0751228
Igsf6	1.38704e-07	-0.0752807
Pten	8.47544e-07	-0.0753614
Sart3	1.28902e-07	-0.0754021
Rab11fip5	8.63218e-10	-0.0755484
Prag1	1.03535e-16	-0.075585
Myo9a	4.90856e-08	-0.0756438
Epn1	4.82762e-09	-0.0756766
Zfand2b	3.77291e-07	-0.0756816
Snhg20	7.7289e-07	-0.0757359
Scd2	4.5492e-13	-0.0758746
Hs1bp3	7.20979e-08	-0.075908
Trim59	6.8022e-07	-0.0759302
Washc2	8.85759e-07	-0.0759652
Fam216a	6.89733e-09	-0.0760364
Pask	3.09451e-07	-0.0760517
Hmg20b	1.14409e-09	-0.0762258
Ppcdc	5.29689e-08	-0.0762407
Snrnp40	3.13963e-08	-0.076296
Umps	4.95637e-07	-0.0763004
Hsph1	9.98955e-07	-0.0764995
Rreb1	3.49033e-07	-0.076619
D230025D16Rik	3.84855e-07	-0.0766874
Vps13d	4.49162e-07	-0.0767032
Ccne1	1.18742e-08	-0.0768031
Atp13a3	9.50928e-07	-0.0768959
Rpl23a	7.31552e-07	-0.0769235
Bag4	9.6451e-10	-0.0769259
Chst3	1.13101e-13	-0.0769527
Mbd4	1.3438e-08	-0.0769846
Abcc3	5.1787e-08	-0.0771768
Pdlim2	5.16646e-08	-0.077207
Ddx28	9.8781e-08	-0.0772847
Tex261	8.85023e-07	-0.0773591
Nck1	1.74508e-09	-0.077422
Gm38399	1.72008e-10	-0.0775473
Dusp4	1.76016e-14	-0.0777695
Cenpc1	1.63226e-07	-0.0777947
Mkl2	4.83047e-11	-0.0777992
Trf	1.48374e-06	-0.0778244
Dock2	2.39501e-07	-0.0780142
Cul1	3.67878e-07	-0.0781228
Cep120	4.61147e-08	-0.0781255
Zfp644	5.67512e-08	-0.0782221
Slc27a4	1.17046e-09	-0.0783446
Maml3	6.20269e-11	-0.0786366
Tmx4	8.56068e-07	-0.0786498
Dhx40	6.74253e-13	-0.0787191
Rbm14	1.24885e-07	-0.0788263
Oxa1l	2.48131e-07	-0.0788984
Ilvbl	1.6842e-07	-0.0789204
Pnpla8	1.94491e-07	-0.0790283
Slc25a37	6.72152e-08	-0.0791494
Dctn2	1.51309e-07	-0.0791826
B430306N03Rik	2.00815e-09	-0.0791989
Dopey2	2.27953e-08	-0.0792127
Exosc5	1.35175e-06	-0.0793513
Trim37	2.89075e-07	-0.0794055
Nfatc2	1.21963e-07	-0.0796637
Sumo3	1.6974e-07	-0.0796831
Ptms	8.19873e-07	-0.0797025
Leprot	1.54407e-06	-0.0797294
Prkra	9.1106e-07	-0.0798229
Trim24	6.45423e-07	-0.0798282
Arrdc3	6.36578e-12	-0.0798881
Zfp362	8.54934e-09	-0.0801357
Hsf2	8.71492e-07	-0.0801437
Ppm1a	3.4032e-07	-0.0804203
Cep170b	4.82196e-10	-0.0804282
Cdkn2aip	6.51835e-08	-0.0807471
Ube2r2	9.85496e-08	-0.0807713
Acox1	2.57215e-07	-0.0807943
Impad1	3.51859e-08	-0.0808696
Tbcel	5.93109e-08	-0.0809933
Gmpr	5.38668e-12	-0.0809933
Galnt10	1.10166e-07	-0.0809974
Slc30a5	9.34223e-07	-0.0811836
Prrc2b	3.97858e-08	-0.0813045
Osbpl2	4.83088e-13	-0.0813223
Tubb6	1.09983e-06	-0.0813575
Cchcr1	2.40349e-07	-0.081397
Ttf2	3.16732e-10	-0.0814147
Arhgap6	7.64098e-08	-0.0815381
Cnot9	2.99569e-08	-0.0816352
Sla	1.91288e-12	-0.0816383
Fam120a	9.14634e-07	-0.0817735
Alg2	2.9509e-07	-0.0818088
Eftud2	6.44078e-07	-0.0820027
Usp10	4.0235e-07	-0.0821259
Lrrfip2	1.58522e-06	-0.0821447
Ints11	1.59538e-06	-0.0821654
Sort1	1.75232e-10	-0.0821826
Ahnak2	8.83886e-10	-0.0823239
Ctnnbip1	2.37131e-07	-0.0825859
Sgo1	2.27745e-07	-0.0826908
Slc35e3	1.4639e-06	-0.0827061
Paxbp1	7.94752e-07	-0.0828452
C2cd2l	7.67899e-07	-0.0829551
Abtb1	1.85584e-10	-0.0831195
Nme4	2.94973e-07	-0.0832267
4931406P16Rik	2.9219e-08	-0.0833028
Ptchd1	1.30086e-09	-0.0833654
Ehmt1	1.32251e-10	-0.0833881
Zmym4	7.07132e-09	-0.0834409
Slco2b1	2.0796e-11	-0.0834898
Inafm1	1.35965e-12	-0.0835359
Cep192	6.05798e-07	-0.083605
Med22	4.41925e-07	-0.0836151
St3gal1	8.1151e-10	-0.0836276
Wdr5	9.57953e-07	-0.0837087
Sash3	1.54553e-12	-0.0837309
Cops3	5.63496e-07	-0.0839846
Tmem64	1.14508e-10	-0.084026
Add3	7.62637e-09	-0.0840365
Slc25a19	8.66114e-08	-0.0841165
Rapgef1	2.88814e-08	-0.0842295
Ssh1	1.19679e-06	-0.0842771
Cbr3	4.55422e-15	-0.0843188
Chtf8	2.62342e-07	-0.0844089
Cdc25b	8.26202e-08	-0.084465
Polr2b	5.18055e-07	-0.0846331
Slc35a5	1.26527e-06	-0.0846486
Gamt	1.069e-07	-0.0846871
Cuedc1	5.08705e-08	-0.0847307
Khnyn	2.38029e-09	-0.084833
Cebpd	4.63186e-09	-0.0848483
Jkamp	3.1858e-07	-0.0850313
Dynlt1f	2.96117e-07	-0.0850632
Sigmar1	1.06245e-06	-0.0851541
Jade2	1.28893e-11	-0.0851628
Snapin	9.13862e-10	-0.0851732
Fbxw2	1.59196e-08	-0.0852761
Tnrc6c	3.50144e-07	-0.0853245
Ube2g2	2.26953e-07	-0.0853332
Adap1	1.07455e-07	-0.0853426
Luc7l2	4.21619e-11	-0.0854212
Phf12	8.69612e-09	-0.085456
Gga2	1.25853e-07	-0.0854915
Ampd2	2.44974e-11	-0.0856676
Hdac5	2.92006e-10	-0.0857182
Afg3l2	4.37768e-07	-0.0857515
Ppia	8.79212e-11	-0.0857696
Ppat	6.47797e-08	-0.0858101
Zgrf1	2.07755e-08	-0.0858226
Cmas	6.04118e-08	-0.0858503
Ulk1	3.54409e-13	-0.0860819
Zfx	1.09847e-06	-0.0861267
Araf	2.43367e-07	-0.086265
Ctr9	1.58544e-07	-0.0863124
Itpripl1	8.63938e-08	-0.0863335
Metrn	5.80124e-09	-0.0863454
Il6st	2.06396e-08	-0.0863744
Ncdn	1.38531e-07	-0.0864107
Ipmk	6.11438e-08	-0.0864168
Tor4a	1.37909e-09	-0.0864343
Nup43	8.57593e-07	-0.0864386
Pygb	1.01242e-11	-0.0865376
Ago3	1.10904e-10	-0.0866702
Mettl7a1	4.15379e-10	-0.086671
Cdca7	1.21956e-16	-0.0867705
Sp3	8.77662e-09	-0.0868217
Cnnm2	7.67905e-11	-0.0868367
Dnttip1	4.06983e-11	-0.0868453
Ralgps1	9.66092e-10	-0.0868515
Arap1	4.76082e-08	-0.0868526
Cep44	3.93058e-11	-0.0869836
Ppwd1	4.87881e-13	-0.0871225
Zhx3	7.46324e-10	-0.0873109
Tmem199	3.69151e-07	-0.0873442
Vkorc1	7.37983e-07	-0.08742
Abhd17a	3.25893e-09	-0.0874919
Maz	1.60709e-06	-0.0876188
Polr3k	5.96161e-07	-0.0876305
Syk	3.34641e-07	-0.0877437
Fance	3.97636e-13	-0.0878031
Dppa3	2.96017e-09	-0.0878204
Golga5	1.10617e-07	-0.087838
G6pdx	1.0854e-08	-0.0878443
Gcn1l1	4.13417e-08	-0.0879554
Lactb2	6.12126e-09	-0.0880839
Nup205	2.8327e-08	-0.0880875
Pcyox1l	4.73183e-08	-0.0880881
Orc2	1.98258e-08	-0.0882262
Nup85	4.22173e-08	-0.0882732
Rb1	9.3156e-07	-0.0882881
Fam45a	3.63856e-10	-0.088292
Samd1	5.31118e-08	-0.0882984
Eif4a2	4.90021e-08	-0.0883913
C77080	1.24792e-07	-0.0884696
Nit1	4.52655e-08	-0.088526
Zbed3	8.64247e-11	-0.088581
Pole	4.40243e-09	-0.0886088
Hnrnpul1	1.75754e-08	-0.0886102
Pdlim4	8.26274e-07	-0.0886467
Ctc1	1.24401e-08	-0.0887375
Abr	1.47344e-08	-0.0888487
Plxnd1	1.23921e-09	-0.088934
Zfp740	4.39155e-13	-0.0890432
Ncoa4	7.55554e-09	-0.0892058
Zzz3	1.35778e-09	-0.0892831
Fbxo21	7.78979e-09	-0.0893527
Msl1	7.14235e-08	-0.0895809
Anapc13	3.6408e-07	-0.0898137
Dazap2	1.18798e-07	-0.0898967
Wdfy4	4.60728e-08	-0.0899297
Man1a	3.07336e-07	-0.0899336
Rnf103	3.26444e-09	-0.0900025
Smyd4	6.15415e-13	-0.0900766
Timm9	1.15633e-06	-0.0901352
Dbf4	1.49423e-07	-0.0902035
Pam	3.63648e-07	-0.0902089
Nfatc1	7.15188e-07	-0.0902836
St13	3.16867e-07	-0.0903518
Flcn	2.19815e-11	-0.0904359
Frmd4b	1.74518e-12	-0.0905377
Gstm1	7.7602e-07	-0.0905631
Slc35e1	8.10607e-07	-0.0906883
Rangap1	5.30458e-07	-0.09079
Usp28	1.5625e-13	-0.0908133
Gins2	4.08825e-07	-0.0908471
Srpk1	1.83386e-07	-0.0908733
Tomm20	3.91763e-07	-0.0909517
Csnk2a2	9.21425e-07	-0.0910453
Rptor	1.41175e-09	-0.0910521
Ipo7	1.7886e-09	-0.0911545
Tep1	2.13302e-08	-0.0911796
Hmgb3	7.13913e-08	-0.0911862
Abcd2	2.01028e-14	-0.0911988
Fbxl3	3.5113e-08	-0.091205
Kcnk6	3.71984e-07	-0.0912659
Nsa2	2.82857e-07	-0.0912986
Cebpg	1.90734e-07	-0.0913379
Uvrag	7.59534e-07	-0.0913943
Iffo1	3.43894e-08	-0.0914025
Eif5b	2.29621e-07	-0.09151
Bri3bp	3.9604e-07	-0.0915523
Tecpr1	5.16122e-10	-0.0915696
Mink1	2.41638e-08	-0.0919485
Nrde2	1.55013e-09	-0.0920996
Wdr90	1.44248e-07	-0.0921079
Kif20a	7.43981e-08	-0.092158
Zfand4	6.89474e-16	-0.092288
Slc35e4	3.88496e-13	-0.0923115
Hirip3	5.63272e-10	-0.0923527
Osbpl3	1.61994e-08	-0.0923676
Ctnnb1	8.30768e-07	-0.0924247
Papss1	1.26392e-09	-0.0924518
Trmt2a	1.59622e-09	-0.0924612
Kif21b	2.17797e-15	-0.0925333
Tln1	2.37223e-07	-0.0926465
Galnt12	1.68886e-10	-0.0926486
Fbxo25	2.90266e-13	-0.0927302
Cnot3	1.99073e-07	-0.0927386
Gusb	6.42666e-07	-0.0928745
Cox7a2l	3.42789e-11	-0.0930363
E2f6	5.24847e-09	-0.0930682
Tal1	4.10277e-11	-0.0931178
Rps6	4.74612e-07	-0.0931476
Tollip	8.32878e-07	-0.0931508
Ctdspl2	5.95755e-09	-0.093195
Haus6	1.8904e-07	-0.0933033
Slc35a4	6.77856e-07	-0.09338
Dok3	3.90419e-09	-0.0935125
Tbc1d17	2.9171e-09	-0.0935322
Ppm1d	5.44652e-12	-0.0938183
Mrpl23	1.2703e-06	-0.0940363
Nr4a1	1.66659e-14	-0.094052
Cic	7.94829e-07	-0.0941111
Prim2	1.47361e-08	-0.0942045
Palb2	7.1221e-10	-0.0942128
Usp3	1.54697e-06	-0.0942948
Pex7	2.93527e-08	-0.0943466
Ide	3.0628e-07	-0.0944236
Snrpa	6.83828e-08	-0.0944291
Hcfc1	5.83005e-09	-0.094544
Slc25a36	8.44417e-08	-0.0945763
Nfx1	5.96159e-07	-0.0948844
Synj2	5.41085e-10	-0.0949733
Nup50	9.02687e-10	-0.0950553
Iqsec1	2.98382e-12	-0.0950892
Pck2	2.6619e-08	-0.0951216
Parvg	1.68222e-08	-0.0951232
Ing2	1.40412e-13	-0.0952293
Rsl1d1	2.55012e-07	-0.0953831
Fbxo5	1.29388e-07	-0.0954313
Ube2e3	7.91466e-11	-0.0954919
Gins4	1.49551e-07	-0.0955299
Vav2	3.29438e-09	-0.0955328
Traf3ip3	1.79777e-11	-0.09554
Scp2	9.47544e-07	-0.0957505
Cebpz	3.18404e-10	-0.0959375
Kdelr1	1.39161e-09	-0.0959461
Pold4	1.85211e-08	-0.0960257
Glrx5	6.7085e-07	-0.096307
Tmem41b	1.02318e-10	-0.0965596
Hars	2.49083e-10	-0.0966311
Spg20	1.86654e-11	-0.0966774
Kif13b	6.35953e-13	-0.0968584
Rragc	7.53687e-07	-0.0968611
Kif18b	5.10239e-07	-0.0969341
Dstyk	3.19259e-08	-0.0970316
Mcm4	8.00419e-09	-0.0971271
Ttk	3.2698e-09	-0.0971819
Senp2	8.78207e-09	-0.0972241
Plxnb2	1.44691e-06	-0.0976209
Aagab	3.48552e-10	-0.0976461
Tcf19	5.23892e-14	-0.0976526
Epm2aip1	1.50257e-11	-0.0976699
Cluh	8.15744e-11	-0.0979004
Odf2	6.35228e-07	-0.0979817
Trim47	1.07115e-09	-0.0980734
Abcd1	3.69794e-11	-0.0981965
Mrpl12	1.10834e-07	-0.0982041
Marveld1	1.15515e-18	-0.0982407
Gar1	4.99588e-07	-0.098245
Cysltr1	4.07661e-08	-0.0983042
Syt11	1.81603e-09	-0.098413
Nsmce3	4.69632e-09	-0.0984729
Pycrl	3.60038e-10	-0.0985131
Gart	2.50436e-07	-0.0985145
Cramp1l	4.726e-08	-0.0985687
Hs6st1	1.16172e-16	-0.098825
Wdr6	2.65354e-10	-0.098859
Mical1	2.32194e-12	-0.098866
Qser1	4.4557e-09	-0.0989695
Msl3	2.99786e-10	-0.0991904
Kif20b	2.79734e-08	-0.0992184
Casp9	1.13849e-12	-0.0992835
Spryd7	1.11445e-06	-0.0992886
Adcy9	1.11341e-13	-0.0993009
Appl2	1.42796e-12	-0.0993022
Speg	5.44365e-10	-0.0993668
Ssfa2	4.73986e-08	-0.0995471
Bod1l	7.64421e-10	-0.0995629
Jade1	2.56905e-11	-0.0995798
Ip6k1	1.05019e-07	-0.0996808
Rhobtb1	1.22932e-14	-0.0997853
Tmem43	2.9761e-07	-0.0997983
Tfdp2	2.21682e-13	-0.0998177
Ago2	3.14525e-07	-0.0998268
Tmem97	6.2526e-08	-0.0999685
Pkd1	5.17776e-11	-0.100014
Rfc2	2.79735e-08	-0.100187
Noc2l	6.64529e-08	-0.100461
Skp2	7.76129e-11	-0.100539
Ell	4.72913e-15	-0.100554
Phf20	3.03155e-08	-0.10063
Grcc10	2.81754e-08	-0.100645
Pxn	1.32606e-08	-0.100673
Tox2	2.30703e-10	-0.100679
Cdk2ap1	9.7163e-09	-0.1007
Patz1	7.59789e-17	-0.100795
Rpp25l	3.37081e-11	-0.100968
Cdc37	8.81816e-08	-0.100973
Srm	1.31982e-08	-0.10099
Cdk19	5.78802e-07	-0.101096
Aldh9a1	3.76308e-09	-0.101387
Aurkb	1.05818e-06	-0.101452
Spen	7.19125e-15	-0.101581
Wdr81	1.07095e-12	-0.101709
Prkar1a	7.41565e-07	-0.101751
Memo1	5.2251e-07	-0.101826
Pgrmc1	7.12391e-09	-0.101889
Mcfd2	5.40228e-07	-0.102023
Pot1b	9.38882e-15	-0.10203
Akr1c13	1.42166e-06	-0.102073
Snrnp70	2.97811e-07	-0.10225
Rnf44	5.54086e-09	-0.102258
Elovl5	1.63171e-08	-0.102279
Etv1	1.41842e-10	-0.102351
Mga	2.55649e-08	-0.102438
Msh2	1.24299e-11	-0.102476
Cc2d1b	2.99104e-07	-0.10252
Zwint	1.64884e-09	-0.102578
Chek2	1.13997e-13	-0.102631
Csk	2.70013e-09	-0.102727
Drg1	3.72573e-07	-0.10273
Stat6	6.47926e-10	-0.10273
4833420G17Rik	3.03135e-11	-0.102865
Meaf6	8.83458e-09	-0.102903
Lat2	5.92996e-07	-0.102971
Tom1	6.75901e-11	-0.102973
Srsf1	7.75696e-07	-0.103031
Rdh10	1.79508e-09	-0.103084
Thap12	1.65531e-09	-0.103141
Setx	6.2101e-12	-0.103214
Sfpq	3.97612e-08	-0.103257
Rnf216	1.50111e-08	-0.103275
Pfdn5	1.18082e-06	-0.103376
Agap3	2.39076e-11	-0.10339
Elf2	9.21675e-11	-0.103411
Snrnp200	1.05288e-07	-0.103419
Wdr48	9.73953e-08	-0.103478
Spag5	1.53424e-07	-0.103532
Vps36	7.05978e-07	-0.103544
Cit	2.9176e-07	-0.103665
Numa1	1.6446e-08	-0.103992
Coa6	1.50671e-08	-0.104144
Mtmr10	6.88413e-11	-0.104351
Ttc3	8.40511e-10	-0.104374
Ticrr	8.11227e-11	-0.104428
Rab40c	9.88242e-08	-0.104455
Sh2d1b1	5.47363e-20	-0.104476
Mapk8	4.35564e-08	-0.104527
Rpn1	1.16854e-06	-0.104655
Fut11	8.25702e-07	-0.104681
Ints7	4.12486e-09	-0.104803
Polr2l	5.50879e-08	-0.104887
Eif3k	4.33915e-08	-0.104903
Pcyt1a	4.76239e-09	-0.104939
Emp1	1.57496e-06	-0.105009
Zfp703	1.83647e-07	-0.105082
Prrc1	2.59265e-11	-0.105085
Gtf2a1	1.14433e-06	-0.105188
Zdhhc20	6.87947e-09	-0.105233
Wdhd1	1.69524e-09	-0.105241
Tmf1	1.20087e-09	-0.105247
Ncapd3	8.23817e-08	-0.105283
Polr1c	8.7587e-07	-0.105316
Cd3eap	4.72668e-13	-0.105334
Haus8	2.02948e-10	-0.105378
Grb2	4.09584e-09	-0.105542
Dhcr24	3.48599e-09	-0.105635
Sh2b3	5.46797e-09	-0.105677
Wdr11	2.4788e-10	-0.105784
Plekho1	1.19906e-07	-0.105807
Cox4i1	3.07575e-09	-0.10586
Rnf168	4.96548e-09	-0.105938
Chd3os	7.77471e-13	-0.106023
Glg1	6.15661e-09	-0.106024
Agps	7.88414e-09	-0.106126
Cryl1	4.26948e-10	-0.106336
Lin9	1.742e-08	-0.106352
P4hb	1.04027e-07	-0.106405
Twf2	2.55486e-08	-0.106472
Pou2f1	8.58425e-11	-0.106518
Mcm10	1.10996e-08	-0.106535
Fam76b	1.27049e-07	-0.106704
Gm26740	1.54941e-07	-0.106827
Bnip3l	5.77305e-08	-0.106906
Tmem259	1.59904e-09	-0.106967
Hmg20a	4.74443e-07	-0.107047
Gm8186	1.52203e-06	-0.107117
Samsn1	8.89759e-14	-0.107231
Emc8	7.49282e-07	-0.107234
Tmem55a	1.25663e-09	-0.107494
Mfsd11	3.78539e-09	-0.107587
Arid1b	7.96777e-08	-0.107661
Lamtor4	2.27933e-09	-0.107678
Tpp1	2.34142e-07	-0.107767
Raph1	6.84468e-09	-0.107847
Mylip	1.77636e-09	-0.107908
Syce2	1.17537e-09	-0.107922
Cmtm4	3.91715e-11	-0.107972
Mrpl43	1.40744e-08	-0.108085
9030624J02Rik	7.94468e-07	-0.108095
Camk1	5.46858e-11	-0.108218
Tef	2.32092e-10	-0.108317
Ptprj	2.50338e-07	-0.10838
Arl2bp	3.26606e-09	-0.108517
Hdac9	3.3478e-07	-0.108556
Sae1	7.91212e-09	-0.108615
Prkcb	4.3602e-10	-0.108734
Slc35c2	3.0674e-12	-0.108832
Sec62	5.06003e-09	-0.108928
Ndufb5	5.65712e-07	-0.108941
Sel1l	2.19595e-09	-0.108999
Ptprs	1.99785e-08	-0.109085
Ralgapa2	7.89211e-12	-0.109143
Mia2	2.78416e-10	-0.1092
Rnf141	1.19605e-10	-0.109222
Cdc42	2.46955e-09	-0.109358
Calm3	2.21102e-08	-0.10939
Ranbp10	7.48298e-12	-0.109457
Dtnbp1	3.69769e-07	-0.109722
Ccp110	4.53845e-09	-0.109741
Taf1d	8.5147e-16	-0.109763
Kcnq1ot1	2.81632e-11	-0.109807
Dennd4a	7.4448e-13	-0.109857
Rpl17	1.17103e-09	-0.109884
Ampd3	9.90722e-18	-0.109899
Kansl2	1.21182e-09	-0.109994
Lpin1	6.8023e-18	-0.110096
Emsy	4.00267e-12	-0.110299
Khsrp	5.6764e-09	-0.110441
Gcnt1	5.7459e-10	-0.110549
Set	7.81157e-10	-0.110557
Shmt2	3.19443e-07	-0.11064
Sestd1	1.00642e-07	-0.110838
Tubgcp4	5.50373e-07	-0.110895
Tcp1	1.24212e-09	-0.110918
Smarca5	1.44022e-08	-0.110959
Alyref	1.40382e-08	-0.111046
Gm47283	4.7092e-08	-0.111056
Fosl2	2.68729e-08	-0.111118
Nfkbid	2.83549e-11	-0.111178
Cenps	1.80379e-09	-0.111219
Pdcd4	5.61639e-13	-0.111227
Socs5	2.73827e-12	-0.111267
Yeats2	8.68961e-13	-0.111396
Hira	5.36141e-07	-0.111433
Nln	1.25613e-07	-0.111506
Atxn10	1.17776e-08	-0.11164
Ubb	7.02172e-07	-0.111678
Foxj2	5.67345e-09	-0.11169
Rhog	7.6589e-07	-0.111693
Vps18	7.14367e-12	-0.111777
Pgd	3.19213e-07	-0.111875
C3ar1	1.0061e-08	-0.111878
Acp2	9.85032e-11	-0.11188
Stil	7.07654e-11	-0.112211
1700020I14Rik	1.43882e-08	-0.112272
Aspm	2.36493e-08	-0.112676
Wdfy2	2.93108e-11	-0.112723
Retreg3	4.59654e-12	-0.112733
Tdp2	7.20267e-12	-0.112847
Tmem234	2.68009e-09	-0.11297
Arl6ip6	7.86053e-09	-0.113051
Mfsd12	8.18819e-12	-0.113071
Ccdc88a	6.17046e-10	-0.113088
Atmin	4.37145e-10	-0.113183
Crot	3.38153e-10	-0.113345
Zfp422	3.86602e-11	-0.113389
Slc8b1	1.5811e-11	-0.113397
Mxi1	1.9211e-10	-0.113447
Nmt1	1.11741e-07	-0.113458
Spr	1.72042e-07	-0.113547
Ung	7.01497e-11	-0.113761
Brca1	4.61912e-13	-0.113767
Hspe1	1.73067e-08	-0.113812
Gatad2b	3.12937e-09	-0.114052
Acly	7.65779e-08	-0.11407
Macf1	1.62996e-07	-0.11416
Haus3	3.90191e-11	-0.114256
Pms2	3.40389e-11	-0.114261
Ppil1	3.13865e-10	-0.11431
Hnrnpdl	7.13983e-08	-0.114322
Nhp2	4.42006e-08	-0.114331
Gtf2i	1.66731e-10	-0.11464
Rnf128	3.71944e-07	-0.114676
Sppl3	4.96772e-10	-0.114681
Pip4k2b	1.14534e-14	-0.114781
Dnajc9	3.77673e-10	-0.114801
Pik3ca	2.39691e-10	-0.115016
Hsd17b4	3.10725e-09	-0.115094
Ppdpf	3.28808e-09	-0.115108
Ppm1b	4.3794e-08	-0.115111
Rsf1	5.73696e-15	-0.115252
Lrrc8d	1.59845e-08	-0.115253
Otulin	3.25436e-12	-0.115272
Hnrnpab	3.72717e-09	-0.115304
Rbm4b	3.6808e-12	-0.115312
Ccdc115	1.2926e-06	-0.115401
Snrpa1	5.11065e-08	-0.115403
Numb	8.9977e-12	-0.115831
Atxn3	1.28617e-12	-0.115917
Topors	3.53706e-15	-0.116021
Cdca7l	7.12709e-15	-0.116045
Brd8	1.76271e-09	-0.116116
Slc36a1	5.76338e-12	-0.11612
Tyms	2.80414e-07	-0.116135
Ints6	1.08725e-06	-0.116221
Phc3	4.20819e-09	-0.1164
Kif2a	4.70729e-08	-0.116429
Thoc7	4.77921e-07	-0.116721
Iars	4.49619e-09	-0.116755
Pcyt2	9.97365e-11	-0.116765
Ehmt2	8.63202e-09	-0.116796
Pcmtd2	3.87554e-11	-0.116822
Tpcn2	1.42547e-17	-0.116843
Lgals1	2.59932e-10	-0.117047
Zyg11b	4.02898e-08	-0.117079
Stag1	1.69679e-09	-0.117142
Sqle	2.39812e-12	-0.117196
Cyb5r3	6.03523e-08	-0.117229
Zfp664	1.41661e-11	-0.117422
Akr7a5	3.96314e-11	-0.117469
Slc5a3	7.03821e-17	-0.117544
Tgfbi	5.96147e-08	-0.117578
Fbxo11	6.57767e-09	-0.117756
Cxcl14	1.88283e-07	-0.117791
Pds5a	6.57483e-10	-0.117953
Ncoa2	1.98544e-09	-0.118101
Reps2	2.85548e-12	-0.118239
Cnbp	9.84021e-09	-0.118243
Rbl2	6.05898e-12	-0.118386
Abl1	2.15943e-09	-0.118396
Ammecr1l	3.53907e-09	-0.118411
Cdca5	1.10752e-09	-0.118464
4930579G24Rik	1.54854e-11	-0.118563
Lactb	3.31725e-13	-0.118606
Zfp280b	9.10058e-11	-0.118685
Eps15	1.35281e-06	-0.118743
Gid4	1.77036e-08	-0.118784
Necap1	2.11924e-09	-0.118884
Ipo5	1.18687e-07	-0.119182
Pcp4l1	4.82924e-11	-0.119219
Pabpc1	3.06162e-11	-0.11923
Pank3	1.90798e-07	-0.119452
Bmyc	7.91489e-10	-0.11962
Slc26a11	5.99254e-30	-0.119677
Atp6v1c1	1.61843e-09	-0.119694
Tnrc6a	1.75566e-11	-0.119812
Thbd	2.00329e-16	-0.119906
Acsl3	3.96806e-15	-0.119932
Nr2c2	4.44874e-15	-0.120088
Prr12	7.50841e-14	-0.120091
Arl8a	5.79214e-07	-0.120225
Rfx7	3.4299e-14	-0.120458
Usmg5	6.58713e-07	-0.12048
Mybl2	5.68407e-10	-0.120509
Cdk17	2.01628e-10	-0.120559
Sh3gl1	2.57975e-09	-0.120726
Phf5a	5.06691e-08	-0.120766
Sfmbt1	3.93338e-10	-0.120808
Hccs	4.36338e-08	-0.12081
U2surp	1.02683e-08	-0.120844
Supt16	8.96636e-08	-0.121164
Neurl3	1.59803e-11	-0.121312
Rad54l	3.97163e-09	-0.121333
Tmem120a	6.01316e-10	-0.121391
Arhgap39	2.19543e-14	-0.121445
Eif4a1	4.86238e-10	-0.121472
Akap8	1.29707e-09	-0.121502
Aldh2	6.96449e-09	-0.121672
Fopnl	4.43298e-09	-0.121686
Arhgap4	7.8103e-11	-0.121901
Cdc7	1.57188e-11	-0.121911
Bcl2l11	4.89331e-08	-0.121991
Ncoa3	7.30514e-07	-0.122104
Rpl12	1.40389e-10	-0.122187
0610009B22Rik	1.4588e-09	-0.122188
Wsb1	1.89678e-07	-0.122205
Atad5	3.05477e-10	-0.122363
Ralb	7.87266e-08	-0.122464
Snx16	5.24997e-13	-0.122557
Maf1	4.99394e-09	-0.122613
Tfdp1	2.94038e-09	-0.122632
Cinp	1.49762e-13	-0.122633
Rcc1	9.1004e-10	-0.122748
Dennd2c	1.20452e-12	-0.12276
Nfatc3	7.00329e-10	-0.122815
Bub1b	1.5191e-10	-0.123
Acadm	8.94102e-14	-0.123087
Map2k3	2.66439e-08	-0.123191
Eif4a3	1.99362e-08	-0.123209
Uqcrh	2.60427e-08	-0.123239
Pole3	1.68407e-08	-0.123252
Ctsd	1.41888e-08	-0.123317
Spire1	2.55641e-09	-0.123373
Sgsh	9.22038e-17	-0.12349
Lig1	1.08685e-08	-0.123584
Kmt5c	4.95755e-16	-0.12422
Map2k7	3.74554e-09	-0.124246
Pofut2	1.50825e-09	-0.124251
Mrps26	1.49316e-10	-0.124352
Tacc3	6.9893e-07	-0.12467
Ccdc85b	1.29007e-18	-0.124706
Inppl1	8.19593e-13	-0.124721
Ftl1	3.04873e-08	-0.12488
Pnkd	8.32087e-10	-0.124974
Rnf130	3.04426e-07	-0.124978
Srrm2	1.65971e-08	-0.124981
Idh2	3.09645e-09	-0.125227
Hat1	3.04155e-10	-0.125262
Rps15	4.62487e-13	-0.125369
Engase	5.32743e-26	-0.125534
Gm34084	5.64076e-13	-0.125601
Tram1	3.83442e-09	-0.125759
Fam168a	3.03208e-10	-0.126128
Ufsp2	6.68451e-11	-0.126199
Cacul1	7.64746e-12	-0.126211
Fhod1	5.34751e-11	-0.126272
Cks2	4.38112e-07	-0.126276
Eepd1	5.86761e-17	-0.1265
Atxn1	7.47125e-15	-0.126584
Comt	5.30673e-11	-0.126587
Ubqln2	4.83707e-13	-0.126741
Tmem38b	1.02102e-11	-0.126768
Tnfsf9	2.20847e-17	-0.126769
Ddx42	1.89585e-08	-0.126821
Palld	4.76582e-16	-0.127036
Cdca3	7.70186e-08	-0.127056
Map3k11	6.721e-12	-0.12717
Tbc1d15	3.36845e-13	-0.127184
Jpt2	1.21752e-07	-0.127231
Mtf2	8.15413e-12	-0.127507
Mindy1	1.5881e-11	-0.127684
Nol4l	6.32738e-29	-0.127722
Rps3a1	1.70436e-16	-0.127729
Nr2f6	1.45989e-18	-0.12775
Fam111a	3.73517e-09	-0.127906
H1f0	3.22396e-09	-0.12791
Ccl6	2.69593e-07	-0.127969
Kifc1	2.46581e-10	-0.128
Casp3	1.02575e-09	-0.128026
Rassf8	1.29335e-16	-0.128051
Pank1	2.69513e-15	-0.12832
Snx18	6.93014e-13	-0.128327
Bhlhe41	5.95577e-12	-0.128393
Ezr	8.83589e-09	-0.128414
Cap1	1.06421e-06	-0.128516
Rps6ka1	1.43417e-11	-0.12855
Pbx2	1.62501e-11	-0.12871
Gpatch8	1.8551e-11	-0.12873
Madd	5.02343e-14	-0.128757
Ap2a2	1.34057e-14	-0.128789
Sipa1l2	2.34446e-13	-0.128964
Marcksl1	6.82157e-07	-0.129003
Kcnab2	2.30642e-13	-0.129123
Eif3h	9.65343e-08	-0.129415
Dnph1	5.60684e-07	-0.129428
Mphosph8	2.39909e-08	-0.129851
Lima1	8.10446e-15	-0.130164
Luzp1	9.82919e-07	-0.130179
Irf2bp1	1.27211e-11	-0.130422
Kif11	9.3204e-09	-0.130451
Rpl26	3.73934e-14	-0.130487
Upf3b	8.51871e-09	-0.130516
Kif2c	2.96688e-08	-0.13064
Yeats4	1.54139e-11	-0.130813
Wbp1l	1.44882e-10	-0.130894
Bcas2	1.37607e-10	-0.130925
Tial1	1.51634e-10	-0.130977
Amd1	1.65622e-09	-0.131175
Ik	2.52033e-10	-0.131246
Cct4	9.85908e-12	-0.131314
Sntb2	3.58985e-10	-0.13136
Prrc2a	9.41028e-11	-0.131365
Fam96a	1.87184e-07	-0.13141
Clcn3	1.38764e-08	-0.131463
Ndufa6	1.33297e-09	-0.13147
Dars	8.13497e-07	-0.13157
Clip1	3.26906e-11	-0.13171
Eif3f	2.27535e-10	-0.131756
Casp8ap2	1.58089e-12	-0.131802
Tnrc18	7.37765e-13	-0.131869
Paqr7	6.1262e-26	-0.131944
Gigyf1	1.14075e-17	-0.132337
Sh3pxd2a	2.45365e-16	-0.132338
Tcf3	2.43244e-12	-0.132363
Naca	3.00181e-08	-0.132858
Aprt	1.37233e-08	-0.132905
Asxl2	3.42055e-11	-0.133075
Terf2	2.99273e-11	-0.133099
Rps10	4.88253e-17	-0.133148
Esd	2.66991e-08	-0.133208
Pot1a	4.27349e-17	-0.133282
Mapk3	5.33144e-09	-0.133284
Cep250	2.27455e-09	-0.133294
Plekha1	1.51678e-12	-0.133339
Bcl7a	2.879e-15	-0.133464
Naa20	5.87719e-10	-0.133477
Herc3	2.64149e-12	-0.133561
Vdac1	8.81206e-10	-0.133652
Plekhm3	9.43265e-17	-0.133749
Hpf1	7.94901e-10	-0.133858
Ythdf3	7.95313e-12	-0.133884
Ifnar1	1.89939e-15	-0.134028
Rasa3	1.74611e-14	-0.134065
Dnajb14	2.45065e-09	-0.134569
Tmem245	7.36927e-13	-0.134611
Iqgap3	5.09942e-07	-0.13463
Kctd12b	5.68241e-22	-0.13467
P2ry6	5.78058e-11	-0.134698
Fasn	9.479e-15	-0.134703
Hgsnat	2.28742e-12	-0.134749
Slc15a4	2.82164e-12	-0.134872
Hmgcs1	5.09214e-12	-0.135092
Eef1g	3.64443e-11	-0.135132
Cat	5.9427e-13	-0.135162
Rxra	7.03808e-16	-0.135226
Rps14	2.13614e-13	-0.135367
Paxip1	6.07927e-12	-0.13554
Mrpl52	1.30846e-09	-0.135698
Rilpl2	3.96953e-20	-0.135907
Rps24	6.51269e-23	-0.135913
Nasp	6.03378e-10	-0.135974
Anp32a	3.65866e-08	-0.135993
Tfe3	1.26799e-09	-0.136017
Paip2	1.62219e-13	-0.136029
Bend4	4.17124e-19	-0.136121
Atp5k	1.22573e-08	-0.136249
Rgs18	5.16529e-14	-0.136282
Itgam	2.64433e-11	-0.136315
Thap11	4.10999e-10	-0.136892
Pbk	1.98048e-07	-0.13698
Ncapg	1.39412e-10	-0.136994
Sft2d1	3.85282e-09	-0.137028
Ptpn18	5.07351e-08	-0.137424
Son	2.10743e-10	-0.137472
Fam117b	3.56797e-13	-0.137486
Nsmce4a	7.19077e-10	-0.137525
Idh3b	9.22424e-08	-0.137565
Rora	3.51126e-19	-0.137614
Ctcf	1.50975e-08	-0.137629
Abca1	4.66423e-09	-0.1377
Nup155	2.88039e-10	-0.137761
Rps6ka5	1.543e-20	-0.137798
Mat2b	3.91119e-09	-0.1378
Adss	1.01348e-11	-0.138021
Ccna2	2.61346e-07	-0.138739
Gpi1	1.88493e-11	-0.139074
Gsr	1.60653e-09	-0.139165
Tuba4a	6.48069e-15	-0.13924
Ifngr2	4.37096e-15	-0.139422
C5ar2	1.44633e-23	-0.13943
Qk	4.68576e-09	-0.139538
Ets1	3.45161e-19	-0.139632
Rpsa	1.74491e-24	-0.139663
Cep57	2.14394e-11	-0.139703
Cracr2b	2.84645e-15	-0.139739
Marf1	3.71675e-13	-0.139745
Dhfr	1.35273e-06	-0.140037
Hnrnph1	9.20369e-12	-0.140048
Dnase1l1	3.58637e-09	-0.140463
Angel2	1.31375e-13	-0.140552
Anp32b	2.23427e-10	-0.140645
Slc25a5	2.16535e-09	-0.14066
Srek1	6.51395e-08	-0.140982
Rad21	8.82708e-11	-0.141166
Cyb5r1	2.35311e-11	-0.141318
Zfand2a	5.69468e-22	-0.141435
Ncl	1.22592e-10	-0.141526
Rps4x	1.74637e-17	-0.141557
Pcnt	8.49175e-14	-0.1416
Gmip	2.9271e-15	-0.141651
Tssc4	1.9414e-12	-0.141686
Nme2	3.14301e-09	-0.141766
Dock8	7.61987e-13	-0.141952
Wrb	2.2674e-14	-0.142036
Phf3	2.20638e-15	-0.142054
Mfhas1	2.6692e-17	-0.142099
Efhd2	2.0778e-08	-0.142234
Mki67	9.02141e-08	-0.142243
Gse1	8.14791e-16	-0.142427
Rcsd1	2.15835e-23	-0.142563
Rpl18a	6.81808e-16	-0.142571
Pacsin2	2.67481e-10	-0.142785
Snx29	2.3032e-20	-0.142899
Ccni	1.0885e-11	-0.142935
Cacna1a	2.24019e-12	-0.142981
Lsp1	1.52108e-06	-0.143166
Lrrc20	4.57792e-15	-0.14345
2310022A10Rik	9.3522e-14	-0.143573
Aimp1	1.67186e-10	-0.143623
Nek9	1.15793e-09	-0.143708
Mindy2	5.22451e-12	-0.14381
Abi2	4.08676e-17	-0.143947
Rpl23	1.54002e-26	-0.144014
Epb41l1	5.19359e-12	-0.144335
Ybx1	3.35655e-12	-0.144419
Mis18bp1	1.67484e-10	-0.144492
Azin1	1.6277e-09	-0.145011
Anp32e	2.0172e-09	-0.145103
Cdk4	7.1979e-14	-0.1452
Nrm	7.38829e-15	-0.145326
Snrpg	8.84853e-11	-0.145414
Vcp	3.67569e-09	-0.145445
Ncaph	4.84971e-12	-0.146054
E2f7	5.07636e-14	-0.146089
Cpeb2	5.44616e-16	-0.14609
Lonrf3	3.12602e-22	-0.146246
Smarcc1	8.98038e-08	-0.146293
Uqcc3	7.32559e-13	-0.14659
Cnot6l	1.67051e-11	-0.14665
Zbtb44	8.18551e-16	-0.14668
B3gnt8	2.1143e-20	-0.14673
C1qbp	3.72233e-11	-0.146759
Spred2	2.88268e-14	-0.146973
Cenpf	7.74196e-07	-0.146999
Tob2	3.36553e-10	-0.147056
Erh	3.30095e-08	-0.147087
Arhgap22	7.19925e-38	-0.147333
Trim27	8.27419e-12	-0.147462
Plec	1.66168e-09	-0.147557
Sipa1	1.81197e-13	-0.147608
Ulk2	4.36227e-10	-0.14784
Rpl4	7.73364e-11	-0.147991
Atp5g2	1.67577e-11	-0.148042
Slc25a4	5.75882e-09	-0.148313
0610012G03Rik	1.13832e-11	-0.148567
Ssna1	1.58031e-11	-0.148662
2900026A02Rik	4.90037e-28	-0.148821
Alg10b	3.17191e-11	-0.148832
Wasf2	1.59412e-10	-0.148901
Myo1c	1.00414e-13	-0.148909
Timp2	5.18795e-12	-0.148921
Smc4	1.20738e-08	-0.149084
Prkar2a	2.06286e-12	-0.149166
Rpl18	1.42676e-14	-0.149374
Smim4	9.19308e-11	-0.149446
Angptl2	8.05145e-16	-0.149517
Sgk1	3.60341e-16	-0.14952
Ccng2	2.66652e-13	-0.149821
Agfg2	1.78747e-20	-0.149966
Zfp91	8.06308e-11	-0.150607
Dhx15	7.01972e-11	-0.150756
Cdkn1b	3.27683e-11	-0.15094
Fblim1	2.19869e-13	-0.151245
Antxr2	8.27433e-10	-0.151358
Gdi2	5.34831e-09	-0.151646
Rmi1	6.779e-18	-0.151854
Sec61g	1.5899e-11	-0.151881
Fam133b	1.53987e-10	-0.152489
Pde8a	2.9157e-15	-0.152767
Msh6	3.32331e-21	-0.153051
Gm45716	3.08105e-11	-0.153094
Adrb2	1.07213e-16	-0.153228
Snrpb	4.03978e-12	-0.153355
Fam107b	1.28795e-20	-0.15412
Ap1s2	7.19402e-11	-0.15412
Aph1c	3.68387e-19	-0.154185
Rpl19	9.77425e-13	-0.154539
Chst12	2.18382e-21	-0.154763
Rpl13a	5.68763e-11	-0.154774
Ankrd10	7.27723e-10	-0.154892
Pgm2l1	1.18352e-14	-0.154897
Itsn1	1.24758e-11	-0.155046
Frrs1	9.33828e-18	-0.155329
Pwwp2a	1.3989e-07	-0.155487
Htra2	4.08897e-17	-0.155545
Rfwd3	2.07658e-15	-0.155635
Zfhx3	8.52001e-15	-0.155744
5031439G07Rik	1.11082e-13	-0.155955
Usp37	5.4302e-19	-0.156018
Matr3	3.03966e-10	-0.156235
Rps23	2.76649e-24	-0.15637
Plp2	5.87438e-10	-0.156388
Rab3il1	4.72721e-10	-0.156427
Snrpf	4.71723e-11	-0.156496
Alcam	7.03863e-11	-0.156718
Helb	3.29237e-21	-0.156873
Ago4	1.29696e-16	-0.156919
Phka2	1.65323e-15	-0.157589
Rac2	2.41731e-09	-0.157589
Rpl41	1.58238e-33	-0.157698
Rpl22l1	8.40735e-11	-0.157777
Pparg	3.32441e-21	-0.157801
Cnih1	5.24873e-10	-0.157919
Kansl1	4.08533e-17	-0.158217
Pet100	2.32449e-08	-0.158436
Lrmp	1.83461e-20	-0.158465
Pgls	7.81531e-10	-0.158509
[truncated: 632 more rows]

## Sheet: M2_IL-4_vs_CTR
	p_val	avg_logFC
Arg1	1.96565e-278	2.53943
Retnla	4.7732e-59	2.17879
Mmp12	6.6559e-177	2.07192
Ccl7	6.21549e-115	1.56146
Gatm	6.53532e-181	1.52692
Mgl2	1.47674e-158	1.37723
Ccl2	2.38923e-71	1.12934
Slc7a2	2.24554e-155	1.12388
Cd36	1.51039e-192	1.08345
Itgax	1.17046e-133	1.07349
Rnf19b	1.80017e-126	0.932289
Cd300ld	4.86692e-125	0.910551
Clic4	1.21493e-148	0.887665
Anxa4	9.20767e-119	0.877892
Smap2	6.29326e-119	0.875851
Egr2	9.94972e-108	0.8683
Lgals3	9.36865e-105	0.863305
Sdc4	2.60686e-85	0.8453
Mrc1	1.67615e-108	0.833154
Prkcd	8.21726e-101	0.819579
Atp6v0d2	1.15325e-93	0.814504
Flt1	5.91868e-119	0.796056
Jund	1.58206e-87	0.786499
Fam20c	2.0171e-100	0.77126
Cblb	1.58762e-89	0.768169
Ap2m1	5.98809e-118	0.75887
Ptpre	6.77379e-71	0.756359
Igf1	1.23046e-150	0.735166
Psap	1.94847e-135	0.725323
Tmem26	6.32146e-83	0.704432
Ak2	3.04753e-90	0.698984
Ctsz	5.24624e-110	0.697947
Atp6v0a1	1.68685e-66	0.674977
Chil3	7.83782e-18	0.645784
Fyn	2.08422e-79	0.644003
Klf4	8.42961e-66	0.620084
Angptl2	3.04222e-71	0.614852
Atf3	6.7729e-59	0.594758
Socs1	3.59658e-74	0.586195
Cd74	5.82666e-40	0.56158
Bhlhe40	7.68994e-76	0.560951
Wdfy2	4.59834e-57	0.559013
Csf2rb	3.25246e-47	0.558849
Sh3kbp1	2.31208e-56	0.553352
Plek	4.75033e-54	0.551254
Anxa2	7.91843e-88	0.540652
Rhoc	1.19544e-55	0.537728
Eif5a	2.3478e-67	0.535041
Flrt2	5.75194e-65	0.533142
Ptgs1	3.37045e-61	0.530148
Fam198b	8.30455e-57	0.52999
Tgfbi	1.20423e-39	0.522861
Fosl2	1.3938e-52	0.522093
Rnf128	3.02654e-41	0.521533
Il1rl1	4.34099e-60	0.508473
Dok2	9.18588e-43	0.504119
Ch25h	4.28425e-30	0.50325
mt-Atp8	2.23453e-59	0.502611
Anpep	1.49512e-55	0.499336
Ctss	2.15241e-44	0.499324
Batf3	1.76901e-71	0.49223
Tfrc	3.1688e-18	0.490195
Plekha3	5.51865e-51	0.489057
Dhrs3	8.50294e-52	0.483184
Pdgfa	3.70078e-46	0.479477
Bcar3	1.46785e-61	0.472601
Hipk2	7.24664e-45	0.46911
Hspd1	2.42243e-43	0.468502
Tbxas1	3.74447e-45	0.460885
Daglb	9.33696e-34	0.458805
Kctd12	5.75098e-29	0.455929
Mmp13	8.31105e-28	0.454844
Srgn	7.82547e-24	0.451566
Ybx3	6.49092e-38	0.446889
Eif4a1	1.20585e-56	0.444479
Slc15a3	2.45502e-40	0.444054
P2ry1	1.76689e-57	0.439684
Cd84	4.91461e-40	0.433974
Actn1	2.25356e-36	0.42933
Rnase2a	1.07785e-35	0.427907
Vat1	3.61683e-30	0.426177
Olfm1	5.68637e-20	0.424318
Set	1.40995e-48	0.422212
Ier3	2.05673e-36	0.419656
Itgb2	6.62998e-28	0.418323
Fcgr2b	3.83936e-45	0.417802
Fam129b	1.04804e-33	0.414586
Casp6	3.86287e-45	0.413375
Ms4a6d	2.90252e-39	0.411239
Jun	1.5852e-33	0.407929
Myo1e	2.1267e-35	0.406533
Cdkn1a	6.0403e-23	0.406402
Il11ra1	2.08987e-31	0.405255
Soat1	5.5405e-30	0.404682
Plk2	3.29321e-34	0.399657
Lpl	1.82202e-51	0.399094
Cd44	1.44674e-44	0.39638
Cd72	4.89994e-31	0.395399
Ppp1r14b	1.98031e-35	0.395242
Snx5	8.67483e-33	0.389754
Rrbp1	7.98533e-31	0.37961
Abcg1	8.66215e-38	0.379567
Calr	3.93799e-35	0.377974
Clec10a	1.16015e-37	0.372951
Chic2	1.02487e-33	0.366193
Atp6v1b2	5.49197e-32	0.364991
Arhgap25	1.41222e-23	0.364268
Anxa1	3.98279e-19	0.363822
Myc	3.6467e-32	0.363693
Slc25a13	7.81323e-36	0.361136
Pde12	1.06465e-25	0.357457
Arhgap12	9.66818e-29	0.357411
Slc25a5	4.54967e-38	0.353169
Ucp2	4.70015e-33	0.352644
P2ry6	8.33826e-27	0.3457
Nes	2.59795e-34	0.345563
Bcl2a1b	2.67351e-21	0.345
Hspa9	1.34796e-30	0.343996
Cd300lb	2.66217e-24	0.343954
Cebpb	8.00895e-20	0.343502
Timm8a1	3.14086e-24	0.340122
Gda	3.13944e-28	0.338419
Lasp1	2.23173e-28	0.338359
Zyx	3.70067e-22	0.337652
Tomm5	5.48288e-23	0.336583
Itgb3	6.36391e-46	0.335863
Cotl1	3.1096e-26	0.333451
Znrf2	1.07944e-26	0.333088
Ocstamp	1.7214e-25	0.329455
Picalm	9.49355e-23	0.328151
Capg	1.43924e-10	0.326768
Tgm2	8.67644e-15	0.325583
Mgst1	1.08772e-31	0.324282
Phgdh	3.49519e-25	0.322712
Slc39a6	3.61717e-20	0.318281
Fn1	1.25433e-15	0.318034
Rhoq	5.73367e-27	0.316579
Cdc42se2	6.10888e-22	0.31647
Mafb	8.43557e-19	0.314607
Lmna	1.42719e-22	0.313367
Lrmp	1.34324e-21	0.313159
2021-09-09	3.71494e-22	0.312012
Rbms1	5.38319e-26	0.311931
Lair1	3.55516e-23	0.310938
Pgam1	8.61658e-33	0.310828
Clcn5	1.0699e-26	0.310259
Msx3	4.35535e-39	0.308978
Blnk	4.31911e-17	0.308921
Ccnd1	1.85687e-20	0.304972
Eif3b	1.32348e-18	0.304009
Esd	9.81246e-12	0.303618
Clec4a3	4.83159e-25	0.303517
Dusp4	3.65314e-40	0.302767
Ubl3	2.78895e-20	0.30029
Tln1	2.70373e-19	0.297552
Snx1	7.19024e-20	0.296474
Srm	1.05847e-25	0.295124
Dock2	5.55653e-15	0.294718
Slc48a1	1.50689e-19	0.294374
Nek6	4.91885e-32	0.294265
Vmp1	1.34397e-19	0.294183
Cdh1	4.845e-40	0.292286
Dse	4.87979e-17	0.291614
Pfkp	3.49471e-21	0.291283
Nsun2	1.15781e-18	0.290544
Lat2	7.54244e-21	0.289032
Mpp6	1.3091e-14	0.287857
Lpxn	1.59584e-18	0.287564
Hspe1	3.1896e-18	0.287147
mt-Nd2	4.00096e-52	0.285703
N4bp1	8.43006e-22	0.284924
Matk	1.26768e-38	0.284738
Pdia4	2.59613e-17	0.284513
Psat1	2.47864e-16	0.283636
Anp32b	4.00493e-15	0.282067
mt-Nd4l	9.06061e-21	0.28111
Pdia6	1.12359e-17	0.280891
Fam96a	3.70457e-20	0.280002
Ptpn1	5.12909e-14	0.279536
Tomm20	6.89591e-22	0.278868
Ldha	4.17995e-28	0.278787
Oxct1	2.58198e-15	0.276864
Rasa1	5.64702e-16	0.276377
Il6st	7.30427e-17	0.274913
Ahnak	1.00424e-22	0.27449
Cnbp	6.04342e-16	0.274126
Itsn1	8.04693e-18	0.273201
Dhrs9	6.8876e-26	0.272681
Dnmt3a	1.3746e-18	0.272374
Myof	4.73144e-12	0.272019
mt-Nd5	1.40776e-28	0.270352
B4galt5	1.64308e-18	0.270316
Litaf	1.2693e-17	0.270081
Csk	1.14701e-14	0.268296
Rars	3.98002e-24	0.267804
Cndp2	2.16063e-17	0.267458
Evl	1.5126e-12	0.266816
Nhp2	2.86171e-13	0.266677
Adam8	4.1964e-29	0.264378
Ifrd1	1.33255e-21	0.264359
Nop16	2.60164e-18	0.263586
Tfec	1.59647e-22	0.263353
Tomm70a	3.0289e-16	0.263105
Rpn1	1.56175e-17	0.261133
Slc1a5	5.00541e-20	0.260864
Timp2	3.26325e-12	0.260456
Pip5k1c	2.44703e-16	0.257722
Fcgr3	6.58659e-15	0.256806
Capzb	5.60639e-24	0.25658
Hnrnpab	3.11016e-17	0.254832
Mrpl12	3.09585e-14	0.254766
2021-09-11	3.05761e-16	0.254585
Klf9	2.93256e-28	0.253937
Cltc	4.53427e-19	0.253823
Ncl	7.10577e-12	0.250887
Pcyox1l	7.62994e-17	0.250854
Cd300c2	6.22236e-10	0.250581
Nav1	3.76734e-13	0.250563
Dot1l	1.34485e-13	0.249514
Mkl2	1.46524e-14	0.248605
Tanc2	6.44461e-24	0.248291
Hivep3	7.60692e-19	0.248146
Tep1	1.31732e-09	0.248142
Gsto1	8.05054e-11	0.24812
Rhob	1.63592e-13	0.247416
Cbl	1.6845e-11	0.247343
Ddx21	2.04124e-18	0.246985
Fem1b	2.12194e-10	0.246748
Itsn2	2.31554e-13	0.245924
Socs2	5.6169e-31	0.245282
Hip1	6.09591e-16	0.244978
Tmem158	1.10235e-27	0.244795
Csf2ra	6.24403e-11	0.24417
mt-Nd1	3.07623e-56	0.243759
Nudcd2	8.32398e-12	0.243702
Gtpbp4	5.28529e-17	0.243699
Qpct	7.39184e-14	0.243613
Cd200r4	1.84512e-15	0.243152
Mitf	2.3953e-12	0.242845
Hebp1	6.70889e-21	0.242668
Reep3	2.37955e-14	0.242566
Cd151	1.94085e-21	0.242409
Pycard	5.49005e-13	0.242118
Eif1a	3.62709e-16	0.241782
Tarbp2	3.83806e-17	0.241518
Sys1	6.5241e-19	0.241272
Eno1	3.42121e-14	0.241047
Metrnl	3.05845e-12	0.240819
Pmepa1	4.27467e-26	0.240812
Cd200r1	1.19905e-14	0.24064
Naa50	1.58451e-14	0.240535
Vim	2.05024e-19	0.238638
Nfil3	1.62758e-30	0.238483
Aen	8.8587e-20	0.23815
mt-Cytb	7.43004e-58	0.237446
Hnrnpll	4.76119e-13	0.237095
Srsf9	4.97858e-19	0.23661
Ckap4	7.19079e-17	0.23653
Apex1	3.86172e-16	0.236167
Vdac2	2.30949e-14	0.235737
Psma4	1.33114e-09	0.233338
H2-DMa	5.38928e-16	0.233217
G3bp1	2.03819e-12	0.232647
Ubash3b	1.0723e-11	0.231778
Esyt1	2.23142e-14	0.231737
Hpcal1	1.16696e-09	0.231036
Rrs1	5.33506e-19	0.229823
Bcl2	2.77498e-15	0.22942
Alas1	8.93648e-15	0.228477
Rab3il1	3.55542e-11	0.228316
Fcrls	2.71274e-12	0.227334
Flna	1.00282e-10	0.227226
2010111I01Rik	3.94126e-15	0.227076
Wdr83os	2.68723e-10	0.226829
Csf2rb2	4.89771e-10	0.22661
Clta	5.31529e-20	0.226529
Rps27l	3.14012e-22	0.226303
Id2	1.81029e-12	0.22594
Hfe	1.28381e-19	0.225873
Txn2	5.42495e-12	0.225718
Akap13	1.31246e-08	0.224392
Atp5a1	2.6016e-16	0.224094
Atic	5.77347e-14	0.223915
Gatad2a	2.75639e-11	0.222914
Otulin	3.19436e-14	0.222728
Elmo2	2.26962e-14	0.222363
Eef1e1	2.23608e-13	0.222071
Pold4	2.62836e-13	0.221996
Gar1	6.67821e-16	0.221986
Msn	2.14906e-12	0.221845
Mthfd2	4.56316e-10	0.221651
Tars	9.59322e-13	0.221502
Plxna1	2.42584e-18	0.221374
mt-Nd3	1.21595e-20	0.220691
Mdh2	3.66588e-11	0.220044
Prelid3b	3.50661e-13	0.219943
Gnl3	7.3552e-18	0.219747
Npm1	5.87206e-14	0.219514
Dynll1	7.61697e-11	0.218769
Ppp1r21	5.72842e-11	0.218619
Atf4	3.98568e-10	0.218339
Eprs	1.35842e-10	0.218332
Slc7a1	3.03813e-13	0.217996
Mfhas1	1.17595e-15	0.217876
Irf4	3.7093e-28	0.217851
Mindy1	1.16811e-09	0.217436
Wnk1	1.414e-14	0.216904
Hsph1	1.97032e-16	0.21678
Mcub	1.49518e-10	0.215984
Vwa5a	2.62625e-14	0.214519
Gclm	1.7355e-08	0.213656
Mat2a	1.49635e-09	0.212545
Hbegf	6.15972e-23	0.212397
Syncrip	4.01953e-11	0.211722
Ado	5.4129e-16	0.211119
Dusp3	6.39233e-14	0.209659
Plaur	1.90785e-11	0.209623
Rad23b	3.80439e-11	0.208615
Morf4l2	8.71405e-11	0.208529
Nudt19	5.03104e-13	0.208215
Tcof1	7.29661e-10	0.208095
Timm10	7.2894e-13	0.208024
Plxnd1	6.53875e-16	0.208015
Ndufaf4	3.82763e-16	0.208007
Appl1	8.26253e-12	0.207373
Sgms1	7.46e-10	0.206874
Idh1	3.52944e-11	0.206417
Irf2	4.94106e-07	0.205749
mt-Co2	2.7657e-57	0.205746
Haus8	4.48705e-07	0.204361
Inpp5a	3.34844e-22	0.203254
Pqlc1	7.97614e-12	0.202876
Prkx	4.28187e-11	0.202379
Cdk18	9.25803e-10	0.202371
Hnrnpc	1.90198e-09	0.201886
Lpcat1	2.48383e-11	0.201456
Eif2s1	1.43409e-09	0.201115
Purb	1.84759e-10	0.200614
Stap1	4.09316e-07	0.19968
Ptprj	2.50561e-09	0.199664
Uba2	2.34253e-07	0.199586
Cln5	4.84024e-15	0.198333
Mfsd12	2.05541e-08	0.197774
mt-Co3	1.44644e-49	0.197656
Nop58	1.50041e-12	0.197042
Mapk6	3.19133e-13	0.196741
Hspa5	5.21623e-09	0.196492
Eif4g1	1.82684e-10	0.196394
Neat1	5.94729e-07	0.195774
Ccr5	5.10145e-09	0.195727
Myo1f	6.47979e-08	0.195696
Phb2	4.49627e-10	0.195424
Rpl12	3.27271e-25	0.194196
Add3	5.89693e-12	0.193769
Lrrc59	1.79882e-10	0.193561
Socs6	4.98159e-09	0.193321
Rin2	2.88055e-10	0.193244
Stt3b	5.5002e-10	0.192397
Kdm7a	1.25223e-11	0.19235
Snu13	6.00299e-08	0.192348
Tnfrsf1b	9.75493e-10	0.192323
Ski	3.79286e-10	0.191928
Eif2s2	2.10089e-08	0.19174
Dcun1d5	3.46622e-09	0.191329
Apbb2	1.68279e-09	0.19118
Chchd4	1.6986e-10	0.190304
Zfp706	2.96519e-10	0.190209
Wsb2	2.25362e-09	0.189533
Klf10	1.07086e-13	0.189514
Pa2g4	4.47832e-07	0.189403
Mrpl42	8.12704e-07	0.18861
Rsl24d1	9.18948e-08	0.186202
Txnrd1	1.16299e-07	0.186125
Polr1d	1.71398e-10	0.1861
Plk3	8.84945e-23	0.185832
Elovl1	2.98373e-12	0.185727
Cyth1	3.69477e-08	0.185631
Kif5b	9.27172e-08	0.185317
Hgsnat	4.66897e-07	0.185235
Kcnn4	3.93531e-07	0.184673
Prkar2a	1.3738e-07	0.184646
Nifk	8.57463e-10	0.184477
Tbc1d1	8.31929e-12	0.184473
Igf2bp2	1.03335e-09	0.184206
Nolc1	7.41553e-13	0.183934
Tomm40	2.72873e-11	0.183644
Ehbp1l1	1.59766e-08	0.183525
Pno1	1.01244e-11	0.18328
Prcp	7.77098e-09	0.183096
Xdh	3.939e-12	0.182905
Arhgap10	1.79261e-09	0.182617
Rrp8	9.02524e-14	0.182098
Atp6v1c1	9.51332e-10	0.181923
Tes	8.4786e-09	0.181608
Gnb4	1.01525e-14	0.181479
Gm2a	1.51408e-08	0.180967
Papola	4.89474e-07	0.180921
U2af2	1.3135e-06	0.180338
Etf1	3.12625e-08	0.180186
Colgalt1	1.39109e-07	0.180152
Zeb2	2.85585e-11	0.17941
Alkbh1	7.41616e-09	0.178602
Scd2	1.02778e-12	0.177645
AU020206	1.04878e-07	0.177291
Tmem165	1.73866e-08	0.177204
Tnfaip8	4.24497e-08	0.177068
Gspt1	5.74074e-10	0.176386
Abce1	1.64045e-09	0.17626
Pgm2l1	4.36475e-07	0.17532
Xylt1	4.15272e-09	0.17476
Chst7	1.37161e-16	0.17458
Qdpr	9.26582e-09	0.174574
Ppp1r9b	4.32892e-09	0.173882
Gnl1	1.30009e-09	0.173746
Clint1	2.68395e-09	0.173644
Emc6	1.60925e-08	0.17363
Mtpn	1.53896e-09	0.173486
Tmed3	2.59047e-07	0.172656
Wdr43	1.00883e-11	0.172596
Serbp1	1.72019e-07	0.172164
Slc30a4	5.6105e-14	0.171883
Ranbp1	1.06899e-08	0.171216
Noc2l	4.76172e-07	0.170618
Asns	5.38612e-08	0.170547
Hspa4	3.07874e-07	0.170452
Mrps18b	3.67653e-13	0.170331
Fam104a	2.75712e-07	0.170231
Naa20	4.92536e-08	0.169541
Odc1	4.76388e-09	0.169186
mt-Atp6	1.4e-30	0.169095
Trio	2.12765e-10	0.168601
Coro1c	5.93975e-08	0.168577
Edn1	3.84695e-15	0.168348
Yars	4.67366e-08	0.167871
Mtdh	1.10322e-06	0.167429
Sestd1	2.41992e-12	0.167411
Klf7	2.37017e-13	0.167158
Nup62	1.3603e-08	0.167117
Ttyh2	2.2556e-10	0.166812
Cacybp	8.81247e-07	0.166019
Hmgcs1	1.21674e-06	0.165999
Wdr46	3.92808e-12	0.165753
Rnf130	9.69795e-08	0.165387
Srsf6	6.20494e-08	0.165242
Ywhaz	8.44973e-11	0.165238
Tmem206	1.8343e-13	0.165042
Cish	1.38816e-19	0.164966
Sertad1	1.11196e-13	0.164891
Med13l	2.08809e-08	0.164659
Hsp90aa1	3.73424e-07	0.164508
Vdac1	4.45169e-07	0.163926
Eif4g2	2.19689e-12	0.163716
Farsb	1.3596e-07	0.163494
Bola2	5.7139e-08	0.163375
Ripk2	8.77013e-17	0.163001
Cul4a	1.32451e-10	0.162935
Ss18l2	7.83895e-09	0.162672
Sdf2l1	3.97933e-08	0.161487
Nudt3	2.68427e-07	0.160825
Ctnnd2	1.0126e-10	0.160806
Traf5	9.8216e-17	0.160769
Pabpc1	8.0744e-17	0.160655
Zc3h12a	4.03798e-14	0.160588
Tsr1	1.03992e-11	0.160282
Rrp12	1.37721e-09	0.160033
Kcnk13	7.01662e-10	0.1597
Nip7	1.75714e-08	0.159295
Sptbn1	2.554e-08	0.159238
Zmat3	1.2613e-06	0.159074
Tmem268	1.93773e-14	0.158124
Ftsj3	1.27981e-08	0.157675
Il4i1	4.10355e-15	0.157499
Hnrnpf	2.97099e-10	0.157497
Atf1	9.47837e-07	0.156861
Lilr4b	7.35062e-09	0.156662
Eef1g	1.09247e-08	0.156037
Coq10b	2.33354e-12	0.155986
Ran	1.01255e-10	0.155375
Kpnb1	1.14487e-06	0.155364
Glrx5	6.10359e-07	0.15417
Cct3	9.121e-07	0.15403
Abcf1	2.05282e-08	0.153922
Gm10076	5.63869e-09	0.153852
Chn2	1.04358e-07	0.153809
Actg1	8.55581e-13	0.153547
Hsp90b1	2.86094e-08	0.153411
Atf5	1.13209e-10	0.152976
Emg1	3.57635e-09	0.152896
Plxdc2	9.98299e-09	0.152589
Fubp1	9.81145e-08	0.152293
Creb5	1.65569e-08	0.150615
Ikbkg	1.5556e-08	0.150309
Agpat3	1.44226e-09	0.149959
Smdt1	6.93132e-07	0.149802
Uck2	1.84663e-08	0.149445
Naa15	3.29694e-07	0.14896
Ctdnep1	1.29094e-08	0.148916
Cebpa	1.01573e-06	0.148836
Mboat2	1.71745e-18	0.148291
Ncbp1	3.85871e-07	0.1469
Heatr1	5.75495e-09	0.146514
Atp2a2	5.21701e-07	0.14603
Trmt61a	9.44444e-10	0.145742
Mcf2l	6.1636e-22	0.145138
Brwd1	1.50829e-10	0.145052
Fbxo33	3.69156e-09	0.144754
Mrps15	1.17419e-06	0.144072
Hk2	9.66962e-13	0.144027
Rps2	3.01367e-14	0.143601
Gnas	3.40568e-08	0.143397
Lrp12	7.6728e-09	0.142974
9430038I01Rik	2.28625e-10	0.142328
Piezo1	1.76926e-07	0.141833
Gnb1	2.8679e-07	0.141772
Nob1	6.10805e-10	0.141616
Aco2	8.18331e-09	0.141601
Clip2	2.83025e-10	0.141272
Junb	5.15333e-07	0.141098
Jak2	8.2478e-10	0.140706
Vapb	2.17412e-07	0.140417
Plekhf1	4.22851e-17	0.139958
Pcbp2	2.37627e-08	0.139599
Timm9	8.65022e-08	0.139555
Smg5	1.23481e-07	0.139185
Ppa1	2.08335e-08	0.138748
Ftl1	5.21105e-16	0.137342
Rpl41	7.86643e-33	0.136214
Actr1b	6.06865e-07	0.136135
Galnt6	2.44097e-11	0.136022
Rsl1d1	1.47438e-07	0.135762
Crtap	3.86487e-08	0.135354
Map2	1.79036e-17	0.1346
Auh	4.06367e-09	0.133108
Rps6kc1	9.3889e-11	0.131854
Mettl1	3.92377e-09	0.130742
Canx	1.43999e-06	0.12949
Pgd	8.58733e-07	0.129137
Tiam1	1.56461e-07	0.129009
Ccr3	1.63057e-08	0.128551
Ccr1	2.87326e-08	0.128105
Cdca7	1.51154e-06	0.127538
Zmynd19	4.65866e-07	0.126365
Rai1	1.87243e-09	0.126187
Speg	3.02945e-07	0.12599
Rmi2	3.19353e-14	0.125722
Ccl12	1.08554e-12	0.125504
Ampd2	3.74947e-07	0.125033
Zfp703	1.68036e-09	0.124292
Yrdc	4.82528e-08	0.123783
Dock4	7.3597e-07	0.123621
Pim3	1.90917e-15	0.122565
Golim4	1.50562e-06	0.122252
Fam53b	9.08176e-09	0.122222
Myo7a	1.29265e-08	0.122152
Mical2	6.10183e-09	0.122038
Tmbim1	3.0838e-08	0.12197
Cst7	1.32281e-15	0.121376
Ccdc86	3.53429e-08	0.120532
St6galnac4	8.95706e-10	0.119637
Stxbp5	6.41011e-07	0.118078
Grwd1	2.15861e-11	0.117582
Ppan	3.78102e-07	0.117433
Cavin1	3.99737e-10	0.116941
Slc12a7	1.3655e-07	0.11692
Kti12	1.64208e-09	0.116355
Large1	1.65218e-12	0.116211
Klf16	1.58337e-07	0.115713
Gm8113	6.89177e-16	0.114564
Iqsec1	7.04451e-07	0.114428
Tifab	9.5328e-10	0.11416
Smurf1	7.09262e-07	0.112404
Fabp4	6.86826e-10	0.112291
Pcid2	1.90441e-08	0.112284
Irs2	1.1011e-08	0.112234
Phlda3	2.15487e-07	0.111886
Ptcd2	8.81388e-08	0.111342
Gpatch4	1.1746e-08	0.110766
Carm1	1.22255e-06	0.108841
Cd274	6.69937e-15	0.107493
Pcdh7	2.03927e-08	0.106262
Fgfr1	3.24384e-10	0.105778
Imp4	1.16362e-06	0.105718
Tor3a	1.13859e-08	0.105497
Dolpp1	1.8636e-09	0.105421
Pfkfb4	1.54268e-07	0.105301
Fgd6	8.97755e-07	0.104804
Plekhg1	1.1491e-12	0.104081
Gm5150	4.62927e-13	0.103592
Vav2	2.56058e-08	0.103276
Scn3a	2.08318e-14	0.102785
mt-Nd4	9.96701e-08	0.102637
Gna15	2.81879e-10	0.10216
Ppargc1b	9.60626e-11	0.10181
F10	4.52396e-14	0.100962
Slc39a10	1.28287e-06	0.100092
Nop2	4.35601e-09	0.0997553
Slc35e4	3.28612e-07	0.0996514
Smyd5	3.84056e-07	0.0994096
Rgl1	9.75543e-08	0.0988047
Slc2a1	4.62095e-08	0.0981254
Klhl33	1.33435e-11	0.0976708
Ddx4	1.64809e-12	0.0971541
Fgf2	1.87093e-09	0.096194
Gpc1	2.66247e-14	0.0959049
B3gnt7	3.30003e-15	0.0952676
Enpp1	6.6834e-07	0.0952125
F7	3.05418e-13	0.0949745
Itpk1	1.21134e-07	0.0946696
Il1rap	2.55018e-08	0.0945999
Fzd7	1.26292e-07	0.0937894
Dcbld2	1.70329e-07	0.0927891
Riox2	1.53605e-06	0.0926788
Bysl	2.71259e-08	0.0926285
Errfi1	1.11717e-08	0.0925818
Rhoh	7.59546e-07	0.0919074
Vwf	1.66834e-09	0.0888995
Fabp7	1.03588e-06	0.0881234
Fabp5	1.39124e-08	0.0862873
Gm28285	7.29988e-07	0.0856968
Man2a2	2.5267e-07	0.0856329
Il1rl2	9.92528e-16	0.0855115
Rhoj	2.8051e-09	0.0849431
Sh2b2	1.00444e-10	0.0847899
Lipn	5.99953e-13	0.0845383
Arl15	1.41028e-10	0.0839005
5830432E09Rik	6.49752e-09	0.0838905
Cd276	4.07927e-10	0.083489
Tbc1d16	1.71389e-07	0.0824624
Luc7l	3.00052e-08	0.0807502
Adamtsl5	4.5914e-09	0.0805534
Mcoln2	3.47142e-09	0.0801902
mt-Co1	4.12736e-08	0.0795555
Pus7l	8.13893e-07	0.0775451
Adora2b	7.35386e-10	0.0755817
Ephx1	1.41603e-08	0.0755785
Btbd19	4.80591e-08	0.0753974
F2rl2	2.42749e-11	0.0749013
Zfp609	5.45535e-09	0.0734629
AU022793	2.48355e-09	0.0733564
Ksr2	4.6461e-10	0.0725463
Abcd2	4.05209e-07	0.0677199
Gm49249	1.22935e-09	0.0665127
Tarm1	1.17347e-11	0.0661656
Il18rap	3.85465e-08	0.0642949
Ldlrad3	1.90178e-07	0.0635031
Ankrd13b	6.82833e-07	0.0633836
Ablim1	1.64065e-12	0.0629576
Azin2	6.65964e-08	0.0603495
Hebp2	3.81115e-11	0.0593839
Serpinb12	1.76177e-07	0.0588567
Wwc1	3.55954e-09	0.0580586
Rgs16	4.69868e-10	0.0577224
Abtb2	2.5762e-09	0.0492316
Gm4610	5.02407e-08	0.0463446
Il31ra	9.93859e-07	0.043412
Prrg1	5.19998e-07	0.0429108
Gm19434	9.93859e-07	0.0334649
Adgre4	9.05633e-07	-0.0220981
Cox6b2	1.59881e-06	-0.0241514
Col4a2	9.04006e-07	-0.0273174
Col4a1	1.44555e-06	-0.0291492
Rhod	4.81318e-07	-0.0321906
Rsad2	2.77559e-08	-0.0339037
Itga8	5.91292e-09	-0.0349888
Dkk2	4.66532e-09	-0.0386678
Pram1	3.30458e-10	-0.0394974
Gpr84	5.18095e-07	-0.0411059
Abca9	2.25062e-08	-0.0418124
Bach2	1.6056e-06	-0.0420952
Atp2a3	6.85725e-07	-0.0439014
Bank1	4.80327e-08	-0.0442992
Bmf	7.38161e-10	-0.0443605
Gstm5	2.29362e-09	-0.0446375
Adra1a	4.6169e-10	-0.0458257
Gm38832	2.30499e-07	-0.0503122
4930523C07Rik	6.57371e-07	-0.0515538
Gab3	3.33751e-07	-0.0520726
Cd82	2.61673e-07	-0.0521592
Tpbgl	1.6051e-06	-0.0528668
Rnd3	8.04566e-10	-0.0536219
Dgkg	3.36234e-08	-0.0553171
Ms4a6b	1.05037e-06	-0.0570482
Fam102a	6.36728e-09	-0.0574359
Ndnf	5.14647e-07	-0.0578989
Bmp2	8.69091e-09	-0.0597674
Dynlt1c	5.35197e-07	-0.0608432
Plscr4	7.65308e-08	-0.0616063
Trpm2	1.89978e-09	-0.0633618
Rpl23	3.91236e-07	-0.0667011
Cmpk2	5.00298e-08	-0.0668689
Rrad	6.26671e-13	-0.0669705
Pmaip1	1.01418e-07	-0.068628
Patz1	4.18311e-07	-0.0686725
Engase	4.73918e-07	-0.068687
Frat2	1.51705e-10	-0.0695156
Rps24	1.29449e-08	-0.0699136
Sorl1	1.48149e-07	-0.0702413
Ifit1	4.14224e-13	-0.0724284
Isg15	3.35498e-13	-0.0740035
Slc26a11	7.61083e-09	-0.0740631
Nxpe5	3.87469e-09	-0.0742679
Mtmr11	3.67059e-07	-0.0744018
Inpp4b	8.29748e-12	-0.0745735
Dhx58	1.58736e-07	-0.0750244
Fcrl1	1.46404e-18	-0.0755307
Slco2b1	5.35238e-08	-0.0758894
Tpt1	3.13569e-07	-0.0772554
Atp5l	1.01215e-06	-0.0779196
Clec4e	3.09768e-17	-0.0783191
Cep44	9.5097e-07	-0.0783754
Sncaip	3.5338e-12	-0.0793544
Ifi47	6.99167e-10	-0.079433
Mbd4	9.81353e-09	-0.0795608
Nr4a1	7.02386e-13	-0.0811803
Il15	1.20296e-07	-0.0814939
Phlpp1	1.13806e-07	-0.0822696
Thbs1	1.27849e-09	-0.0825688
Arrdc3	2.54272e-09	-0.0834473
Tmem176a	7.92235e-12	-0.083848
Trim12a	5.02154e-07	-0.0840315
Eepd1	1.24279e-07	-0.0842128
Abcc3	8.57052e-08	-0.0844704
Rps7	2.28342e-08	-0.085128
Rps6ka5	1.03158e-07	-0.0853591
Tnf	1.46346e-06	-0.0860191
Rpl10a	6.9802e-07	-0.0861192
Rpsa	3.55306e-11	-0.0864929
Rps15a	2.39947e-09	-0.0866319
Zfyve26	1.50178e-06	-0.0878724
Ralgps1	4.48038e-07	-0.0883046
Helz2	6.82537e-07	-0.0890337
Hscb	2.14736e-07	-0.0915973
Ints6l	9.94094e-07	-0.0918828
Ifi209	8.89775e-07	-0.0923235
Smim3	3.43263e-07	-0.0926579
Rpl36a	3.01124e-08	-0.0927771
Thbd	1.73562e-07	-0.092984
Arhgap15	3.21581e-07	-0.0934971
Pot1b	1.33648e-07	-0.0935231
Rpl35	2.41429e-10	-0.0939353
F11r	1.59384e-15	-0.0943941
Traf3ip3	9.50572e-10	-0.0946412
Rpl9	7.67623e-12	-0.0955105
N4bp2l1	1.3146e-08	-0.0975133
Helb	7.81537e-08	-0.0976977
Ctla2b	3.63892e-15	-0.0988686
Cox4i1	1.66391e-08	-0.100009
Ptger4	5.15528e-08	-0.100024
Rpl11	1.59716e-09	-0.101269
Ift80	3.42004e-08	-0.10158
Hacd2	3.18937e-09	-0.102085
Rnf103	1.24635e-07	-0.102908
Aldoc	3.49682e-12	-0.103008
Fbxl4	1.40441e-11	-0.103628
Atp5g2	3.52255e-07	-0.103811
Pank1	9.33626e-08	-0.103874
Trim34a	7.71817e-07	-0.104374
AI467606	5.53841e-07	-0.104571
Hck	2.71717e-08	-0.104969
Itgal	3.80999e-08	-0.105326
Ralgps2	1.49638e-07	-0.105856
Pcyox1	8.27484e-07	-0.106148
Sh3pxd2a	3.43385e-10	-0.106192
Rpl6	6.63039e-11	-0.106219
Atxn1	2.51231e-07	-0.106387
Map1lc3a	1.09604e-07	-0.106741
Rpl15	3.98815e-08	-0.106823
Rora	1.39958e-08	-0.106996
Parp8	1.51374e-11	-0.107108
Tnni2	6.65269e-16	-0.107365
Znrf1	6.73652e-09	-0.107681
Avpi1	3.04584e-07	-0.107693
Uba7	2.35268e-08	-0.108953
Calcrl	7.13505e-09	-0.109427
Rps16	5.46512e-12	-0.110134
Zc3h12d	1.8355e-07	-0.110593
Rdm1	4.18155e-08	-0.110611
Aaed1	8.08182e-07	-0.113764
Herc3	1.31728e-08	-0.113853
Rhobtb1	2.383e-17	-0.11396
Khnyn	1.96737e-07	-0.113989
Spry2	1.40177e-09	-0.114528
Irgm2	2.97186e-14	-0.114686
Ndufa2	7.5895e-07	-0.115048
Mxi1	1.46797e-07	-0.115353
Fgd3	2.7189e-07	-0.115862
Lcp1	6.37469e-10	-0.116437
Gpr183	2.21915e-07	-0.117031
Slfn8	5.08678e-09	-0.117781
Alcam	1.34748e-06	-0.118034
Rpl22l1	1.68477e-07	-0.118284
Rpl18a	4.04984e-12	-0.118636
C5ar2	1.12424e-12	-0.118981
Gnai2	4.25283e-10	-0.119355
Neurl1b	4.33123e-08	-0.121274
2010107E04Rik	4.94969e-09	-0.12168
Cox7c	2.85289e-08	-0.121934
Arpc2	1.26039e-10	-0.122041
Sgsh	2.94635e-10	-0.122144
Tlr7	5.9678e-07	-0.122162
Kif20b	1.16801e-06	-0.12229
Gm34084	1.0222e-09	-0.122642
Wdr6	1.28746e-09	-0.122702
Mgst3	4.54186e-07	-0.123794
Ndufa6	2.28802e-07	-0.124149
St6gal1	1.53487e-07	-0.125038
Fam107b	1.51094e-09	-0.125546
Tnfsf9	6.3549e-12	-0.12588
Eif3k	2.21329e-07	-0.126466
Rbpj	1.0674e-06	-0.126716
Arhgef39	1.65061e-11	-0.126786
Serpinb8	1.03151e-15	-0.126866
Syt11	5.4953e-08	-0.127021
Tcp11l1	7.79908e-07	-0.127539
Pcnt	4.76447e-08	-0.127934
Plod1	1.08001e-08	-0.128417
Fam105a	5.72732e-08	-0.128499
Sh3bp2	1.38599e-07	-0.1285
Ddx58	8.12208e-12	-0.128733
Nfe2l2	2.56278e-07	-0.128736
Scp2	5.48512e-07	-0.128933
Pcmtd2	3.86794e-07	-0.129126
Arfgef3	2.55805e-07	-0.129587
Phyh	1.80763e-07	-0.130071
Oas1a	1.28221e-07	-0.130195
Rpl30	1.15826e-14	-0.131457
Slc12a6	1.82771e-08	-0.131699
Mndal	3.41976e-11	-0.131757
Lpcat2	1.16012e-11	-0.131919
Rnpep	6.02781e-07	-0.132236
Anapc13	5.27942e-07	-0.132239
Ckb	1.53043e-10	-0.133114
Atp8a1	2.68659e-08	-0.133299
Lfng	7.77699e-07	-0.134216
Lyn	1.54435e-08	-0.134636
Xaf1	8.14247e-13	-0.134748
Cd5l	2.77942e-08	-0.13527
Rplp2	7.25372e-21	-0.135526
Ndufv3	3.17628e-07	-0.135974
Faap20	1.06469e-06	-0.136369
Nptn	9.73855e-07	-0.136787
Tuba4a	6.17326e-14	-0.137443
Samd9l	2.27452e-10	-0.137577
Fundc2	8.73986e-07	-0.138605
Ube2l6	8.16977e-09	-0.139101
Trafd1	6.83337e-09	-0.140481
Rps5	5.12051e-16	-0.140523
Reps2	1.13336e-08	-0.140634
Slfn2	1.01319e-07	-0.141199
Cacul1	1.65604e-09	-0.141313
Rpl36	2.16768e-14	-0.141654
Atp5h	9.81032e-07	-0.14176
Itga4	5.59217e-07	-0.142208
Epb41	9.0284e-09	-0.14226
Rpl27	3.11239e-13	-0.142393
Zfp395	5.61072e-07	-0.142539
Ogfrl1	3.05194e-10	-0.142594
Susd6	1.14392e-07	-0.142808
Ckap2l	1.05225e-08	-0.142849
Mt2	3.31783e-08	-0.143098
Kif11	9.03356e-08	-0.143382
Gtpbp2	4.93931e-07	-0.143807
Clspn	1.33781e-06	-0.144618
Nap1l1	1.11869e-09	-0.144677
Ago4	2.70398e-09	-0.144858
Taldo1	3.75678e-07	-0.145585
Ssr4	6.08151e-09	-0.145586
Kansl1	6.37254e-07	-0.146062
Tmem57	1.39179e-07	-0.146434
Ncapg2	5.80984e-09	-0.146716
Dynlt1a	4.92831e-11	-0.148282
Rps20	4.2509e-24	-0.148864
Ccni	4.00534e-08	-0.149016
Grcc10	1.3646e-09	-0.14917
Milr1	5.94945e-07	-0.149302
Adipor1	4.52418e-07	-0.150151
Ifi203	3.38571e-13	-0.150839
Lgals9	2.9673e-10	-0.15168
Rps27a	8.55884e-28	-0.151902
Sqstm1	2.40376e-08	-0.151921
Pfdn5	7.03728e-09	-0.152523
Tnfrsf13b	1.02975e-07	-0.152549
Akr1b8	1.0898e-06	-0.152859
Prdx4	5.26182e-07	-0.152878
Pxk	1.2974e-10	-0.153134
Smc2	9.22395e-08	-0.153347
Evi2	1.7212e-08	-0.153351
Zcchc11	7.18928e-10	-0.15368
Rnf5	4.51007e-07	-0.153764
Abca1	1.44015e-15	-0.153852
Mbp	7.45123e-08	-0.153878
Stk38	1.26774e-07	-0.154424
Ctdsp2	6.19026e-08	-0.15487
Epsti1	1.16395e-09	-0.155101
Selenof	2.00404e-07	-0.155373
Trps1	1.8109e-07	-0.155555
Kif2c	4.81398e-07	-0.155787
Scarb2	3.08883e-09	-0.155847
Oas2	1.33166e-17	-0.156094
Ptpro	8.19825e-16	-0.156186
H1f0	2.99094e-09	-0.156452
Nfkbia	1.43487e-06	-0.156461
Ik	1.61361e-08	-0.156707
Pld4	1.22829e-07	-0.15712
Rpl22	1.31165e-19	-0.157746
Cav2	3.21399e-08	-0.157903
Maged1	5.17911e-11	-0.158089
Dmwd	1.00323e-17	-0.158144
Ube2b	1.67934e-07	-0.158168
Fmnl1	1.39123e-08	-0.158339
Nptx1	6.99029e-13	-0.158416
Stat1	3.16554e-07	-0.158477
Hexim1	1.24797e-07	-0.158508
Uqcrh	4.13432e-12	-0.158683
Psd3	1.22632e-10	-0.159047
Nfkbiz	7.42233e-25	-0.159261
Snrpb2	2.51764e-07	-0.159454
Sypl	9.65203e-08	-0.159639
Tnrc6b	5.61532e-08	-0.159729
Dynlt1f	1.43542e-11	-0.159742
Ncapg	5.16137e-08	-0.160543
Trim59	2.40228e-10	-0.161115
Gm11808	3.92871e-12	-0.161133
Ighm	6.01843e-15	-0.161742
Cpne3	9.10853e-07	-0.16253
Ckap2	8.71302e-07	-0.162799
Crebrf	1.25983e-11	-0.162916
Pam	3.67749e-10	-0.162992
Ptpn6	1.87232e-10	-0.16344
Cttnbp2nl	6.40693e-08	-0.163536
Cd81	8.00796e-08	-0.163546
Gabarapl2	5.43869e-08	-0.164254
Slc44a1	2.73042e-14	-0.164327
Arap3	3.00491e-17	-0.164466
Rps11	5.42896e-21	-0.164772
Arhgef10l	1.19314e-11	-0.165056
Kif23	3.41801e-10	-0.165581
Nrm	3.07393e-10	-0.165677
Lamp2	8.11109e-11	-0.166115
Neil3	1.9518e-08	-0.166262
Gmnn	8.60518e-08	-0.166578
Rpl7a	5.70847e-14	-0.166873
Tsc22d4	1.54416e-08	-0.16726
Kifc1	3.80976e-09	-0.167721
Rpl36al	3.19736e-10	-0.168137
Selenok	1.25679e-09	-0.168233
Adrb2	8.71683e-15	-0.169314
Cxcl14	6.89061e-10	-0.169811
Elk3	8.60235e-11	-0.170588
Rassf2	5.13709e-11	-0.171013
Rnf150	8.54934e-15	-0.171251
Ubl5	2.48246e-11	-0.171423
Tomm7	5.17474e-12	-0.17168
Psip1	9.41643e-08	-0.172223
Romo1	8.7578e-09	-0.172774
Gmfg	2.30052e-09	-0.172791
Ebi3	1.5531e-14	-0.173627
Cenpw	1.05609e-08	-0.173739
Ypel3	5.4283e-18	-0.173968
Sh3bgrl	1.81737e-12	-0.173993
Aspm	5.45812e-13	-0.174114
Trim12c	3.04193e-13	-0.176322
Klhl6	3.39871e-22	-0.176351
Il10ra	9.23596e-13	-0.177276
Tceal9	2.34992e-10	-0.177815
2310022A10Rik	1.59808e-08	-0.177843
Mylip	1.35051e-15	-0.177856
Tnfrsf11a	4.26118e-07	-0.177989
Lockd	5.3066e-11	-0.178115
Hp1bp3	1.1072e-06	-0.17852
Mdfic	2.75207e-09	-0.178532
Tmem256	1.06917e-07	-0.178572
Cd28	6.85687e-11	-0.178936
Eif3e	7.64732e-11	-0.179544
Gm42418	4.00083e-23	-0.180015
Tifa	3.31964e-19	-0.18056
Emb	3.80877e-12	-0.180738
Dck	1.37927e-07	-0.181437
Rab7b	1.33531e-07	-0.182569
Numa1	4.23364e-08	-0.18264
Lnpep	3.3018e-08	-0.182897
Rad21	1.06726e-10	-0.183416
Cenpe	1.06364e-08	-0.184474
Tpd52	5.31668e-10	-0.18453
Ndufa3	1.12705e-07	-0.1864
Hsd17b11	1.55663e-10	-0.186425
Fuca2	7.7698e-08	-0.186782
Cd180	9.64611e-12	-0.187807
Fgd2	1.03936e-15	-0.188033
Mbnl1	4.44794e-13	-0.188338
B2m	3.22845e-18	-0.188421
Hexb	2.45788e-07	-0.188548
Pbk	1.45885e-06	-0.188766
Mfsd1	3.80844e-10	-0.188792
Parvg	3.48899e-17	-0.188895
Tnfaip8l2	4.64707e-20	-0.18969
Irgm1	9.36832e-15	-0.189866
Rps27	4.29332e-23	-0.190128
Galc	1.25788e-11	-0.190501
Txn1	1.05868e-11	-0.190717
Tmem8	2.94524e-17	-0.190759
Ccng2	3.53637e-17	-0.191568
Nrp1	5.92396e-09	-0.192034
Cdk1	3.86329e-07	-0.192378
Cd83	1.01733e-08	-0.192691
Sirpa	8.30218e-11	-0.19307
Tlr2	3.47475e-30	-0.194354
Por	1.64847e-10	-0.194441
Sbf2	1.02405e-08	-0.194443
Park7	2.46007e-11	-0.194678
Rps26	1.46654e-30	-0.195168
Tyrobp	1.96904e-20	-0.195733
H2afz	1.97977e-13	-0.196141
Prdx5	6.22959e-09	-0.196297
Smc4	6.42364e-08	-0.196393
Cdkn1b	1.84329e-12	-0.196654
Pimreg	8.65391e-11	-0.196879
Ccna2	1.73532e-07	-0.196968
Rps28	1.17823e-38	-0.196976
Dpep2	2.43613e-10	-0.197254
Mrpl33	1.4853e-11	-0.197455
Slfn5	7.64766e-13	-0.198756
Arhgap17	1.48008e-11	-0.200023
Tlr13	7.02651e-11	-0.201367
Npc2	2.0718e-20	-0.201776
Malat1	2.74193e-11	-0.203045
Trim25	6.36131e-07	-0.203491
Pip4k2a	3.26165e-08	-0.203703
Hmgn3	1.13828e-13	-0.203967
Ncapd2	1.10479e-09	-0.204206
Irf9	4.96785e-14	-0.204951
Atp2b1	6.55701e-10	-0.20508
Clec2d	4.48871e-16	-0.206761
Ap1s2	1.51582e-11	-0.207191
Atpif1	8.72875e-13	-0.208522
Stom	3.96655e-12	-0.209011
Ube2t	3.95075e-12	-0.209206
Gm45716	1.91099e-12	-0.210032
Hmgb2	7.95573e-11	-0.210132
Slc38a2	2.22484e-11	-0.210384
Lhfpl2	7.68411e-13	-0.211819
Rasa4	1.52165e-19	-0.211847
Rpl10	6.63691e-28	-0.211882
Hprt	7.38783e-14	-0.211923
Sec14l1	5.61909e-16	-0.212032
Folr2	9.23171e-07	-0.212178
Ndufb11	9.51335e-12	-0.212938
Fnbp1	4.25763e-15	-0.213163
Esco2	7.18728e-10	-0.214819
Parp14	1.02594e-15	-0.215037
Ppt1	1.38657e-14	-0.215538
Tgfbr2	4.86292e-13	-0.216181
Foxp1	1.61298e-13	-0.216214
Grn	7.0993e-18	-0.216601
Rps9	1.96112e-39	-0.217063
Smox	1.67428e-15	-0.218069
Gm1673	1.07606e-16	-0.21853
Znfx1	6.08757e-13	-0.218594
Itgam	9.82302e-15	-0.219118
Neurl3	3.05938e-16	-0.219196
Bst2	1.21887e-11	-0.220058
Laptm5	5.14912e-25	-0.220565
Anxa5	9.584e-22	-0.220644
Ninj1	5.0983e-10	-0.220949
Glipr1	2.5229e-14	-0.22103
Card19	4.15278e-13	-0.221213
Ifi207	1.15701e-14	-0.221329
1810037I17Rik	5.45552e-12	-0.221738
Aif1	9.2768e-18	-0.223166
Birc5	1.14712e-09	-0.223398
Rsrp1	7.2234e-15	-0.223649
Arhgef6	5.72333e-13	-0.224231
Hmgb1	1.68298e-12	-0.225367
Apobec3	9.85223e-11	-0.22562
Fam102b	3.03614e-12	-0.226317
Ccdc34	2.10939e-08	-0.226679
Ppia	6.11053e-28	-0.227135
Susd3	1.61868e-15	-0.227533
Gnpda1	2.30542e-13	-0.228094
Sec61g	5.26299e-18	-0.229801
Rpl39	6.06699e-52	-0.230036
Hacd4	3.69563e-18	-0.230551
Selenow	9.8139e-14	-0.232423
Ncf1	1.20492e-15	-0.232803
Arpc3	2.4137e-18	-0.235297
Ube2c	8.16178e-10	-0.237512
Ccnb2	2.18533e-17	-0.238563
Ccnd2	7.91238e-18	-0.238746
Nav2	1.40589e-15	-0.239046
Sash1	3.20083e-10	-0.240682
Rpl3	1.4435e-33	-0.240822
Ctsl	1.56695e-10	-0.241366
Dgkd	7.01255e-16	-0.241415
Bmyc	4.97572e-21	-0.241911
Rps29	3.55934e-57	-0.243377
Pacsin2	8.17263e-12	-0.243692
Slc9a9	3.00226e-24	-0.244628
Fcgr1	1.54532e-26	-0.246767
Slc6a6	1.67863e-19	-0.247171
Nfxl1	3.81991e-18	-0.247944
Rtn4	3.34748e-26	-0.248958
Ifnar2	4.61814e-18	-0.249918
Rgs10	1.07025e-18	-0.250135
Calm2	1.28817e-21	-0.250235
Ifngr1	2.89549e-12	-0.250377
Snrpg	5.03839e-19	-0.25117
Selenoh	5.17979e-14	-0.251217
Gpx1	5.22444e-19	-0.251977
Fgd4	1.30654e-12	-0.253105
Retreg1	7.29845e-24	-0.25323
Arhgap45	6.83699e-17	-0.254184
Mfsd6	1.23075e-28	-0.255111
Lgals3bp	1.31209e-14	-0.255323
Rpl37	3.44175e-50	-0.255406
Ulk2	2.51074e-18	-0.255562
Oas3	6.11774e-31	-0.255666
Fau	9.66529e-47	-0.255774
Itm2b	3.61555e-18	-0.256276
Tspan13	9.27857e-29	-0.257927
Rpl38	1.78716e-48	-0.258286
Tmem176b	1.14058e-36	-0.259096
Uhrf2	2.08597e-18	-0.260867
Cdk14	5.46705e-16	-0.261122
Ifitm6	1.60064e-43	-0.264528
Lpar6	3.32206e-30	-0.266904
Tmsb10	3.05357e-09	-0.267567
Cenpf	7.25361e-14	-0.267899
Inpp5d	3.92333e-18	-0.268056
Rpl37a	4.28411e-54	-0.268127
Lrp1	9.48467e-20	-0.269144
Msrb1	9.32851e-19	-0.271733
Rassf4	6.11375e-19	-0.272091
Prkacb	6.2712e-13	-0.274669
Nlrp3	2.35418e-21	-0.275289
Osbpl8	9.21762e-17	-0.277063
Ptafr	3.37319e-28	-0.277086
Oasl2	1.01304e-28	-0.277886
Cenpa	7.85672e-13	-0.278265
Slc37a2	4.02867e-13	-0.278481
Slc16a10	2.02265e-22	-0.27873
Cdkn2c	6.71121e-14	-0.279391
Limd2	2.59818e-24	-0.27958
Mef2c	1.7729e-19	-0.282425
Cst3	8.47045e-17	-0.284612
Cpd	5.39283e-23	-0.287057
Stab1	2.92675e-12	-0.28883
Fcer1g	5.84945e-23	-0.289761
S1pr1	6.157e-39	-0.292035
Vsir	6.18512e-18	-0.292183
Rnasel	1.83859e-19	-0.29261
Slc40a1	3.24331e-24	-0.292785
S100a4	3.39889e-20	-0.293251
Dusp1	3.91845e-14	-0.293439
Abhd12	2.6782e-18	-0.294358
Antxr2	5.70328e-23	-0.294638
Ly86	4.63181e-23	-0.295687
Dab2	6.47224e-28	-0.296713
Smim14	9.10237e-22	-0.298964
Klhl24	1.31231e-26	-0.299289
Rps21	1.55249e-69	-0.300113
Ssh2	1.39326e-30	-0.300155
Sptssa	1.55176e-30	-0.301182
Sdc3	2.10309e-20	-0.301622
Cytip	2.39938e-15	-0.302361
Bex3	2.37321e-23	-0.303477
Trim30a	1.52717e-21	-0.305017
Cfp	1.00996e-23	-0.305478
Ly6e	2.65686e-15	-0.307601
S100a6	1.24849e-16	-0.313493
Nanos1	1.46523e-14	-0.316234
Pcp4l1	1.19221e-42	-0.321307
Gng2	1.00092e-25	-0.32185
Eid1	2.54137e-24	-0.325179
Cap1	7.47199e-28	-0.328741
Arhgap18	2.61257e-24	-0.329091
Tcf4	6.35474e-21	-0.333112
Rnf213	9.12465e-24	-0.335388
Stmn1	5.75084e-20	-0.340731
Pmp22	7.05291e-27	-0.341123
Cadm1	1.91483e-17	-0.341587
Fam174a	9.07159e-37	-0.342088
Arrb2	1.17141e-32	-0.342473
Apobec1	9.0345e-27	-0.34261
Slc43a2	1.44665e-22	-0.346217
Sp100	1.90735e-32	-0.349751
Fnbp1l	1.91029e-26	-0.350312
Fyb	9.70179e-30	-0.351918
Rap2a	3.73624e-29	-0.352069
Arl6ip1	4.39517e-27	-0.353152
H3f3a	9.95463e-65	-0.355594
Id3	1.17253e-17	-0.357876
Basp1	3.058e-36	-0.362491
Lpin2	3.68936e-30	-0.3636
St8sia4	1.1016e-35	-0.364428
Arhgap19	1.86952e-26	-0.366878
Marcks	3.23841e-28	-0.376981
Fxyd5	1.91883e-30	-0.378045
Stk17b	1.46615e-33	-0.381141
Xylt2	1.35416e-34	-0.383551
Dmpk	3.84388e-49	-0.38448
Rcbtb2	6.65597e-44	-0.391301
Fos	6.98432e-24	-0.393577
Pdlim5	2.02494e-26	-0.394045
Cybb	1.00596e-29	-0.394847
Rtp4	4.45031e-59	-0.397899
Arsb	1.07921e-30	-0.398448
Rab32	1.36151e-33	-0.398852
Hpgds	2.78919e-38	-0.399325
Lsp1	7.64837e-34	-0.410727
Ctla2a	1.08938e-45	-0.412539
Tmsb4x	1.98365e-142	-0.415877
Sod1	1.07735e-36	-0.418407
St3gal5	1.2858e-39	-0.418525
F630028O10Rik	7.72363e-37	-0.426695
Coro1a	1.18598e-33	-0.428976
Sesn1	2.73432e-38	-0.432917
Cxcr4	1.01857e-39	-0.434429
Serpinb6a	1.2998e-36	-0.434528
Btg1	1.52066e-31	-0.437819
B4galt6	3.21948e-34	-0.439516
BC005537	3.45589e-62	-0.440167
Wwp1	3.38587e-35	-0.447424
Pou2f2	1.44185e-47	-0.449734
Ctsc	2.10595e-48	-0.451536
C5ar1	3.55859e-52	-0.453833
Cited2	1.76193e-36	-0.456152
Sema4d	3.12486e-54	-0.469206
Ywhah	3.23129e-72	-0.473428
Clec12a	3.67506e-54	-0.478878
Serinc3	6.71558e-62	-0.488883
Lgmn	4.30968e-59	-0.498262
H2afv	2.9418e-47	-0.501758
Lst1	2.14376e-48	-0.504121
Ifitm2	1.08035e-33	-0.505566
Ptpn18	8.85443e-57	-0.538804
Cxcl16	2.93114e-64	-0.543228
Igfbp4	2.07776e-51	-0.543443
Gas6	4.71491e-57	-0.644891
Marcksl1	5.62646e-89	-0.648031
Cd93	5.55251e-86	-0.656304
Mpeg1	1.2569e-93	-0.669287
Selenop	3.27756e-58	-0.686393
Pf4	6.29626e-34	-0.697523
Cd14	2.78256e-95	-0.720483
Clec4d	1.07802e-91	-0.722764
Spp1	4.60706e-86	-0.741395
Pid1	1.61302e-94	-0.749117
Hpgd	1.58403e-88	-0.784926
Itga6	2.85406e-114	-0.81728
Cx3cr1	5.65524e-144	-0.826556
Maf	8.23845e-122	-0.866054
Ifi27l2a	1.50871e-49	-0.926118
Lyz2	1.63812e-169	-1.05361
Ifitm3	3.35704e-190	-1.23182
