# Supplementary material for: Macrophage inflammatory and regenerative response periodicity is programmed by cell cycle and chromatin state
Source: Mol Cell. Author manuscript; Available in PMC 2024 Jan 5. (PMC9831293; doi:10.1016/j.molcel.2022.11.017)
Supplement: Table S7 — Table 7: Peak scores with transient, memory and primed kinetics. Related to Figure 5. [file NIHMS1855552-supplement-Table_S7.xls]

## Sheet: Transient
peak location	nearest gene	distance to TSS (bp)
chr1:91062353-91062853	Lrrfip1	63875
chr2:33221203-33221703	Angptl2	5491
chr10:121461480-121461980	Rassf3	14519
chr12:104992255-104992755	Syne3	17303
chr7:99304842-99305342	Map6	37644
chr9:40806853-40807353	Hspa8	5829
chr4:12006674-12007174	1700123M08Rik	40349
chr9:99182189-99182689	Pik3cb	42227
chr11:50105183-50105683	Tbc1d9b	25926
chr13:56181406-56181906	Tifab	2770
chr2:38508930-38509430	Nek6	2516
chr2:72409951-72410451	Cdca7	66017
chr15:84351271-84351771	Parvg	26800
chr19:17273486-17273986	Gcnt1	99107
chr2:144300973-144301473	Mgme1	30318
chr6:40502535-40503035	Tas2r108	9192
chr14:72783119-72783619	Fndc3a	73365
chr14:76778680-76779180	1700108F19Rik	101361
chr6:117900563-117901063	Hnrnpf	472
chr1:39761157-39761657	Rfx8	40417
chr8:34523836-34524336	B930018H19Rik	116229
chr3:107772738-107773238	Csf1	12518
chr10:15392022-15392522	C330004P14Rik	399504
chr13:110929532-110930032	4930526H09Rik	25935
chr11:59418629-59419129	Snap47	31076
chr4:121002240-121002740	Smap2	14756
chr1:64295289-64295789	Klf7	174112
chr17:79835643-79836143	Atl2	60229
chr11:115184891-115185391	Nat9	2174
chr17:79099876-79100376	Qpct	48219
chr16:52000746-52001246	Gm29686	13708
chr16:32688693-32689193	Tnk2os	20745
chr13:62879795-62880295	Fbp1	8236
chr9:106199831-106200331	Ppm1m	847
chr1:84147838-84148338	Mir6353	70872
chr16:38376764-38377264	Popdc2	14823
chr6:53390412-53390912	Creb5	103358
chr7:80639809-80640309	Gm15880	4041
chr10:77536556-77537056	Itgb2	6457
chr10:117049605-117050105	Lrrc10	4513
chr15:61998766-61999266	Myc	13674
chr14:30607630-30608130	Prkcd	18327
chr11:117989888-117990388	Pgs1	3280
chr7:139350532-139351032	Inpp5a	38326
chr2:155100640-155101140	2310005A03Rik	810
chr2:102189373-102189873	Ldlrad3	3162
chr6:144902549-144903049	Sox5	120821
chr13:80898532-80899032	Arrdc3	15359
chr18:68889418-68889918	4930546C10Rik	61859
chr7:125588698-125589198	Il21r	14480
chr4:102607977-102608477	Sgip1	150994
chr3:88337350-88337850	Smg5	1339
chr13:6109263-6109763	Klf6	248023
chr2:132112217-132112717	Slc23a2	32640
chr11:79641051-79641551	Rab11fip4os1	18137
chr4:106827837-106828337	Acot11	23088
chr2:164458396-164458896	Sys1	2324
chr4:33076107-33076607	Gabrr2	13244
chr8:106611168-106611668	Cdh1	8067
chr11:70812321-70812821	Scimp	9
chr1:40174047-40174547	Il1r1	50782
chr19:46340893-46341393	Mir146b	1618
chr3:122497920-122498420	Mir7657	43510
chr12:81844972-81845472	Pcnx	14807
chr10:94967157-94967657	Plxnc1	22828
chr13:35131605-35132105	4930529N20Rik	35948
chr12:102367973-102368473	Lgmn	71473
chr9:70841735-70842235	Lipc	110235
chr16:20537893-20538393	Ap2m1	2662
chr5:124929501-124930001	Zfp664	67045
chr6:89064876-89065376	4933427D06Rik	30983
chr5:147668886-147669386	Flt1	56851
chr17:73950924-73951424	Xdh	977
chr18:50044858-50045358	C030005K06Rik	8735
chr16:29946002-29946502	Gm1968	32871
chr16:20537251-20537751	Ap2m1	2020
chr6:54021285-54021785	Chn2	18396
chr10:79633308-79633808	Shc2	4359
chr2:59155344-59155844	Ccdc148	5032
chr18:78072217-78072717	Siglec15	15198
chr15:102520442-102520942	Tarbp2	2499
chr12:13563602-13564102	Gm35725	63793
chr13:31017502-31018002	Exoc2	43704
chr19:29419380-29419880	Pdcd1lg2	8710
chr12:80863310-80863810	1700052I22Rik	60886
chr5:112297213-112297713	Tpst2	20771
chr6:17734047-17734547	St7	40890
chr18:56934376-56934876	Gm10536	1633
chr2:122306137-122306637	Duoxa1	7342
chr4:128981052-128981552	Ak2	11921
chr19:32281222-32281722	2700046G09Rik	107743
chr13:93992303-93992803	Lhfpl2	65242
chr3:65434966-65435466	Ssr3	42662
chr3:129904678-129905178	Casp6	3512
chr6:88109742-88110242	Mir6376	5733
chr4:125116468-125116968	Zc3h12a	11162
chr14:70551639-70552139	Hr	2166
chr15:63270313-63270813	Gm20740	209044
chr10:63424374-63424874	Ctnna3	5473
chr3:105688491-105688991	Ddx20	1169
chr11:59422063-59422563	Snap47	27642
chr1:74052960-74053460	Tns1	71238
chr2:102039209-102039709	Ldlrad3	147000
chr15:100706282-100706782	Cela1	18611
chr6:145764962-145765462	Rassf8	43170
chr4:154877819-154878319	Mmel1	8483
chr6:34394813-34395313	Akr1b10	10815
chr6:131264063-131264563	Klra2	16950
chr9:123840188-123840688	Fyco1	11460
chr1:71730975-71731475	Fn1	77990
chr2:129338214-129338714	Il1a	28491
chr15:81000493-81000993	Sgsm3	22977
chr2:163580235-163580735	Ttpal	21828
chr15:96655360-96655860	Slc38a1	12696
chr2:165320520-165321020	Elmo2	5708
chr9:106377930-106378430	Dusp7	9547
chr4:46885734-46886234	Gabbr2	105729
chr6:115944018-115944518	H1foo	662
chr9:65844425-65844925	Zfp609	17110
chr16:4273499-4273999	Gm5766	44519
chr4:155488755-155489255	Gnb1	2355
chr9:41048741-41049241	Crtam	44362
chr4:66851984-66852484	Tlr4	24682
chr6:138071620-138072120	Slc15a5	8045
chr16:52000092-52000592	Gm29686	13054
chr4:152153646-152154146	Espn	1688
chr18:77054253-77054753	Katnal2	7206
chr3:122408718-122409218	Bcar3	10811
chr8:121668588-121669088	Zcchc14	16904
chr14:25535160-25535660	Mir3075	970
chr5:93093963-93094463	2021-09-11	796
chr18:61705105-61705605	Pcyox1l	2279
chr11:11657038-11657538	Ikzf1	28636
chr3:79853817-79854317	Tmem144	11404
chr8:77444678-77445178	0610038B21Rik	72127
chr9:7330338-7330838	Mmp12	13808
chr2:36230217-36230717	Ptgs1	40
chr4:138866410-138866910	Pla2g5	3190
chr12:102652978-102653478	Mir1936	31791
chr12:12173016-12173516	Fam49a	88872
chr12:79641939-79642439	9430078K24Rik	294074
chr13:113794942-113795442	Arl15	683
chr7:101343101-101343601	Arap1	4717
chr10:84480875-84481375	4930463O16Rik	7167
chr15:96276984-96277484	E330033B04Rik	1958
chr4:152186412-152186912	Acot7	8561
chr17:35807944-35808444	Ier3	13518
chr18:80390801-80391301	Kcng2	26796
chr19:41913905-41914405	Pgam1	2283
chr11:114917031-114917531	Cd300lb	17104
chr4:125122859-125123359	Zc3h12a	4771
chr4:95613200-95613700	Fggy	55942
chr2:13410593-13411093	Cubn	81032
chrX:7292899-7293399	Clcn5	26208
chr10:67696366-67696866	Ado	147660
chr7:144940072-144940572	Ccnd1	396
chr4:140634993-140635493	Arhgef10l	30661
chr6:90701323-90701823	Slc41a3	96692
chr7:113378504-113379004	Btbd10	9414
chr4:152185518-152186018	Acot7	7667
chr4:135266902-135267402	Clic4	5607
chr10:118480759-118481259	Ifng	39962
chr4:34457172-34457672	Akirin2	93192
chr13:109239214-109239714	Mir582	85279
chr5:113805316-113805816	Tmem119	5207
chr3:69205655-69206155	Arl14	16513
chr5:36414987-36415487	Sorcs2	17097
chr17:7888947-7889447	Tagap	36802
chr15:67781855-67782355	Zfat	476750
chr2:71261360-71261860	Dync1i2	49903
chr14:55777861-55778361	Adcy4	5930
chr10:62323809-62324309	Hk1os	16547
chr6:108659206-108659706	Bhlhe40	1172
chr2:117017831-117018331	Spred1	102989
chr4:62515420-62515920	Alad	4392
chr11:68513911-68514411	Pik3r6	11141
chr7:128554425-128554925	Bag3	31091
chr10:67717458-67717958	Ado	168752
chr8:120743831-120744331	Irf8	7722
chr4:107213255-107213755	Ldlrad1	4324
chr8:26722698-26723198	2310008N11Rik	101474
chr2:75688856-75689356	Nfe2l2	15556
chr10:40094647-40095147	Slc16a10	47356
chr17:31967352-31967852	Hsf2bp	66905
chr6:54751955-54752455	Znrf2	64710
chr18:55087541-55088041	Zfp608	95199
chr3:109196063-109196563	Slc25a24	73163
chr17:85218062-85218562	Camkmt	127611
chr3:130951297-130951797	Lef1	158749
chr11:105443428-105443928	2021-03-10	13056
chr7:139361153-139361653	Inpp5a	27705
chr8:125343895-125344395	Sipa1l2	225610
chr7:128136908-128137408	Itgax	7589
chr10:39820204-39820704	Mfsd4b4	78783
chr2:173452065-173452565	1700021F07Rik	70276
chr5:122218941-122219441	Hvcn1	9461
chr6:108571124-108571624	Mir7661	81630
chr11:115190363-115190863	Tmem104	3125
chr9:70248777-70249277	Myo1e	41676
chr5:64370963-64371463	1700027F09Rik	96728
chr7:66233272-66233772	Chsy1	124006
chr13:112510369-112510869	Il6st	46548
chr3:87515782-87516282	Etv3	9545
chr17:44737862-44738362	Supt3	39058
chr6:54809471-54809971	Znrf2	7194
chr2:116942348-116942848	D330050G23Rik	42445
chr17:32268652-32269152	Brd4	15818
chr11:115902775-115903275	Smim5	2885
chr7:128129218-128129718	Itgax	99
chr4:6330311-6330811	Sdcbp	35118
chr3:109248812-109249312	Vav3	91620
chr10:62506080-62506580	Srgn	1424
chr9:41049265-41049765	Crtam	44886
chr11:83600577-83601077	Ccl6	7739
chr7:135644504-135645004	5830432E09Rik	7559
chr3:135688923-135689423	Nfkb1	2373
chr5:32196003-32196503	Plb1	36454
chr8:124066423-124066923	Mir1967	44031
chr10:39261133-39261633	Wisp3	97588
chr9:54642542-54643042	Acsbg1	19092
chr12:25378019-25378519	Gm17746	249094
chr7:80457224-80457724	Furin	52037
chr3:60785065-60785565	P2ry1	217469
chr19:16407671-16408171	Gna14	27745
chr13:21167840-21168340	Trim27	11840
chr8:40861973-40862473	Slc7a2	143
chr4:16083028-16083528	Osgin2	69400
chr4:135225917-135226417	Clic4	46592
chr2:131955094-131955594	Prnd	4482
chr6:116004669-116005169	Plxnd1	9913
chr7:139978929-139979429	6430531B16Rik	423
chr12:15717937-15718437	Mir6387	82913
chr16:90885645-90886145	Cfap298	48953
chr7:28821047-28821547	Ech1	4040
chr4:135053521-135054021	Runx3	66873
chr8:119791791-119792291	Tldc1	13624
chr1:91051387-91051887	Lrrfip1	52909
chr14:32073086-32073586	Dph3	12355
chr10:59236381-59236881	Sowahc	14708
chr5:121204244-121204744	Rpl6	6
chr5:147539780-147540280	Pan3	109449
chr10:42293722-42294222	Foxo3	17229
chr11:31808115-31808615	D630024D03Rik	16181
chr3:87515185-87515685	Etv3	10142
chr5:30655455-30655955	Slc35f6	7765
chr8:84071677-84072177	Rfx1	5090
chr10:18545794-18546294	Hebp2	31
chr2:167351358-167351858	B4galt5	2429
chr13:85506862-85507362	Rasa1	217625
chr2:129600970-129601470	Sirpa	8380
chr12:112648052-112648552	Siva1	3473
chr7:46546472-46546972	Sergef	93084
chr6:72564261-72564761	Capg	20119
chr9:58275724-58276224	Stoml1	22809
chr6:40503110-40503610	Tas2r108	9767
chr6:145002250-145002750	Bcat1	73656
chr6:124782255-124782755	Lrrc23	2777
chr12:16847278-16847778	E2f6	36562
chr6:29940479-29940979	Strip2	23715
chr6:138072121-138072621	Slc15a5	7544
chr5:148500500-148501000	Ubl3	52038
chr10:19687644-19688144	Il20ra	24692
chr19:10831973-10832473	Cd6	2164
chr11:33967659-33968159	Kcnmb1	4895
chr3:104794398-104794898	Rhoc	5613
chr2:22761187-22761687	Apbb1ip	12889
chr6:108448282-108448782	Mir7661	41210
chr8:95012480-95012980	Adgrg3	4961
chr6:86781545-86782045	Anxa4	11788
chr10:78439926-78440426	Mir6908	4980
chr7:100699795-100700295	Fam168a	6656
chr1:36469972-36470472	Cnnm4	1374
chr6:121191506-121192006	Pex26	8088
chr17:73926944-73927444	Xdh	23001
chr12:99545063-99545563	Gm26839	18527
chr11:97825244-97825744	B230217C12Rik	15285
chr10:39412757-39413257	Fyn	43207
chr6:86784715-86785215	Anxa4	8618
chr17:45790896-45791396	F630040K05Rik	34435
chr15:102507298-102507798	Map3k12	9455
chr15:75820643-75821143	Zc3h3	21014
chr15:88855366-88855866	Pim3	6577
chr19:5848192-5848692	Neat1	2961
chr2:132266016-132266516	Cds2	3117
chr2:24757137-24757637	Cacna1b	5764
chr18:62699847-62700347	Spink13	41289
chr1:91201396-91201896	Ramp1	21823
chr11:119674707-119675207	Rptor	72051
chr3:89359599-89360099	Dcst1	5403
chr10:67607216-67607716	Ado	58510
chr15:63497121-63497621	Gm20740	17762
chr7:140060015-140060515	Msx3	11176
chr6:88056766-88057266	Rab7	11745
chr2:156726255-156726755	4930405A21Rik	5595
chr2:27318064-27318564	Sardh	71010
chr11:117319851-117320351	Gm11729	94287
chr3:116542470-116542970	Lrrc39	20252
chr10:24902294-24902794	Mir6905	8119
chr9:63246653-63247153	Skor1	97941
chr5:118464891-118465391	Med13l	95577
chr4:155481338-155481838	Gnb1	9772
chr14:7977391-7977891	Dnase1l3	16540
chr6:135316127-135316627	Pbp2	5992
chr6:120483102-120483602	Tmem121b	10454
chr15:79104746-79105246	Micall1	3986
chr4:149840849-149841349	Slc25a33	66831
chr14:55768502-55769002	Ltb4r1	2789
chr7:81319672-81320172	Rps17	25311
chr3:103600977-103601477	Syt6	25944
chr11:3568038-3568538	Smtn	28995
chr11:82045423-82045923	Ccl7	38
chr12:98210449-98210949	Galc	48759
chr9:89695183-89695683	Tmed3	9609
chr13:6618695-6619195	Pfkp	29825
chr15:62908208-62908708	Gm20740	571149
chr3:97775687-97776187	Mir7225	85374
chr9:121708745-121709245	Ss18l2	1393
chr12:119238572-119239072	Itgb8	545
chr4:19918810-19919310	Atp6v0d2	3505
chr3:16022207-16022707	Gm5150	16124
chr2:173605581-173606081	Ankrd60	27489
chr14:51237510-51238010	Rnase2a	18351
chr2:152541936-152542436	Defb29	2144
chr10:19167656-19168156	Gm20139	26156
chr15:97788984-97789484	Slc48a1	4868
chr2:160176005-160176505	Gm826	151238
chr17:47219805-47220305	Trerf1	79112
chr5:64210748-64211248	Tbc1d1	51546
chr2:38311766-38312266	Dennd1a	24631
chr18:81539373-81539873	Mir5127	452456
chr4:34429384-34429884	Akirin2	120980
chr18:4908131-4908631	Svil	12158
chr8:40598441-40598941	Mtmr7	36100
chr11:50275295-50275795	Maml1	16790
chr7:100952609-100953109	P2ry6	11506
chr15:62134820-62135320	H2afy3	84380
chr8:34669204-34669704	B930018H19Rik	29137
chr7:73551983-73552483	Chd2	10486
chr15:64269912-64270412	Asap1	112756
chr8:114573323-114573823	Wwox	133920
chr14:72822265-72822765	Fndc3a	112511
chr13:22044101-22044601	Hist1h2bj	1120
chr5:111139166-111139666	Mir701	135271
chr2:178565337-178565837	Cdh26	135071
chr12:51947334-51947834	Heatr5a	23736
chr6:99935277-99935777	Prok2	209134
chr4:59551895-59552395	Ptbp3	2780
chr2:38483934-38484434	Nek6	27512
chr10:24778583-24779083	Enpp3	57361
chr2:33241711-33242211	Angptl2	25999
chr4:88213788-88214288	Mir491	91997
chr10:15426665-15427165	C330004P14Rik	364861
chr4:150694342-150694842	Slc45a1	42417
chr2:38509431-38509931	Nek6	2015
chr8:34670870-34671370	B930018H19Rik	30803
chr5:76178775-76179275	Tmem165	4854
chr1:59314883-59315383	Cdk15	58225
chr11:5505783-5506283	Xbp1	14607
chr13:21446755-21447255	Mir1896	1844
chr9:108570487-108570987	Dalrd3	844
chr7:3472762-3473262	Tarm1	29539
chr8:12800814-12801314	Gm15350	30854
chr19:15923422-15923922	Psat1	1386
chr8:119784221-119784721	Tldc1	6054
chr3:16021152-16021652	Gm5150	15069
chr13:30576820-30577320	Uqcrfs1	31753
chr7:140077689-140078189	Caly	4608
chr8:68203265-68203765	Sh2d4a	73012
chr7:140051693-140052193	Msx3	2854
chr7:121047375-121047875	Mettl9	13179
chr19:22979050-22979550	Klf9	161925
chr1:40322477-40322977	Il1rl2	1899
chr2:26493437-26493937	Notch1	10134
chr8:125333388-125333888	Sipa1l2	236117
chr6:112542665-112543165	Oxtr	52731
chr16:4455666-4456166	Adcy9	35417
chr19:21376813-21377313	Gda	95597
chr18:65626352-65626852	Zfp532	46371
chr5:67295576-67296076	Slc30a9	11128
chr12:83326659-83327159	Dpf3	160826
chr19:23369250-23369750	Mamdc2	78821
chr4:152078209-152078709	Plekhg5	8403
chr12:13462466-13462966	Gm35725	164929
chr4:140630555-140631055	Arhgef10l	35099
chr9:48609651-48610151	Nnmt	4777
chr2:25078941-25079441	Entpd8	1131
chr17:86301129-86301629	2010106C02Rik	14200
chr12:98577896-98578396	Kcnk10	66
chrX:48152739-48153239	Sash3	6552
chr15:39966584-39967084	AU022793	4184
chr6:108709846-108710346	0610040F04Rik	49161
chr16:87635758-87636258	Bach1	62945
chr9:40345052-40345552	1700110K17Rik	11829
chr1:66266525-66267025	Map2	91445
chr3:93562325-93562825	S100a10	7457
chr6:95552494-95552994	Suclg2	166101
chr7:49496701-49497201	Dbx1	139883
chr10:59241230-59241730	Sowahc	19557
chr9:55255614-55256114	Nrg4	27760
chr3:58671915-58672415	Gm8234	20122
chr3:60928922-60929422	P2ry1	73612
chr4:144901422-144901922	Dhrs3	8844
chr16:4469701-4470201	Adcy9	49452
chr9:40526879-40527379	Gramd1b	4253
chr12:85233385-85233885	Mir6938	12349
chr16:11624774-11625274	4833415N18Rik	154677
chr15:98789225-98789725	Wnt1	381
chr13:52703709-52704209	BB123696	53245
chr18:6029696-6030196	Arhgap12	106151
chr12:108893224-108893724	Wars	699
chr17:44718026-44718526	Supt3	58894
chr10:84532121-84532621	Ckap4	1516
chr8:128272959-128273459	Mir21c	5015
chr3:90346744-90347244	Slc27a3	42943
chr4:3685134-3685634	Lyn	7262
chr19:6458315-6458815	Nrxn2	39826
chr17:45798531-45799031	F630040K05Rik	42070
chrX:20915010-20915510	Syn1	5657
chr9:108989615-108990115	Pfkfb4	2036
chr5:144831785-144832285	Trrap	63242
chr10:39420694-39421194	Fyn	51144
chr5:134412267-134412767	Gtf2ird1	44198
chr2:52525824-52526324	Arl5a	101199
chr6:82854298-82854798	2310069B03Rik	27304
chr13:41823047-41823547	Adtrp	24318
chr11:4803351-4803851	Nf2	45942
chr8:11049823-11050323	Irs2	41642
chr1:79640130-79640630	Ap1s3	31591
chr2:32585308-32585808	St6galnac4	1519
chr15:5145515-5146015	Prkaa1	1903
chr4:144977042-144977542	Dhrs3	84464
chr7:139354699-139355199	Inpp5a	34159
chr12:72572888-72573388	Pcnx4	36780
chr8:35563912-35564412	Mfhas1	23635
chr7:122920767-122921267	4930413G21Rik	49441
chr3:21984808-21985308	Tbl1xr1	91593
chr4:129008630-129009130	Ak2	15655
chr4:129035879-129036379	Rnf19b	22141
chr7:81290521-81291021	Rps17	54462
chr2:168882904-168883404	Zfp64	72432
chr11:35837621-35838121	Rars	3342
chr5:66165638-66166138	Rbm47	13933
chr11:103346662-103347162	Arhgap27os3	2158
chr6:142869964-142870464	Gm7457	55982
chr9:64602971-64603471	Rab11a	134534
chr9:70243335-70243835	Myo1e	36234
chr2:102945009-102945509	Cd44	43593
chr10:8470915-8471415	Ust	47659
chr2:33755058-33755558	Nron	50507
chr10:95180845-95181345	Gm29684	35269
chr8:25068154-25068654	Htra4	29441
chr4:117125422-117125922	Btbd19	52
chr6:49838057-49838557	Npy	15596
chr13:56186720-56187220	Tifab	8084
chr4:118138811-118139311	St3gal3	4114
chr16:51750353-51750853	Gm29686	236683
chr11:82038367-82038867	Ccl2	3039
chr11:51880963-51881463	Jade2	23731
chr7:114194229-114194729	Copb1	60200
chr4:63348473-63348973	Orm1	4166
chr12:102245791-102246291	Rin3	37032
chr14:70949682-70950182	Gfra2	59824
chr16:30672937-30673437	Fam43a	73463
chr4:155233478-155233978	Ski	11192
chr16:51999438-51999938	Gm29686	12400
chr16:38667163-38667663	Arhgap31	45621
chr7:84100633-84101133	Cemip	14377
chr15:88843638-88844138	Pim3	18305
chr2:144287111-144287611	Mgme1	16456
chr11:113032441-113032941	2610035D17Rik	169146
chr1:74065908-74066408	Tns1	58290
chr11:95250069-95250569	Tac4	11209
chr5:104426827-104427327	Spp1	8033
chr10:111544673-111545173	Phlda1	38636
chr6:142950771-142951271	St8sia1	13430
chr2:77200902-77201402	Ccdc141	30516
chr2:14199530-14200030	Tmem236	25255
chr2:83754256-83754756	Itgav	30108
chr14:103034037-103034537	4933432I03Rik	483
chr17:27954576-27955076	Anks1	45519
chr6:142754377-142754877	Cmas	2058
chr6:53463314-53463814	Creb5	176260
chr4:132591218-132591718	Ptafr	27400
chr10:51521425-51521925	Lilrb4a	30776
chr8:126539692-126540192	Irf2bp2	53493
chr18:65328562-65329062	Alpk2	65075
chr1:39651099-39651599	Creg2	166
chr15:78331919-78332419	Csf2rb	6370
chr9:70848336-70848836	Lipc	103634
chr8:13036933-13037433	F10	124
chr2:24456709-24457209	Pax8	18639
chr7:117474288-117474788	Xylt1	93558
chr7:49314903-49315403	9130015G15Rik	155333
chr12:119070388-119070888	Abcb5	104216
chr1:9547807-9548307	Adhfe1	10
chr18:75556139-75556639	Gm10532	41743
chr2:69392830-69393330	Dhrs9	12617
chr18:84600537-84601037	Zfp407	11282
chr18:36354112-36354612	Cystm1	5737
chr6:128829753-128830253	Klrb1b	3687
chr17:32408279-32408779	Rasal3	4947
chr19:10021791-10022291	Fads3	19506
chr6:53968122-53968622	Cpvl	10300
chr4:155133106-155133606	Morn1	46778
chr5:115334161-115334661	Gatc	6749
chr5:148501239-148501739	Ubl3	51299
chr2:50982631-50983131	Gm13498	73196
chr13:6193504-6194004	Klf6	332264
chr10:15410561-15411061	C330004P14Rik	380965
chr4:16119394-16119894	Ripk2	43853
chr12:3833769-3834269	Dnmt3a	27495
chr6:125511070-125511570	Cd9	16564
chr4:62543754-62544254	Rgs3	15842
chr12:15698184-15698684	Mir6387	102666
chr7:24977534-24978034	Rabac1	5055
chr11:105409069-105409569	2021-03-10	47415
chr6:125532276-125532776	Vwf	60
chr18:11221846-11222346	1010001N08Rik	169528
chr13:41748803-41749303	Adtrp	98562
chr2:90538465-90538965	Ptprj	41931
chr2:102848804-102849304	Cd44	52610
chr14:103042752-103043252	Acod1	4009
chr9:96992917-96993417	Spsb4	25187
chr10:12935993-12936493	B230208H11Rik	13115
chr4:22383436-22383936	Fbxl4	26142
chr9:55255026-55255526	Nrg4	28348
chr3:130796506-130797006	Rpl34	66357
chr14:70792528-70793028	Dok2	18396
chr2:30390488-30390988	Dolpp1	1515
chr12:85129439-85129939	Dlst	18855
chr12:79025503-79026003	Plekhh1	3409
chr3:9339609-9340109	C030034L19Rik	63218
chr5:143487140-143487640	Daglb	22896
chr16:45070305-45070805	Ccdc80	23120
chr1:88661206-88661706	Arl4c	40734
chr6:142957495-142957995	St8sia1	6706
chr18:61465908-61466408	A530050N04Rik	18448
chr7:38254344-38254844	Pop4	16753
chr7:135642343-135642843	5830432E09Rik	9720
chr3:152788514-152789014	Pigk	74663
chr18:32027393-32027893	Myo7b	9287
chr3:129952928-129953428	Mcub	17027
chr4:55386729-55387229	Gm12505	31862
chr2:181563874-181564374	Uckl1os	14355
chr13:115209324-115209824	Pelo	107609
chr10:93161732-93162232	Mir1931	802
chr2:68873585-68874085	Cers6	12277
chr5:111429692-111430192	Mn1	11775
chr3:144448951-144449451	Hs2st1	121014
chr3:52257755-52258255	Foxo1	10331
chr12:118999181-118999681	Abcb5	33009
chr12:21227379-21227879	Itgb1bp1	58607
chr15:27516947-27517447	Ank	50519
chr10:21608378-21608878	1700020N01Rik	15482
chr1:40400990-40401490	Il1rl1	28329
chr3:96428023-96428523	Terc	13439
chr12:82072727-82073227	Sipa1l1	96442
chr6:90795210-90795710	Iqsec1	14662
chr7:99268061-99268561	Map6	863
chr14:102685707-102686207	Kctd12	296679
chr16:65214510-65215010	Htr1f	108975
chr11:59410777-59411277	Prss38	35373
chr16:58415173-58415673	Dcbld2	6887
chr17:35809356-35809856	Ier3	12106
chr5:28355547-28356047	Rbm33	38607
chr11:114726601-114727101	Dnaic2	560
chr9:66697619-66698119	Car12	15816
chr9:115387185-115387685	Mir467h	5615
chr2:84022953-84023453	Zswim2	81976
chr4:16086490-16086990	Osgin2	72862
chr3:84886558-84887058	Fbxw7	71230
chr1:93829462-93829962	D2hgdh	4471
chr2:29655373-29655873	Rapgef1	35902
chr17:26627294-26627794	Atp6v0e	48851
chr12:25516690-25517190	Gm17746	387765
chr13:63323244-63323744	Mir3074-1	22210
chr3:97929410-97929910	Gm5544	512
chr3:15156548-15157048	Gm9733	175503
chr11:118360506-118361006	Timp2	5344
chr6:108709229-108709729	0610040F04Rik	48544
chr11:43755620-43756120	Ttc1	7896
chr12:85673869-85674369	Batf	12600
chr2:101922280-101922780	Commd9	36267
chr13:13576324-13576824	Lyst	13834
chr8:64725618-64726118	Msmo1	7709
chr5:148501744-148502244	Ubl3	50794
chr14:102867484-102867984	Kctd12	114902
chr11:5016172-5016672	Rasl10a	41705
chr12:3389267-3389767	Kif3c	24384
chr6:137404158-137404658	Ptpro	152108
chr7:80419258-80419758	Furin	14071
chr1:71937879-71938379	Gm8883	50016
chr10:41377780-41378280	Zbtb24	72327
chr18:79183509-79184009	Setbp1	74367
chr4:46905069-46905569	Gabbr2	86394
chr7:110248558-110249058	Swap70	27104
chr3:89896517-89897017	Il6ra	16428
chr2:16355466-16355966	Plxdc2	587
chr10:118096056-118096556	Mdm1	45480
chr11:95379528-95380028	Slc35b1	5143
chr3:32668406-32668906	Actl6a	39889
chr11:75837267-75837767	Doc2b	41456
chr16:4651490-4651990	Vasn	11794
chr13:95696638-95697138	F2rl2	31
chr6:57482122-57482622	Herc6	2748
chr2:94136840-94137340	Hsd17b12	20818
chr7:112316315-112316815	Micalcl	51742
chr9:67722329-67722829	Mir7241	5200
chr1:35935076-35935576	Hs6st1	133073
chr17:27181597-27182097	Ip6k3	14082
chr11:68030627-68031127	Stx8	64393
chr6:145745255-145745755	Rassf8	62877
chr8:34636280-34636780	B930018H19Rik	3785
chr6:47384411-47384911	Cul1	69242
chr13:95638875-95639375	F2r	20691
chr19:22978461-22978961	Klf9	162514
chr10:81318406-81318906	Cactin	2446
chr14:43999100-43999600	Ang6	7067
chr5:25025659-25026159	Prkag2	74732
chr17:45334735-45335235	Cdc5l	98721
chr8:80982288-80982788	Usp38	32367
chr5:140148731-140149231	Mad1l1	172570
chr11:20896262-20896762	Lgalsl	65403
chr8:94802268-94802768	Ccl17	7934
chr3:100994198-100994698	Ttf2	24784
chr10:60477260-60477760	Gm17455	77783
chr4:63560401-63560901	Tmem268	1862
chr7:130671231-130671731	Tacc2	93996
chr8:117070314-117070814	Pkd1l2	11884
chr18:79256914-79257414	Setbp1	147772
chr9:64501055-64501555	Megf11	115678
chr10:67648063-67648563	Ado	99357
chr7:100946391-100946891	Arhgef17	14479
chr3:135293673-135294173	Bdh2	12701
chr3:65297020-65297520	A330015K06Rik	5414
chr11:29345789-29346289	Ccdc88a	28132
chr3:130407180-130407680	Etnppl	210017
chr14:76787526-76788026	1700108F19Rik	110207
chr12:78907974-78908474	Plek2	1285
chr4:33105614-33106114	Gabrr1	26691
chr2:94089927-94090427	Hsd17b12	67731
chr9:109968700-109969200	Map4	37175
chr9:122615018-122615518	9530059O14Rik	42766
chr5:35725798-35726298	Sh3tc1	3227
chr7:99085140-99085640	Uvrag	55753
chr14:62841600-62842100	Mir8098	4128
chr11:51631603-51632103	Rmnd5b	4042
chr16:57175723-57176223	Nit2	8640
chr2:131253241-131253741	Pank2	9008
chr9:66990849-66991349	Lactb	15614
chr3:146641809-146642309	Gm16325	126
chr14:77871335-77871835	Dnajc15	3331
chr14:77080948-77081448	Ccdc122	44425
chr3:15942099-15942599	LOC100038947	21325
chr16:38248545-38249045	Nr1i2	46028
chr12:99917684-99918184	Tdp1	33418
chr2:60870418-60870918	Rbms1	92535
chr11:70614395-70614895	4930544D05Rik	1248
chr3:89640733-89641233	Adar	74038
chr14:50852999-50853499	Tep1	17304
chr9:50852885-50853385	Ppp2r1b	3788
chr11:120982714-120983214	Csnk1d	8368
chr7:29007677-29008177	Map4k1	25876
chr9:64473087-64473587	Megf11	87710
chr12:12162574-12163074	Fam49a	99314
chr17:30474624-30475124	Gm6402	78693
chr3:104790268-104790768	Rhoc	1483
chr11:67637491-67637991	Rcvrn	57584
chr19:5945003-5945503	Pola2	18952
chr13:52793476-52793976	BB123696	36520
chr5:136555671-136556171	Cux1	11568
chr7:75901986-75902486	Klhl25	53897
chr5:107497450-107497950	A830010M20Rik	44
chr4:74271206-74271706	Kdm4c	28958
chr7:24999975-25000475	Atp1a3	5711
chr8:117447126-117447626	Mir7077	5646
chr17:45119122-45119622	4930564C03Rik	238486
chr15:101975950-101976450	Krt78	21912
chr15:62628875-62629375	H2afy3	409673
chr10:93403144-93403644	Mir7688	29712
chr1:79703471-79703971	Ap1s3	31748
chr3:145965496-145965996	Syde2	22123
chr13:58593102-58593602	Slc28a3	17524
chr7:122046752-122047252	Ears2	20083
chr10:78321286-78321786	Mir7659	18670
chr15:59571854-59572354	Trib1	76549
chr15:73336343-73336843	Mir151	81710
chr11:88215184-88215684	Mrps23	21327
chr11:55197650-55198150	Slc36a1os	217
chr16:95844551-95845051	1600002D24Rik	84275
chr13:73429590-73430090	Lpcat1	37542
chr10:15671582-15672082	C330004P14Rik	119944
chr12:51952273-51952773	Heatr5a	18797
chr14:51252110-51252610	Rnase2a	3751
chr10:78300005-78300505	Mir7659	39951
chr10:24927275-24927775	Arg1	54
chr6:142952549-142953049	St8sia1	11652
chr18:5740299-5740799	Gm10125	148111
chr1:65235472-65235972	Pikfyve	49038
chr4:152353807-152354307	Chd5	15405
chr8:80163225-80163725	Hhip	105466
chr4:129007478-129007978	Ak2	14503
chr16:10745158-10745658	Socs1	40127
chr17:87052369-87052869	Cript	27057
chr7:135588698-135589198	Mir1962	22785
chr8:127540167-127540667	Pard3	476360
chr10:81525013-81525513	Gna15	1037
chr7:3506380-3506880	Tarm1	4077
chr18:7284147-7284647	Armc4	13534
chr16:44951299-44951799	Cd200r3	7870
chr16:10950524-10951024	Gm21859	35976
chr12:102652418-102652918	Mir1936	32351
chr11:70114282-70114782	Mgl2	15824
chr3:30332466-30332966	Mecom	215291
chr11:83872128-83872628	Hnf1b	21508
chr10:84480289-84480789	4930463O16Rik	7753
chr3:61188597-61189097	Rap2b	175659
chr8:106624738-106625238	Cdh1	21637
chr10:27116902-27117402	4930579H20Rik	272713
chr7:47113371-47113871	Ptpn5	20062
chr11:59014921-59015421	Trim11	37077
chr6:129747223-129747723	Klri2	6988
chr14:51255966-51256466	Rnase2a	103
chr2:172391886-172392386	Cass4	1657
chr16:12010976-12011476	Shisa9	27112
chr18:13077078-13077578	Hrh4	70337
chr12:104064923-104065423	Serpina4-ps1	12785
chr4:119536510-119537010	Frg2f1	2008
chr4:126004093-126004593	Csf3r	20315
chr2:104172567-104173067	A930018P22Rik	50047
chr14:51253499-51253999	Rnase2a	2362
chr11:75835471-75835971	Doc2b	39660
chr6:108665521-108666021	0610040F04Rik	4836
chr2:6271404-6271904	Usp6nl	51102
chr5:149641579-149642079	Hsph1	5513
chr3:108131773-108132273	Gnai3	14128
chr4:133057704-133058204	Ahdc1	46447
chr17:31073723-31074223	Abcg1	16278
chr7:143785984-143786484	Mrgpre	1733
chr7:101041850-101042350	P2ry2	30046
chr14:120211711-120212211	Mbnl2	63707
chr8:85515350-85515850	Gpt2	22982
chr3:60836148-60836648	P2ry1	166386
chr3:129523701-129524201	Elovl6	8434
chr5:105454077-105454577	Lrrc8b	38551
chr6:123116540-123117040	Clec4a2	5899
chr17:35704553-35705053	Ddr1	203
chr14:72923911-72924411	Gm9199	101441
chr14:102868107-102868607	Kctd12	114279
chr7:102229740-102230240	Pgap2	19654
chr11:101687677-101688177	Arl4d	22385
chr2:32907254-32907754	Fam129b	31369
chr7:15980253-15980753	Ehd2	12967
chr12:40262945-40263445	Gm7008	39830
chr9:58546982-58547482	Cd276	7800
chr13:42155882-42156382	Hivep1	104110
chr18:6032084-6032584	Arhgap12	103763
chr9:32694077-32694577	Ets1	58105
chr13:73501808-73502308	Lpcat1	34674
chr8:68910096-68910596	Lpl	29790
chr1:71967513-71968013	4933417E11Rik	37431
chr6:120463946-120464446	Il17ra	998
chr6:108531088-108531588	Mir7661	41594
chr4:40174267-40174767	Aco1	31251
chr7:113164634-113165134	4930543E12Rik	22860
chr2:127080619-127081119	Blvra	10211
chr17:29162726-29163226	Rab44	27919
chr17:70797211-70797711	Tgif1	56070
chr14:103166403-103166903	Fbxl3	67143
chr12:85228403-85228903	Eif2b2	9171
chr10:62505354-62505854	Srgn	2150
chr15:100723385-100723885	Galnt6	5740
chr2:128433455-128433955	Gm14005	4115
chr8:127703384-127703884	Mir21c	574590
chr3:50733327-50733827	Slc7a11	289963
chr7:79881014-79881514	Anpep	33069
chr13:110972043-110972543	4930526H09Rik	68446
chr16:10843934-10844434	Rmi2	9124
chr4:107829722-107830222	Lrp8os2	6949
chr14:70880043-70880543	Gfra2	9813
chr5:72855674-72856174	Tec	12523
chr6:144689041-144689541	Sox5os3	16422
chr17:80755954-80756454	Map4k3	28178
chr11:55250541-55251041	Slc36a1	46450
chr3:50719060-50719560	Slc7a11	275696
chr15:36500359-36500859	Ankrd46	3817
chr8:85283223-85283723	Vps35	16023
chr19:17264986-17265486	Gcnt1	107607
chr9:59667163-59667663	Pkm	11044
chr5:72843493-72843993	Tec	24704
chr3:103648436-103648936	Syt6	73403
chr2:28597618-28598118	Gtf3c5	14588
chr8:13010281-13010781	F7	15502
chr6:71193271-71193771	Fabp1	6366
chr15:4821107-4821607	Mroh2b	77379
chr17:46588165-46588665	Srf	32252
chr3:127035472-127035972	LOC100862268	125582
chr8:94809968-94810468	Ccl17	234
chr11:60192480-60192980	Mir6921	7886
chr13:95715288-95715788	F2rl2	18617
chr2:32342408-32342908	Dnm1	10670
chr2:91508322-91508822	Ckap5	18222
chr12:73324221-73324721	Slc38a6	37622
chr10:19168180-19168680	Gm20139	26680
chr4:63772473-63772973	Tnfsf15	27609
chr9:70391620-70392120	Mir5626	13882
chr4:15233693-15234193	Tmem64	31876
chr14:30652343-30652843	Rft1	1781
chr10:62532787-62533287	Srgn	25281
chr10:62216766-62217266	Tspan15	14201
chr11:105410015-105410515	2021-03-10	46469
chr8:34766320-34766820	Dusp4	41039
chr4:86804902-86805402	Rps6	52214
chr11:11777149-11777649	Fignl1	31562
chr5:122700686-122701186	P2rx4	6607
chr4:150742803-150743303	Slc45a1	90878
chr9:16282393-16282893	Fat3	95587
chr9:44952852-44953352	Ube4a	12497
chr15:40014450-40014950	AU022793	52050
chr8:84206720-84207220	Mir23a	1547
chr15:36875950-36876450	Ywhaz	73215
chr8:13654877-13655377	Rasa3	22459
chr16:10781085-10781585	Socs1	4200
chr16:95436632-95437132	Erg	149710
chr11:80289514-80290014	Rhbdl3	11147
chr14:72862848-72863348	Fndc3a	153094
chr7:44826681-44827181	Il4i1	9356
chr7:80835287-80835787	Zscan2	25441
chr7:98542801-98543301	Lrrc32	48828
chr12:24792419-24792919	Mboat2	38929
chr17:28751711-28752211	Mapk13	17355
chr18:67938672-67939172	Ldlrad4	5664
chr14:21829832-21830332	Vdac2	1478
chr10:68490734-68491234	Cabcoco1	50890
chr18:46405224-46405724	Mospd4	60341
chr12:85227733-85228233	Eif2b2	8501
chr11:97916038-97916538	Fbxo47	32133
chr13:99075436-99075936	2310020H05Rik	12234
chr3:149460675-149461175	Gm1653	186187
chr19:40989893-40990393	Blnk	4391
chr14:25315349-25315849	Zmiz1	143585
chr11:70608675-70609175	4930544D05Rik	6968
chr7:35151570-35152070	Cebpa	32526
chr2:27693703-27694203	Rxra	16751
chr15:96566190-96566690	Slc38a1	76472
chr10:60746485-60746985	Slc29a3	6046
chr16:13204962-13205462	Mkl2	51268
chr2:36259350-36259850	Ptgs1	29173
chr13:52795499-52795999	BB123696	38543
chr6:53461984-53462484	Creb5	174930
chr6:38971557-38972057	Hipk2	95616
chr10:67646630-67647130	Ado	97924
chr13:6666763-6667263	Pfkp	18241
chr8:124618192-124618692	Capn9	42330
chr13:30702094-30702594	Dusp22	42284
chr1:54829159-54829659	Ankrd44	96977
chr1:87038398-87038898	Alppl2	51279
chr2:168579794-168580294	Nfatc2	21612
chr7:75824907-75825407	Klhl25	23180
chr11:119933637-119934137	Baiap2	9204
chr10:21902100-21902600	Sgk1	20165
chr13:44677219-44677719	Jarid2	53304
chr5:105498605-105499105	Lrrc8c	20615
chr9:63468693-63469193	2300009A05Rik	69698
chr18:13077599-13078099	Hrh4	70858
chr3:107249001-107249501	Prok1	9543
chr13:112323472-112323972	Ankrd55	35270
chr9:107295543-107296043	Cish	865
chr13:56582571-56583071	Tgfbi	26781
chr9:43076994-43077494	Arhgef12	28473
chr4:130270057-130270557	Serinc2	5278
chr6:108672021-108672521	0610040F04Rik	11336
chr1:79701604-79702104	Ap1s3	29881
chr6:72971043-72971543	Tmsb10	12544
chr4:155215999-155216499	Ski	6285
chr5:64282564-64283064	Tbc1d1	123362
chr4:120116258-120116758	Edn2	44697
chr1:80033542-80034042	Serpine2	175126
chr11:82037421-82037921	Ccl2	2093
chr8:83594948-83595448	Tecr	706
chr10:60284859-60285359	Psap	7480
chr12:72806046-72806546	Ppm1a	45084
chr11:24400519-24401019	4933430M04Rik	81139
chr1:40540742-40541242	Il18rap	25629
chr16:21323056-21323556	Magef1	10049
chr3:85588659-85589159	Gatb	14779
chr11:80174008-80174508	Rnf135	9613
chr12:102600213-102600713	Chga	45521
chr17:6835285-6835785	Ezr	52754
chr4:135129719-135130219	Runx3	9323
chr5:32163236-32163736	Fosl2	27013
chr6:28482890-28483390	Snd1	2791
chr11:100994070-100994570	Atp6v0a1	15131
chr8:69983262-69983762	Gatad2a	12871
chr12:81688537-81689037	Ttc9	57537
chr15:84768468-84768968	Gm20556	48451
chr11:62051384-62051884	Specc1	94870
chr2:84868867-84869367	Rtn4rl2	17574
chr2:36217778-36218278	Ptgs1	12397
chr2:165333213-165333713	Elmo2	6983
chr6:108630715-108631215	Bhlhe40	29663
chr7:143514012-143514512	Phlda2	11737
chr10:67542805-67543305	Egr2	5185
chr15:42219441-42219941	Abra	349970
chr7:99586085-99586585	Mir326	34065
chr2:180580943-180581443	Mrgbp	110
chr13:30714512-30715012	Irf4	34495
chr5:148511681-148512181	Ubl3	40857
chr12:35711703-35712203	9130015A21Rik	16834
chr6:51760308-51760808	Snx10	236654
chr4:10925970-10926470	2610301B20Rik	51721
chr17:24285727-24286227	Ccnf	34567
chr8:26245772-26246272	Thap1	87852
chr8:10964693-10965193	3930402G23Rik	36485
chr6:88644182-88644682	Kbtbd12	16983
chr7:98801073-98801573	Wnt11	33788
chr5:124636586-124637086	Atp6v0a2	7783
chr2:119282827-119283327	Vps18	5664
chr14:102718490-102718990	Kctd12	263896
chr8:13293641-13294141	Dcun1d2	5764
chr17:70807706-70808206	Tgif1	45575
chr5:62843300-62843800	Dthd1	29726
chr13:67423093-67423593	Zfp459	1924
chr3:129907136-129907636	Casp6	5970
chr4:143099338-143099838	Mir7021	36573
chr14:79445286-79445786	Kbtbd6	6298
chr7:92774694-92775194	Rab30	33229
chr6:112770902-112771402	Rad18	74481
chr14:20805316-20805816	Gm30108	11326
chr9:43261872-43262372	D630033O11Rik	2242
chr14:51254908-51255408	Rnase2a	953
chr11:76901451-76901951	Tmigd1	457
chr4:139268197-139268697	Pqlc2	42252
chr14:121361797-121362297	Stk24	17182
chr7:66477399-66477899	Aldh1a3	50171
chr12:100398164-100398664	Gm10432	121804
chr2:35897028-35897528	9030204H09Rik	78087
chr7:118160031-118160531	Arl6ip1	30655
chr11:86629391-86629891	Mir21a	45482
chr17:73036866-73037366	Lclat1	70868
chr19:23880658-23881158	Apba1	122031
chr7:25707403-25707903	Ccdc97	11399
chr5:75046934-75047434	Chic2	2542
chr1:71887767-71888267	Gm8883	94
chr8:10840813-10841313	B930025P03Rik	41390
chr19:24704325-24704825	Tmem252	30566
chr8:54275479-54275979	Vegfc	198196
chr10:94048107-94048607	Fgd6	12355
chr8:67708869-67709369	Nat3	185264
chr18:61324020-61324520	Mir378a	73629
chr17:73250834-73251334	Lclat1	143098
chr7:128121629-128122129	Itgax	7688
chr11:111324421-111324921	Kcnj2	258506
chr17:47764910-47765410	Tfeb	28122
chr14:60427825-60428325	Amer2	49788
chr12:25299506-25300006	Gm17746	170581
chr18:35466856-35467356	Sil1	31818
chr11:22794649-22795149	B3gnt2	161792
chr2:165402830-165403330	Ocstamp	2685
chr2:160452615-160453115	Mafb	85799
chr7:79500653-79501153	Mir9-3hg	876
chr6:56860184-56860684	Fkbp9	28374
chr19:3339160-3339660	Cpt1a	16108
chr3:127823738-127824238	Ap1ar	13503
chr9:21752427-21752927	Spc24	7608
chr2:77244341-77244841	Sestd1	36000
chr4:109132637-109133137	Osbpl9	69384
chr17:80693605-80694105	Map4k3	34169
chr15:67415068-67415568	1700012I11Rik	188548
chr19:57118744-57119244	Afap1l2	110418
chr6:52818288-52818788	Tax1bp1	104808
chr8:40591656-40592156	Mtmr7	42885
chr12:17738524-17739024	Hpcal1	47959
chr4:107457401-107457901	Glis1	23059
chr9:50543296-50543796	Il18	11310
chr8:41141394-41141894	Mtus1	7917
chr13:28749801-28750301	Mir6368	39177
chr18:10025974-10026474	Usp14	3924
chr13:56664601-56665101	Smad5	38158
chr5:139061061-139061561	Pdgfa	66357
chr17:33385639-33386139	Zfp101	8747
chr2:58491163-58491663	Acvr1	75414
chr8:69063410-69063910	Atp6v1b2	25075
chr19:38093345-38093845	Ffar4	3483
chr4:95909850-95910350	Hook1	57278
chr11:76953483-76953983	Blmh	8076
chr4:46657046-46657546	Tbc1d2	7096
chrX:121479322-121479822	Nap1l3	917812
chr8:41091856-41092356	Mtus1	41619
chr1:64134305-64134805	Klf7	13128
chr14:51896781-51897281	Slc39a2	3420
chr16:10926971-10927471	Gm21859	12423
chr17:71223632-71224132	Lpin2	41321
chr9:57623633-57624133	Lman1l	3108
chr8:104454336-104454836	Dync1li2	11538
chr9:57031664-57032164	Ptpn9	36945
chr13:67378013-67378513	Zfp456	2499
chr9:35026680-35027180	4930581F22Rik	89797
chr2:77338823-77339323	Sestd1	58480
chr1:60622800-60623300	Raph1	56284
chr6:72454349-72454849	Mat2a	15040
chr18:68996591-68997091	Mir145b	25431
chr4:22384100-22384600	Fbxl4	26806
chr14:30197233-30197733	Chdh	188482
chr11:115899589-115900089	Smim5	299
chr5:113594868-113595368	Cmklr1	55271
chr11:32199141-32199641	Il9r	887
chr6:87710663-87711163	Efcc1	19955
chr16:11619915-11620415	4833415N18Rik	159536
chr2:9696211-9696711	Gata3	182138
chr3:116210909-116211409	Gpr88	42324
chr9:106250271-106250771	Alas1	2566
chr11:118227639-118228139	Cyth1	20702
chr13:42110729-42111229	Hivep1	58957
chr10:60639203-60639703	Cdh23	57036
chr7:105621005-105621505	Trim3	12315
chr11:55127755-55128255	Slc36a3	23700
chr15:39900681-39901181	Lrp12	42825
chr8:71527104-71527604	Bst2	10082
chr18:35529781-35530281	Snhg4	23378
chr10:77583904-77584404	Pttg1ip	2386
chr2:102194245-102194745	Ldlrad3	8034
chr5:122257888-122258388	Tctn1	6321
chr9:61387768-61388268	Tle3	15651
chr6:98977034-98977534	Foxp1	543708
chr17:87385791-87386291	Stpg4	41699
chr2:117352215-117352715	Rasgrp1	9587
chr10:14491708-14492208	Adgrg6	53077
chr2:58481305-58481805	Acvr1	85272
chr4:72424249-72424749	C630043F03Rik	223254
chr9:54991315-54991815	Chrna5	10684
chr3:104790794-104791294	Rhoc	2009
chr1:92726320-92726820	Otos	77728
chr3:101602057-101602557	Atp1a1	2399
chr11:22675725-22676225	Tmem17	163691
chr18:68119221-68119721	Mir7219	141501
chr14:25637239-25637739	Gm45915	33975
chr18:23943017-23943517	Zfp397	11420
chr12:79751660-79752160	9430078K24Rik	184353
chrX:133575046-133575546	Gm26851	112483
chr9:40386321-40386821	1700110K17Rik	53098
chr13:18868149-18868649	Amph	79951
chr7:114213530-114214030	Copb1	40899
chr3:69135171-69135671	Gm1647	4187
chr13:83020794-83021294	Mir3961	322710
chrX:57282341-57282841	Arhgef6	56137
chr4:101239224-101239724	Jak1	25807
chr9:40342103-40342603	1700110K17Rik	8880
chr15:103317148-103317648	Gpr84	6959
chr8:75039730-75040230	Tom1	6293
chr12:101018382-101018882	Mir1190	3135
chr7:43340685-43341185	Siglecf	10405
chr5:38209514-38210014	Zbtb49	10663
chr10:60474502-60475002	Gm17455	75025
chr10:85266136-85266636	Cry1	81331
chr5:147845284-147845784	Pomp	15093
chr10:39335844-39336344	Fyn	33704
chr12:102250981-102251481	Rin3	31842
chr18:32444917-32445417	A830052D11Rik	66882
chr3:85586962-85587462	Gatb	13082
chr18:61494433-61494933	A530050N04Rik	10075
chr2:102849966-102850466	Cd44	51448
chr3:34062193-34062693	Dnajc19	18910
chr9:60962545-60963045	Gm5122	54273
chr17:74742092-74742592	Ttc27	24591
chr11:82194860-82195360	Ccl1	15297
chr11:101064995-101065495	Naglu	4631
chr6:130486259-130486759	Klra1	99634
chr3:32656017-32656517	Gnb4	39731
chr6:29436642-29437142	Flnc	3738
chr9:116152851-116153351	Tgfbr2	22261
chr9:108361603-108362103	Usp4	14021
chr12:21166017-21166517	Asap2	54510
chr3:108088806-108089306	Ampd2	2389
chr11:62209607-62210107	Adora2b	39126
chr19:60459135-60459635	Prlhr	8918
chr10:122801685-122802185	Mir8104	122619
chr14:51199389-51199889	Ang2	3715
chr4:59006132-59006632	Dnajc25	3188
chr10:67633733-67634233	Ado	85027
chr6:85511135-85511635	Egr4	2156
chr4:55575282-55575782	Klf4	43056
chr11:34309330-34309830	Fam196b	5241
chr7:143598840-143599340	Cars	999
chr5:148508486-148508986	Ubl3	44052
chr6:145723413-145723913	Rassf8	84719
chr7:80206151-80206651	Sema4b	19559
chr18:32402563-32403063	A830052D11Rik	24528
chr7:81538798-81539298	Mir1839	9131
chr10:118418067-118418567	Ifng	22728
chr11:70553419-70553919	Mink1	9211
chr13:113320086-113320586	Esm1	110676
chr15:96045559-96046059	D030018L15Rik	33743
chr6:142959828-142960328	St8sia1	4373
chr12:17674426-17674926	Hpcal1	16137
chr10:3689777-3690277	Plekhg1	50349
chr16:92852196-92852696	Runx1	26371
chr11:104625086-104625586	Itgb3	17335
chr4:119836713-119837213	Hivep3	103178
chr1:98161025-98161525	1810006J02Rik	29807
chr10:10113572-10114072	Stxbp5	212781
chr4:107011757-107012257	Mrpl37	54858
chr10:37335050-37335550	Marcks	196373
chr15:84767758-84768258	Gm20556	47741
chr11:84979285-84979785	Car4	21780
chr6:73264260-73264760	Suclg1	16004
chr10:102622578-102623078	Rassf9	110605
chr6:121194469-121194969	Pex26	11051
chr9:100488860-100489360	Il20rb	2636
chr14:70797490-70797990	Dok2	23358
chr8:40850929-40851429	Slc7a2	11187
chr7:98800381-98800881	Wnt11	34480
chr15:102499333-102499833	Map3k12	17420
chrX:99603700-99604200	Pja1	133214
chr3:68632480-68632980	Il12a	57913
chr2:60805228-60805728	Itgb6	82874
chr11:6018616-6019116	Camk2b	46881
chr11:95251914-95252414	Tac4	9364
chr5:23882871-23883371	Snord93	30887
chr2:144405890-144406390	Kat14	37156
chr19:15836150-15836650	Psat1	88658
chr4:63383284-63383784	Orm2	21084
chr2:120007808-120008308	Mir7665	9458
chr12:8436481-8436981	Rhob	63253
chr10:94043771-94044271	Fgd6	8019
chr18:5376540-5377040	Zfp438	42350
chr13:31353346-31353846	4930401O12Rik	112509
chr16:23105977-23106477	Eif4a2	1240
chr3:50402411-50402911	Slc7a11	40951
chr17:56417937-56418437	Mir6977	721
chr18:61744407-61744907	1500015A07Rik	18266
chr1:39556009-39556509	Snord89	7418
chr17:46431404-46431904	Crip3	2711
chr15:55197581-55198081	Gm9920	84248
chr5:115695137-115695637	Bicdl1	36171
chr14:30648564-30649064	Rft1	5560
chr7:83826501-83827001	Cfap161	31911
chr3:69182277-69182777	Arl14	39891
chr16:91839414-91839914	Atp5o	91965
chr13:52009187-52009687	4921525O09Rik	87303
chr12:32888757-32889257	4933406C10Rik	64781
chr16:24506803-24507303	Morf4l1-ps1	22260
chrX:11907519-11908019	Bcor	252585
chr19:11352788-11353288	Ms4a7	16891
chr2:72127132-72127632	Rapgef4	146166
chr6:90700138-90700638	Slc41a3	95507
chr11:80798136-80798636	Tmem98	12028
chr2:122590603-122591103	Gatm	20423
chr10:12976472-12976972	Stx11	12462
chr10:42934604-42935104	Scml4	74341
chr14:32508442-32508942	Ercc6	4828
chr1:92718267-92718767	Otos	69675
chr14:43966456-43966956	Ang5	9636
chr6:100363567-100364067	Rybp	76458
chr11:67390977-67391477	Myh13	64123
chr6:17404990-17405490	Met	58716
chr13:30865426-30865926	Hus1b	82084
chr9:107303043-107303543	Cish	6633
chr11:30083204-30083704	Eml6	57420
chr13:9116330-9116830	Larp4b	22698
chr3:41465850-41466350	Platr4	27098
chr13:37749463-37749963	Rreb1	76324
chr1:40399686-40400186	Il1rl1	29633
chr7:45781152-45781652	Lmtk3	2544
chr2:158578327-158578827	Gm14204	32145
chr14:43980106-43980606	Ang5	23286
chr2:90536896-90537396	Ptprj	43500
chr11:82036462-82036962	Ccl2	1134
chr13:51491704-51492204	Shc3	75129
chr16:90091835-90092335	Gm10789	50151
chrX:96054118-96054618	Msn	41676
chr15:67510861-67511361	1700012I11Rik	284341
chr1:85757696-85758196	Mir8096	5997
chr16:59480284-59480784	Riox2	8758
chr11:79642408-79642908	Rab11fip4os1	19494
chr7:110128542-110129042	Wee1	6732
chr6:45272136-45272636	Cntnap2	212324
chr15:31467917-31468417	Ropn1l	14477
chr3:21958813-21959313	Tbl1xr1	117588
chr12:102653637-102654137	Mir1936	31132
chr12:91710765-91711265	Ston2	75420
chr2:156396014-156396514	2900097C17Rik	3284
chr9:46274434-46274934	Zpr1	1619
chr2:59900150-59900650	Wdsub1	17793
chr11:85642591-85643091	Bcas3os1	76902
chr19:56756308-56756808	Adrb1	34185
chr4:150692390-150692890	Slc45a1	40465
chr11:4251313-4251813	Lif	6004
chr3:121433852-121434352	Cnn3	7560
chr17:27976223-27976723	Anks1	67166
chr4:63311390-63311890	Orm1	32915
chr11:55449220-55449720	Atox1	11667
chr3:50747731-50748231	Slc7a11	304367
chr14:16563853-16564353	Top2b	198896
chr13:53017986-53018486	Nfil3	37196
chr9:123160304-123160804	Clec3b	9607
chr6:128622673-128623173	Klrb1a	10
chr15:68072907-68073407	Zfat	185698
chr10:68512404-68512904	Cabcoco1	29220
chr16:24339510-24340010	Lpp	53589
chr2:65343005-65343505	Slc38a11	20770
chr6:108569299-108569799	Mir7661	79805
chr8:71365762-71366262	Use1	835
chr12:21138361-21138861	Asap2	26854
chr12:72572354-72572854	Pcnx4	36246
chr4:55795490-55795990	Klf4	263264
chr14:103682350-103682850	Slain1os	16831
chr19:34071167-34071667	Lipn	4058
chr18:67244159-67244659	Mppe1	1420
chr2:6893033-6893533	5031426D15Rik	35438
chr17:73194526-73195026	Lclat1	86790
chr12:80244009-80244509	Actn1	16111
chr4:119868873-119869373	Hivep3	135338
chr3:122130674-122131174	Abca4	86463
chr11:32196668-32197168	Il9r	3360
chr17:79798277-79798777	Cyp1b1	83485
chr1:92712346-92712846	Otos	63754
chr4:98455286-98455786	Patj	59709
chr10:68725350-68725850	Tmem26	1853
chr14:101509694-101510194	Tbc1d4	99246
chr8:25448782-25449282	Fgfr1	69726
chr5:147759873-147760373	Flt1	34134
chr10:83165810-83166310	Slc41a2	171756
chr9:111159555-111160055	Lrrfip2	41693
chr2:46652546-46653046	1700019E08Rik	956190
chr2:125268764-125269264	Dut	21765
chr3:31265979-31266479	Slc7a14	44089
chr11:104376177-104376677	Kansl1	93006
chr14:57316600-57317100	Cryl1	81632
chr12:86144313-86144813	Gm805	24777
chr17:43325965-43326465	Adgrf1	55867
chr11:80496587-80497087	C030013C21Rik	12268
chr19:11117856-11118356	1700017D01Rik	12771
chr3:79990474-79990974	Fam198b	104793
chr1:91457645-91458145	Per2	1432
chr4:145245445-145245945	Tnfrsf1b	1174
chr11:50154170-50154670	Mrnip	20023
chr7:98698601-98699101	Thap12	4511
chr17:12757158-12757658	Igf2r	12297
chr13:112551557-112552057	Il31ra	42552
chr5:66051523-66052023	9130230L23Rik	47487
chr7:78835608-78836108	Det1	11352
chr8:70130323-70130823	Nr2c2ap	753
chr7:122930437-122930937	4930413G21Rik	39771
chr11:83926292-83926792	Ddx52	15547
chr18:54915867-54916367	Zfp608	76473
chrX:129611344-129611844	Diaph2	138147
chr12:99686552-99687052	1700064M15Rik	58827
chr10:8832562-8833062	Sash1	53257
chr6:86513241-86513741	Pcbp1	12679
chr12:81689509-81690009	Ttc9	58509
chr7:98484820-98485320	Lrrc32	9151
chr6:34628118-34628618	Cald1	29823
chr2:145877073-145877573	Naa20	25917
chr16:89895202-89895702	Gm10789	246784
chr12:98311563-98312063	Gpr65	43177
chr8:10827504-10828004	B930025P03Rik	54699
chr6:135232370-135232870	Gsg1	21715
chr6:146530790-146531290	Itpr2	28816
chr18:4775198-4775698	Gm10556	37037
chr8:90377933-90378433	Tox3	29930
chr16:20803171-20803671	Thpo	68909
chr18:75829416-75829916	Zbtb7c	9487
chr14:20780137-20780637	Camk2g	13700
chr3:61223459-61223959	Rap2b	140797
chr15:36762064-36762564	Ywhaz	40669
chr6:118165567-118166067	Csgalnact2	26676
chr5:74969278-74969778	Gm6116	20333
chr3:144319693-144320193	Lmo4	114687
chr18:57042698-57043198	C330018D20Rik	67568
chr3:135556235-135556735	Manba	70873
chr4:142088796-142089296	Tmem51	4741
chr6:81572233-81572733	Mir7232	323179
chr5:66302795-66303295	Nsun7	43146
chr9:120734028-120734528	5830454E08Rik	156946
chr8:111114816-111115316	Pdpr	20320
chr16:45226999-45227499	Btla	2911
chr8:25445907-25446407	Fgfr1	72601
chr11:30160978-30161478	Sptbn1	58543
chr17:74741538-74742038	Ttc27	24037
chr14:74827496-74827996	Esd	95448
chr5:91283978-91284478	Gm19619	1151
chr15:67409970-67410470	1700012I11Rik	183450
chr13:112407244-112407744	Il6st	56575
chr11:98940019-98940519	Rara	2572
chr6:17246982-17247482	Cav2	33952
chr5:140174662-140175162	Mad1l1	146639
chr11:34703712-34704212	Dock2	79942
chr10:126498713-126499213	Mir378d	211427
chr17:56370399-56370899	Kdm4b	44598
chr3:99130371-99130871	Wars2	10468
chr11:4497370-4497870	Hormad2	56516
chr19:40984516-40985016	Blnk	9768
chr2:84856534-84857034	Slc43a1	17375
chr6:81438899-81439399	Mir7232	456513
chr12:83408850-83409350	Dpf3	78635
chr8:85517386-85517886	Gpt2	25018
chr5:35041211-35041711	Hgfac	47
chr7:110281812-110282312	Swap70	60358
chr15:27771515-27772015	Otulinl	90222
chr6:99912440-99912940	Prok2	186297
chr4:149557867-149558367	Mir5616	20253
chrX:51780848-51781348	Usp26	20134
chr7:143020652-143021152	Tspan32	15855
chr12:13410119-13410619	Nbas	141241
chr4:95196544-95197044	Jun	144571
chr6:120987101-120987601	Bid	70530
chrX:102160497-102160997	Ercc6l	3655
chr17:47196950-47197450	Trerf1	56257
chr11:76287595-76288095	Mrm3	44108
chr11:105439401-105439901	2021-03-10	17083
chr16:76116804-76117304	4930578N18Rik	5558
chr18:54752998-54753498	9330117O12Rik	141503
chr15:98474872-98475372	Lalba	7560
chr11:76874684-76875184	Tmigd1	27224
chr19:40267345-40267845	Pdlim1	4020
chr16:49574850-49575350	Ift57	124193
chr5:90289877-90290377	Cox18	66130
chr12:73636600-73637100	Prkch	52053
chr3:81943553-81944053	Ctso	11201
chr14:20914344-20914844	Vcl	14838
chr16:48678039-48678539	Trat1	93666
chr4:102635913-102636413	Sgip1	123058
chr4:141098707-141099207	Spata21	10611
chr18:11551924-11552424	Rbbp8	81101
chr5:134241738-134242238	Ncf1	12362
chr8:25443484-25443984	Fgfr1	75024
chr2:65549073-65549573	Scn3a	18168
chr4:155525255-155525755	Gnb1	34143
chr9:72485385-72485885	Tex9	25286
chr3:84388426-84388926	4930565D16Rik	8754
chr13:43511831-43512331	Ranbp9	31107
chr6:87567608-87568108	Prokr1	22884
chr18:80250325-80250825	Pqlc1	2716
chr18:64788646-64789146	Nedd4l	98859
chr16:21523695-21524195	Vps8	100826
chr16:38781846-38782346	Upk1b	18106
chr9:64506844-64507344	Megf11	121467
chr17:56088154-56088654	Hdgfl2	8772
chr3:15139447-15139947	A930001A20Rik	168495
chr9:123222327-123222827	Cdcp1	6538
chr14:77440182-77440682	Gm6994	66435
chr11:69438585-69439085	Kdm6b	25161
chr14:43967148-43967648	Ang5	10328
chr17:47541897-47542397	Ccnd3	37095
chr11:72184128-72184628	4933427D14Rik	23052
chr14:59893847-59894347	Atp8a2	192736
chr7:112336100-112336600	Micalcl	31957
chr6:145764962-145765462	Rassf8	43170
chr15:100706282-100706782	Cela1	18611
chr2:102039209-102039709	Ldlrad3	147000
chr1:74052960-74053460	Tns1	71238
chr11:59422063-59422563	Snap47	27642
chr3:105688491-105688991	Ddx20	1169
chr10:63424374-63424874	Ctnna3	5473
chr15:63270313-63270813	Gm20740	209044
chr14:70551639-70552139	Hr	2166
chr4:125116468-125116968	Zc3h12a	11162
chr6:88109742-88110242	Mir6376	5733
chr3:129904678-129905178	Casp6	3512
chr3:65434966-65435466	Ssr3	42662
chr13:93992303-93992803	Lhfpl2	65242
chr19:32281222-32281722	2700046G09Rik	107743
chr4:128981052-128981552	Ak2	11921
chr2:122306137-122306637	Duoxa1	7342
chr18:56934376-56934876	Gm10536	1633
chr6:17734047-17734547	St7	40890
chr5:112297213-112297713	Tpst2	20771
chr12:80863310-80863810	1700052I22Rik	60886
chr19:29419380-29419880	Pdcd1lg2	8710
chr13:31017502-31018002	Exoc2	43704
chr12:13563602-13564102	Gm35725	63793
chr15:102520442-102520942	Tarbp2	2499
chr18:78072217-78072717	Siglec15	15198
chr2:59155344-59155844	Ccdc148	5032
chr10:79633308-79633808	Shc2	4359
chr6:54021285-54021785	Chn2	18396
chr16:20537251-20537751	Ap2m1	2020
chr16:29946002-29946502	Gm1968	32871
chr18:50044858-50045358	C030005K06Rik	8735
chr17:73950924-73951424	Xdh	977
chr5:147668886-147669386	Flt1	56851
chr6:89064876-89065376	4933427D06Rik	30983
chr5:124929501-124930001	Zfp664	67045
chr16:20537893-20538393	Ap2m1	2662
chr1:184590581-184591081	1700112H15Rik	33139
chr9:70841735-70842235	Lipc	110235
chr12:102367973-102368473	Lgmn	71473
chr13:35131605-35132105	4930529N20Rik	35948
chr10:94967157-94967657	Plxnc1	22828
chr12:81844972-81845472	Pcnx	14807
chr3:122497920-122498420	Mir7657	43510
chr19:46340893-46341393	Mir146b	1618
chr1:40174047-40174547	Il1r1	50782
chr11:70812321-70812821	Scimp	9
chr8:106611168-106611668	Cdh1	8067
chr4:33076107-33076607	Gabrr2	13244
chr2:164458396-164458896	Sys1	2324
chr4:106827837-106828337	Acot11	23088
chr1:152581104-152581604	Rgl1	43756
chr11:79641051-79641551	Rab11fip4os1	18137
chr2:132112217-132112717	Slc23a2	32640
chr13:6109263-6109763	Klf6	248023
chr3:88337350-88337850	Smg5	1339
chr4:102607977-102608477	Sgip1	150994
chr7:125588698-125589198	Il21r	14480
chr18:68889418-68889918	4930546C10Rik	61859
chr13:80898532-80899032	Arrdc3	15359
chr6:144902549-144903049	Sox5	120821
chr2:102189373-102189873	Ldlrad3	3162
chr2:155100640-155101140	2310005A03Rik	810
chr7:139350532-139351032	Inpp5a	38326
chr11:117989888-117990388	Pgs1	3280
chr14:30607630-30608130	Prkcd	18327
chr15:61998766-61999266	Myc	13674
chr10:117049605-117050105	Lrrc10	4513
chr10:77536556-77537056	Itgb2	6457
chr7:80639809-80640309	Gm15880	4041
chr6:53390412-53390912	Creb5	103358
chr16:38376764-38377264	Popdc2	14823
chr1:84147838-84148338	Mir6353	70872
chr9:106199831-106200331	Ppm1m	847
chr13:62879795-62880295	Fbp1	8236
chr16:32688693-32689193	Tnk2os	20745
chr16:52000746-52001246	Gm29686	13708
chr17:79099876-79100376	Qpct	48219
chr11:115184891-115185391	Nat9	2174
chr17:79835643-79836143	Atl2	60229
chr1:64295289-64295789	Klf7	174112
chr4:121002240-121002740	Smap2	14756
chr11:59418629-59419129	Snap47	31076
chr13:110929532-110930032	4930526H09Rik	25935
chr10:15392022-15392522	C330004P14Rik	399504
chr3:107772738-107773238	Csf1	12518
chr8:34523836-34524336	B930018H19Rik	116229
chr1:39761157-39761657	Rfx8	40417
chr6:117900563-117901063	Hnrnpf	472
chr14:76778680-76779180	1700108F19Rik	101361
chr14:72783119-72783619	Fndc3a	73365
chr6:40502535-40503035	Tas2r108	9192
chr2:144300973-144301473	Mgme1	30318
chr19:17273486-17273986	Gcnt1	99107
chr15:84351271-84351771	Parvg	26800
chr2:72409951-72410451	Cdca7	66017
chr2:38508930-38509430	Nek6	2516
chr13:56181406-56181906	Tifab	2770
chr11:50105183-50105683	Tbc1d9b	25926
chr9:99182189-99182689	Pik3cb	42227
chr4:12006674-12007174	1700123M08Rik	40349
chr9:40806853-40807353	Hspa8	5829
chr7:99304842-99305342	Map6	37644
chr12:104992255-104992755	Syne3	17303
chr10:121461480-121461980	Rassf3	14519
chr1:91062353-91062853	Lrrfip1	63875
chr2:33221203-33221703	Angptl2	5491
												firebrick3

## Sheet: Memory
peak location	nearest gene	dist to TSS (bp)
chr4:154877819-154878319	Mmel1	8483
chrX:78538586-78539086	Prrg1	45060
chr8:47191387-47191887	Stox2	160710
chr10:54121800-54122300	Gm16998	46127
chr7:98970741-98971241	Wnt11	135878
chr5:148452758-148453258	Slc7a1	53103
chr18:10229464-10229964	Rock1	47921
chr11:79087624-79088124	Ksr1	58479
chr1:59907611-59908111	Fam117b	5144
chr11:97971204-97971704	Plxdc1	14991
chr8:13039037-13039537	F10	1978
chr7:118470340-118470840	Itpripl2	21384
chr12:12390790-12391290	4921511I17Rik	1434
chr16:20540311-20540811	Ap2m1	5080
chr9:54063618-54064118	Tnfaip8l3	4542
chr2:32863207-32863707	Fam129b	12676
chr10:43424510-43425010	Bend3	54379
chr6:50059883-50060383	Mpp6	50107
chr11:113492131-113492631	Sstr2	127099
chr9:14002521-14003021	Fam76b	175043
chr15:88854173-88854673	Pim3	7770
chr5:140149276-140149776	Mad1l1	172025
chr10:67689879-67690379	Ado	141173
chr14:43965773-43966273	Ang5	8953
chr19:3638521-3639021	Lrp5	47792
chr5:100587587-100588087	Plac8	15631
chr4:10920329-10920829	2610301B20Rik	46080
chr19:34714213-34714713	Slc16a12	32647
chr15:99201511-99202011	Kcnh3	23214
chr6:125539347-125539847	Vwf	7009
chr18:88820124-88820624	Socs6	73832
chr11:93508049-93508549	Utp18	377466
chr4:125177873-125178373	Zc3h12a	50241
chr4:33265216-33265716	Pnrc1	16678
chr11:86624181-86624681	Mir21a	40272
chr3:8747139-8747639	Hey1	80350
chr11:33127000-33127500	Fgf18	20149
chr16:45004421-45004921	Cd200r3	60992
chr3:135191815-135192315	Cenpe	20497
chr5:117494301-117494801	Ksr2	80548
chr9:107908785-107909285	Mst1r	2145
chr18:38938580-38939080	Fgf1	9425
chr6:54810080-54810580	Znrf2	6585
chr18:88838231-88838731	Socs6	55725
chr5:144972904-144973404	Smurf1	7323
chr17:27967925-27968425	Anks1	58868
chr9:16310291-16310791	Fat3	67689
chr6:90794590-90795090	Iqsec1	15282
chr7:75905105-75905605	Klhl25	57016
chr2:166115859-166116359	Sulf2	39573
chr5:110595292-110595792	Galnt9	51186
chr13:70660815-70661315	Ice1	23430
chr13:110601850-110602350	Plk2	207055
chr5:34487708-34488208	Tnip2	26020
chr18:11202258-11202758	1010001N08Rik	149940
chr2:28699440-28699940	Spaca9	38
chr2:27247133-27247633	Sardh	79
chr4:139287949-139288449	Pqlc2	22500
chr10:95306319-95306819	Cradd	17563
chr8:13021715-13022215	F7	4068
chr6:128624307-128624807	Klrb1a	1622
chr7:31059404-31059904	Lgi4	280
chr1:71916929-71917429	Gm8883	29066
chr17:31753401-31753901	Cryaa	75719
chr5:136214579-136215079	Prkrip1	15874
chr5:34487180-34487680	Tnip2	26548
chr10:25128409-25128909	Akap7	170503
chr16:20539584-20540084	Ap2m1	4353
chr2:65550521-65551021	Scn3a	16720
chr3:101270792-101271292	Cd2	16896
chr5:147721359-147721859	Flt1	4378
chr4:32267926-32268426	Bach2	29225
chr12:8829239-8829739	Sdc1	58092
chr7:29007155-29007655	Map4k1	25354
chr3:108132428-108132928	Gnai3	13473
chr2:16491210-16491710	Plxdc2	135155
chr4:120914425-120914925	Exo5	10329
chr6:50075314-50075814	Mpp6	34676
chr18:35927174-35927674	Psd2	37405
chr10:89452993-89453493	Gas2l3	9275
chr16:58690407-58690907	Cpox	20448
chr4:15299865-15300365	Tmem64	34294
chr13:102143711-102144211	Pik3r1	375743
chr8:13027576-13028076	F7	1791
chr6:8427667-8428167	A430035B10Rik	81243
chr14:51185725-51186225	Ang2	9947
chr19:18591048-18591548	Ostf1	40514
chr5:117416936-117417436	Ksr2	3183
chr2:138245831-138246331	Btbd3	10502
chr17:63303945-63304445	4930405O22Rik	8777
chr6:42376165-42376665	Epha1	3146
chr14:17743656-17744156	Thrb	82945
chr15:78247617-78248117	Ncf4	3055
chr18:60803445-60803945	Cd74	153
chr6:108527928-108528428	Mir7661	38434
chr8:13028477-13028977	F7	2692
chr11:53024320-53024820	Gm11186	95485
chr7:30935617-30936117	Hamp	8149
chr3:106996136-106996636	Kcna3	39775
chr8:13031600-13032100	F10	5457
chr14:51199967-51200467	Ear14	3477
chr11:106674582-106675082	Tex2	61901
chr2:65551704-65552204	Scn3a	15537
chr8:72013418-72013918	Cyp4f18	4041
chr7:96790278-96790778	Gm15413	11020
chr11:82171661-82172161	Ccl1	7900
chr4:145267739-145268239	Tnfrsf1b	21118
chr4:19922312-19922812	Atp6v0d2	3

## Sheet: Primed
peak location	nearest gene	dist to TSS (bp)
chr1:37307967-37308467	Inpp4a	8378
chr1:39290359-39290859	Rpl31	77241
chr1:39754548-39755048	Rfx8	33808
chr1:42763353-42763853	Dalir	12890
chr1:52166645-52167145	Stat1	47456
chr1:55806911-55807411	9130227L01Rik	124079
chr1:60598859-60599359	Raph1	32343
chr1:60656996-60657496	Cd28	89141
chr1:60803724-60804224	Cd28	57585
chr1:60862875-60863375	Ctla4	45899
chr1:60954755-60955255	Icos	22908
chr1:60977610-60978110	Icos	53
chr1:61187338-61187838	9530026F06Rik	190843
chr1:62774220-62774720	4930487H11Rik	20261
chr1:6464921-6465421	St18	22059
chr1:65060006-65060506	Crygd	3183
chr1:65112742-65113242	Cryga	9628
chr1:65113447-65113947	D630023F18Rik	9516
chr1:74034603-74035103	Tns1	89595
chr1:74066491-74066991	Tns1	57707
chr1:82291298-82291798	Irs1	108
chr1:86120208-86120708	Htr2b	8487
chr1:93069303-93069803	Kif1a	32320
chr1:9823014-9823514	Sgk3	25133
chr10:10315595-10316095	Adgb	156468
chr10:111703353-111703853	4933440J02Rik	109329
chr10:117275231-117275731	Lyz2	6790
chr10:118477251-118477751	Ifng	36454
chr10:120428528-120429028	Mir763	19331
chr10:121498592-121499092	Rassf3	22591
chr10:121506649-121507149	Rassf3	30648
chr10:122614683-122615183	Mir6412	33405
chr10:125270109-125270609	Slc16a7	58175
chr10:125316687-125317187	Slc16a7	11597
chr10:126928144-126928644	Atp23	27022
chr10:19033623-19034123	Tnfaip3	18462
chr10:20915666-20916166	Ahi1	36630
chr10:20919565-20920065	Ahi1	32731
chr10:34128395-34128895	Calhm6	672
chr10:41933549-41934049	Armc2	84582
chr10:42152757-42153257	Foxo3	123734
chr10:51435634-51436134	Lilr4b	44727
chr10:51508171-51508671	Lilrb4a	17522
chr10:60261046-60261546	Psap	16331
chr10:60305722-60306222	Psap	28343
chr10:60344057-60344557	Vsir	2543
chr10:61167344-61167844	Tbata	4369
chr10:62507548-62508048	Srgn	42
chr10:79547076-79547576	Mier2	7801
chr10:79802306-79802806	Palm	8983
chr10:79945920-79946420	Wdr18	13981
chr10:84143966-84144466	Nuak1	296254
chr10:84286289-84286789	Nuak1	153931
chr10:88741382-88741882	Arl1	10217
chr10:89584629-89585129	Slc17a8	36369
chr10:93661966-93662466	Gm8580	3637
chr10:98619131-98619631	Gm8633	267513
chr11:101232122-101232622	Ezh1	5908
chr11:102041494-102041994	Cd300lg	232
chr11:103306454-103306954	Arhgap27os3	38048
chr11:105525616-105526116	Tanc2	64119
chr11:108222592-108223092	Prkca	121045
chr11:108223094-108223594	Prkca	120543
chr11:114684535-114685035	Ttyh2	9316
chr11:114850780-114851280	Gprc5c	501
chr11:115692001-115692501	Grb2	16345
chr11:116418295-116418795	Rnf157	5512
chr11:116621145-116621645	Rhbdf2	5623
chr11:116985968-116986468	Mgat5b	67354
chr11:117088381-117088881	Mir6516	11282
chr11:117880857-117881357	Tha1	7580
chr11:118106984-118107484	Dnah17	21984
chr11:118147900-118148400	Dnah17	18930
chr11:17044176-17044676	Cnrip1	7157
chr11:21014869-21015369	Peli1	76204
chr11:29308110-29308610	Cfap36	61087
chr11:30799465-30799965	Psme4	27939
chr11:3910520-3911020	Slc35e4	3893
chr11:44372806-44373306	Il12b	27006
chr11:4502156-4502656	Hormad2	61302
chr11:49253001-49253501	Mgat1	9059
chr11:5011442-5011942	Rasl10a	46435
chr11:53563023-53563523	Kif3a	4095
chr11:63898686-63899186	Hs3st3b1	23347
chr11:6678933-6679433	Gm11978	18946
chr11:67588195-67588695	Gas7	55446
chr11:67633533-67634033	Rcvrn	61542
chr11:70528597-70529097	Psmb6	3489
chr11:72411561-72412061	Smtnl2	97
chr11:73128374-73128874	Haspin	9669
chr11:75652519-75653019	Myo1c	1259
chr11:77893965-77894465	Pipox	342
chr11:78400712-78401212	Slc13a2os	6476
chr11:83223315-83223815	AI662270	10
chr11:83544221-83544721	Ccl5	13952
chr11:85524854-85525354	Bcas3	171939
chr11:86603631-86604131	Mir21a	19722
chr11:89977589-89978089	Pctp	25054
chr11:94550103-94550603	Rsad1	1145
chr11:9534854-9535354	Abca13	343161
chr11:97221555-97222055	Kpnb1	33912
chr12:100878558-100879058	Gpr68	29389
chr12:100883158-100883658	Gpr68	24789
chr12:101017881-101018381	Mir1190	3636
chr12:102365986-102366486	Lgmn	73460
chr12:108994639-108995139	Begain	73327
chr12:111430450-111430950	Tnfaip2	11960
chr12:111442244-111442744	Tnfaip2	166
chr12:111754722-111755222	Klc1	3876
chr12:112696700-112697200	Zbtb42	18109
chr12:116141199-116141699	Vipr2	63722
chr12:119357214-119357714	Macc1	85945
chr12:16588590-16589090	Lpin1	929
chr12:17724273-17724773	Hpcal1	33708
chr12:25208811-25209311	Gm17746	79886
chr12:29697994-29698494	C630031E19Rik	11798
chr12:32088539-32089039	Prkar2b	27509
chr12:35294673-35295173	Mir680-3	100025
chr12:35655587-35656087	9130015A21Rik	39280
chr12:35890700-35891200	Agr3	34670
chr12:3770404-3770904	Dnmt3a	35868
chr12:3894524-3895024	Dnmt3aos	32529
chr12:52818622-52819122	Akap6	119488
chr12:69646417-69646917	Sos2	35184
chr12:73444979-73445479	D830013O20Rik	35665
chr12:75684014-75684514	Wdr89	14726
chr12:76521983-76522483	Mir5135	10978
chr12:76943492-76943992	Max	18505
chr12:79140779-79141279	Arg2	10240
chr12:80135136-80135636	2310015A10Rik	2541
chr12:80668245-80668745	Plekhd1	24105
chr12:81750387-81750887	Map3k9	30532
chr12:83703084-83703584	Psen1	15130
chr12:8432847-8433347	Rhob	66887
chr12:86950593-86951093	Cipc	3801
chr12:8811520-8812020	Sdc1	40373
chr12:8844705-8845205	Sdc1	73558
chr13:100398621-100399121	Naip1	53992
chr13:101866837-101867337	Pik3r1	98869
chr13:105291755-105292255	Rnf180	2812
chr13:109822886-109823386	Mir1904	80672
chr13:111417946-111418446	Gpbp1	71844
chr13:112106593-112107093	Ankrd55	181607
chr13:113843844-113844344	Arl15	49585
chr13:13665979-13666479	Lyst	75819
chr13:15929859-15930359	Inhba	81741
chr13:16738602-16739102	B230303A05Rik	715428
chr13:20784107-20784607	Aoah	9755
chr13:24478563-24479063	Ripor2	103375
chr13:30913078-30913578	Hus1b	34432
chr13:30987677-30988177	Exoc2	13879
chr13:31312747-31313247	4930401O12Rik	71910
chr13:37056617-37057117	F13a1	6622
chr13:37440612-37441112	Ly86	95516
chr13:37462018-37462518	Ly86	116922
chr13:40931858-40932358	Pak1ip1	68901
chr13:41466133-41466633	Nedd9	20976
chr13:41603507-41604007	Tmem170b	2458
chr13:42147461-42147961	Hivep1	95689
chr13:52533599-52534099	Diras2	3012
chr13:63701859-63702359	1700024I08Rik	32188
chr13:70649815-70650315	Ice1	12430
chr13:70659662-70660162	Ice1	22277
chr13:76620463-76620963	Mctp1	235751
chr13:81132632-81133132	9330111N05Rik	168807
chr13:93251705-93252205	Homer1	52539
chr14:102911516-102912016	Kctd12	70870
chr14:10368102-10368602	Fhitos	370200
chr14:103898578-103899078	Ednrb	54351
chr14:106044238-106044738	Trim52	61709
chr14:119052336-119052836	Gm16835	46378
chr14:120379653-120380153	Rap2a	98557
chr14:121648387-121648887	Slc15a1	143382
chr14:21299713-21300213	Kat6b	199806
chr14:27317050-27317550	Fam208a	111546
chr14:27327910-27328410	Fam208a	100686
chr14:32168865-32169365	Ncoa4	9227
chr14:43918098-43918598	Ear10	5019
chr14:44007874-44008374	Ang6	1705
chr14:44827625-44828125	Ptgdr	31499
chr14:44835121-44835621	Ptgdr	24003
chr14:45667181-45667681	Ddhd1	9287
chr14:47389010-47389510	Lgals3	15399
chr14:51219962-51220462	Ear14	16516
chr14:60744689-60745189	C1qtnf9	23194
chr14:61493688-61494188	4930556J02Rik	1249
chr14:61968396-61968896	Dleu2	286272
chr14:62018710-62019210	Dleu7	274018
chr14:63102985-63103485	Ctsb	19226
chr14:64691869-64692369	Kif13b	39587
chr14:66990586-66991086	Bnip3l	18040
chr14:73385019-73385519	Itm2b	1
chr14:73388523-73389023	Itm2b	3501
chr14:74721862-74722362	Esd	10184
chr14:77864037-77864537	Dnajc15	10629
chr14:7981235-7981735	Dnase1l3	12696
chr14:99179377-99179877	Dis3	79856
chr15:102247335-102247835	Rarg	9936
chr15:102265511-102266011	Rarg	8238
chr15:27596016-27596516	Mir7117	24771
chr15:27987669-27988169	Trio	37928
chr15:3281748-3282248	Selenop	11230
chr15:3282362-3282862	Selenop	11844
chr15:38659994-38660494	Atp6v1c1	1659
chr15:39783782-39784282	Gm16291	13012
chr15:39968080-39968580	AU022793	5680
chr15:53282878-53283378	Ext1	63054
chr15:57980636-57981136	Fam83a	5016
chr15:60080175-60080675	4933412E24Rik	63806
chr15:66093418-66093918	Hhla1	116863
chr15:66833310-66833810	Sla	1730
chr15:67124724-67125224	St3gal1	51907
chr15:67405403-67405903	1700012I11Rik	178883
chr15:68175579-68176079	Zfat	83026
chr15:77764299-77764799	Apol8	7566
chr15:80105655-80106155	Syngr1	14570
chr15:81933955-81934455	Csdc2	2553
chr15:84916494-84916994	Nup50	6683
chr15:88842833-88843333	Pim3	19110
chr15:89131308-89131808	Hdac10	2857
chr15:91172122-91172622	Abcd2	19434
chr15:97727038-97727538	Endou	4116
chr15:98483857-98484357	Lalba	1423
chr15:9864714-9865214	Spef2	116095
chr15:99618516-99619016	Aqp6	17365
chr16:10486677-10487177	Ciita	6854
chr16:10713381-10713881	Socs1	71904
chr16:11411674-11412174	Snx29	89019
chr16:12076243-12076743	Shisa9	92379
chr16:17409024-17409524	Pi4ka	2959
chr16:22095699-22096199	Igf2bp2	67349
chr16:26035522-26036022	P3h2	70011
chr16:30790000-30790500	Fam43a	190526
chr16:30790516-30791016	Fam43a	191042
chr16:33996084-33996584	Umps	29330
chr16:35802133-35802633	Hspbap1	31996
chr16:38900666-38901166	Igsf11	1428
chr16:44961009-44961509	Cd200r3	17580
chr16:45005254-45005754	Cd200r3	61825
chr16:51692386-51692886	Gm29686	294650
chr16:92020950-92021450	Slc5a3	37121
chr16:92089157-92089657	Mrps6	31084
chr16:97472391-97472891	Mx1	9734
chr17:10326505-10327005	1700110C19Rik	2152
chr17:11352671-11353171	Prkn	512561
chr17:15638352-15638852	4933401D09Rik	6813
chr17:24164833-24165333	Amdhd2	1349
chr17:25273736-25274236	Gm17801	137
chr17:25951641-25952141	A930017K11Rik	673
chr17:27195341-27195841	Lemd2	8846
chr17:28237397-28237897	Ppard	4892
chr17:28637662-28638162	Srpk1	15457
chr17:28769470-28769970	Mapk13	402
chr17:29496611-29497111	Pim1	5815
chr17:31842279-31842779	Sik1	13262
chr17:3211550-3212050	Scaf8	96827
chr17:33972666-33973166	H2-K2	5874
chr17:43534868-43535368	Ankrd66	8520
chr17:43538695-43539195	Ankrd66	4693
chr17:45119734-45120234	4930564C03Rik	239098
chr17:47182061-47182561	Trerf1	41368
chr17:47504842-47505342	Ccnd3	40
chr17:48275360-48275860	Treml4	11314
chr17:50182366-50182866	Rftn1	7880
chr17:50369484-50369984	Dazl	76113
chr17:50527790-50528290	Plcl2	18492
chr17:50750724-50751224	Plcl2	241426
chr17:52168240-52168740	Gm20098	285762
chr17:5293641-5294141	Ldhal6b	124875
chr17:56468691-56469191	Ptprs	7538
chr17:56884699-56885199	1700061G19Rik	9315
chr17:63356108-63356608	4930405O22Rik	43384
chr17:7877314-7877814	Tagap	48435
chr17:7917109-7917609	Tagap	8640
chr17:79786117-79786617	Cyp1b1	71325
chr17:8225109-8225609	Ccr6	10683
chr17:8308486-8308986	Sft2d1	2366
chr17:84258574-84259074	Zfp36l2	70876
chr17:84342357-84342857	Thada	123600
chr18:12151291-12151791	Rmc1	17188
chr18:25472436-25472936	Celf4	281296
chr18:32395453-32395953	A830052D11Rik	17418
chr18:34390779-34391279	Pkd2l2	17459
chr18:35828363-35828863	Cxxc5	1204
chr18:38228495-38228995	Pcdh1	18982
chr18:46621420-46621920	Eif1a	23965
chr18:5441087-5441587	Zfp438	106897
chr18:56490697-56491197	Mir1258	47191
chr18:5985729-5986229	Arhgap12	150118
chr18:61351366-61351866	Mir378a	46283
chr18:61447909-61448409	A530050N04Rik	36447
chr18:62780370-62780870	2700046A07Rik	24272
chr18:64957475-64957975	Nedd4l	69968
chr18:77841362-77841862	F830208F22Rik	44871
chr18:79758743-79759243	Pard6g	287901
chr18:79970754-79971254	Pard6g	75890
chr18:82538025-82538525	Mbp	63151
chr18:82976586-82977086	4930592I03Rik	56275
chr18:88924297-88924797	Socs6	30339
chr18:88952611-88953111	Rttn	18928
chr18:89162262-89162762	Cd226	14456
chr19:11368219-11368719	Ms4a4a	7018
chr19:11372240-11372740	Ms4a4a	2997
chr19:11376363-11376863	Ms4a4a	1124
chr19:11513479-11513979	Ms4a6b	4829
chr19:12558110-12558610	Fam111a	15164
chr19:23451347-23451847	Mamdc2	3274
chr19:29419916-29420416	Pdcd1lg2	9246
chr19:31963103-31963603	A1cf	94591
chr19:37777813-37778313	Cyp26a1	80254
chr19:41671386-41671886	Slit1	72219
chr19:41775725-41776225	Arhgap19	26108
chr19:45242089-45242589	Lbx1	7102
chr19:45895975-45896475	Kcnip2	80161
chr19:47621433-47621933	Slk	41663
chr19:52878798-52879298	AA387883	44132
chr19:53894787-53895287	Pdcd4	2805
chr19:57355326-57355826	B230217O12Rik	5322
chr19:57571784-57572284	Atrnl1	38999
chr2:102056995-102057495	Ldlrad3	129214
chr2:102201488-102201988	Ldlrad3	15277
chr2:102751775-102752275	Gm13872	5309
chr2:103504348-103504848	Cat	19444
chr2:113848753-113849253	Arhgap11a	341
chr2:11496466-11496966	Pfkfb3	57212
chr2:11512988-11513488	Pfkfb3	40690
chr2:11602334-11602834	Rbm17	614
chr2:117298910-117299410	Rasgrp1	43716
chr2:117976961-117977461	Gm13986	133990
chr2:124264267-124264767	4930583P06Rik	42158
chr2:12439500-12440000	Mindy3	20289
chr2:130965021-130965521	Atrn	58774
chr2:144714554-144715054	Scp2d1	108861
chr2:150860952-150861452	Abhd12	43528
chr2:155724486-155724986	Edem2	4738
chr2:156407972-156408472	Epb41l1	12686
chr2:156434284-156434784	Epb41l1	13624
chr2:157840511-157841011	Vstm2l	73891
chr2:164836394-164836894	Neurl2	3047
chr2:164839524-164840024	Neurl2	6177
chr2:164858118-164858618	Pltp	659
chr2:164874315-164874815	Pcif1	4802
chr2:166127066-166127566	Sulf2	28366
chr2:167823327-167823827	Ptpn1	108749
chr2:167885552-167886052	Ptpn1	46524
chr2:168569928-168570428	Nfatc2	31478
chr2:170347216-170347716	Bcas1os2	8894
chr2:174425167-174425667	Nelfcd	9612
chr2:174439387-174439887	Ctsz	597
chr2:18962460-18962960	Pip4k2a	35410
chr2:21090882-21091382	Enkur	114232
chr2:26132800-26133300	Tmem250-ps	7455
chr2:26657082-26657582	Lcn4	13949
chr2:27714136-27714636	Rxra	37184
chr2:28092021-28092521	Fcnb	7392
chr2:28539177-28539677	Cel	23975
chr2:29465721-29466221	Mir133c	9322
chr2:29870163-29870663	Cercam	918
chr2:30246598-30247098	Lrrc8a	9078
chr2:31164869-31165369	Gpr107	12802
chr2:31180187-31180687	Gpr107	28120
chr2:3158613-3159113	Fam171a1	44638
chr2:32721997-32722497	Sh2d3c	1191
chr2:3640953-3641453	Fam107b	72254
chr2:38172171-38172671	Dennd1a	114962
chr2:46315189-46315689	1700019E08Rik	618833
chr2:51372703-51373203	1700057H21Rik	64946
chr2:51376568-51377068	1700057H21Rik	61081
chr2:52539200-52539700	Arl5a	114575
chr2:52884719-52885219	Fmnl2	27100
chr2:65529102-65529602	Scn3a	38139
chr2:70622211-70622711	Gorasp2	39047
chr2:73038407-73038907	Sp3	58210
chr2:73039343-73039843	Sp3	59146
chr2:75781918-75782418	Agps	50008
chr2:76049477-76049977	Ttc30a1	67759
chr2:80024911-80025411	Pde1a	104250
chr2:84635595-84636095	Ctnnd1	14894
chr2:93624633-93625133	Alx4	17550
chr3:107705990-107706490	Ahcyl1	9691
chr3:109438043-109438543	Vav3	97609
chr3:130201323-130201823	Col25a1	70071
chr3:132029041-132029541	Dkk2	56000
chr3:132050999-132051499	Dkk2	34042
chr3:132115712-132116212	Dkk2	30669
chr3:133463228-133463728	Tet2	80911
chr3:137896880-137897380	Lamtor3	21424
chr3:146030167-146030667	Syde2	42546
chr3:146110837-146111337	Wdr63	3050
chr3:19301117-19301617	Pde7a	9954
chr3:21805721-21806221	Tbl1xr1	270680
chr3:27201982-27202482	Nceh1	19227
chr3:30861838-30862338	Gpr160	6137
chr3:41302767-41303267	Platr4	190181
chr3:41376816-41377316	Platr4	116132
chr3:52951488-52951988	Gm20750	24071
chr3:61031580-61032080	P2ry1	29044
chr3:75276487-75276987	Serpini2	6658
chr3:79901657-79902157	Fam198b	15976
chr3:79910724-79911224	Fam198b	25043
chr3:84748125-84748625	Fbxw7	67201
chr3:84854398-84854898	Fbxw7	39070
chr3:84884864-84885364	Fbxw7	69536
chr3:90051681-90052181	4933434E20Rik	294
chr3:9008812-9009312	Tpd52	4546
chr3:90446349-90446849	Ints3	12962
chr3:94935436-94935936	Selenbp1	2602
chr3:9505302-9505802	C030034L19Rik	102473
chr3:95674943-95675443	Adamtsl4	12723
chr3:95675452-95675952	Adamtsl4	12214
chr3:96744114-96744614	Rnf115	16752
chr3:96820047-96820547	Cd160	9053
chr3:96889201-96889701	Gpr89	15846
chr3:97964736-97965236	Gm5544	34812
chr4:102624018-102624518	Sgip1	134953
chr4:107058726-107059226	Mrpl37	7889
chr4:109336761-109337261	Eps15	56735
chr4:10983611-10984111	Plekhf2	23757
chr4:11480011-11480511	Virma	5696
chr4:115849885-115850385	Mknk1	10936
chr4:117982636-117983136	Artn	53122
chr4:128734127-128734627	A3galt2	24880
chr4:128891156-128891656	Trim62	7265
chr4:128983598-128984098	Ak2	9375
chr4:129256308-129256808	C77080	4845
chr4:129924640-129925140	E330017L17Rik	18673
chr4:132947560-132948060	Fam76a	25258
chr4:13330379-13330879	Runx1t1	412672
chr4:137955037-137955537	Eif4g3	38168
chr4:138969115-138969615	Rnf186	2252
chr4:140787356-140787856	Padi4	13402
chr4:141500534-141501034	Spen	37812
chr4:142091069-142091569	Tmem51	7014
chr4:145139710-145140210	Vps13d	55044
chr4:149562162-149562662	Clstn1	24055
chr4:149842790-149843290	Slc25a33	68772
chr4:151838526-151839026	Camta1	22991
chr4:19838061-19838561	Slc7a13	19583
chr4:19950544-19951044	Atp6v0d2	28227
chr4:32588152-32588652	Gja10	13979
chr4:33189133-33189633	Pm20d2	353
chr4:33261152-33261652	Pnrc1	12614
chr4:45455206-45455706	Slc25a51	46689
chr4:47419091-47419591	Alg2	55025
chr4:47694416-47694916	Sec61b	220004
chr4:53149639-53150139	Abca1	10005
chr4:53269833-53270333	AI427809	148
chr4:55812757-55813257	Klf4	280531
chr4:5798106-5798606	Fam110b	154176
chr4:58240357-58240857	Svep1	34010
chr4:58722832-58723332	Olfr267	62637
chr4:59823468-59823968	Snx30	18067
chr4:63686099-63686599	Gm11482	51927
chr4:63744975-63745475	Tnfsf15	111
chr4:66851340-66851840	Tlr4	24038
chr4:88727277-88727777	Klhl9	5018
chr4:94515523-94516023	Caap1	41022
chr4:95912837-95913337	Hook1	54291
chr4:95916146-95916646	Hook1	50982
chr5:100709968-100710468	Hpse	9464
chr5:100719567-100720067	Hpse	133
chr5:103708990-103709490	Aff1	16819
chr5:106959245-106959745	Cdc7	4826
chr5:108446905-108447405	Mfsd7a	1735
chr5:110211307-110211807	Ankle2	19446
chr5:113647108-113647608	Cmklr1	3031
chr5:114783701-114784201	Ankrd13a	8810
chr5:117486098-117486598	Ksr2	72345
chr5:120514227-120514727	Slc8b1	3284
chr5:121500772-121501272	Adam1b	1957
chr5:121923366-121923866	Pheta1	74587
chr5:122509538-122510038	Atp2a2	7562
chr5:122704492-122704992	P2rx4	2801
chr5:123027474-123027974	Orai1	12649
chr5:124492570-124493070	Snrnp35	9664
chr5:130247771-130248271	Sbds	7508
chr5:136216939-136217439	Prkrip1	18234
chr5:136977727-136978227	Plod3	9041
chr5:137426190-137426690	Zan	50623
chr5:138694732-138695232	Fam20c	60098
chr5:138811624-138812124	Gm5294	8205
chr5:139366399-139366899	Mir339	3095
chr5:140414314-140414814	Eif3b	4740
chr5:140818618-140819118	Gna12	11562
chr5:143674497-143674997	Cyth3	52299
chr5:146963546-146964046	Mtif3	0
chr5:20456085-20456585	Phtf2	425788
chr5:34243312-34243812	Zfyve28	44761
chr5:36997983-36998483	Wfs1	9250
chr5:42891946-42892446	Cpeb2	341266
chr5:43247281-43247781	Gm7854	12176
chr5:43882017-43882517	Cd38	13457
chr5:43884987-43885487	Cd38	16427
chr5:4594898-4595398	Fzd1	163067
chr5:92270483-92270983	Naaa	7447
chr5:92441429-92441929	Nup54	6479
chr5:93000926-93001426	Sowahb	43845
chr6:113741366-113741866	Sec13	934
chr6:114354705-114355205	Hrh1	42980
chr6:115973085-115973585	Plxnd1	21669
chr6:115988940-115989440	Plxnd1	5814
chr6:116403685-116404185	Alox5	57242
chr6:116621273-116621773	Zfp422	7475
chr6:116630924-116631424	Zfp422	2174
chr6:116735378-116735878	Tmem72	18869
chr6:117542384-117542884	6820426E19Rik	47398
chr6:120539802-120540302	Hdhd5	8752
chr6:122575648-122576148	Aicda	22088
chr6:122853505-122854005	C3ar1	2401
chr6:128976088-128976588	Gm15987	1308
chr6:129216186-129216686	2310001H17Rik	22045
chr6:130285510-130286010	Klra10	3831
chr6:130288192-130288692	Klra10	6513
chr6:141069858-141070358	Pde3a	179160
chr6:145766924-145767424	Rassf8	41208
chr6:145998606-145999106	Sspn	66982
chr6:149260946-149261446	Resf1	48217
chr6:30259200-30259700	Ube2h	45088
chr6:32487276-32487776	Plxna4os1	23614
chr6:41190873-41191373	Try4	111148
chr6:42344390-42344890	Zyx	5187
chr6:49012950-49013450	4930563H07Rik	13583
chr6:49035595-49036095	Gpnmb	672
chr6:50009281-50009781	Mpp6	100709
chr6:50074604-50075104	Mpp6	35386
chr6:52606919-52607419	Hibadh	33130
chr6:54729617-54730117	Mturn	48242
chr6:67105256-67105756	Gadd45a	68098
chr6:67140819-67141319	Gadd45a	103661
chr6:82804940-82805440	Hk2	30735
chr6:83321896-83322396	Mob1a	3892
chr6:85370620-85371120	Rab11fip5	3763
chr6:8617303-8617803	A430035B10Rik	108391
chr6:87934977-87935477	Hmces	21250
chr6:88069723-88070223	Rpn1	14499
chr6:88370299-88370799	Eefsec	75989
chr6:88784834-88785334	Abtb1	56850
chr6:89255876-89256376	4930512J16Rik	29598
chr6:89279996-89280496	4930512J16Rik	5478
chr6:89281458-89281958	4930512J16Rik	4016
chr6:90734597-90735097	Iqsec1	75275
chr7:100935319-100935819	Arhgef17	3407
chr7:101074423-101074923	Fchsd2	34101
chr7:101088631-101089131	Fchsd2	19893
chr7:113287188-113287688	Arntl	79972
chr7:114576954-114577454	Cyp2r1	14231
chr7:117413467-117413967	Xylt1	32737
chr7:118800046-118800546	Iqck	55478
chr7:118821289-118821789	Iqck	34235
chr7:118895443-118895943	Knop1	39694
chr7:121059456-121059956	Igsf6	14823
chr7:121120087-121120587	Otoa	36898
chr7:122208269-122208769	Chp2	10976
chr7:130657748-130658248	Tacc2	80513
chr7:139406515-139407015	Inpp5a	17655
chr7:140096006-140096506	Prap1	2859
chr7:140111988-140112488	Paox	3660
chr7:141550421-141550921	Chid1	10813
chr7:141568266-141568766	Ap2a2	6335
chr7:143521394-143521894	Phlda2	19119
chr7:145276505-145277005	Tpcn2	7255
chr7:18840412-18840912	Mill2	695
chr7:19693447-19693947	Apoc1	1037
chr7:24442300-24442800	Irgc1	3131
chr7:28175349-28175849	Dyrk1b	3883
chr7:28347733-28348233	Rps16	2705
chr7:30963057-30963557	Usf2	6503
chr7:3481879-3482379	Tarm1	20422
chr7:35081030-35081530	Cebpg	24713
chr7:35081669-35082169	Cebpg	25352
chr7:3597694-3598194	Oscar	18212
chr7:38267646-38268146	Pop4	3451
chr7:39588378-39588878	Zfp619	70861
chr7:43944659-43945159	Klk1b7-ps	102
chr7:43955394-43955894	Klk1b8	4977
chr7:43985544-43986044	Klk1b9	9732
chr7:44752836-44753336	Vrk3	4456
chr7:45095303-45095803	Rcn3	3339
chr7:45591778-45592278	0610005C13Rik	16851
chr7:49782979-49783479	Prmt3	4870
chr7:66287452-66287952	Mir7057	94021
chr7:66955894-66956394	Adamts17	116408
chr7:75371906-75372406	Sv2b	62893
chr7:79858158-79858658	Anpep	10213
chr7:79869010-79869510	Anpep	21065
chr7:83859598-83860098	Tlnrd1	24492
chr7:88192578-88193078	Ctsc	85256
chr7:92458229-92458729	Ccdc90b	102669
chr8:107222098-107222598	Nfat5	71121
chr8:114591218-114591718	Wwox	151815
chr8:115276250-115276750	Maf	430393
chr8:121570770-121571270	Fbxo31	7785
chr8:122021711-122022211	Mir7237	43936
chr8:122110877-122111377	Mir7237	133102
chr8:122676641-122677141	Cbfa2t3	22217
chr8:123750203-123750703	6030466F02Rik	16494
chr8:124250795-124251295	Galnt2	19650
chr8:125336838-125337338	Sipa1l2	232667
chr8:125385433-125385933	Sipa1l2	184072
chr8:125422497-125422997	Sipa1l2	147008
chr8:126659879-126660379	Irf2bp2	66692
chr8:126852973-126853473	A630001O12Rik	4202
chr8:126869407-126869907	A630001O12Rik	20636
chr8:127829510-127830010	Mir21c	448464
chr8:128590293-128590793	Itgb1	95110
chr8:128594805-128595305	Itgb1	90598
chr8:33443527-33444027	Hmgb1-rs17	40533
chr8:60792432-60792932	Hpf1	97768
chr8:70560636-70561136	Ell	21210
chr8:70631569-70632069	Gdf15	183
chr8:70941963-70942463	Mir1969	16687
chr8:71746972-71747472	Fcho1	21540
chr8:72354702-72355202	Klf2	35889
chr8:80290309-80290809	Gypa	203485
chr8:80393073-80393573	Gypa	100721
chr8:80949041-80949541	Usp38	65614
chr8:83147569-83148069	Tbc1d9	17532
chr8:83736619-83737119	Adgre5	4441
chr8:83740975-83741475	Adgre5	85
chr8:84568654-84569154	Ier2	93947
chr8:85840426-85840926	Itfg1	272
chr8:88666304-88666804	Nod2	19206
chr8:88666816-88667316	Nod2	19718
chr9:101229973-101230473	Ppp2r3a	21608
chr9:107306125-107306625	Cish	9715
chr9:110841307-110841807	Prss46	2948
chr9:111146183-111146683	Lrrfip2	28321
chr9:114747928-114748428	Cmtm6	16974
chr9:119093355-119093855	Plcd1	102
chr9:120529081-120529581	Entpd3	10486
chr9:120866731-120867231	1700020M21Rik	48268
chr9:123722709-123723209	Lztfl1	5401
chr9:14003045-14003545	Fam76b	175567
chr9:22686768-22687268	Bbs9	211302
chr9:37145163-37145663	Pknox2	1908
chr9:40321327-40321827	1700110K17Rik	11894
chr9:40575059-40575559	Gramd1b	43925
chr9:40743521-40744021	Hspa8	57501
chr9:42141478-42141978	Sorl1	17438
chr9:45697490-45697990	Cep164	130897
chr9:45848264-45848764	Bace1	9968
chr9:48580735-48581235	Nnmt	24137
chr9:55296173-55296673	Nrg4	12797
chr9:57577334-57577834	Ulk3	11867
chr9:61435031-61435531	Tle3	62914
chr9:61627732-61628232	Tle3	255615
chr9:63956010-63956510	Smad6	65798
chr9:7344759-7345259	Mmp12	611
chr9:75077084-75077584	Myo5a	6127
chr9:7558157-7558657	Mmp8	21
chr9:7571215-7571715	Mmp27	68
chr9:85388966-85389466	Tent5a	62065
chr9:89253333-89253833	Mthfs	42392
chr9:90014605-90015105	Ctsh	39411
chr9:95363698-95364198	Chst2	43321
chr9:96416284-96416784	Atp1b3	52234
chrX:12195484-12195984	Bcor	35378
chrX:155212064-155212564	Sat1	4134
chrX:163300975-163301475	Grpr	248510
chrX:167467809-167468309	Prps2	85309
chrX:36874650-36875150	Ube2a	604
chrX:73782135-73782635	Idh3g	4511
chrX:9474384-9474884	Cybb	5309
chrX:98868174-98868674	Ophn1	22600
chrX:99092656-99093156	Efnb1	43154
