# Supplementary material for: Macrophage inflammatory and regenerative response periodicity is programmed by cell cycle and chromatin state
Source: Mol Cell. Author manuscript; Available in PMC 2024 Jan 5. (PMC9831293; doi:10.1016/j.molcel.2022.11.017)
Supplement: Table S8 — Table 8: Cluster-biased gene score values of repolarized macrophages. Related to Figure 6. [file NIHMS1855552-supplement-Table_S8.xls]

## Sheet: Cluster 1
	gene	C1_log2fc	C2_log2fc	C3_log2fc	C4_log2fc	C5_log2fc	C6_log2fc	C7_log2fc	C8_log2fc	C1_mean	C2_mean	C3_mean	C4_mean	C5_mean	C6_mean	C7_mean	C8_mean	C1_fdr	C2_fdr	C3_fdr	C4_fdr	C5_fdr	C6_fdr	C7_fdr	C8_fdr
1	Gbp2b	0.743224	0.749034	0.588295	0.561852	-1.33341	-1.41959	-1.03141	-0.893397	2.04549	2.03768	1.94918	2.01829	0.605661	0.554266	0.732332	0.782612	1.82464e-21	1.58171e-21	4.66865e-13	7.27729e-13	3.99861e-31	5.77904e-25	6.49309e-18	3.54659e-13
2	Gbp4	1.12747	1.03535	0.896761	0.711803	-2.79652	-2.55344	-2.24455	-2.30802	1.13817	0.966825	0.87209	0.863488	0.0836875	0.100935	0.129008	0.125732	3.15992e-20	2.61361e-12	9.27264e-12	2.14595e-08	2.14308e-24	1.24876e-18	4.58141e-19	1.53114e-18
3	Gbp2	0.894083	1.00393	0.806904	0.77886	-2.46006	-2.6831	-2.1336	-1.78356	1.81668	2.01649	1.88308	1.90746	0.24381	0.214385	0.293954	0.346648	5.67645e-19	6.01573e-20	1.63618e-16	4.28229e-16	1.38901e-40	6.44408e-38	1.81221e-24	3.40723e-20
4	Ly6e	0.798654	0.391911	0.246931	0.445651	-0.55544	-0.919963	-1.01675	-0.502584	1.99226	1.64621	1.53045	1.79002	1.00654	0.761173	0.763738	1.01907	1.34267e-17	0.00462504	0.0212782	0.00410143	0.00106636	2.71623e-11	5.33963e-15	0.00151498
5	Irf1	0.749201	0.93523	0.672088	0.549635	-1.22704	-1.31459	-1.21752	-1.24587	2.76362	2.85416	2.63646	2.411	0.865778	0.817768	0.856541	0.848459	2.88394e-17	4.94819e-18	9.23898e-13	1.08494e-07	2.77323e-17	8.17827e-20	1.30228e-17	1.8675e-18
6	2010109I03Rik	0.744053	0.465487	0.143728	0.354633	-0.487794	-0.700583	-0.692933	-0.243329	1.06026	0.899546	0.730095	0.855627	0.469994	0.426183	0.46668	0.544187	1.5498e-15	0.000955636	0.4389	0.0627686	0.000660585	5.67167e-07	7.84215e-08	0.0654769
7	Chrm3	0.592258	0.491512	0.196971	0.136579	-0.381927	-0.264031	-0.600709	-0.845091	1.9322	1.81417	1.56059	1.43045	1.07292	1.17116	0.955742	0.787594	3.74242e-15	2.57265e-09	0.0724341	0.373479	0.000357461	0.0643053	4.67261e-10	5.74122e-19
8	Ctsc	0.57941	0.851127	0.335538	0.0165878	-0.631084	-0.695493	-0.855913	-0.639243	2.16944	2.5244	1.94144	1.7152	1.06068	1.01403	0.941121	1.02224	2.29114e-14	8.00944e-18	0.000241814	0.400807	1.59807e-06	7.33081e-08	2.67581e-14	2.08258e-08
9	Gm1966	0.790287	0.63969	0.197905	0.494979	-0.621495	-0.668869	-0.54236	-0.478594	0.947891	0.916917	0.755666	0.844177	0.435399	0.414065	0.438229	0.482499	2.29114e-14	9.3007e-07	0.146996	5.46617e-05	7.32741e-07	1.08629e-05	4.65628e-05	0.00207725
10	Coq2	0.73304	0.321387	-0.00886149	0.279861	-0.144435	-0.27834	-0.460675	-0.370844	1.66032	1.29276	1.1211	1.38316	0.989052	0.958599	0.857585	0.886561	2.81741e-14	0.0136953	0.925047	0.0156157	0.186947	0.156493	1.4707e-06	0.0030329
11	Ifi47	0.78029	0.741207	0.280675	0.610494	-0.859839	-1.0399	-1.12327	-0.851531	1.31738	1.30047	0.984933	1.12794	0.496909	0.465218	0.389113	0.474861	5.96333e-14	8.43239e-13	0.0395264	7.7731e-08	1.04142e-08	1.411e-11	2.84705e-14	3.3708e-10
12	Cxcl10	1.09421	0.978304	0.268287	0.425152	-0.91937	-0.926558	-1.35576	-1.27071	2.05794	1.74772	1.13006	1.42885	0.593546	0.474413	0.406714	0.464911	1.14643e-13	7.61789e-08	0.446608	0.0148916	0.00253514	0.000170295	1.36716e-08	1.55829e-06
13	Mir6381	0.855891	1.49692	0.839287	0.609031	-3.02525	-2.79131	-3.8667	-2.62896	2.0456	2.66051	2.1183	1.93084	0.174609	0.210034	0.108515	0.197594	8.17684e-13	2.04503e-22	8.05425e-13	1.78943e-08	2.83941e-30	4.25443e-23	1.53558e-40	2.42887e-24
14	Socs1	0.650416	0.69316	0.476462	0.485029	-1.00152	-1.30156	-1.21179	-0.771426	3.83647	4.01648	3.79442	3.59791	1.3666	1.26805	1.29475	1.60876	5.6775e-12	7.03511e-13	4.29403e-08	1.30536e-06	8.15076e-11	6.14394e-22	1.4578e-19	2.39922e-07
15	Tgtp2	0.751998	0.78947	0.275065	0.577193	-0.817421	-1.14484	-1.12456	-0.808694	1.02878	1.05238	0.793151	0.869228	0.405157	0.357403	0.306235	0.377443	9.28948e-12	1.59381e-12	0.0471839	3.48761e-06	5.06472e-07	1.89371e-11	3.85201e-12	6.12035e-08
16	Stat1	0.787029	0.570228	0.663184	0.552796	-0.936128	-0.846174	-1.11507	-0.745536	1.32989	1.26494	1.32992	1.32383	0.505288	0.582194	0.48274	0.511857	5.34858e-11	5.56436e-05	1.63771e-09	1.30536e-06	8.03743e-10	2.8962e-07	2.17174e-13	9.31421e-05
17	Pla2g4a	0.532811	0.471166	0.242952	0.185615	-0.340473	-0.390424	-0.624608	-0.533934	1.85687	1.80384	1.4313	1.46193	1.11922	1.13954	0.92839	0.945028	5.34858e-11	1.77064e-08	0.0325551	0.339414	0.00687471	0.00123387	4.92265e-12	7.20666e-08
18	Olfr1396	0.744463	0.717929	0.201508	0.631378	-0.896242	-0.8882	-1.15502	-0.879872	1.41861	1.40121	0.999939	1.17319	0.536704	0.546799	0.414936	0.508157	5.34858e-11	5.61079e-10	0.204191	1.30536e-06	2.82579e-06	4.18088e-08	5.80794e-13	2.74479e-08
19	Hk3	0.722709	1.1217	0.429068	0.169612	-0.700975	-0.851571	-0.834739	-0.844259	1.76929	2.20538	1.72969	1.42553	0.739462	0.716411	0.697221	0.69805	5.34858e-11	1.49914e-23	0.00409113	0.212953	5.09466e-07	4.56005e-07	1.25801e-07	3.77834e-09
20	Plac8	0.657842	0.444543	0.129714	0.452444	-0.437278	-0.620758	-0.546724	-0.347967	1.0109	0.780994	0.709569	0.88874	0.506129	0.444546	0.418843	0.519018	7.56315e-11	0.00169802	0.353984	0.000326778	0.0184051	0.000192693	1.28727e-05	0.0196583
21	Iigp1	0.59752	1.24969	1.11011	0.418548	-3.07143	-2.70899	-2.80511	-2.72267	1.30163	1.85718	1.77264	1.26466	0.126292	0.174464	0.14267	0.151248	1.10646e-10	7.3817e-26	9.64232e-23	4.08239e-05	1.13571e-29	4.99739e-24	5.99986e-30	1.06404e-24
22	Gbp5	0.757177	1.00671	0.639684	0.436182	-1.28668	-1.33423	-1.07457	-1.24071	1.076	1.1963	1.02372	0.928421	0.293738	0.295772	0.360167	0.311203	2.42005e-10	1.30807e-12	0.000269685	0.00243322	2.5357e-09	3.61452e-08	5.35302e-09	6.06697e-10
23	Art3	0.609041	0.772681	0.201562	0.361939	-0.460879	-0.71533	-0.837865	-0.605557	1.66776	1.70748	1.2458	1.42809	0.850877	0.710444	0.619024	0.750308	7.69795e-10	2.36697e-11	0.374761	0.000237023	0.00471779	3.45053e-06	1.41143e-11	5.96644e-05
24	Cd274	0.654808	0.739023	0.564941	0.527171	-1.12378	-1.1513	-1.25742	-0.709338	1.4173	1.59928	1.38656	1.37189	0.535657	0.473087	0.496563	0.613932	1.40237e-09	1.52976e-09	1.60464e-06	0.000270637	3.50918e-12	4.35196e-12	2.25552e-17	2.44648e-05
25	Gbp10	0.817292	1.34105	0.789701	0.942715	-2.75694	-2.35055	-1.8203	-2.2696	0.386581	0.501928	0.384086	0.482476	0.0448609	0.0508186	0.0781328	0.0562756	1.40436e-09	2.65395e-15	9.91618e-11	3.82356e-10	3.36011e-29	6.32277e-15	2.14615e-14	3.15988e-19
26	Gbp3	0.670807	0.65782	0.662261	0.570651	-1.02225	-0.980143	-0.797562	-0.693426	1.18962	1.14662	1.14716	1.21513	0.469131	0.447839	0.497781	0.563829	1.9925e-09	8.80301e-07	1.03778e-06	5.07437e-06	8.77562e-11	1.41407e-09	4.15013e-07	4.08413e-06
27	Cd69	0.859098	0.568972	-0.0579285	0.165255	-0.414341	-0.612748	-0.567125	-0.532093	0.763185	0.589914	0.433008	0.49551	0.357335	0.286244	0.289344	0.319883	6.05494e-09	0.00380416	0.919816	0.288424	0.0337614	0.0569593	0.000715661	0.00495831
28	Ch25h	0.564709	0.627551	-0.142871	-0.235508	-0.279326	-0.171277	-0.313906	-0.405358	2.05288	1.93716	1.15409	1.31018	1.1908	1.12371	1.06544	1.01597	7.87901e-09	0.00103174	0.755822	0.863706	0.0645881	0.75996	0.0942044	0.0572246
29	D730005E14Rik	0.860137	0.871918	0.573557	0.242544	-0.808659	-0.421654	-0.883254	-0.447765	0.867992	0.778176	0.525016	0.599671	0.312605	0.360464	0.299962	0.372885	1.29705e-08	8.95278e-05	0.170412	0.634537	0.000385415	0.0319186	0.000132057	0.0467312
30	Rgs1	0.584197	-0.0258259	-0.279615	-0.135432	0.366095	0.0671125	-0.539376	-0.500507	2.27262	1.686	1.37391	1.52304	2.06862	1.77066	1.21843	1.2129	2.30921e-08	0.94534	0.212235	0.765577	0.00307489	0.725937	5.52908e-07	2.05291e-06
31	Irgm1	0.523709	0.67808	0.427626	0.651632	-0.754274	-1.07666	-0.839532	-0.727071	2.54334	2.55409	2.48426	2.67938	1.1845	0.981516	1.05647	1.11143	2.34464e-08	1.66027e-11	1.41289e-05	1.78943e-08	1.96345e-07	3.54428e-15	1.98e-10	1.87341e-06
32	Gm4759	0.726465	0.532057	0.7301	0.466186	-1.22758	-1.12708	-0.787362	-0.598186	0.393875	0.365125	0.373608	0.299333	0.121794	0.118813	0.141682	0.153366	2.60399e-08	2.77029e-07	0.000259155	0.000270637	1.41415e-16	7.19329e-07	1.53632e-06	0.000260672
33	Gm12185	1.19547	0.623497	0.141927	0.703184	-1.01918	-1.68304	-1.38429	-0.672522	0.312962	0.283048	0.189505	0.259066	0.0829738	0.057254	0.0775373	0.0849276	3.0585e-08	0.0295291	0.756373	0.00481441	0.0037386	2.62066e-07	3.17819e-06	0.106472
34	Fcgr4	0.638206	0.861448	0.311803	0.109556	-0.807847	-0.734669	-0.826942	-0.445366	1.33101	1.57535	1.23962	1.22186	0.677921	0.610171	0.667012	0.706376	4.04082e-08	5.65411e-11	0.0172419	0.517182	3.00253e-06	1.88653e-05	1.80223e-07	0.0162794
35	4932414N04Rik	0.852374	0.303098	-0.00355282	0.0947132	0.149734	-0.430875	-0.366985	-0.126988	0.344529	0.275395	0.265644	0.258895	0.251554	0.205603	0.207306	0.243539	5.03842e-08	0.187566	0.80891	0.803093	0.770048	0.0224021	0.0327318	0.548221
36	Serpina3g	0.743049	0.988454	1.14489	0.866268	-2.47563	-2.01741	-1.50139	-2.16788	0.663736	0.839044	0.852139	0.772337	0.089379	0.102831	0.178382	0.117793	1.91346e-07	9.9461e-08	5.12528e-08	0.000153333	1.41757e-16	1.99785e-10	7.61021e-12	1.85341e-12
37	Gm12250	0.798998	0.901202	0.892854	0.708252	-1.19286	-0.951648	-1.2215	-1.49084	0.929376	1.11853	1.03345	0.923834	0.269879	0.339375	0.309567	0.221602	3.75044e-07	9.9461e-08	1.41244e-07	0.000153935	9.49177e-08	2.24614e-05	9.42674e-09	9.87681e-13
38	Grm5	0.584057	0.283908	-0.0443136	0.29259	-0.570395	-0.496894	-0.236983	-0.21139	0.63706	0.569315	0.502352	0.560917	0.34623	0.35921	0.408211	0.412597	4.76032e-07	0.0622205	0.995417	0.0513053	2.45337e-06	0.00324974	0.138843	0.220861
39	Mir7026	0.735031	0.135064	0.268133	-0.0391919	-0.259082	-0.198628	-0.662013	-0.329561	0.749702	0.587458	0.573447	0.488653	0.417665	0.485891	0.3407	0.397658	5.02248e-07	0.227761	0.380083	0.877392	0.626323	0.14718	0.00223346	0.0128644
40	Ifi214	0.835109	0.852578	0.145493	0.369105	-1.2438	-1.23007	-0.585579	-0.803726	0.259646	0.220099	0.193217	0.190329	0.0762661	0.0801088	0.117147	0.0817062	6.05297e-07	0.000641577	0.0537653	0.0791406	0.000118486	2.78173e-05	5.58404e-05	0.00244538
41	Igtp	0.839473	0.990034	0.856545	0.428964	-2.02482	-1.66922	-1.70876	-1.59612	0.834662	0.987724	0.868242	0.749464	0.139434	0.204937	0.200465	0.175628	1.04591e-06	2.07954e-11	5.32299e-06	0.0124043	1.51936e-12	6.11196e-11	7.98231e-15	5.61576e-10
42	Apobec3	0.833021	0.748319	0.639075	0.103664	-0.678207	-0.313267	-0.809543	-0.636066	0.516217	0.434744	0.318328	0.363474	0.201216	0.222186	0.196336	0.218889	1.30706e-06	0.0297782	0.302315	0.800835	0.00240505	0.402754	0.00597911	0.0152266
43	Vars	0.702425	-0.101221	-0.332729	0.614051	0.196072	-0.387133	-0.704317	-0.0423418	0.956002	0.603343	0.493799	0.822401	0.698318	0.489798	0.380368	0.606262	1.34454e-06	0.946075	0.598623	0.0236543	0.186722	0.238864	0.000501669	1
44	Fgl2	0.605362	0.774141	0.338385	0.487156	-1.02604	-1.06081	-0.934237	-0.617329	1.30664	1.404	1.16766	1.31442	0.539083	0.408956	0.527213	0.62173	1.65405e-06	2.82806e-05	0.0394593	0.00114176	2.16834e-07	1.66655e-07	7.18399e-07	0.000405147
45	Atp11b	0.554629	0.808992	0.365961	0.141175	-0.299812	-0.489369	-0.560025	-0.525973	0.808237	0.857055	0.735406	0.598347	0.464363	0.421758	0.422463	0.416402	1.72864e-06	2.93307e-08	0.00770287	0.409103	0.220538	0.115611	4.87327e-05	0.00255197
46	Bicdl2	0.894674	0.813606	0.928683	0.927223	-1.02283	-1.3541	-1.41247	-1.65865	0.684354	0.667456	0.692672	0.654933	0.194807	0.177631	0.170378	0.140748	1.7326e-06	6.93477e-05	7.87844e-07	0.000166736	0.000937776	3.78981e-05	7.39331e-08	9.34778e-09
47	Gbp9	0.705572	1.04629	0.807697	0.522097	-1.32811	-1.13798	-1.19442	-1.17172	0.766455	0.807323	0.784829	0.7183	0.228687	0.231889	0.237296	0.224622	2.34876e-06	1.82853e-11	1.19868e-06	0.000126939	1.27111e-10	3.56376e-06	1.63796e-10	6.89371e-08
48	Tvp23a	0.606125	0.0471473	0.413755	0.520409	-0.830771	-1.01122	-0.179528	-0.0369021	0.959286	0.692964	0.738014	0.910937	0.403514	0.36302	0.598072	0.601726	2.61261e-06	0.929231	0.0315151	0.00119993	1.53896e-06	4.9869e-08	0.544354	0.946181
49	Ccl12	0.790864	0.271204	0.518501	0.370769	-0.643465	-0.438473	-0.923713	-0.536305	1.55687	1.28135	1.49094	1.41749	0.714663	0.654809	0.63435	0.730901	2.69847e-06	0.140812	0.00713493	0.0578745	1.20015e-05	0.00455622	5.93465e-06	9.45585e-05
50	Platr22	1.2349	0.402855	0.164199	0.317086	-0.129218	-0.462124	-0.581456	-0.682483	0.284958	0.204901	0.202026	0.198431	0.1293	0.106413	0.111008	0.0981992	3.57295e-06	0.214625	0.472997	0.568451	0.419254	0.342062	0.0126462	0.0328708
51	Mmp25	0.830506	0.686191	0.871629	0.552146	-0.54767	-1.03363	-1.00286	-0.753375	0.54736	0.504137	0.557984	0.523853	0.232038	0.192298	0.200475	0.202666	5.72849e-06	0.000213478	1.151e-05	0.00477867	0.0117493	0.0021091	2.66214e-05	0.00231597
52	Hist1h3c	0.75194	-0.607141	-0.660296	0.473666	0.792608	-0.552389	-0.776028	0.769312	2.26415	0.930996	0.906551	1.77722	2.17245	1.02199	0.915668	2.34698	9.15024e-06	0.00813461	0.0153751	0.0499053	1.39941e-06	0.0416904	0.00115203	6.11639e-06
53	Hist1h2ab	0.696432	-0.630955	-0.699407	0.456653	0.733006	-0.51129	-0.744904	0.653478	2.65764	1.11895	1.09464	2.26722	2.67338	1.26899	1.08665	2.72273	9.95138e-06	0.0011698	0.00319682	0.0187215	2.09406e-07	0.0214316	0.000527108	7.06424e-06
54	Oasl2	0.833154	0.765799	0.00750955	0.521922	-0.601907	-0.261663	-1.1564	-0.670879	0.53707	0.598331	0.382032	0.41044	0.264101	0.282438	0.205591	0.257666	1.12118e-05	0.000142715	0.92201	0.152361	0.0418731	0.774955	1.89148e-06	0.000543351
55	Irgm2	0.570786	0.805785	0.516087	0.429536	-1.09951	-1.01246	-1.05527	-0.841127	1.23005	1.40653	1.24445	1.19239	0.453689	0.516901	0.484517	0.519511	1.15999e-05	9.5955e-11	8.12877e-06	0.0123033	1.41416e-10	5.2819e-08	1.58643e-11	2.97201e-07
56	Gnb4	0.914403	0.762589	0.0974056	0.290993	-0.56081	-0.48972	-0.752451	-0.857718	0.539101	0.509085	0.347624	0.399244	0.218504	0.253839	0.212545	0.22336	1.15999e-05	0.000112855	0.728216	0.386765	0.0466438	0.546187	0.0241403	0.00282013
57	Sumf1	0.53623	0.525057	0.287448	0.499174	-0.495592	-0.686101	-0.529001	-0.497757	0.662123	0.519615	0.484193	0.562322	0.347141	0.316933	0.322414	0.329948	1.24044e-05	0.00330845	0.290737	0.0764572	0.009618	0.00178049	0.00212882	0.00250505
58	Ifit2	0.692426	0.444252	0.515203	0.701961	-0.451941	-0.706537	-0.929576	-0.663294	0.741402	0.728579	0.689396	0.855272	0.390333	0.334258	0.318179	0.381054	1.26397e-05	0.0192847	0.0106241	3.20546e-05	0.022539	0.0117533	6.39636e-07	0.00231597
59	Ciita	0.500488	0.134071	0.504205	0.622477	-0.761968	-1.16528	-0.407133	-0.201498	1.24433	0.959621	1.26629	1.27075	0.571669	0.466337	0.763994	0.812674	1.44369e-05	0.283585	4.21296e-05	7.5763e-06	3.14899e-08	1.48412e-15	0.0155119	0.402732
60	Prm1	0.87705	1.16437	0.687443	0.195628	-1.14486	-0.687581	-1.81285	-1.41208	0.430081	0.463468	0.362829	0.333869	0.113879	0.189258	0.0779758	0.103676	1.88233e-05	7.05231e-05	0.00541049	0.475003	0.00128966	0.0183341	5.89132e-07	3.35574e-05
61	Hist1h2bb	0.741758	-0.555253	-0.656924	0.501685	0.786603	-0.825141	-0.692831	0.796673	1.87506	0.862143	0.765153	1.54225	1.8194	0.792341	0.819744	2.0679	2.01403e-05	0.018127	0.0243018	0.0895733	2.86252e-06	0.000419957	0.012199	4.11456e-05
62	Ly6i	0.676269	0.28913	0.249393	0.704818	-0.276031	-0.525253	-0.865637	-0.623496	0.983678	0.726383	0.871704	0.98827	0.541718	0.489266	0.379573	0.464595	2.84637e-05	0.336842	0.282799	0.00679759	0.0904908	0.0467318	4.79097e-06	0.00250896
63	Zbp1	0.680363	0.804138	0.845317	0.612129	-1.40309	-1.3856	-1.46268	-1.80169	0.975903	0.873133	0.993543	0.956254	0.251026	0.221712	0.25495	0.211314	3.01038e-05	2.39644e-07	1.00623e-08	3.43081e-07	4.52422e-11	3.72245e-08	1.0179e-12	8.39286e-17
64	4930512M02Rik	0.512149	0.203148	0.105131	0.383927	-0.0902815	-0.293355	-0.222049	-0.0525886	0.490726	0.441482	0.403956	0.447363	0.371659	0.33277	0.332227	0.371905	3.05907e-05	0.429982	0.641034	0.0254636	0.774577	0.0457333	0.0709754	0.682416
65	Serpina3f	0.7108	0.671986	0.791943	0.716704	-1.45251	-0.941616	-0.914379	-1.36348	1.06556	1.05245	1.15457	1.1102	0.283742	0.363026	0.418499	0.307123	3.05907e-05	8.17296e-05	1.04e-07	2.45916e-07	1.67167e-13	0.0112676	4.54259e-05	3.06384e-08
66	Gbp6	0.929197	1.17447	0.543904	1.16308	-2.58612	-2.48728	-1.84288	-2.45009	0.288712	0.377845	0.269388	0.362252	0.0390081	0.037619	0.0563059	0.0367666	4.81938e-05	1.4826e-05	0.00259556	2.74823e-05	1.39121e-16	2.33155e-09	3.02261e-11	5.16545e-12
67	Gbp8	0.612325	0.654137	0.645341	0.692842	-1.65426	-1.04254	-0.798355	-1.31502	0.474189	0.463855	0.467312	0.523097	0.0979737	0.163613	0.193632	0.128761	6.21557e-05	1.59807e-05	2.36151e-07	0.000352059	3.53489e-13	1.66273e-05	0.000128948	4.16241e-10
68	Mir698	0.513821	0.55945	0.413191	0.435609	-0.817666	-0.46437	-0.842469	-0.443254	2.52553	2.73967	2.41009	2.71442	1.23627	1.39113	1.29234	1.35467	7.83083e-05	7.87605e-06	0.0107027	0.00906298	8.07327e-06	0.0099312	2.61566e-10	0.0421929
69	Tex19.2	0.968039	0.744525	0.708283	0.528065	-1.57821	-0.676039	-0.924562	-1.62663	0.413859	0.393958	0.434298	0.339931	0.100681	0.183296	0.180686	0.108181	8.42187e-05	0.00147246	0.00979124	0.00477867	2.27341e-06	0.0621842	0.000149968	1.93509e-08
70	Tnfsf10	0.877235	0.699259	0.519867	0.29211	-0.459557	-1.20013	-0.517492	-0.463323	0.304262	0.272911	0.265487	0.240115	0.150081	0.0975746	0.118708	0.120716	0.000106121	0.00764257	0.0240462	0.237806	0.553897	3.95719e-05	0.00951745	0.0466849
71	Gm4951	0.696389	0.967467	1.44488	1.26466	-2.30488	-2.32899	-1.91496	-2.26538	0.264728	0.336012	0.392899	0.296946	0.04325	0.0390787	0.0425232	0.0405251	0.000123948	2.15692e-09	1.12501e-09	1.80399e-05	8.77562e-11	3.08377e-09	1.04933e-06	3.59803e-14
72	Lpl	0.51099	0.113784	-0.254923	-0.332894	0.209935	0.16098	-0.383823	-0.401725	1.31542	1.22653	1.01817	0.913817	1.20229	1.22522	0.862513	0.790712	0.000127113	0.438939	0.21757	0.0995162	0.157562	0.229819	0.0298935	0.0105929
73	Rbl1	0.595648	0.200358	0.140037	0.372309	-0.327191	-0.437324	-0.416883	-0.415347	0.895256	0.716786	0.724716	0.800234	0.525974	0.509706	0.532517	0.514131	0.000150147	0.295273	0.321909	0.0375961	0.0545612	0.0351293	0.033521	0.0257777
74	Ly6a	0.817124	0.290625	0.36301	0.796263	-0.157124	-0.643832	-0.85552	-0.771658	0.377875	0.232181	0.319978	0.366016	0.19651	0.151855	0.127081	0.141789	0.000168219	0.406193	0.517372	0.0119429	0.403933	0.270892	0.00218639	0.00722142
75	Hist1h4h	0.539209	-0.0285471	-0.202185	0.147688	0.129226	-0.105017	-0.336002	0.0635957	2.1032	1.68393	1.53058	2.0059	1.78885	1.52297	1.34652	1.82769	0.000185598	0.890873	0.495912	0.512167	0.60663	0.825608	0.0912101	0.847767
76	D17H6S56E-5	0.625504	-0.102214	-0.371322	0.567689	0.269398	-0.290126	-0.713925	0.0225437	1.25888	0.825645	0.674775	1.12091	0.99324	0.703867	0.512193	0.823461	0.000189946	0.832631	0.572486	0.142737	0.173529	0.519428	0.00368307	0.90591
77	Gpc4	0.968649	0.280944	-0.672035	0.00685871	-0.311072	-0.379945	-0.734181	0.158763	0.115129	0.0889415	0.0564628	0.0783307	0.0643507	0.072254	0.0497263	0.0908611	0.000189946	0.774982	0.311867	0.949035	0.810285	0.59902	0.470467	0.873459
78	Tuba8	0.70651	0.0790983	0.360619	0.384012	-0.288749	-0.483046	-0.506107	-0.519999	0.689161	0.513329	0.614129	0.65701	0.450935	0.395444	0.364895	0.417424	0.000231609	0.961132	0.315112	0.17872	0.350802	0.0130598	0.218569	0.00201169
79	Top2a	0.679483	-0.653918	-0.232017	0.420085	0.460412	-0.038327	-0.286587	0.52433	0.573575	0.250494	0.329606	0.497708	0.516514	0.370764	0.265769	0.502819	0.000244232	0.051424	0.297795	0.0673457	0.00369757	0.947627	0.373331	0.0115937
80	Hcar1	0.866052	0.127474	0.546707	0.605172	-0.685461	-1.12765	-0.424637	-0.538416	0.46769	0.312563	0.385107	0.367193	0.213139	0.152691	0.217177	0.199014	0.000257343	0.305842	0.00838939	0.143791	0.0104065	0.000170019	0.0845436	0.0105478
81	Hist1h3b	0.65595	-0.676684	-0.740685	0.43088	0.754947	-0.524546	-0.802791	0.615478	2.23254	0.951651	0.929867	1.91771	2.35736	1.08153	0.883276	2.20688	0.000267707	0.00076591	0.00389326	0.0988837	4.24469e-07	0.0444528	0.0024917	0.000515182
82	Slamf8	0.502068	0.543164	0.726923	0.899378	-1.60555	-1.54792	-0.184067	-0.886076	0.922894	0.900428	1.11588	1.17168	0.247857	0.286389	0.530541	0.426284	0.000270117	0.00826946	0.000227489	3.00834e-07	5.68656e-14	3.07128e-09	0.232497	2.38638e-05
83	Gm12260	0.623029	-0.00372737	0.43974	0.202534	-0.124703	-0.385172	-0.566425	-0.0352906	1.88812	1.52675	1.73809	1.6054	1.24833	1.20807	1.07481	1.39253	0.000325797	0.861144	0.226301	0.498122	0.86854	0.292224	0.00320897	0.687795
84	Sectm1a	0.619034	0.868233	0.673261	0.573697	-0.843436	-1.12335	-1.29076	-1.25471	0.795272	0.882351	0.862895	0.696528	0.309191	0.260452	0.26938	0.260058	0.000379362	4.54369e-06	4.71248e-05	4.86168e-05	8.93639e-06	4.41662e-06	3.26995e-12	1.37077e-10
85	Mir147	0.551942	0.153527	-0.0430809	0.271173	0.093555	-0.579712	-0.73812	-0.36101	0.929539	0.739809	0.670465	0.705062	0.673657	0.464234	0.458912	0.535095	0.000399799	0.384951	0.914076	0.322597	0.864807	0.00786607	3.14916e-05	0.0962833
86	A730090N16Rik	0.640862	-0.0278024	0.0651678	0.45901	-0.219253	-0.554362	-0.271501	0.121915	0.393704	0.31172	0.289463	0.364699	0.23926	0.193569	0.224962	0.266825	0.000399799	0.555987	0.695392	0.0938592	0.327951	0.120409	0.421257	0.643575
87	Ccnf	0.550804	-0.573739	-0.249811	0.537974	0.453885	-0.462384	-0.443429	0.490483	0.661002	0.371262	0.368481	0.627282	0.696286	0.400488	0.411499	0.753603	0.000404964	0.0201358	0.37312	0.1718	0.00431862	0.145578	0.012199	0.00266616
88	Ifi211	0.519476	0.810777	0.681122	0.608689	-0.890533	-0.950704	-1.06752	-0.698568	0.671702	0.726482	0.609249	0.639359	0.270633	0.283938	0.249879	0.275314	0.000418766	4.92681e-08	0.00055534	0.00178839	5.97211e-05	1.97816e-06	7.92438e-12	0.000864332
89	Gbp7	0.577034	0.774238	0.220945	0.286077	-1.2228	-1.32129	-1.09232	-0.638844	0.660827	0.641496	0.575167	0.608347	0.226161	0.186464	0.265145	0.298054	0.000429614	0.000432968	0.381857	0.0897969	3.31174e-07	2.71321e-07	6.76229e-07	0.0141517
90	Cmpk2	0.703849	0.580546	0.69115	0.68545	-0.642259	-0.457153	-0.372393	-0.362921	0.700797	0.622341	0.761306	0.738516	0.350347	0.363145	0.400419	0.432857	0.000437688	0.0114675	0.0088746	0.00756354	0.0132694	0.331625	0.0600812	0.0699447
91	Knl1	0.755642	-0.318862	0.0208253	-0.00491183	0.334296	-0.2966	-0.203449	0.182674	0.423032	0.246141	0.304203	0.307197	0.392526	0.261484	0.231761	0.35027	0.000456317	0.466722	1	0.950754	0.259362	0.66898	0.349691	0.686074
92	Frmd7	0.5419	0.392257	0.0247513	0.473666	-0.423998	-0.108361	-0.864888	-0.140481	0.156135	0.160087	0.134726	0.143891	0.0814698	0.117319	0.0668793	0.105111	0.000547119	0.0237021	0.741531	0.201572	0.0156613	0.89672	0.0148789	0.161836
93	Cnn3	0.610056	0.886551	0.604608	0.516913	-0.95763	-1.15622	-0.758621	-1.03853	0.548841	0.616812	0.553181	0.483419	0.212609	0.1597	0.245573	0.216441	0.000556018	5.31746e-07	0.00634043	0.00146525	2.54254e-09	5.86351e-05	6.18622e-06	9.53278e-06
94	Dhrs9	0.528064	0.041835	-0.107959	0.300202	0.204561	-0.22088	-0.277127	-0.0618444	0.891185	0.661498	0.652137	0.769305	0.768899	0.614567	0.572795	0.624127	0.000563485	0.84483	0.854726	0.50578	0.635325	0.287602	0.0408018	0.747382
95	Ifi203	0.695281	0.544255	0.609986	0.384717	-0.750348	-0.861511	-0.641279	-0.270888	0.578763	0.53731	0.536921	0.550744	0.264819	0.244048	0.27103	0.310831	0.000613355	0.000471856	0.0032361	0.0562045	0.000695259	0.000182955	0.000283361	0.330349
96	Lrrc36	0.688482	0.364373	0.15703	0.380859	-0.470877	-0.384343	-0.261557	-0.265727	0.431177	0.402369	0.386744	0.45976	0.25372	0.287506	0.306421	0.288346	0.000653975	0.101946	0.849477	0.0422127	0.0648113	0.124341	0.541676	0.251892
97	Mndal	0.57352	0.959139	0.524174	0.584938	-0.841095	-0.88744	-1.01317	-0.663965	0.577998	0.627915	0.451895	0.526075	0.238462	0.251038	0.218887	0.243469	0.000696436	4.92681e-08	0.0154456	0.00660023	0.00017492	1.88653e-05	4.57456e-10	0.00356409
98	4930486F22Rik	0.660073	0.306818	0.247478	0.704316	-1.01429	-0.716974	-0.526759	-0.586158	0.202926	0.152663	0.194571	0.203659	0.0736371	0.0929193	0.10999	0.0967444	0.000758916	0.500911	0.327147	0.0283364	2.83486e-06	0.0376471	0.117694	0.0168524
99	Cela2a	1.01098	-0.305315	0.50722	0.281179	-0.705928	-0.193287	-0.192142	0.0829985	0.253672	0.1577	0.242316	0.267452	0.120879	0.170042	0.15369	0.175201	0.000770326	0.88526	0.287492	0.592815	0.0211019	0.812028	0.815924	0.865334
100	Ccrl2	0.585788	0.1771	0.153678	0.394864	-0.367264	-0.485514	-0.172073	-0.175644	1.80859	1.44792	1.39892	1.64021	1.11438	1.0603	1.19629	1.32215	0.000774365	0.615041	0.57896	0.0161762	0.409115	0.0137087	0.451241	0.48496
101	BC147527	0.802323	0.464568	0.371151	0.275635	-0.224529	-0.642358	-0.56644	-0.130173	0.726362	0.62426	0.589897	0.692318	0.376389	0.343748	0.346429	0.441443	0.000902083	0.0692167	0.249589	0.353994	0.739161	0.00623918	0.0111584	0.316218
102	4930425L21Rik	1.17755	0.485017	-0.786565	0.662487	0.373546	-0.63967	-0.96243	0.181049	0.0884105	0.0703569	0.0390946	0.0640342	0.0669476	0.0393165	0.0324668	0.0661268	0.000902083	0.438655	0.178088	0.815199	0.195494	0.777629	0.435586	1
103	Fam131b	0.590722	0.756164	0.313222	0.161791	-0.93147	-0.52241	-0.366131	-0.400726	0.38306	0.373897	0.393169	0.348147	0.172345	0.214145	0.214747	0.21696	0.000936504	0.000881743	0.000799164	0.0771461	3.36621e-07	3.62575e-05	0.0101697	0.00882588
104	4922502D21Rik	0.539052	0.386361	-0.182042	0.445247	-0.146909	-0.279188	-0.768811	-0.532332	0.673618	0.553456	0.423537	0.618811	0.456768	0.38723	0.300626	0.332087	0.000943639	0.0184592	0.946408	0.220833	0.223482	0.471983	0.000972138	0.0270755
105	A730020M07Rik	0.554906	-0.0935366	0.259016	0.263112	-0.232942	-0.404014	-0.0894286	-0.186059	0.883638	0.690504	0.781026	0.786615	0.585764	0.545609	0.63129	0.622417	0.00105577	0.940012	0.0997783	0.168577	0.480688	0.0263229	0.577052	0.434444
106	Txndc8	0.589866	0.240813	0.0857551	0.232896	-0.620752	-1.15678	-1.22834	-1.32847	0.14537	0.156657	0.125423	0.105393	0.0679234	0.0636593	0.0492253	0.0508551	0.00111656	0.117594	0.986668	0.813344	0.0165508	0.023062	0.000881225	0.000904063
107	4930429H19Rik	1.65708	0.314199	-0.668683	0.881401	1.22625	-0.254197	-0.373533	0.0396468	0.0893079	0.0425404	0.0275332	0.0731412	0.0790061	0.0404153	0.0287626	0.046678	0.00135433	0.892929	1	0.431156	0.00684089	0.86516	0.825265	0.967009
108	Wbp4	0.579822	-0.104033	0.036339	-0.00713441	0.120587	0.0276259	-0.249098	-0.081919	0.726704	0.61371	0.610095	0.645	0.651522	0.621111	0.54338	0.583306	0.00137893	0.972979	0.981414	0.854347	0.833765	0.890712	0.3456	0.403464
109	Tigit	0.80411	0.919144	0.495518	0.656694	-0.414425	-1.00709	-1.08059	-0.541693	0.345431	0.334718	0.304913	0.266024	0.161937	0.127111	0.141346	0.142036	0.0014492	7.05231e-05	0.0956948	0.21845	0.289766	0.0258186	0.00234099	0.18924
110	Ccdc86	0.583789	0.337089	0.206798	0.364443	-0.374751	-0.0707039	-0.580393	-0.413758	0.705014	0.710684	0.517964	0.612175	0.408889	0.43004	0.385177	0.421724	0.00162564	0.286262	0.62082	0.685636	0.127375	0.910558	0.122825	0.15864
111	Mir3066	0.829017	0.19262	0.438821	-0.0362893	-0.225108	-0.344618	-0.696322	-0.737506	0.706948	0.58775	0.585016	0.481099	0.431119	0.352431	0.312441	0.283511	0.0019264	0.159433	0.15014	0.958551	0.604014	0.49654	0.000283361	0.00812741
112	Sntg1	1.00661	-0.58855	-0.632774	0.11406	0.251912	-0.20736	-0.862246	0.64952	0.243346	0.103254	0.114449	0.186982	0.190665	0.150706	0.105157	0.257026	0.00230567	0.279674	0.151116	0.945406	0.342093	0.799053	0.00377475	0.0455534
113	Vmn1r30	2.34712	1.60123	-0.0501816	0.576868	0.190365	-0.291976	-0.308791	0.176838	0.083666	0.0691915	0.0269799	0.0476008	0.04675	0.0249476	0.0345252	0.0237666	0.00243049	0.959356	0.691701	0.672547	0.486984	0.630236	0.919635	0.915467
114	Il2ra	0.535852	0.297585	0.253058	0.410943	-0.590297	-0.891679	-0.258418	-0.15637	0.464583	0.394208	0.334958	0.389816	0.226744	0.195438	0.279942	0.297622	0.00244797	0.39055	0.410256	0.34771	0.0300801	0.0143456	0.589582	0.874081
115	Olfr56	1.74534	0.523513	0.618366	0.911114	-1.65168	-1.34206	-1.2406	-1.60974	0.180736	0.137286	0.157105	0.248712	0.0447419	0.0479153	0.0486599	0.0295715	0.00248909	0.805727	0.938344	0.0836653	0.0213347	0.22321	0.197369	0.0232851
116	Upp1	0.616128	1.00445	0.290409	0.259207	-0.73701	-1.02462	-0.647391	-0.80231	0.641233	0.758242	0.503131	0.499083	0.325518	0.267885	0.279857	0.259517	0.0025679	8.96149e-07	0.5706	0.471579	0.00490947	2.40233e-06	0.000266546	0.00803695
117	Hcar2	0.714102	0.478435	0.144922	-0.0665973	-0.224082	-0.045052	-0.3995	-0.352454	0.940032	0.792873	0.728103	0.705834	0.574278	0.731528	0.479465	0.548517	0.00264049	0.25897	0.782796	0.847066	0.953601	0.981408	0.649292	0.447402
118	Platr30	0.607643	0.241876	0.0602016	0.217044	-0.130804	-0.0697334	-0.376591	-0.570647	0.250443	0.246508	0.212191	0.242246	0.174734	0.201744	0.169722	0.148245	0.00266886	0.273239	0.953924	0.517362	0.76745	0.945904	0.150079	0.000578398
119	Gen1	0.518739	-0.25418	-0.307115	0.299222	0.263202	0.0332232	-0.103971	0.190359	0.608296	0.413595	0.371318	0.585819	0.554546	0.46249	0.447077	0.531052	0.00278636	0.348242	0.369572	0.329072	0.424624	0.940061	0.456593	0.0967548
120	Serpinb6b	0.588787	0.0330082	-0.460026	-0.184382	0.211188	0.235339	-0.508626	-0.382193	0.527513	0.370026	0.285276	0.3493	0.399419	0.414097	0.263573	0.276388	0.00278636	0.923781	0.434383	0.910777	0.569672	0.810509	0.138296	0.0345549
121	Eif2ak2	0.521006	0.272047	0.163612	-0.0432792	-0.258375	-0.373593	-0.428475	-0.719865	0.409046	0.369133	0.339547	0.301857	0.262476	0.257115	0.226292	0.237545	0.00281615	0.465244	0.572649	0.999861	0.702709	0.313768	0.203306	0.0105478
122	Klrb1b	0.52293	0.426984	0.166721	0.315443	-0.376991	-0.385273	-0.267421	-0.20832	0.701505	0.70127	0.584583	0.674665	0.419687	0.436359	0.526412	0.505314	0.00281615	0.166489	0.814541	0.145254	0.0543368	0.333584	0.173865	0.650995
123	9530082P21Rik	0.513668	-0.181921	-0.0180778	0.018198	-0.177596	-0.26563	-0.247402	-0.0112563	0.840382	0.630518	0.707899	0.724826	0.671415	0.584881	0.676038	0.622704	0.00297187	0.761236	1	0.813347	0.729502	0.91959	0.0898864	0.981048
124	Cmc2	0.568968	-0.265244	0.018685	0.153413	-0.128863	-0.020732	-0.0260309	-0.0234542	0.61874	0.435272	0.441276	0.497683	0.484516	0.430071	0.458487	0.408511	0.00306733	0.566272	0.949469	0.787321	0.579633	0.928673	0.944677	0.883454
125	Fam155a	0.60079	0.174757	-0.043578	-0.114598	0.318355	-0.276764	-0.119767	0.153488	0.284746	0.267843	0.271783	0.246704	0.249663	0.210232	0.249523	0.289437	0.00321207	0.437278	0.969797	0.932494	0.36415	0.80812	0.629652	0.646662
126	Hist1h4f	0.574737	-1.01045	-0.777245	0.382841	0.722935	-0.305592	-0.68234	0.537895	2.03026	0.767688	0.932992	1.84978	2.36396	1.14216	1.00267	2.076	0.00326623	2.10643e-05	0.000920565	0.298721	2.17441e-06	0.513425	0.00816359	0.000622215
127	Oosp3	0.67677	0.59886	0.639094	0.609299	-1.94519	-0.793591	-0.726397	-0.473191	0.27439	0.252881	0.310022	0.2388	0.0524133	0.109272	0.132235	0.135348	0.0032786	0.343275	0.0574741	0.182944	1.27508e-05	0.0796421	0.163149	0.285485
128	Tlr12	0.685102	1.03824	0.755248	0.312929	-1.0867	-1.41199	-1.57343	-0.9601	0.442233	0.473034	0.567908	0.409028	0.135191	0.13279	0.13128	0.206958	0.00339454	0.00489628	0.0981562	0.456075	0.0260182	0.00182139	6.15971e-06	0.0143181
129	Gm38413	0.760632	0.120796	-0.503275	-0.0469366	0.0502748	-0.397366	-1.10191	-0.280459	0.113489	0.0919879	0.059672	0.0634637	0.0613245	0.0449314	0.0490785	0.0442153	0.0035746	0.382928	0.755702	0.801691	0.964335	0.595579	0.139059	0.63959
130	Plgrkt	0.549413	0.275303	0.12569	0.403709	-0.61105	-0.45073	-0.644496	-0.32891	0.840608	0.736137	0.703129	0.794911	0.457458	0.475518	0.445708	0.536374	0.00364546	0.196876	0.449834	0.204248	0.0367575	0.0402471	0.000208568	0.500521
131	4921511M17Rik	0.870559	0.560267	-0.345256	0.481219	0.18983	-0.436149	0.0455909	0.31043	0.0345553	0.0315564	0.0210946	0.0353951	0.0324879	0.0179859	0.0239899	0.0250825	0.00387273	0.372433	0.981137	0.964536	0.625862	0.853457	0.843671	0.796759
132	Kremen2	0.557111	-0.145179	-0.0103205	0.0465709	-0.175421	-0.201501	-0.269588	-0.0124078	0.888734	0.701159	0.788583	0.784056	0.687494	0.603964	0.69942	0.639282	0.00443287	0.922105	0.930621	0.802674	0.901974	0.976574	0.0845436	0.830066
133	Tap2	0.582034	0.513019	0.235803	0.240245	-0.586378	-0.784078	-0.545087	-0.575959	0.883127	0.885794	0.714986	0.706383	0.429853	0.396599	0.397857	0.362596	0.0044454	0.00647885	0.273441	0.597561	0.00728164	0.000340707	0.0265979	0.0437242
134	Sult3a2	1.15177	0.311593	0.112394	-0.328443	0.176397	-0.5396	-0.582705	-0.254265	0.0536821	0.0399778	0.04666	0.0249778	0.0350867	0.0260988	0.0125714	0.0266559	0.00468099	1	0.535625	0.96559	0.95732	0.770803	0.522677	0.838056
135	Ccl11	0.620603	0.160452	0.298242	0.198083	-0.46764	-0.494614	-0.394716	-0.470716	0.403014	0.327022	0.377654	0.350004	0.240839	0.228323	0.259123	0.220992	0.00483621	0.308782	0.15014	0.156702	0.0104614	0.0301337	0.180665	0.00849844
136	Rnase6	0.566755	0.0881154	0.0678285	0.00260092	-0.104824	-0.362444	-0.405281	-0.793589	0.619071	0.592353	0.497159	0.530806	0.484397	0.450516	0.409569	0.344732	0.00484874	0.966476	0.90335	0.947705	0.799113	0.793162	0.500592	0.0128021
137	Hist1h1d	0.544934	-0.984284	-0.801281	0.401594	0.755859	-0.294997	-0.680209	0.55719	1.83697	0.709974	0.858139	1.72458	2.19346	1.05829	0.921032	1.93021	0.00509758	3.91636e-05	0.000442999	0.239137	1.99471e-06	0.463474	0.00800171	0.000632958
138	Krt16	0.937346	-1.02947	-0.0648087	-0.148027	0.63371	-0.365727	-0.261325	0.0984366	0.0934145	0.037504	0.0503622	0.0657884	0.0705626	0.0462258	0.0294688	0.0577505	0.00513836	0.576647	0.974339	0.959023	0.883932	0.362357	0.962787	0.641926
139	Fbxo40	0.693556	0.232449	0.113609	0.29496	-0.164265	-0.0912623	-0.313499	-0.239232	0.435505	0.318766	0.334338	0.33074	0.260058	0.287768	0.262199	0.246813	0.00541768	0.682373	0.940413	0.355121	0.391818	0.887756	0.521223	0.365698
140	Neu3	0.625044	0.460253	0.298381	0.0197233	-0.429263	-0.270089	-0.207383	-0.353461	0.556263	0.567161	0.504537	0.50223	0.359752	0.38675	0.440251	0.38392	0.00544764	0.427496	0.384042	0.925581	0.0708032	0.969968	0.375298	0.255911
141	Cdc42ep2	0.648729	0.441356	0.471033	0.169198	-0.144128	-0.372158	-0.392666	-0.553538	0.924171	0.82401	0.881111	0.764861	0.570476	0.577006	0.568972	0.521871	0.00588997	0.0604943	0.290324	0.464106	0.415891	0.244403	0.0817723	0.0184104
142	A730018C14Rik	1.13829	-0.195586	-0.764342	-0.0539113	0.482076	0.277072	-0.510427	-0.14915	0.118221	0.0670121	0.042835	0.0660786	0.0966492	0.0856391	0.0617766	0.0706821	0.00596588	0.879644	0.568053	0.606484	0.264912	0.719057	0.310883	0.822305
143	Tenm3	1.11989	-0.588265	-0.650791	0.509323	0.280638	-0.193106	-0.976689	0.27877	0.223421	0.0991674	0.0821589	0.158143	0.167407	0.131024	0.0694185	0.161364	0.00622761	0.576647	0.276464	0.761571	0.244819	0.893451	0.00222974	0.401888
144	Cyp2a12	1.00863	0.208876	-0.662745	0.136529	0.262627	-0.342797	-1.04748	0.104172	0.0580403	0.0344657	0.024334	0.0305383	0.0293831	0.0405746	0.0133239	0.0437686	0.00623604	0.988944	0.736753	0.929534	0.598451	0.938896	0.0663105	0.35057
145	Grin2a	0.613233	-0.00358787	-0.404397	0.319965	0.0618058	0.315114	-0.247968	0.311141	0.191996	0.149395	0.121485	0.140474	0.136345	0.134911	0.141533	0.168831	0.0062835	0.591918	0.401972	0.918751	0.725069	0.863746	0.489377	0.530425
146	Nol10	0.616118	0.263039	0.422075	0.0408201	-0.112116	-0.332182	-0.576086	-0.364988	0.525076	0.447313	0.434734	0.4037	0.361482	0.267821	0.272738	0.275485	0.00637903	0.38301	0.372499	0.646493	0.783385	0.244403	0.00470257	0.229799
147	Gm5142	0.861475	0.464047	0.705274	0.773519	-1.67599	-1.42825	-1.32536	-1.4584	0.193986	0.159897	0.206233	0.234909	0.0368225	0.0502278	0.0553461	0.0487928	0.00663644	0.0619548	0.00448403	0.000850012	3.58352e-05	0.0341725	0.000112027	0.000162843
148	Grid1	0.675077	-0.0176542	-0.0907289	0.293752	0.316119	0.147315	-0.312592	0.122272	0.318831	0.264736	0.231256	0.266583	0.286101	0.264065	0.209095	0.292469	0.00667784	0.908726	0.946432	0.519524	0.765024	0.541795	0.325744	0.959973
149	Slc7a12	0.883415	0.214974	-0.335175	0.0975168	0.293679	0.412787	0.0839639	0.0737663	0.0542394	0.0384556	0.0226378	0.0334577	0.0473084	0.035004	0.0361026	0.0424708	0.00686962	0.85405	0.84889	0.728759	0.949018	0.934252	1	0.621293
150	Mir7228	0.726592	0.53648	0.352409	0.215788	-0.977174	-0.602799	-0.208347	-0.582932	0.829056	0.947661	0.780988	0.757274	0.351947	0.443732	0.526897	0.416292	0.0069925	0.376052	0.431921	0.929519	0.0126827	0.288685	0.466293	0.17393
151	Olfr693	0.831248	0.58081	0.427019	0.117212	-0.199134	-0.241886	0.0249629	-0.19901	0.337469	0.264476	0.276533	0.257647	0.165585	0.198605	0.223539	0.208799	0.00708174	0.360497	0.731812	0.372806	0.512181	0.567078	0.566881	0.527559
152	Mir346	1.26737	0.307511	-0.120482	0.466439	0.675937	0.680615	-1.05243	0.134698	0.0998954	0.0946391	0.0520221	0.109617	0.0676936	0.0914194	0.0475151	0.0698571	0.00735893	0.593953	0.944348	0.881456	0.671894	0.186899	0.0460047	0.983772
153	Lta	0.602726	0.461495	0.344678	-0.102079	-0.175652	-0.511545	-0.231776	-0.63439	1.1575	0.999167	0.998056	0.882738	0.754379	0.62905	0.650493	0.557515	0.00786035	0.0828428	0.212235	0.788126	0.363184	0.311767	0.457949	0.00803695
154	Mir6974	0.539748	0.19962	0.313137	-0.222287	-0.0736651	-0.651478	-0.420053	-0.469813	1.34634	1.12127	1.09789	0.930034	0.992843	0.71421	0.734296	0.771141	0.00790067	0.46487	0.687335	0.74223	0.90177	0.345648	0.0935325	0.0545197
155	Psmb10	0.594453	0.335014	0.446382	0.247983	-0.167385	-0.308525	-0.793007	-0.265976	0.964068	0.785254	0.9277	0.858145	0.564452	0.640861	0.458213	0.576996	0.00790067	0.715284	0.374761	0.442307	0.257428	0.318685	0.00200569	0.232561
156	Dcdc2c	0.613687	-0.244133	-0.161376	0.780112	0.261506	0.700161	-0.869126	-0.109006	0.0747424	0.035752	0.0554668	0.0711996	0.0657338	0.0685726	0.0375231	0.0502858	0.00826218	0.811168	0.62758	0.513786	0.594328	0.814021	0.323218	0.977241
157	Eif3k	0.643789	-0.155102	-0.0217269	0.275728	0.169292	0.176858	-0.0675508	-0.0304646	0.705447	0.56621	0.509706	0.685258	0.551193	0.548778	0.545121	0.46836	0.00849751	0.617201	0.943321	0.147016	0.823346	0.694365	0.725271	0.924222
158	Il1rapl1	0.562269	-0.0571126	-0.160011	0.266587	0.239286	-0.302451	-0.24394	0.343669	0.429972	0.341482	0.314871	0.380629	0.382516	0.31275	0.291145	0.437517	0.00915769	0.56085	0.314608	0.71362	0.366999	0.56188	0.323381	0.490939
159	Prima1	0.801998	0.042553	-0.631306	0.0124153	0.436356	0.201957	-0.911124	-0.292918	0.14632	0.127145	0.0837243	0.10128	0.126683	0.117875	0.0494306	0.087841	0.00939709	0.417034	0.237542	0.858969	0.734794	0.963596	0.0189388	0.33921
160	Myo7b	0.84513	-0.0409579	-0.365111	0.570542	0.1824	-0.327983	-0.702745	0.245787	0.135716	0.113294	0.0885794	0.13698	0.103437	0.0945342	0.0754286	0.110418	0.009594	0.936278	0.803772	0.459279	0.568611	0.974262	0.596573	0.931009
161	Lypd1	1.86042	0.220455	-0.502658	-0.204433	0.581674	0.5311	-0.634968	0.384382	0.0480785	0.036	0.0263863	0.0333447	0.036871	0.0383428	0.0187163	0.0355554	0.00969351	0.578276	0.983378	0.489939	0.775638	0.48002	0.835715	0.840247

## Sheet: Cluster 2
	gene	C1_log2fc	C2_log2fc	C3_log2fc	C4_log2fc	C5_log2fc	C6_log2fc	C7_log2fc	C8_log2fc	C1_mean	C2_mean	C3_mean	C4_mean	C5_mean	C6_mean	C7_mean	C8_mean	C1_fdr	C2_fdr	C3_fdr	C4_fdr	C5_fdr	C6_fdr	C7_fdr	C8_fdr
1	A930037H05Rik	0.31963	1.36128	0.772086	0.275915	-1.25305	-1.08711	-1.5134	-1.34913	1.34476	2.00446	1.63383	1.1574	0.46627	0.540774	0.383855	0.425813	1.15999e-05	9.06887e-34	1.89613e-18	0.00660023	2.77323e-17	2.61032e-11	3.05213e-26	1.62825e-22
2	Atp8a1	0.161318	0.798653	0.315908	0.103041	-0.402698	-0.421897	-0.505461	-0.49455	1.76463	2.32982	1.81329	1.73221	1.18445	1.24082	1.13877	1.11875	0.0415301	3.73465e-27	0.00106946	0.572516	8.37052e-05	2.91257e-05	5.41123e-07	4.91319e-08
3	Slco3a1	0.427552	0.936178	0.449868	0.127695	-0.807292	-0.641263	-0.976699	-0.860248	1.55665	2.08622	1.55211	1.45487	0.709433	0.782569	0.682748	0.690471	6.84885e-06	5.33521e-27	6.74132e-06	0.0439422	2.76097e-10	1.08856e-05	9.92782e-16	1.85341e-12
4	Dennd1a	0.169341	0.783723	0.528491	-0.0528542	-0.611326	-0.546638	-0.648558	-0.713691	2.15446	2.9406	2.57994	1.85569	1.34129	1.36126	1.40125	1.3616	0.104768	9.8363e-27	4.08207e-15	0.75451	1.85603e-10	2.40233e-06	3.87186e-14	2.73797e-16
5	Iigp1	0.59752	1.24969	1.11011	0.418548	-3.07143	-2.70899	-2.80511	-2.72267	1.30163	1.85718	1.77264	1.26466	0.126292	0.174464	0.14267	0.151248	1.10646e-10	7.3817e-26	9.64232e-23	4.08239e-05	1.13571e-29	4.99739e-24	5.99986e-30	1.06404e-24
6	Hk3	0.722709	1.1217	0.429068	0.169612	-0.700975	-0.851571	-0.834739	-0.844259	1.76929	2.20538	1.72969	1.42553	0.739462	0.716411	0.697221	0.69805	5.34858e-11	1.49914e-23	0.00409113	0.212953	5.09466e-07	4.56005e-07	1.25801e-07	3.77834e-09
7	Cers6	0.225459	0.676745	0.389197	0.174655	-0.305781	-0.6655	-0.624638	-0.487741	2.43899	3.09206	2.7354	2.38167	1.70095	1.50288	1.41537	1.6109	0.00026343	1.45029e-22	5.94569e-08	0.0481062	0.000124752	1.02928e-14	1.02928e-15	8.30546e-11
8	Mir6381	0.855891	1.49692	0.839287	0.609031	-3.02525	-2.79131	-3.8667	-2.62896	2.0456	2.66051	2.1183	1.93084	0.174609	0.210034	0.108515	0.197594	8.17684e-13	2.04503e-22	8.05425e-13	1.78943e-08	2.83941e-30	4.25443e-23	1.53558e-40	2.42887e-24
9	Samhd1	0.0450114	0.983479	0.64018	0.445375	-1.19206	-1.00172	-0.911737	-0.997967	1.24528	1.93046	1.86047	1.47934	0.577409	0.669266	0.70174	0.624388	0.377001	2.67063e-22	4.84422e-10	0.000153935	3.12397e-15	8.16783e-12	7.03821e-11	8.1218e-11
10	Gbp2b	0.743224	0.749034	0.588295	0.561852	-1.33341	-1.41959	-1.03141	-0.893397	2.04549	2.03768	1.94918	2.01829	0.605661	0.554266	0.732332	0.782612	1.82464e-21	1.58171e-21	4.66865e-13	7.27729e-13	3.99861e-31	5.77904e-25	6.49309e-18	3.54659e-13
11	Gbp2	0.894083	1.00393	0.806904	0.77886	-2.46006	-2.6831	-2.1336	-1.78356	1.81668	2.01649	1.88308	1.90746	0.24381	0.214385	0.293954	0.346648	5.67645e-19	6.01573e-20	1.63618e-16	4.28229e-16	1.38901e-40	6.44408e-38	1.81221e-24	3.40723e-20
12	Mir1932	0.352215	0.847245	0.497317	0.0463431	-0.74399	-0.61927	-0.954709	-0.805077	3.17692	3.75001	3.22089	2.52568	1.59378	1.72118	1.37509	1.51777	0.0010332	1.03826e-18	1.80095e-06	0.55324	4.0494e-10	5.71115e-07	1.98104e-15	7.80122e-13
13	Irf1	0.749201	0.93523	0.672088	0.549635	-1.22704	-1.31459	-1.21752	-1.24587	2.76362	2.85416	2.63646	2.411	0.865778	0.817768	0.856541	0.848459	2.88394e-17	4.94819e-18	9.23898e-13	1.08494e-07	2.77323e-17	8.17827e-20	1.30228e-17	1.8675e-18
14	Ctsc	0.57941	0.851127	0.335538	0.0165878	-0.631084	-0.695493	-0.855913	-0.639243	2.16944	2.5244	1.94144	1.7152	1.06068	1.01403	0.941121	1.02224	2.29114e-14	8.00944e-18	0.000241814	0.400807	1.59807e-06	7.33081e-08	2.67581e-14	2.08258e-08
15	Parp14	0.49243	0.839989	0.606055	0.319681	-0.911251	-1.0392	-1.27096	-0.961842	1.33949	1.65952	1.44189	1.19994	0.544696	0.566345	0.512441	0.557726	1.20098e-06	1.95578e-17	2.30158e-06	0.00509983	9.94042e-09	2.68324e-11	2.3851e-20	1.40345e-12
16	Cdk14	-0.111877	0.570258	-0.225694	-0.450965	0.0193201	0.359852	-0.335802	-0.373212	1.83887	2.66065	1.69742	1.44046	1.96507	2.42557	1.5818	1.46825	0.49211	8.4128e-16	0.042673	7.40434e-07	0.506136	2.39088e-06	2.68266e-05	4.0754e-05
17	Unc5a	0.323152	1.15514	0.716517	0.159863	-1.16928	-1.26789	-0.994535	-1.17027	0.803125	1.15136	0.986698	0.728803	0.3128	0.298139	0.333773	0.286133	0.00258376	1.16638e-15	1.19868e-06	0.272685	1.76283e-11	4.42567e-08	1.85465e-07	1.85943e-11
18	Gbp10	0.817292	1.34105	0.789701	0.942715	-2.75694	-2.35055	-1.8203	-2.2696	0.386581	0.501928	0.384086	0.482476	0.0448609	0.0508186	0.0781328	0.0562756	1.40436e-09	2.65395e-15	9.91618e-11	3.82356e-10	3.36011e-29	6.32277e-15	2.14615e-14	3.15988e-19
19	Psd3	-0.184862	0.632292	0.220745	-0.263277	-0.413893	-0.0421698	-0.293132	-0.369805	1.0841	1.78257	1.38507	0.948103	0.960353	1.24037	1.054	0.931586	0.224503	8.41705e-15	0.157675	0.184145	0.00123006	0.87946	0.0205947	0.00410599
20	Epha1	0.360651	1.20053	1.71797	0.231605	-2.14536	-2.1604	-0.86104	-1.52117	0.54308	0.919904	1.14164	0.536188	0.102157	0.109151	0.253817	0.196988	0.13594	2.98946e-14	2.00419e-25	0.117788	8.88872e-12	1.99785e-10	0.00128094	7.30947e-08
21	Parp8	0.494858	0.707705	0.199207	0.150429	-0.439854	-0.568424	-0.574101	-0.421438	1.67432	1.87029	1.3795	1.35291	0.980703	0.881966	0.890559	1.03152	1.71711e-10	8.7365e-14	0.102046	0.312768	0.00130174	2.11795e-06	1.67822e-06	0.000479337
22	Socs1	0.650416	0.69316	0.476462	0.485029	-1.00152	-1.30156	-1.21179	-0.771426	3.83647	4.01648	3.79442	3.59791	1.3666	1.26805	1.29475	1.60876	5.6775e-12	7.03511e-13	4.29403e-08	1.30536e-06	8.15076e-11	6.14394e-22	1.4578e-19	2.39922e-07
23	Ifi47	0.78029	0.741207	0.280675	0.610494	-0.859839	-1.0399	-1.12327	-0.851531	1.31738	1.30047	0.984933	1.12794	0.496909	0.465218	0.389113	0.474861	5.96333e-14	8.43239e-13	0.0395264	7.7731e-08	1.04142e-08	1.411e-11	2.84705e-14	3.3708e-10
24	Gbp5	0.757177	1.00671	0.639684	0.436182	-1.28668	-1.33423	-1.07457	-1.24071	1.076	1.1963	1.02372	0.928421	0.293738	0.295772	0.360167	0.311203	2.42005e-10	1.30807e-12	0.000269685	0.00243322	2.5357e-09	3.61452e-08	5.35302e-09	6.06697e-10
25	Nlrc5	0.499617	0.849207	0.47782	0.402775	-1.04876	-1.30635	-1.04225	-0.784119	0.793632	0.94601	0.770314	0.68123	0.276488	0.273262	0.298386	0.371477	5.80781e-05	1.30807e-12	0.00713493	0.0268187	2.39048e-10	2.77545e-12	6.83351e-10	4.53574e-06
26	Tgtp2	0.751998	0.78947	0.275065	0.577193	-0.817421	-1.14484	-1.12456	-0.808694	1.02878	1.05238	0.793151	0.869228	0.405157	0.357403	0.306235	0.377443	9.28948e-12	1.59381e-12	0.0471839	3.48761e-06	5.06472e-07	1.89371e-11	3.85201e-12	6.12035e-08
27	Gbp4	1.12747	1.03535	0.896761	0.711803	-2.79652	-2.55344	-2.24455	-2.30802	1.13817	0.966825	0.87209	0.863488	0.0836875	0.100935	0.129008	0.125732	3.15992e-20	2.61361e-12	9.27264e-12	2.14595e-08	2.14308e-24	1.24876e-18	4.58141e-19	1.53114e-18
28	Arhgap15	0.115543	0.523878	0.24473	-0.0328986	-0.19496	-0.33025	-0.266315	-0.139884	1.65486	1.99637	1.74682	1.53986	1.28764	1.28925	1.32316	1.37226	0.284042	4.59007e-12	0.00260763	0.761571	0.092378	0.0892695	0.0143858	0.12237
29	Batf2	0.351603	0.945643	1.05681	0.481107	-1.45389	-1.33925	-1.5604	-1.72934	1.05373	1.24317	1.2784	0.981782	0.300833	0.298869	0.300783	0.249531	0.00137893	5.61743e-12	1.02226e-11	0.00114176	1.08385e-10	1.41112e-07	3.01492e-17	1.95807e-14
30	Irgm1	0.523709	0.67808	0.427626	0.651632	-0.754274	-1.07666	-0.839532	-0.727071	2.54334	2.55409	2.48426	2.67938	1.1845	0.981516	1.05647	1.11143	2.34464e-08	1.66027e-11	1.41289e-05	1.78943e-08	1.96345e-07	3.54428e-15	1.98e-10	1.87341e-06
31	Gbp9	0.705572	1.04629	0.807697	0.522097	-1.32811	-1.13798	-1.19442	-1.17172	0.766455	0.807323	0.784829	0.7183	0.228687	0.231889	0.237296	0.224622	2.34876e-06	1.82853e-11	1.19868e-06	0.000126939	1.27111e-10	3.56376e-06	1.63796e-10	6.89371e-08
32	Igtp	0.839473	0.990034	0.856545	0.428964	-2.02482	-1.66922	-1.70876	-1.59612	0.834662	0.987724	0.868242	0.749464	0.139434	0.204937	0.200465	0.175628	1.04591e-06	2.07954e-11	5.32299e-06	0.0124043	1.51936e-12	6.11196e-11	7.98231e-15	5.61576e-10
33	Art3	0.609041	0.772681	0.201562	0.361939	-0.460879	-0.71533	-0.837865	-0.605557	1.66776	1.70748	1.2458	1.42809	0.850877	0.710444	0.619024	0.750308	7.69795e-10	2.36697e-11	0.374761	0.000237023	0.00471779	3.45053e-06	1.41143e-11	5.96644e-05
34	Rbbp8	0.342219	0.74766	0.237073	0.138198	-0.455603	-0.405739	-0.828087	-0.540411	0.915714	1.05304	0.796417	0.753901	0.527653	0.538986	0.46472	0.512964	0.000654417	2.55736e-11	0.370935	0.345022	0.0054188	0.0507193	1.02209e-08	0.000338019
35	Lrch1	0.286936	0.506184	0.300694	0.0711552	-0.235991	-0.253129	-0.390656	-0.336602	1.83984	1.97333	2.0524	1.67413	1.3989	1.30616	1.28075	1.2088	0.000127113	3.7169e-11	0.0120264	0.458565	0.0212698	0.0151735	7.11185e-05	0.0140863
36	Irf8	0.0217873	0.561941	0.367458	-0.0414028	-0.586479	-0.301024	-0.268436	-0.362772	1.98387	2.58031	2.42173	1.99055	1.40661	1.62754	1.67936	1.48555	0.963368	3.80164e-11	7.19672e-05	0.951387	2.55674e-09	0.0226869	0.0209599	0.00123226
37	Fcgr4	0.638206	0.861448	0.311803	0.109556	-0.807847	-0.734669	-0.826942	-0.445366	1.33101	1.57535	1.23962	1.22186	0.677921	0.610171	0.667012	0.706376	4.04082e-08	5.65411e-11	0.0172419	0.517182	3.00253e-06	1.88653e-05	1.80223e-07	0.0162794
38	Fbxl18	0.134067	0.879017	0.148682	-0.320258	-0.0930707	-0.183937	-0.471413	-0.543152	0.909692	1.21449	0.919083	0.717597	0.790153	0.742314	0.626016	0.596946	0.318851	8.30751e-11	0.61705	0.1352	0.897672	0.739134	0.0140897	0.00166315
39	Irgm2	0.570786	0.805785	0.516087	0.429536	-1.09951	-1.01246	-1.05527	-0.841127	1.23005	1.40653	1.24445	1.19239	0.453689	0.516901	0.484517	0.519511	1.15999e-05	9.5955e-11	8.12877e-06	0.0123033	1.41416e-10	5.2819e-08	1.58643e-11	2.97201e-07
40	Olfr1396	0.744463	0.717929	0.201508	0.631378	-0.896242	-0.8882	-1.15502	-0.879872	1.41861	1.40121	0.999939	1.17319	0.536704	0.546799	0.414936	0.508157	5.34858e-11	5.61079e-10	0.204191	1.30536e-06	2.82579e-06	4.18088e-08	5.80794e-13	2.74479e-08
41	Bcl6	0.229487	0.649784	0.288831	0.132839	-0.33966	-0.244897	-0.476317	-0.37204	1.43484	1.68923	1.40958	1.3919	1.02711	1.09932	0.987529	1.01555	0.0526201	7.52186e-10	0.0363667	0.666951	0.00405109	0.128447	1.10895e-05	0.00585729
42	Mir7072	0.423447	1.30746	0.474833	0.256812	-0.984785	-1.8436	-1.60145	-1.23991	0.435652	0.649414	0.433298	0.367395	0.149897	0.115686	0.116664	0.16201	0.237624	1.056e-09	0.480387	0.456564	0.00131171	2.43002e-05	4.49905e-06	2.25986e-06
43	Fam49b	0.258275	0.526775	0.058944	0.0135977	-0.118005	-0.297194	-0.448323	-0.218121	1.82909	1.99578	1.64529	1.61869	1.4026	1.34947	1.2438	1.37836	0.00329731	1.06691e-09	0.72261	0.832393	0.46488	0.0142523	1.46578e-07	0.0138928
44	Il4ra	0.224899	0.562509	0.62901	0.200316	-0.412967	-0.47997	-0.523277	-0.320191	1.94141	2.39135	2.36741	2.13506	1.30017	1.25794	1.24116	1.41567	0.0145857	1.06691e-09	2.36482e-12	0.017239	0.000616349	1.97816e-06	2.40623e-06	0.0455534
45	Ly86	0.113746	0.524879	0.533857	0.156752	-0.597333	-0.530365	-0.667696	-0.434042	1.51881	1.95242	1.89709	1.61549	1.04037	1.04669	0.982267	1.15315	0.249532	1.22262e-09	1.00623e-08	0.212911	9.91705e-08	1.33635e-06	2.27188e-11	0.000100434
46	Cd274	0.654808	0.739023	0.564941	0.527171	-1.12378	-1.1513	-1.25742	-0.709338	1.4173	1.59928	1.38656	1.37189	0.535657	0.473087	0.496563	0.613932	1.40237e-09	1.52976e-09	1.60464e-06	0.000270637	3.50918e-12	4.35196e-12	2.25552e-17	2.44648e-05
47	Gm4951	0.696389	0.967467	1.44488	1.26466	-2.30488	-2.32899	-1.91496	-2.26538	0.264728	0.336012	0.392899	0.296946	0.04325	0.0390787	0.0425232	0.0405251	0.000123948	2.15692e-09	1.12501e-09	1.80399e-05	8.77562e-11	3.08377e-09	1.04933e-06	3.59803e-14
48	Il10ra	0.00838484	0.784251	0.71499	0.143711	-0.806784	-0.890466	-0.258643	-0.454523	1.39834	2.0452	2.15223	1.53438	0.77895	0.856427	1.22599	1.03628	0.91301	2.24807e-09	5.83454e-11	0.63551	7.4823e-10	2.85935e-10	0.123298	0.0128644
49	Oxct1	0.0195156	0.696465	0.31101	0.150898	-0.570517	-0.556451	-0.357323	-0.293161	1.02469	1.28743	1.18556	1.051	0.69127	0.663339	0.714445	0.757841	0.782376	5.45895e-09	0.00899185	0.430812	9.09287e-06	3.56962e-05	0.0224357	0.0636555
50	Htt	0.0285566	0.603275	0.350459	0.0124926	-0.502153	-0.289016	-0.553844	-0.358669	0.878002	1.25719	1.01021	0.906716	0.613163	0.735994	0.632364	0.643809	0.683617	6.0221e-09	0.0147605	0.813344	3.06997e-05	0.177267	0.00155587	0.0165346
51	Pfkp	0.292624	0.605126	0.274783	0.0859262	-0.352395	-0.36444	-0.735929	-0.560521	1.21893	1.4742	1.12815	1.07177	0.784395	0.776811	0.666189	0.746575	0.0126893	7.97262e-09	0.272662	0.563923	0.0383576	0.0112553	2.56791e-08	2.8857e-06
52	Endov	0.152827	1.08458	0.64854	0.00328268	-0.654219	-0.511141	-0.755574	-0.840932	0.56241	0.885143	0.778795	0.55326	0.368524	0.424728	0.361121	0.319467	0.599472	1.52271e-08	0.00206443	0.97009	0.000660585	0.0995659	0.000246383	0.000151131
53	Gm20139	0.421462	0.710673	0.279159	0.0260355	-0.333074	-0.171764	-0.451847	-0.361171	0.761407	0.81699	0.704328	0.686784	0.459623	0.529655	0.481861	0.481555	0.00622761	1.92636e-08	0.178331	0.959023	0.0512987	0.742127	0.00207463	0.0216491
54	Picalm	0.2477	0.595489	0.210388	-0.0883549	-0.259304	-0.104506	-0.36772	-0.335527	1.09545	1.27513	1.02157	0.934139	0.821522	0.931923	0.785207	0.791298	0.0425671	2.52023e-08	0.146651	0.779676	0.22193	0.59902	0.00706932	0.0152996
55	Tldc2	-0.118153	0.827333	1.81787	0.441362	-1.99748	-2.21686	-2.08966	-2.42326	0.691447	1.30461	1.86708	0.954419	0.207081	0.183123	0.193193	0.137107	0.552454	2.76576e-08	3.79513e-30	0.00660023	1.63151e-15	4.17917e-13	1.11865e-16	3.3653e-17
56	Atp11b	0.554629	0.808992	0.365961	0.141175	-0.299812	-0.489369	-0.560025	-0.525973	0.808237	0.857055	0.735406	0.598347	0.464363	0.421758	0.422463	0.416402	1.72864e-06	2.93307e-08	0.00770287	0.409103	0.220538	0.115611	4.87327e-05	0.00255197
57	Hmgn3	0.190732	0.89105	-0.316037	-0.335479	-0.1416	0.00820117	-0.827726	-0.377196	0.576074	0.742845	0.417974	0.429972	0.432772	0.503371	0.312481	0.373515	0.186487	2.93307e-08	0.622977	0.416966	0.808973	0.825608	1.35244e-06	0.00505653
58	Ifi211	0.519476	0.810777	0.681122	0.608689	-0.890533	-0.950704	-1.06752	-0.698568	0.671702	0.726482	0.609249	0.639359	0.270633	0.283938	0.249879	0.275314	0.000418766	4.92681e-08	0.00055534	0.00178839	5.97211e-05	1.97816e-06	7.92438e-12	0.000864332
59	Mndal	0.57352	0.959139	0.524174	0.584938	-0.841095	-0.88744	-1.01317	-0.663965	0.577998	0.627915	0.451895	0.526075	0.238462	0.251038	0.218887	0.243469	0.000696436	4.92681e-08	0.0154456	0.00660023	0.00017492	1.88653e-05	4.57456e-10	0.00356409
60	Aoah	0.0548105	0.69094	0.190279	0.170476	-0.676011	-0.65021	-0.0439625	-0.227954	0.758151	0.971984	0.814597	0.740323	0.427948	0.458343	0.71402	0.59409	0.571224	5.39104e-08	0.390324	0.453552	2.12678e-05	5.65036e-05	0.720619	0.308812
61	Themis2	0.269802	0.607689	0.314946	0.119649	-0.51228	-0.595006	-0.517094	-0.343441	1.77672	2.09998	1.7723	1.74541	1.07662	1.08524	1.13057	1.20014	0.0025356	5.68038e-08	0.0204132	0.27126	0.000185099	0.000274872	4.49905e-06	0.00419763
62	Gm12216	0.441047	0.567533	0.398172	0.373971	-0.533747	-0.662271	-0.816475	-0.317963	1.10021	1.08701	1.05701	1.00765	0.601411	0.544881	0.525012	0.645294	4.87836e-05	7.35e-08	0.000511514	0.00318485	8.07327e-06	2.36629e-07	3.18125e-12	0.0179255
63	Cxcl10	1.09421	0.978304	0.268287	0.425152	-0.91937	-0.926558	-1.35576	-1.27071	2.05794	1.74772	1.13006	1.42885	0.593546	0.474413	0.406714	0.464911	1.14643e-13	7.61789e-08	0.446608	0.0148916	0.00253514	0.000170295	1.36716e-08	1.55829e-06
64	Gm12250	0.798998	0.901202	0.892854	0.708252	-1.19286	-0.951648	-1.2215	-1.49084	0.929376	1.11853	1.03345	0.923834	0.269879	0.339375	0.309567	0.221602	3.75044e-07	9.9461e-08	1.41244e-07	0.000153935	9.49177e-08	2.24614e-05	9.42674e-09	9.87681e-13
65	Serpina3g	0.743049	0.988454	1.14489	0.866268	-2.47563	-2.01741	-1.50139	-2.16788	0.663736	0.839044	0.852139	0.772337	0.089379	0.102831	0.178382	0.117793	1.91346e-07	9.9461e-08	5.12528e-08	0.000153333	1.41757e-16	1.99785e-10	7.61021e-12	1.85341e-12
66	Grxcr1	0.462606	0.743956	0.31186	0.309008	-0.718504	-0.45194	-0.430705	-0.776721	0.559364	0.660298	0.577511	0.536944	0.260431	0.325105	0.316694	0.273346	0.000841332	1.11145e-07	0.0250078	0.196397	8.82594e-06	0.0655116	0.0230687	1.38964e-06
67	Rapgef6	0.126677	0.546172	0.321121	-0.0659197	-0.494077	-0.408842	-0.239477	-0.447801	1.21977	1.48971	1.27599	1.0129	0.81547	0.861605	1.00016	0.82032	0.44009	1.75912e-07	0.00737296	0.477149	3.1524e-05	0.00195878	0.0264692	0.00363822
68	Ikzf2	-0.169458	0.631442	0.89591	0.271464	-0.732662	-0.486082	-0.410719	-0.490278	0.503847	0.784571	0.887352	0.630488	0.342766	0.410282	0.432368	0.431046	0.377273	1.76298e-07	3.54559e-10	0.314671	2.7742e-07	0.0328691	0.0331771	5.96644e-05
69	Ifi204	0.496431	0.666378	0.428874	0.439007	-0.657119	-0.559276	-0.615573	-0.567314	0.882248	0.961647	0.776602	0.812873	0.479369	0.470129	0.466099	0.465758	8.44152e-06	2.39644e-07	0.0108874	0.00506169	7.93247e-05	0.00236051	1.67822e-06	0.00244918
70	Zbp1	0.680363	0.804138	0.845317	0.612129	-1.40309	-1.3856	-1.46268	-1.80169	0.975903	0.873133	0.993543	0.956254	0.251026	0.221712	0.25495	0.211314	3.01038e-05	2.39644e-07	1.00623e-08	3.43081e-07	4.52422e-11	3.72245e-08	1.0179e-12	8.39286e-17
71	Egfem1	0.240944	0.857891	0.039143	-0.237814	-0.500361	0.0947396	-0.439146	-0.489617	0.387535	0.473359	0.30964	0.272742	0.245044	0.282456	0.248829	0.246584	0.303965	2.39644e-07	0.956816	0.695167	0.247162	0.63094	0.0973631	0.117624
72	Lonrf2	-0.0736746	0.636534	0.604192	0.135421	-0.492534	0.11881	-0.301896	-0.624812	0.162082	0.257986	0.232008	0.159619	0.110772	0.182325	0.155054	0.0991429	0.895842	2.76551e-07	0.0137832	0.898627	0.0374683	0.950567	0.333909	0.0041437
73	Irf5	0.150904	0.576349	0.195772	-0.139114	-0.178828	-0.0354354	-0.329464	-0.248599	1.87011	2.22859	1.95272	1.55695	1.59454	1.64771	1.45617	1.51094	0.476744	2.77029e-07	0.416363	0.799955	0.275404	0.784144	0.00808055	0.0350861
74	Gm4759	0.726465	0.532057	0.7301	0.466186	-1.22758	-1.12708	-0.787362	-0.598186	0.393875	0.365125	0.373608	0.299333	0.121794	0.118813	0.141682	0.153366	2.60399e-08	2.77029e-07	0.000259155	0.000270637	1.41415e-16	7.19329e-07	1.53632e-06	0.000260672
75	Nampt	0.474896	0.655661	0.437722	-0.109346	-0.718714	-0.691837	-0.650233	-0.746835	1.06809	1.19043	1.01937	0.804797	0.501353	0.537367	0.570654	0.516095	5.85083e-06	2.8761e-07	0.00101058	0.952462	3.36621e-07	1.61914e-05	5.53563e-05	1.98949e-05
76	Fcgr3	0.792726	1.84923	0.711466	0.107568	-2.74788	-2.94831	-2.89633	-2.17611	0.0512898	0.0831936	0.0460181	0.0424597	0.00388911	0.00235887	0.00394769	0.00439235	0.353499	3.81307e-07	0.250815	0.504802	3.42728e-06	7.2993e-05	6.91662e-08	8.02791e-05
77	F830016B08Rik	0.215559	1.54919	1.06655	0.616407	-1.88003	-2.55262	-1.8507	-2.1025	0.235835	0.336871	0.389173	0.298496	0.0500988	0.0378125	0.0557485	0.0440745	0.0950123	3.81307e-07	0.000511514	0.00367838	7.21066e-09	2.54782e-08	2.24842e-08	4.4631e-07
78	Mrpl3	-0.26225	1.24034	0.347054	-0.0636324	-0.229201	0.164575	-0.970057	-0.195279	0.175044	0.370008	0.242368	0.182143	0.179194	0.211736	0.124054	0.18142	0.695532	4.03718e-07	0.364657	0.899528	0.442602	0.790029	0.0192574	0.405944
79	Cnn3	0.610056	0.886551	0.604608	0.516913	-0.95763	-1.15622	-0.758621	-1.03853	0.548841	0.616812	0.553181	0.483419	0.212609	0.1597	0.245573	0.216441	0.000556018	5.31746e-07	0.00634043	0.00146525	2.54254e-09	5.86351e-05	6.18622e-06	9.53278e-06
80	Gbp3	0.670807	0.65782	0.662261	0.570651	-1.02225	-0.980143	-0.797562	-0.693426	1.18962	1.14662	1.14716	1.21513	0.469131	0.447839	0.497781	0.563829	1.9925e-09	8.80301e-07	1.03778e-06	5.07437e-06	8.77562e-11	1.41407e-09	4.15013e-07	4.08413e-06
81	Upp1	0.616128	1.00445	0.290409	0.259207	-0.73701	-1.02462	-0.647391	-0.80231	0.641233	0.758242	0.503131	0.499083	0.325518	0.267885	0.279857	0.259517	0.0025679	8.96149e-07	0.5706	0.471579	0.00490947	2.40233e-06	0.000266546	0.00803695
82	Gm1966	0.790287	0.63969	0.197905	0.494979	-0.621495	-0.668869	-0.54236	-0.478594	0.947891	0.916917	0.755666	0.844177	0.435399	0.414065	0.438229	0.482499	2.29114e-14	9.3007e-07	0.146996	5.46617e-05	7.32741e-07	1.08629e-05	4.65628e-05	0.00207725
83	Slfn8	0.375093	1.06049	-0.184299	0.115817	-0.262017	-0.405414	-0.859685	-0.673448	0.571181	0.6465	0.459278	0.449716	0.346363	0.343411	0.26437	0.273501	0.190942	9.61938e-07	0.957793	0.625404	0.2512	0.189788	0.00139455	0.00126155
84	Cpq	0.240422	0.500602	0.318344	-0.225248	-0.702431	-0.207208	-0.236944	-0.73894	0.778386	1.06174	0.958662	0.722665	0.483762	0.652706	0.712676	0.453606	0.448321	1.31433e-06	0.00108165	0.435102	2.40678e-06	0.295328	0.276501	1.8552e-10
85	Tnpo3	0.0571476	0.747848	0.483398	-0.167054	-0.369729	0.0518629	-0.319711	-0.421273	0.538863	0.738224	0.634495	0.439315	0.42705	0.480288	0.394286	0.361712	0.629369	1.44614e-06	0.0471839	0.492916	0.027036	0.82605	0.281026	0.017058
86	8430431K14Rik	0.137935	0.907756	0.397107	-0.181641	-0.766731	-0.434676	-0.0506168	-1.04198	0.422511	0.645724	0.460048	0.330982	0.231784	0.300833	0.304638	0.17436	0.496181	1.60541e-06	0.260316	0.646493	0.00611183	0.62351	0.84122	0.000100078
87	Inpp5b	0.450539	0.51026	0.26536	0.302522	-0.522771	-0.343703	-0.529422	-0.41505	1.4193	1.42739	1.25061	1.40503	0.802687	0.87756	0.871131	0.816551	5.85083e-06	2.43374e-06	0.0352865	0.0229907	2.49832e-05	0.021687	5.26659e-08	0.0154925
88	Parp9	0.255584	0.678717	0.195629	0.349317	-0.446477	-0.551674	-0.554379	-0.147195	0.774328	0.93123	0.773618	0.77408	0.505651	0.437663	0.464237	0.546535	0.0799857	3.11378e-06	0.469682	0.185002	0.0202413	0.0242163	0.00037929	0.39488
89	Bmp2k	-0.0913562	0.525094	0.287844	-0.139583	-0.260437	-0.445815	-0.473265	-0.416683	0.896948	1.26029	1.09255	0.864677	0.756657	0.718026	0.701531	0.695272	0.678458	4.14634e-06	0.089246	0.829674	0.360987	0.00284916	1.95998e-05	0.00105771
90	Sectm1a	0.619034	0.868233	0.673261	0.573697	-0.843436	-1.12335	-1.29076	-1.25471	0.795272	0.882351	0.862895	0.696528	0.309191	0.260452	0.26938	0.260058	0.000379362	4.54369e-06	4.71248e-05	4.86168e-05	8.93639e-06	4.41662e-06	3.26995e-12	1.37077e-10
91	Adar	0.128452	0.661242	0.169221	0.00574121	-0.202053	-0.195225	-0.391475	-0.367378	0.761395	0.912772	0.756662	0.743653	0.592226	0.626673	0.528066	0.56697	0.509123	4.93177e-06	0.498627	0.842469	0.687617	0.568987	0.0676795	0.00815098
92	Mir698	0.513821	0.55945	0.413191	0.435609	-0.817666	-0.46437	-0.842469	-0.443254	2.52553	2.73967	2.41009	2.71442	1.23627	1.39113	1.29234	1.35467	7.83083e-05	7.87605e-06	0.0107027	0.00906298	8.07327e-06	0.0099312	2.61566e-10	0.0421929
93	Pacs1	-0.147355	0.632258	0.256353	-0.0512994	-0.47053	0.0193301	0.0291619	-0.424074	0.618634	0.880456	0.772409	0.551837	0.458173	0.634071	0.643726	0.483497	0.432609	7.98997e-06	0.0811863	0.948449	0.00821976	0.808856	0.809409	0.0554566
94	Cxcl9	0.776148	1.23513	0.869409	0.432708	-0.855077	-1.94271	-0.900621	-0.7216	0.501223	0.704803	0.546849	0.470478	0.225087	0.110544	0.18609	0.202284	0.0165161	1.06607e-05	0.00992201	0.0611992	0.112352	1.08856e-05	0.0825215	0.213293
95	Parp11	0.39789	0.57485	0.487005	0.272313	-0.52298	-0.366438	-0.367342	-0.504398	0.991644	1.03797	1.0364	0.873056	0.537252	0.598667	0.592885	0.572475	0.00729082	1.42338e-05	0.000818808	0.430179	0.00630947	0.170669	0.0110233	0.000820928
96	Gbp6	0.929197	1.17447	0.543904	1.16308	-2.58612	-2.48728	-1.84288	-2.45009	0.288712	0.377845	0.269388	0.362252	0.0390081	0.037619	0.0563059	0.0367666	4.81938e-05	1.4826e-05	0.00259556	2.74823e-05	1.39121e-16	2.33155e-09	3.02261e-11	5.16545e-12
97	Gbp8	0.612325	0.654137	0.645341	0.692842	-1.65426	-1.04254	-0.798355	-1.31502	0.474189	0.463855	0.467312	0.523097	0.0979737	0.163613	0.193632	0.128761	6.21557e-05	1.59807e-05	2.36151e-07	0.000352059	3.53489e-13	1.66273e-05	0.000128948	4.16241e-10
98	Htr7	-0.0604811	0.891178	0.283061	-0.266575	-0.549592	-0.0680286	0.0197659	-0.247347	0.297447	0.396593	0.349207	0.266823	0.220385	0.270736	0.295203	0.301421	0.971715	1.67524e-05	0.403019	0.456433	0.0161493	0.772408	0.961072	0.485395
99	Rnf217	-0.0833707	0.55844	0.47552	-0.162551	-0.339068	-0.331895	0.00163575	-0.401367	0.750147	1.11341	1.03065	0.785266	0.667629	0.689139	0.761781	0.669127	0.721678	1.69181e-05	0.00180173	0.829249	0.0252834	0.221458	0.959737	0.00313207
100	Naa25	0.149544	0.521152	0.10605	-0.204207	-0.388177	-0.257551	-0.320927	-0.614578	0.80732	0.950599	0.80203	0.670514	0.540292	0.660639	0.648155	0.495905	0.713996	1.74573e-05	0.710492	0.641719	0.0509514	0.519831	0.00856269	0.00608113
101	Vasn	0.327593	0.827525	0.0920624	-0.0150508	-0.38966	-0.435603	-0.538082	-0.633496	0.456722	0.555603	0.467388	0.374216	0.308929	0.252748	0.2997	0.275318	0.0404652	1.76496e-05	0.619794	0.906728	0.367478	0.330502	0.0630816	0.00476503
102	Kcna4	0.286493	0.676375	0.0129894	-0.268492	0.200888	0.567746	-0.583695	-0.607941	0.282527	0.391202	0.232125	0.205966	0.276071	0.321855	0.167529	0.16195	0.101044	2.15847e-05	0.982269	0.847391	0.47832	0.00315234	0.0441416	0.00165003
103	Mx1	0.278715	0.780803	0.208128	0.550547	-1.13701	-1.40721	-0.871092	-0.695888	0.609302	0.697571	0.48631	0.659508	0.24081	0.208115	0.276614	0.297646	0.0928922	2.16153e-05	0.523752	0.053515	4.38106e-06	1.63366e-07	2.56847e-05	0.0128324
104	Gm4841	0.681481	0.817344	1.50571	0.883605	-1.99414	-2.89215	-1.65973	-2.05448	0.327493	0.351329	0.440042	0.30874	0.0678346	0.0310061	0.0601408	0.0516297	0.111116	2.34745e-05	4.83713e-08	0.00220834	2.55674e-09	4.28533e-09	2.01139e-06	1.93864e-08
105	Fez2	-0.0276143	0.63593	0.212698	0.0180777	-0.524535	-0.0683533	-0.00332932	-0.385484	0.613942	0.770119	0.723885	0.613248	0.45001	0.533561	0.604187	0.48569	0.834318	2.63507e-05	0.722574	0.99778	0.000374048	0.934734	0.961072	0.0718789
106	Klra2	0.371942	0.658811	0.388704	-0.0851111	-0.71544	-0.226164	-0.182948	-0.537376	0.145366	0.172649	0.132811	0.105012	0.0840201	0.0910565	0.10435	0.0893521	0.00969351	2.63507e-05	0.368441	0.887837	0.000275046	0.890712	0.304397	0.00283927
107	Fgl2	0.605362	0.774141	0.338385	0.487156	-1.02604	-1.06081	-0.934237	-0.617329	1.30664	1.404	1.16766	1.31442	0.539083	0.408956	0.527213	0.62173	1.65405e-06	2.82806e-05	0.0394593	0.00114176	2.16834e-07	1.66655e-07	7.18399e-07	0.000405147
108	Znfx1	0.114354	0.539556	0.248422	0.0929672	-0.275085	-0.143988	-0.325408	-0.488076	1.12445	1.35797	1.11953	1.02511	0.787716	0.849498	0.75794	0.701461	0.144724	2.9843e-05	0.160964	0.370865	0.0989824	0.611197	0.101993	7.59164e-05
109	Napg	0.102992	0.733102	-0.0451779	-0.0457542	-0.131942	-0.20498	-0.44155	-0.431875	0.637412	0.845425	0.565867	0.593196	0.562462	0.56269	0.436622	0.489201	0.552791	4.49731e-05	1	0.980311	0.708267	0.820772	0.0653685	0.029274
110	Stat1	0.787029	0.570228	0.663184	0.552796	-0.936128	-0.846174	-1.11507	-0.745536	1.32989	1.26494	1.32992	1.32383	0.505288	0.582194	0.48274	0.511857	5.34858e-11	5.56436e-05	1.63771e-09	1.30536e-06	8.03743e-10	2.8962e-07	2.17174e-13	9.31421e-05
111	Cxcl11	0.294259	0.608624	-0.0430406	0.335923	-0.127373	-0.540713	-0.672546	-0.334365	1.28047	1.50242	1.05091	1.29186	0.946369	0.784431	0.608179	0.826841	0.236602	6.34098e-05	1	0.131221	0.557765	0.265716	4.1457e-05	0.0695525
112	Pdcd6ip	0.0199887	0.527622	0.224093	-0.0350587	-0.114993	-0.217583	-0.340106	-0.240668	0.816606	1.0103	0.920901	0.741778	0.670623	0.676897	0.635919	0.635879	0.978572	6.9188e-05	0.194629	0.916648	0.92754	0.15098	0.0819251	0.402152
113	Bicdl2	0.894674	0.813606	0.928683	0.927223	-1.02283	-1.3541	-1.41247	-1.65865	0.684354	0.667456	0.692672	0.654933	0.194807	0.177631	0.170378	0.140748	1.7326e-06	6.93477e-05	7.87844e-07	0.000166736	0.000937776	3.78981e-05	7.39331e-08	9.34778e-09
114	Prm1	0.87705	1.16437	0.687443	0.195628	-1.14486	-0.687581	-1.81285	-1.41208	0.430081	0.463468	0.362829	0.333869	0.113879	0.189258	0.0779758	0.103676	1.88233e-05	7.05231e-05	0.00541049	0.475003	0.00128966	0.0183341	5.89132e-07	3.35574e-05
115	Tigit	0.80411	0.919144	0.495518	0.656694	-0.414425	-1.00709	-1.08059	-0.541693	0.345431	0.334718	0.304913	0.266024	0.161937	0.127111	0.141346	0.142036	0.0014492	7.05231e-05	0.0956948	0.21845	0.289766	0.0258186	0.00234099	0.18924
116	Serpina3f	0.7108	0.671986	0.791943	0.716704	-1.45251	-0.941616	-0.914379	-1.36348	1.06556	1.05245	1.15457	1.1102	0.283742	0.363026	0.418499	0.307123	3.05907e-05	8.17296e-05	1.04e-07	2.45916e-07	1.67167e-13	0.0112676	4.54259e-05	3.06384e-08
117	Kcnh4	0.347325	0.836485	0.491869	0.0335109	-0.848079	-0.889147	-0.697575	-0.799273	0.501177	0.61492	0.490147	0.368714	0.210228	0.289855	0.251594	0.23464	0.232693	8.41858e-05	0.0449256	0.918905	0.00840472	0.00149284	0.0243818	0.00490574
118	D730005E14Rik	0.860137	0.871918	0.573557	0.242544	-0.808659	-0.421654	-0.883254	-0.447765	0.867992	0.778176	0.525016	0.599671	0.312605	0.360464	0.299962	0.372885	1.29705e-08	8.95278e-05	0.170412	0.634537	0.000385415	0.0319186	0.000132057	0.0467312
119	Lrch3	0.237018	0.609867	0.0841304	-0.318486	-0.313622	-0.245903	-0.00515768	-0.257501	0.49137	0.611216	0.468692	0.41327	0.352391	0.405169	0.426648	0.367028	0.698388	0.000107322	0.875939	0.348547	0.406595	0.776972	0.915358	0.131327
120	Evi2b	0.21351	0.561736	0.0651602	0.0415896	-0.233126	0.00581979	-0.491593	-0.468757	1.38948	1.63718	1.33779	1.20065	1.10822	1.28343	0.977895	0.895123	0.248577	0.000112595	0.938416	0.955882	0.36065	0.852744	0.000164705	0.0188003
121	Gnb4	0.914403	0.762589	0.0974056	0.290993	-0.56081	-0.48972	-0.752451	-0.857718	0.539101	0.509085	0.347624	0.399244	0.218504	0.253839	0.212545	0.22336	1.15999e-05	0.000112855	0.728216	0.386765	0.0466438	0.546187	0.0241403	0.00282013
122	Golga3	0.245941	0.564824	0.189137	0.157211	-0.469725	-0.252807	-0.144013	-0.404094	0.532002	0.669061	0.555889	0.486653	0.327913	0.413056	0.428658	0.353038	0.785075	0.000116615	0.380752	0.720519	0.0105531	0.333022	0.768458	0.0695882
123	Msantd1	-0.319007	1.04825	0.540829	0.00487895	-0.689719	-0.930501	-0.608614	-0.313759	0.215869	0.505427	0.378978	0.253018	0.157917	0.151663	0.188984	0.180873	0.89637	0.000125884	0.133232	1	0.0657333	0.0761179	0.151735	0.289717
124	Pgs1	0.399383	0.538567	0.374045	0.0410786	-0.318855	-0.414851	-0.679198	-0.517239	1.40055	1.47101	1.32291	1.21778	0.864526	0.846044	0.747471	0.775696	0.0069925	0.000138427	0.00790885	0.829582	0.15554	0.0163837	5.3441e-09	0.000116668
125	Oasl2	0.833154	0.765799	0.00750955	0.521922	-0.601907	-0.261663	-1.1564	-0.670879	0.53707	0.598331	0.382032	0.41044	0.264101	0.282438	0.205591	0.257666	1.12118e-05	0.000142715	0.92201	0.152361	0.0418731	0.774955	1.89148e-06	0.000543351
126	Mir7086	0.167247	0.515765	0.343088	0.168049	-0.412242	-0.727055	-0.107487	-0.168556	3.00341	3.4081	3.37754	3.20308	1.9566	1.75899	2.58705	2.28273	0.356253	0.000167488	0.0179442	0.456299	0.00532557	1.0744e-07	0.265418	0.408882
127	Ddx60	-0.0158058	0.911266	0.194159	0.125857	-0.59193	-0.0905111	-0.0343561	-0.595709	0.333326	0.440546	0.328199	0.33496	0.215248	0.26951	0.308654	0.233821	0.664775	0.000169679	0.618525	0.694567	0.00836625	0.966159	0.733046	0.0026353
128	Psmb7	0.227798	0.686008	0.153982	-0.210006	-0.228921	-0.0749586	-0.269354	-0.559571	0.522032	0.646006	0.505905	0.427796	0.382665	0.434359	0.38434	0.341276	0.177529	0.000171305	0.722574	0.910777	0.477043	0.883237	0.331865	0.00553519
129	Mmp25	0.830506	0.686191	0.871629	0.552146	-0.54767	-1.03363	-1.00286	-0.753375	0.54736	0.504137	0.557984	0.523853	0.232038	0.192298	0.200475	0.202666	5.72849e-06	0.000213478	1.151e-05	0.00477867	0.0117493	0.0021091	2.66214e-05	0.00231597
130	Nfxl1	-0.0501864	0.696318	-0.263183	-0.339968	-0.434883	0.134515	0.24738	-0.125627	0.413429	0.596522	0.418744	0.366849	0.362496	0.469313	0.4323	0.376491	0.921853	0.000213478	0.687959	0.258088	0.171943	0.993093	0.325744	0.410527
131	Serpinb9b	0.37585	0.504347	0.479481	0.126513	-0.61688	-0.616145	-0.195415	-0.575309	0.366857	0.389817	0.314801	0.292512	0.180879	0.185855	0.222078	0.181408	0.000848827	0.000261729	0.00678194	0.465074	3.05123e-05	0.0259364	0.165474	2.62102e-06
132	Top3a	0.254658	0.523515	0.214046	-0.0739409	-0.121519	-0.0418053	0.0104188	-0.146273	0.982825	1.10277	0.97065	0.842077	0.803728	0.869075	0.806368	0.804084	0.156381	0.000276591	0.258043	0.983324	0.406014	0.747012	0.986711	0.461648
133	Serpinb1b	0.404761	0.545255	0.329311	0.164168	-0.522149	-0.431531	-0.456667	-0.53771	1.06941	1.19597	0.964807	0.904328	0.540698	0.598034	0.628523	0.583409	0.00196994	0.000308779	0.0482267	0.353994	0.00118318	0.0605383	0.00328911	0.00131762
134	Tmem173	0.347948	0.63583	0.232733	0.215041	-0.708683	-0.772482	-0.801686	0.0183121	1.15934	1.22829	1.0995	1.09975	0.621367	0.59896	0.583751	0.799276	0.169405	0.000320903	0.287562	0.29596	0.000127977	0.000419957	1.71352e-05	0.994163
135	Clec2d	0.366669	0.605913	0.0492951	-0.00823342	-0.420667	-0.867091	-0.164787	-0.633692	1.10148	1.17343	0.880575	0.932518	0.64706	0.476296	0.791437	0.588258	0.0657752	0.000321379	0.916394	0.617482	0.00654335	0.000159645	0.699669	0.000167494
136	Chrnb2	0.00925451	1.31149	1.00397	0.00373181	-0.633517	-0.078171	-0.469478	-0.644349	0.210696	0.319861	0.277952	0.196214	0.119641	0.180409	0.122628	0.129819	0.754971	0.000341741	0.0530142	1	0.33204	0.97773	0.637816	0.170992
137	Psme1	0.150046	0.904106	0.368576	0.128864	-0.503893	-0.234544	-1.0373	-0.211894	0.641789	0.690645	0.630775	0.544903	0.396942	0.448911	0.320652	0.46569	0.599764	0.000407278	0.27621	0.706145	0.24342	0.665474	7.20066e-05	0.907726
138	Magohb	0.307695	0.5559	-0.0994637	0.299411	-0.547146	-0.0369654	-0.591452	-0.477068	0.472459	0.459238	0.336101	0.412288	0.285895	0.351597	0.289863	0.249282	0.216025	0.000420973	0.936036	0.960918	0.00207642	0.9361	0.029475	0.0752482
139	Gbp7	0.577034	0.774238	0.220945	0.286077	-1.2228	-1.32129	-1.09232	-0.638844	0.660827	0.641496	0.575167	0.608347	0.226161	0.186464	0.265145	0.298054	0.000429614	0.000432968	0.381857	0.0897969	3.31174e-07	2.71321e-07	6.76229e-07	0.0141517
140	Serpina3h	0.377553	0.96554	1.4141	1.03961	-2.42422	-2.09918	-1.59789	-1.89655	0.404557	0.575208	0.598706	0.508712	0.0614899	0.0665705	0.115058	0.093175	0.00890032	0.000438535	1.68356e-08	0.00160968	1.67167e-13	4.82467e-07	2.49781e-09	8.18066e-10
141	Olfr714	-0.059049	1.22308	0.202753	-0.181012	-1.08685	0.301026	-0.0200537	-0.0318529	0.117763	0.195071	0.135171	0.11698	0.0466935	0.127125	0.114994	0.0952374	0.972617	0.000457164	0.528442	0.510864	0.0188189	0.683625	0.81657	0.658638
142	Itgb6	0.48156	0.686624	0.0314423	-0.473256	-0.442742	-0.055557	-0.0575296	-0.410085	0.228535	0.280577	0.23533	0.157139	0.151411	0.161698	0.174308	0.141247	0.151615	0.00046371	0.770883	0.310895	0.140008	0.93246	0.890412	0.127412
143	Klf14	0.0880653	0.696281	-0.18373	0.0428994	-0.226839	-0.0776099	0.051982	-0.500203	0.368932	0.476456	0.343378	0.298909	0.337095	0.315349	0.350086	0.233618	0.433231	0.000469116	0.526735	0.55324	0.613864	0.994529	0.963358	0.00322388
144	Ifi203	0.695281	0.544255	0.609986	0.384717	-0.750348	-0.861511	-0.641279	-0.270888	0.578763	0.53731	0.536921	0.550744	0.264819	0.244048	0.27103	0.310831	0.000613355	0.000471856	0.0032361	0.0562045	0.000695259	0.000182955	0.000283361	0.330349
145	Txn1	0.162769	0.583639	0.208549	0.330468	-0.404455	-0.0555267	-0.208682	-0.047303	1.02278	1.21682	1.07743	1.00051	0.811238	0.862478	0.809437	0.830913	0.421534	0.000484423	0.446351	0.248357	0.227907	0.883237	0.401342	0.87345
146	Oas1h	0.469317	1.40268	-0.0883975	0.023892	-0.181322	-0.617156	-0.887003	-0.316996	0.126533	0.212163	0.121185	0.1065	0.080754	0.0739576	0.0827344	0.084511	1	0.000548224	0.921692	0.792835	0.650882	0.59902	0.0839449	0.271259
147	Olfr93	0.266673	1.42597	0.348097	-0.0431286	-0.762577	-1.64718	-1.9192	0.105736	0.0857123	0.137353	0.151676	0.0953831	0.0541532	0.0387943	0.0319014	0.100145	0.230722	0.000553752	0.189653	0.617584	0.044015	0.00387398	0.00286745	0.0915826
148	Trafd1	0.277916	0.511527	0.435458	-0.0601656	-0.574361	-0.604931	-0.518138	-0.601272	1.16397	1.33683	1.19593	0.99299	0.612736	0.671964	0.691517	0.591772	0.0239492	0.000586202	0.015078	0.977029	0.000938263	0.00496176	0.00165682	0.00070022
149	S100z	0.313126	0.976832	0.178901	-0.054999	-0.929807	-0.231166	-0.411847	-0.602814	0.586849	0.683948	0.466308	0.393028	0.232502	0.324853	0.301575	0.278322	0.0259711	0.000616603	0.28048	0.898627	4.11984e-05	0.365261	0.343037	0.00369648
150	AU016765	0.388908	0.642684	0.703668	0.36552	-0.054528	-0.886893	-0.522655	-0.623459	0.170573	0.191762	0.181284	0.205587	0.120464	0.0802278	0.11574	0.103616	0.467081	0.0006332	0.00739847	0.177543	0.366	0.00200436	0.0100785	0.00364678
151	Ifi214	0.835109	0.852578	0.145493	0.369105	-1.2438	-1.23007	-0.585579	-0.803726	0.259646	0.220099	0.193217	0.190329	0.0762661	0.0801088	0.117147	0.0817062	6.05297e-07	0.000641577	0.0537653	0.0791406	0.000118486	2.78173e-05	5.58404e-05	0.00244538
152	Parp12	0.440756	0.634737	0.0693546	0.272058	-0.483907	-0.346762	-0.462722	-0.470123	0.622785	0.728877	0.628281	0.54953	0.371706	0.411556	0.377911	0.37136	0.0205004	0.000654188	0.706667	0.612901	0.0778687	0.391928	0.10872	0.0372441
153	Stat2	0.342922	0.662257	0.535496	0.180427	-0.12226	-0.399934	-0.593208	-0.698492	0.636018	0.725073	0.733481	0.567365	0.511897	0.407335	0.334306	0.341871	0.0731163	0.000654981	0.00429513	0.430333	0.640295	0.518085	0.000664103	0.000362081
154	Slc33a1	-0.21173	0.625673	0.159136	-0.463244	-0.315899	-0.00493623	-0.119094	-0.619806	0.386435	0.582353	0.462809	0.314121	0.306687	0.387367	0.344157	0.294728	0.65942	0.000664183	0.628112	0.164073	0.384602	0.975042	0.575415	0.00463753
155	Dtx3l	0.218436	0.534482	0.124885	0.382225	-0.400807	-0.417281	-0.414664	-0.091625	1.12703	1.28486	1.0604	1.12374	0.805724	0.744234	0.735708	0.866988	0.195357	0.00074746	0.750726	0.0374687	0.0227783	0.0741751	0.00477636	0.41433
156	Unc50	0.263321	0.707318	0.481239	-0.0375999	-0.503608	-0.556873	-0.325437	-0.588451	0.568207	0.682113	0.632628	0.501089	0.454153	0.423198	0.446093	0.36868	0.232938	0.000799923	0.153292	0.963948	0.036413	0.197618	0.54677	0.0860092
157	Fam131b	0.590722	0.756164	0.313222	0.161791	-0.93147	-0.52241	-0.366131	-0.400726	0.38306	0.373897	0.393169	0.348147	0.172345	0.214145	0.214747	0.21696	0.000936504	0.000881743	0.000799164	0.0771461	3.36621e-07	3.62575e-05	0.0101697	0.00882588
158	Adcy4	0.194856	0.70329	-0.104435	-0.072451	-0.313761	-0.479456	-0.108257	-0.0866091	0.458787	0.543645	0.375141	0.382754	0.357901	0.369518	0.392139	0.335614	0.663345	0.00092518	0.992891	0.965168	0.849015	0.212699	0.681084	0.717705
159	Dcun1d1	0.199646	0.53538	0.0177567	0.2179	-0.284001	0.0644967	-0.491814	-0.473257	0.609493	0.767978	0.625314	0.574702	0.47546	0.508643	0.439581	0.444511	0.275468	0.00092518	0.886796	0.302675	0.403926	0.976839	0.00101632	0.00347806
160	Ch25h	0.564709	0.627551	-0.142871	-0.235508	-0.279326	-0.171277	-0.313906	-0.405358	2.05288	1.93716	1.15409	1.31018	1.1908	1.12371	1.06544	1.01597	7.87901e-09	0.00103174	0.755822	0.863706	0.0645881	0.75996	0.0942044	0.0572246
161	Tmem229b	0.478422	0.527824	0.203292	0.11816	-0.174692	-0.617966	-0.332643	-0.156235	0.980115	0.956607	0.835831	0.884502	0.602635	0.531371	0.616807	0.696652	2.91122e-05	0.00113676	0.440811	0.70048	0.358648	0.000794713	0.086971	0.292009
162	Fbxo39	0.320214	1.29021	0.474224	0.0841071	-1.20378	-0.646407	-0.311801	-0.80447	0.244463	0.28647	0.200972	0.168119	0.0863025	0.112607	0.123571	0.0788692	0.46777	0.0011509	0.640944	1	0.0329759	0.515815	0.734628	0.0957185
163	Clec12a	0.338276	0.506556	-0.58133	0.0552708	0.232463	0.175084	-0.333399	-0.0241288	1.00863	1.05728	0.618465	0.838036	0.9155	0.989361	0.710173	0.817594	0.0230491	0.00117446	0.00838939	1	0.431697	0.587837	0.061966	0.904947
164	Mir5100	0.307733	0.5401	0.0168942	0.0433192	0.185369	-0.00467929	-0.496542	-0.136075	1.19283	1.29716	1.1226	1.11264	1.11863	1.09389	0.829968	1.00106	0.543852	0.00121404	1	0.977189	0.57075	0.815286	0.243641	0.653324
165	Pla2r1	0.379103	0.687022	0.302233	0.201925	-0.460409	-0.0935084	-0.580551	-0.628041	0.426237	0.468351	0.41533	0.380617	0.243133	0.330294	0.238091	0.245085	0.0692137	0.00134849	0.0895319	0.424793	0.02463	0.864822	0.0250396	0.00658326
166	Mir21a	0.211304	0.513804	0.00853613	-0.0783049	-0.324349	-0.409141	-0.0126091	-0.00920785	2.5991	3.19386	2.23869	2.41411	2.03157	1.95064	2.22887	2.25032	0.0941727	0.00142028	1	0.737534	0.0856737	0.0137961	0.906715	1
167	Epop	0.105885	0.68329	0.0112315	-0.00642309	0.111111	-0.078015	0.171328	0.0989165	0.609278	0.77844	0.588753	0.624639	0.638323	0.599687	0.696583	0.568728	0.933008	0.00143491	0.759492	0.903785	0.918301	0.989764	0.343946	0.966736
168	Tex19.2	0.968039	0.744525	0.708283	0.528065	-1.57821	-0.676039	-0.924562	-1.62663	0.413859	0.393958	0.434298	0.339931	0.100681	0.183296	0.180686	0.108181	8.42187e-05	0.00147246	0.00979124	0.00477867	2.27341e-06	0.0621842	0.000149968	1.93509e-08
169	Fam208a	0.184656	0.607132	0.286782	0.112627	-0.223012	-0.106872	-0.146783	-0.283438	0.407769	0.505867	0.459308	0.406137	0.36297	0.393315	0.39594	0.354095	0.425555	0.00153567	0.172821	0.795113	0.0191123	0.926844	0.464947	0.0179473
170	Gm15787	0.36567	0.721184	0.230759	0.0701095	-0.292077	-0.270485	-0.351686	-0.507284	0.583658	0.830982	0.627934	0.534337	0.406903	0.477776	0.421553	0.354002	0.624859	0.00159644	0.386884	0.889351	0.221616	0.482632	0.545399	0.119755
171	Bst1	0.325858	0.601448	0.527253	0.4738	-0.46671	-0.624835	-0.544504	-0.29347	0.61233	0.629262	0.624525	0.61348	0.339748	0.315895	0.329213	0.408147	0.0755551	0.00167954	0.00991768	0.00632752	0.162113	0.0186094	0.00232909	0.133098
172	Nrn1	-0.281969	0.617237	-0.308955	-0.28076	-0.219414	-0.429834	-0.295294	-0.479215	0.323344	0.44268	0.319857	0.256829	0.296095	0.295542	0.254769	0.245769	0.825372	0.00169522	1	0.288591	0.304929	0.64801	0.145782	0.0215894
173	Majin	0.591484	0.563472	0.83223	0.165418	-1.36744	-0.192642	-0.936862	-1.02	0.240215	0.288429	0.267557	0.204065	0.0863508	0.147554	0.0916378	0.0888833	0.0125602	0.00175448	0.00409113	0.306703	1.85693e-06	0.333829	0.00156529	0.00107033
174	Atad1	0.105757	0.547197	-0.0196656	-0.140581	-0.404933	-0.269164	-0.407293	-0.403192	0.415219	0.522252	0.374328	0.398395	0.349669	0.327863	0.320744	0.340501	0.941614	0.00184223	0.978286	0.95597	0.071186	0.418251	0.187455	0.0157452
175	Sec63	0.028616	0.612162	0.270045	-0.178269	-0.103977	0.0247711	-0.156712	-0.0383164	0.423455	0.534726	0.492253	0.3967	0.378806	0.433579	0.39762	0.417903	0.673638	0.00205583	0.162397	0.557518	0.633148	0.83028	0.307433	0.527635
176	Gm5431	0.492558	0.585521	0.584047	0.182919	-0.504248	-0.95596	-0.594766	-0.680205	0.680414	0.730597	0.696922	0.591538	0.350165	0.279228	0.394111	0.356533	0.0298491	0.00213077	0.0302264	0.39793	0.0396107	0.000156963	0.00154051	0.0137545
177	Lrrc4	0.0517462	0.648651	0.238843	0.129341	-0.149118	0.100863	-0.121446	-0.355158	0.673024	0.916625	0.789205	0.699661	0.595391	0.790907	0.649549	0.543684	0.755223	0.00217062	0.340527	0.616781	0.490087	0.913346	0.555287	0.0220825
178	Olfr701	0.353634	0.737674	0.38044	0.362365	-1.41397	-1.00369	-0.78072	-1.20742	0.378865	0.355196	0.298692	0.355722	0.0881089	0.131597	0.142016	0.109358	0.0497506	0.00217062	0.399878	0.173168	0.000468099	0.0240727	0.0215669	6.23014e-05
179	Slc5a9	-0.282376	1.35128	0.221989	0.0140661	-0.0770179	-0.0745487	-0.277124	0.428809	0.064996	0.0914335	0.0847383	0.0623992	0.0813709	0.0762237	0.0453501	0.0927203	0.871898	0.00219074	0.72469	0.654332	0.975273	0.934734	0.652707	0.535865
180	Klrk1	0.5825	0.769984	0.896698	0.625052	-1.19405	-1.39405	-0.658786	-0.911605	0.285249	0.308192	0.315348	0.319294	0.0813145	0.0868972	0.136567	0.125588	0.168349	0.00219292	0.0137832	0.0451285	0.011355	0.00492623	0.265792	0.157627
181	Acvr2a	0.461914	0.563194	0.200129	-0.0695037	-0.281012	-0.0697825	-0.142252	-0.294183	0.655857	0.718811	0.580044	0.488827	0.460411	0.449794	0.476082	0.48602	0.0242183	0.00234994	0.409967	0.998229	0.25714	0.916804	0.382003	0.0361328
182	Phf6	0.182505	0.581888	0.0703537	0.170327	-0.353216	-0.468825	-0.612596	-0.313457	0.37391	0.417512	0.358926	0.391928	0.265222	0.256113	0.227201	0.278083	0.376663	0.00236509	0.908561	0.723173	0.489656	0.387411	0.000972138	0.285266
183	Wars	0.13582	0.515535	0.988499	0.515224	-1.20332	-1.50549	-1.04792	-1.02982	0.728471	0.850569	1.10316	1.04105	0.280675	0.277085	0.348111	0.354966	0.232523	0.00265372	1.8894e-14	0.000616487	1.15998e-09	8.38764e-15	8.69537e-09	9.53145e-09
184	Icam1	0.25641	0.567352	0.218386	0.184973	-0.322553	-0.426365	-0.398602	-0.372562	1.09222	1.24947	1.05966	1.02419	0.751127	0.79501	0.723354	0.718088	0.0471945	0.00266711	0.402717	0.60727	0.257114	0.17825	0.0241677	0.0629493
185	Coa5	0.336724	0.643556	0.37041	-0.0438637	-0.680446	-0.498357	-0.340612	-0.451007	0.60429	0.677974	0.660938	0.548206	0.436187	0.448345	0.455433	0.398183	0.136965	0.00269947	0.20047	0.959023	0.0134499	0.147358	0.475045	0.126873
186	Supt4b	0.148125	0.846446	0.640982	-0.108984	-0.120437	-0.41877	-0.239725	-0.618353	0.12272	0.195583	0.153042	0.103688	0.115065	0.0985907	0.0964165	0.0853521	0.962897	0.0028837	0.358875	0.862483	0.848954	0.761833	0.531995	0.052394
187	Stat3	0.314781	0.513969	0.28377	0.0522359	-0.41726	-0.371115	-0.242224	-0.435034	0.8603	0.929633	0.870964	0.843173	0.612726	0.630811	0.650604	0.588125	0.0115154	0.00288848	0.107113	0.837614	0.0231403	0.248758	0.150845	0.0030329
188	Gm32172	0.223557	0.691144	0.402168	0.323926	-0.606736	-0.277011	-0.335763	-0.28214	0.545042	0.723216	0.567841	0.564706	0.328514	0.368443	0.424767	0.425708	0.356343	0.00295606	0.278775	0.307868	0.039306	0.734367	0.712963	0.184099
189	Oas3	0.30521	0.601069	0.307611	-0.00442577	-0.055236	-0.389038	-0.817396	-0.475506	0.67166	0.683966	0.576237	0.577305	0.511403	0.444071	0.346487	0.375694	0.0721724	0.00302623	0.622977	0.965519	0.88803	0.318685	7.88798e-05	0.0117718
190	Actl6a	0.277845	0.561246	0.0532767	0.0352793	-0.309183	-0.212982	-0.511455	0.101595	0.713823	0.72244	0.644314	0.614829	0.545954	0.510655	0.535835	0.682463	0.318026	0.00306963	0.975757	0.919785	0.151885	0.480046	0.0192574	0.590199
191	Ddx17	0.144251	0.507792	0.392675	-0.0808237	-0.468026	-0.128628	-0.237368	-0.821879	0.63239	0.725744	0.717401	0.532476	0.414578	0.534137	0.485008	0.366807	0.208557	0.00313585	0.211477	0.954318	0.00654335	0.952192	0.559145	2.08103e-06
192	Rgl2	-0.12577	0.529481	0.449326	0.013802	-0.535642	-0.323595	-0.135496	-0.428111	0.809173	1.02708	1.0603	0.807506	0.603302	0.69178	0.632728	0.571189	0.999525	0.00316709	0.0576116	0.944319	0.00383697	0.691005	0.744032	0.0226261
193	Samd9l	0.188667	0.533861	-0.045351	0.286927	-0.188742	-0.390358	-0.507814	-0.63892	0.514549	0.583046	0.45731	0.52448	0.427595	0.357647	0.321269	0.315513	0.312286	0.00322042	0.889933	0.568451	0.0376274	0.342343	0.0433371	0.00648046
194	Smcr8	0.275684	0.570974	0.439921	0.0406094	-0.391075	-0.135926	0.029848	-0.0483486	0.954014	1.07499	1.03082	0.869056	0.689127	0.849433	0.818376	0.863855	0.322725	0.00328122	0.0892076	0.807948	0.0745549	0.718215	0.937037	1
195	Sumf1	0.53623	0.525057	0.287448	0.499174	-0.495592	-0.686101	-0.529001	-0.497757	0.662123	0.519615	0.484193	0.562322	0.347141	0.316933	0.322414	0.329948	1.24044e-05	0.00330845	0.290737	0.0764572	0.009618	0.00178049	0.00212882	0.00250505
196	Rmdn3	0.422907	0.998629	0.517163	0.432382	-0.483487	-0.285888	-1.2179	-0.171089	0.37294	0.390397	0.364028	0.324714	0.213772	0.276135	0.123879	0.280891	0.182558	0.00338946	0.138235	0.413348	0.0603561	0.298487	0.000879869	0.56228
197	Ifit3	1.21121	1.68326	0.54242	0.549766	-3.88652	-1.80581	-3.15924	-1.85692	0.0908289	0.177518	0.0707002	0.0647218	0.00255646	0.0205444	0.00620121	0.0178652	0.180798	0.00347262	0.721151	0.711162	0.00148407	0.323166	0.0219767	0.0831073
198	Rap2c	0.427929	0.664338	0.236572	0.206265	-0.207933	-0.0600788	-0.215619	-0.206901	0.647565	0.770581	0.691797	0.617584	0.498974	0.542046	0.498467	0.523245	0.0138329	0.00352657	0.380083	0.740794	0.474977	0.91959	0.204259	0.329391
199	Cd69	0.859098	0.568972	-0.0579285	0.165255	-0.414341	-0.612748	-0.567125	-0.532093	0.763185	0.589914	0.433008	0.49551	0.357335	0.286244	0.289344	0.319883	6.05494e-09	0.00380416	0.919816	0.288424	0.0337614	0.0569593	0.000715661	0.00495831
200	Dusp12	0.280487	0.508415	-0.072473	0.0595634	0.0284861	-0.22727	-0.0910329	-0.0655718	0.545843	0.628234	0.470334	0.508179	0.402722	0.43202	0.437706	0.430352	0.0869524	0.00382505	0.990989	0.792835	0.548796	0.0938281	0.906274	0.581539
201	Katna1	0.336317	0.682074	0.321272	0.0859681	-0.268908	-0.423376	-0.348513	-0.426894	0.450751	0.527315	0.412485	0.439772	0.308921	0.276425	0.335893	0.306358	0.105013	0.00413835	0.567406	0.873894	0.308182	0.33601	0.157326	0.237332
202	Paqr3	-0.16571	0.727862	0.286944	-0.0615898	-0.0447111	-0.278188	-0.540272	-0.590661	0.343097	0.529635	0.424702	0.36353	0.326445	0.30545	0.272066	0.248781	0.957832	0.00413835	0.593423	0.938918	0.748266	0.639315	0.0228714	0.0289466
203	Calml4	-0.0999701	1.70832	-0.0544574	-0.312707	-0.29161	-0.278441	-0.145124	-0.419185	0.0712897	0.128861	0.102861	0.0769759	0.0554334	0.0755666	0.0720443	0.0787162	0.983791	0.00429957	1	0.967129	0.448478	0.883237	0.965422	0.362494
204	Oas2	0.148922	0.570457	0.409763	0.26474	-0.213156	-0.194933	-0.756861	-0.745199	0.567972	0.74217	0.630873	0.519313	0.392357	0.404593	0.278507	0.257746	0.608356	0.00473611	0.0383823	0.766663	0.266855	0.891582	0.000164705	0.00723913
205	Sult2a6	0.366931	1.5294	-0.440279	0.201319	-0.20552	-1.40207	-0.256055	0.349603	0.0505634	0.056002	0.0275151	0.0351189	0.0304839	0.0138105	0.0248833	0.0276921	0.657	0.0048253	0.813416	0.951387	0.571617	0.198913	0.820877	0.830111
206	Tlr12	0.685102	1.03824	0.755248	0.312929	-1.0867	-1.41199	-1.57343	-0.9601	0.442233	0.473034	0.567908	0.409028	0.135191	0.13279	0.13128	0.206958	0.00339454	0.00489628	0.0981562	0.456075	0.0260182	0.00182139	6.15971e-06	0.0143181
207	Psmb8	0.420481	0.601434	0.407284	0.294501	-0.488983	-0.978892	-0.590041	-0.612531	1.06065	1.06968	1.01921	0.896295	0.571238	0.41579	0.517183	0.462998	0.0110385	0.00498691	0.273319	0.585574	0.0119222	0.00081269	0.0235534	0.0105917
208	4930533N22Rik	0.140931	0.86407	0.464373	-0.0689383	-0.69332	-0.363871	-0.548951	-0.673407	0.11668	0.144111	0.138175	0.0895121	0.0743125	0.0717279	0.069159	0.0647566	0.418027	0.00515605	0.0056473	0.808692	0.030646	0.577555	0.105537	0.0162944
209	Gbp11	0.327807	0.513503	0.858915	0.75012	-1.34068	-1.46024	-0.717417	-0.91873	0.381292	0.441305	0.431821	0.51274	0.149401	0.13747	0.214163	0.175668	0.00938741	0.00520687	0.000353798	0.000113653	3.03317e-08	1.14414e-06	0.014542	0.00111772
210	Ptprb	0.117162	0.800994	0.405091	0.378922	-0.368198	-0.0798147	-0.199065	0.067038	0.206676	0.292932	0.208744	0.24022	0.179002	0.190728	0.166674	0.189207	0.91633	0.00540229	0.260502	0.426601	0.157974	0.844625	0.778682	0.470749
211	Wdsub1	-0.0477916	0.627991	0.380205	-0.0940618	-0.551801	0.0120604	0.0803436	-0.170179	0.423801	0.526748	0.51373	0.396115	0.284028	0.362947	0.42969	0.393934	1	0.00544906	0.130398	0.981631	0.0359802	0.903826	0.64586	0.555055
212	Lilr4b	-0.101228	0.549416	0.0436447	-0.0335228	-0.035271	-0.458495	-0.0429518	-0.0775878	0.852986	1.26112	0.936596	0.895819	0.887806	0.729137	0.840986	0.817394	0.975013	0.00567975	0.941176	0.944064	0.873912	0.000615189	0.286219	0.924432
213	Pcp4	0.483197	0.548007	0.272607	0.0445237	-0.101007	-0.799808	-0.109883	-0.6104	0.167135	0.194726	0.191181	0.150238	0.115496	0.101976	0.14237	0.08867	0.192398	0.00567975	0.573295	0.895597	0.480688	0.0828986	0.909737	0.0877199
214	Il27	0.492358	0.633154	0.124663	-0.0126427	-0.155118	-0.495737	-0.564678	-0.453895	0.685726	0.732375	0.549724	0.570625	0.463881	0.397438	0.428002	0.406777	0.0735206	0.00573013	0.785153	0.828852	0.412237	0.0326662	0.0893197	0.314831
215	Tnf	0.25383	0.656775	0.223139	0.132179	-0.104846	-0.2269	-0.415415	-0.232452	1.37768	1.48915	1.3248	1.15913	1.11171	1.07414	0.84271	0.892851	0.394765	0.00584822	0.635569	0.833118	0.877255	0.453791	0.148818	0.502067
216	Ccr5	0.125403	0.579135	-0.0502421	-0.146048	0.105028	-0.135103	-0.274907	-0.113117	0.724759	0.918879	0.580231	0.58196	0.644234	0.572379	0.563539	0.597153	0.39933	0.00592891	0.908513	0.932202	0.971661	0.821396	0.236414	0.179465
217	Tap2	0.582034	0.513019	0.235803	0.240245	-0.586378	-0.784078	-0.545087	-0.575959	0.883127	0.885794	0.714986	0.706383	0.429853	0.396599	0.397857	0.362596	0.0044454	0.00647885	0.273441	0.597561	0.00728164	0.000340707	0.0265979	0.0437242
218	Mir6994	-0.0537043	0.702038	0.467537	0.0011498	-0.222496	0.0986691	-0.207923	-0.255921	0.462561	0.573032	0.55408	0.407994	0.310081	0.369516	0.375223	0.335889	0.89637	0.00661871	0.342141	0.954105	0.584358	0.966504	0.767851	0.978116
219	Kpna1	-0.0749584	0.594996	-0.380174	-0.0975693	-0.266825	-0.084819	-0.540982	-0.166815	0.233638	0.362202	0.228974	0.265871	0.257397	0.253385	0.207964	0.254024	1	0.00685351	0.77198	0.751166	0.735514	0.960284	0.0187881	0.47978
220	Fam98c	0.465358	0.828041	0.220645	0.0698582	-0.322314	-0.230053	-0.175797	0.218632	0.496751	0.599375	0.510334	0.416367	0.399996	0.401681	0.436491	0.424139	0.561967	0.00685351	0.788616	0.914006	0.361688	0.887876	0.611384	0.720798
221	Snora3	0.153855	0.86181	0.220842	0.199757	-0.214091	0.130651	0.112157	-0.285276	0.922411	1.18611	0.841028	0.963022	0.793028	1.00207	1.05766	0.79572	0.776519	0.00706732	0.856194	0.698443	0.522251	0.808143	0.872983	0.371334
222	Mosmo	0.250652	0.629113	0.229218	0.233586	-0.189863	-0.120222	-0.0215655	-0.317927	0.437801	0.558089	0.426801	0.462774	0.360185	0.35053	0.36699	0.296708	0.32093	0.00724847	0.528622	0.473432	0.520933	0.659359	0.914797	0.337354
223	Rpl27a	0.152643	0.853084	0.200494	0.214241	-0.219317	0.148605	0.106045	-0.293763	0.664405	0.842252	0.600408	0.69128	0.567327	0.718256	0.750195	0.562935	0.786593	0.00757274	0.854726	0.686281	0.496118	0.75996	0.870267	0.362494
224	Tnfsf10	0.877235	0.699259	0.519867	0.29211	-0.459557	-1.20013	-0.517492	-0.463323	0.304262	0.272911	0.265487	0.240115	0.150081	0.0975746	0.118708	0.120716	0.000106121	0.00764257	0.0240462	0.237806	0.553897	3.95719e-05	0.00951745	0.0466849
225	Bend7	0.378192	0.503662	-0.182641	-0.0275005	-0.187426	-0.136967	-0.110463	-0.316479	0.301362	0.309401	0.264765	0.242603	0.223169	0.238343	0.231094	0.206433	0.0894212	0.0076724	0.694151	0.304861	0.337931	0.962162	0.482139	0.589106
226	Olfr713	-0.0322855	0.601402	0.054861	-0.253384	-0.921534	0.18287	-0.0148968	-0.190948	0.201229	0.290077	0.211638	0.187111	0.0810887	0.191821	0.193581	0.155469	0.937511	0.00771514	0.773077	0.761571	0.0124164	0.886711	0.763795	0.659397
227	1700067G17Rik	0.275156	0.715883	0.887337	-0.100469	-0.593214	-0.506842	-0.899248	-0.638301	0.33337	0.392966	0.42296	0.21681	0.147044	0.206433	0.168909	0.176636	0.133826	0.00778549	0.0204885	0.332529	0.166033	0.347348	0.0926822	0.0942376
228	1700099I09Rik	0.19365	0.817734	-0.254383	-0.22946	-0.157031	-0.486175	-0.254803	-0.154674	0.375881	0.582561	0.288082	0.338792	0.3015	0.224915	0.28428	0.234825	0.875296	0.00779266	0.968273	0.526273	0.610929	0.679369	1	0.756153
229	4930592A05Rik	0.334311	1.0617	-0.0930788	-0.093927	-0.327943	0.0104509	-1.02792	-0.319322	0.0758591	0.11077	0.077181	0.0719496	0.0455625	0.0608347	0.0479235	0.0461408	0.592557	0.00781119	0.92007	0.968359	0.443057	0.943119	0.0637534	0.551877
230	Slamf8	0.502068	0.543164	0.726923	0.899378	-1.60555	-1.54792	-0.184067	-0.886076	0.922894	0.900428	1.11588	1.17168	0.247857	0.286389	0.530541	0.426284	0.000270117	0.00826946	0.000227489	3.00834e-07	5.68656e-14	3.07128e-09	0.232497	2.38638e-05
231	Chic1	0.159907	0.813483	0.510386	0.132568	0.56051	0.175073	-0.432969	-0.42892	0.100091	0.161625	0.118652	0.0769133	0.0977077	0.114954	0.0666036	0.0876701	0.67621	0.00867055	0.344097	0.891354	0.814515	0.702898	0.253352	0.353581
232	Dnase1l3	0.197756	0.609574	0.279646	0.475256	-1.13396	-0.388648	0.066954	-0.329729	0.505253	0.670524	0.630795	0.627998	0.231135	0.330792	0.504282	0.37795	0.506955	0.0090482	0.18057	0.0627686	5.35186e-07	0.106998	0.953518	0.056322
233	Olfr700	0.313118	0.902144	0.770299	0.910294	-1.66845	-0.834385	-1.0147	-1.3852	0.379447	0.350641	0.27968	0.408855	0.0686755	0.135692	0.116553	0.0742596	0.0971158	0.00938985	0.362018	0.0132674	0.00350537	0.145709	0.0165353	0.0071946
234	Ccdc160	-0.0302553	0.527142	0.192708	0.252969	-0.518505	-0.699608	-0.651155	-0.404042	0.205435	0.209054	0.2607	0.222873	0.129929	0.140236	0.133483	0.165877	0.619229	0.0098797	0.785153	1	0.204912	0.401262	0.239846	0.659376

## Sheet: Cluster 3
	gene	C1_log2fc	C2_log2fc	C3_log2fc	C4_log2fc	C5_log2fc	C6_log2fc	C7_log2fc	C8_log2fc	C1_mean	C2_mean	C3_mean	C4_mean	C5_mean	C6_mean	C7_mean	C8_mean	C1_fdr	C2_fdr	C3_fdr	C4_fdr	C5_fdr	C6_fdr	C7_fdr	C8_fdr
1	Tldc2	-0.118153	0.827333	1.81787	0.441362	-1.99748	-2.21686	-2.08966	-2.42326	0.691447	1.30461	1.86708	0.954419	0.207081	0.183123	0.193193	0.137107	0.552454	2.76576e-08	3.79513e-30	0.00660023	1.63151e-15	4.17917e-13	1.11865e-16	3.3653e-17
2	Epha1	0.360651	1.20053	1.71797	0.231605	-2.14536	-2.1604	-0.86104	-1.52117	0.54308	0.919904	1.14164	0.536188	0.102157	0.109151	0.253817	0.196988	0.13594	2.98946e-14	2.00419e-25	0.117788	8.88872e-12	1.99785e-10	0.00128094	7.30947e-08
3	Iigp1	0.59752	1.24969	1.11011	0.418548	-3.07143	-2.70899	-2.80511	-2.72267	1.30163	1.85718	1.77264	1.26466	0.126292	0.174464	0.14267	0.151248	1.10646e-10	7.3817e-26	9.64232e-23	4.08239e-05	1.13571e-29	4.99739e-24	5.99986e-30	1.06404e-24
4	A930037H05Rik	0.31963	1.36128	0.772086	0.275915	-1.25305	-1.08711	-1.5134	-1.34913	1.34476	2.00446	1.63383	1.1574	0.46627	0.540774	0.383855	0.425813	1.15999e-05	9.06887e-34	1.89613e-18	0.00660023	2.77323e-17	2.61032e-11	3.05213e-26	1.62825e-22
5	Gbp2	0.894083	1.00393	0.806904	0.77886	-2.46006	-2.6831	-2.1336	-1.78356	1.81668	2.01649	1.88308	1.90746	0.24381	0.214385	0.293954	0.346648	5.67645e-19	6.01573e-20	1.63618e-16	4.28229e-16	1.38901e-40	6.44408e-38	1.81221e-24	3.40723e-20
6	Dennd1a	0.169341	0.783723	0.528491	-0.0528542	-0.611326	-0.546638	-0.648558	-0.713691	2.15446	2.9406	2.57994	1.85569	1.34129	1.36126	1.40125	1.3616	0.104768	9.8363e-27	4.08207e-15	0.75451	1.85603e-10	2.40233e-06	3.87186e-14	2.73797e-16
7	Wars	0.13582	0.515535	0.988499	0.515224	-1.20332	-1.50549	-1.04792	-1.02982	0.728471	0.850569	1.10316	1.04105	0.280675	0.277085	0.348111	0.354966	0.232523	0.00265372	1.8894e-14	0.000616487	1.15998e-09	8.38764e-15	8.69537e-09	9.53145e-09
8	Gbp2b	0.743224	0.749034	0.588295	0.561852	-1.33341	-1.41959	-1.03141	-0.893397	2.04549	2.03768	1.94918	2.01829	0.605661	0.554266	0.732332	0.782612	1.82464e-21	1.58171e-21	4.66865e-13	7.27729e-13	3.99861e-31	5.77904e-25	6.49309e-18	3.54659e-13
9	Mir6381	0.855891	1.49692	0.839287	0.609031	-3.02525	-2.79131	-3.8667	-2.62896	2.0456	2.66051	2.1183	1.93084	0.174609	0.210034	0.108515	0.197594	8.17684e-13	2.04503e-22	8.05425e-13	1.78943e-08	2.83941e-30	4.25443e-23	1.53558e-40	2.42887e-24
10	Irf1	0.749201	0.93523	0.672088	0.549635	-1.22704	-1.31459	-1.21752	-1.24587	2.76362	2.85416	2.63646	2.411	0.865778	0.817768	0.856541	0.848459	2.88394e-17	4.94819e-18	9.23898e-13	1.08494e-07	2.77323e-17	8.17827e-20	1.30228e-17	1.8675e-18
11	Gls	0.447111	0.400767	0.683922	0.317917	-0.811349	-0.809908	-0.688561	-0.522123	1.22335	1.22447	1.42875	1.2973	0.638443	0.637714	0.687817	0.688189	2.32985e-07	0.000737736	1.73054e-12	0.00632752	3.94755e-08	2.18817e-08	3.17966e-08	0.000255327
12	Il4ra	0.224899	0.562509	0.62901	0.200316	-0.412967	-0.47997	-0.523277	-0.320191	1.94141	2.39135	2.36741	2.13506	1.30017	1.25794	1.24116	1.41567	0.0145857	1.06691e-09	2.36482e-12	0.017239	0.000616349	1.97816e-06	2.40623e-06	0.0455534
13	Gbp4	1.12747	1.03535	0.896761	0.711803	-2.79652	-2.55344	-2.24455	-2.30802	1.13817	0.966825	0.87209	0.863488	0.0836875	0.100935	0.129008	0.125732	3.15992e-20	2.61361e-12	9.27264e-12	2.14595e-08	2.14308e-24	1.24876e-18	4.58141e-19	1.53114e-18
14	Batf2	0.351603	0.945643	1.05681	0.481107	-1.45389	-1.33925	-1.5604	-1.72934	1.05373	1.24317	1.2784	0.981782	0.300833	0.298869	0.300783	0.249531	0.00137893	5.61743e-12	1.02226e-11	0.00114176	1.08385e-10	1.41112e-07	3.01492e-17	1.95807e-14
15	Il10ra	0.00838484	0.784251	0.71499	0.143711	-0.806784	-0.890466	-0.258643	-0.454523	1.39834	2.0452	2.15223	1.53438	0.77895	0.856427	1.22599	1.03628	0.91301	2.24807e-09	5.83454e-11	0.63551	7.4823e-10	2.85935e-10	0.123298	0.0128644
16	Gbp10	0.817292	1.34105	0.789701	0.942715	-2.75694	-2.35055	-1.8203	-2.2696	0.386581	0.501928	0.384086	0.482476	0.0448609	0.0508186	0.0781328	0.0562756	1.40436e-09	2.65395e-15	9.91618e-11	3.82356e-10	3.36011e-29	6.32277e-15	2.14615e-14	3.15988e-19
17	Ikzf2	-0.169458	0.631442	0.89591	0.271464	-0.732662	-0.486082	-0.410719	-0.490278	0.503847	0.784571	0.887352	0.630488	0.342766	0.410282	0.432368	0.431046	0.377273	1.76298e-07	3.54559e-10	0.314671	2.7742e-07	0.0328691	0.0331771	5.96644e-05
18	Samhd1	0.0450114	0.983479	0.64018	0.445375	-1.19206	-1.00172	-0.911737	-0.997967	1.24528	1.93046	1.86047	1.47934	0.577409	0.669266	0.70174	0.624388	0.377001	2.67063e-22	4.84422e-10	0.000153935	3.12397e-15	8.16783e-12	7.03821e-11	8.1218e-11
19	Gm4951	0.696389	0.967467	1.44488	1.26466	-2.30488	-2.32899	-1.91496	-2.26538	0.264728	0.336012	0.392899	0.296946	0.04325	0.0390787	0.0425232	0.0405251	0.000123948	2.15692e-09	1.12501e-09	1.80399e-05	8.77562e-11	3.08377e-09	1.04933e-06	3.59803e-14
20	Stat1	0.787029	0.570228	0.663184	0.552796	-0.936128	-0.846174	-1.11507	-0.745536	1.32989	1.26494	1.32992	1.32383	0.505288	0.582194	0.48274	0.511857	5.34858e-11	5.56436e-05	1.63771e-09	1.30536e-06	8.03743e-10	2.8962e-07	2.17174e-13	9.31421e-05
21	Ly86	0.113746	0.524879	0.533857	0.156752	-0.597333	-0.530365	-0.667696	-0.434042	1.51881	1.95242	1.89709	1.61549	1.04037	1.04669	0.982267	1.15315	0.249532	1.22262e-09	1.00623e-08	0.212911	9.91705e-08	1.33635e-06	2.27188e-11	0.000100434
22	Zbp1	0.680363	0.804138	0.845317	0.612129	-1.40309	-1.3856	-1.46268	-1.80169	0.975903	0.873133	0.993543	0.956254	0.251026	0.221712	0.25495	0.211314	3.01038e-05	2.39644e-07	1.00623e-08	3.43081e-07	4.52422e-11	3.72245e-08	1.0179e-12	8.39286e-17
23	Abcg1	-0.342797	-0.135892	0.673093	0.167638	-0.515088	-0.593868	0.164931	0.0176076	0.696634	0.774206	1.20511	0.993657	0.60775	0.593831	0.953762	0.87095	0.0266746	0.650504	1.3383e-08	0.424608	0.000673895	0.00118305	0.143539	0.625174
24	Serpina3h	0.377553	0.96554	1.4141	1.03961	-2.42422	-2.09918	-1.59789	-1.89655	0.404557	0.575208	0.598706	0.508712	0.0614899	0.0665705	0.115058	0.093175	0.00890032	0.000438535	1.68356e-08	0.00160968	1.67167e-13	4.82467e-07	2.49781e-09	8.18066e-10
25	Gm4841	0.681481	0.817344	1.50571	0.883605	-1.99414	-2.89215	-1.65973	-2.05448	0.327493	0.351329	0.440042	0.30874	0.0678346	0.0310061	0.0601408	0.0516297	0.111116	2.34745e-05	4.83713e-08	0.00220834	2.55674e-09	4.28533e-09	2.01139e-06	1.93864e-08
26	Serpina3g	0.743049	0.988454	1.14489	0.866268	-2.47563	-2.01741	-1.50139	-2.16788	0.663736	0.839044	0.852139	0.772337	0.089379	0.102831	0.178382	0.117793	1.91346e-07	9.9461e-08	5.12528e-08	0.000153333	1.41757e-16	1.99785e-10	7.61021e-12	1.85341e-12
27	Serpina3f	0.7108	0.671986	0.791943	0.716704	-1.45251	-0.941616	-0.914379	-1.36348	1.06556	1.05245	1.15457	1.1102	0.283742	0.363026	0.418499	0.307123	3.05907e-05	8.17296e-05	1.04e-07	2.45916e-07	1.67167e-13	0.0112676	4.54259e-05	3.06384e-08
28	Ppfibp2	-0.321311	0.0181027	0.534377	0.194544	-0.526295	-0.0756807	0.61866	-0.0587368	0.713135	0.863331	1.13373	0.963996	0.642072	0.860393	1.14903	0.844879	0.0414485	0.716994	1.30611e-07	0.482138	0.00134171	0.825608	5.41123e-07	0.523429
29	Gm12250	0.798998	0.901202	0.892854	0.708252	-1.19286	-0.951648	-1.2215	-1.49084	0.929376	1.11853	1.03345	0.923834	0.269879	0.339375	0.309567	0.221602	3.75044e-07	9.9461e-08	1.41244e-07	0.000153935	9.49177e-08	2.24614e-05	9.42674e-09	9.87681e-13
30	Gbp8	0.612325	0.654137	0.645341	0.692842	-1.65426	-1.04254	-0.798355	-1.31502	0.474189	0.463855	0.467312	0.523097	0.0979737	0.163613	0.193632	0.128761	6.21557e-05	1.59807e-05	2.36151e-07	0.000352059	3.53489e-13	1.66273e-05	0.000128948	4.16241e-10
31	Bicdl2	0.894674	0.813606	0.928683	0.927223	-1.02283	-1.3541	-1.41247	-1.65865	0.684354	0.667456	0.692672	0.654933	0.194807	0.177631	0.170378	0.140748	1.7326e-06	6.93477e-05	7.87844e-07	0.000166736	0.000937776	3.78981e-05	7.39331e-08	9.34778e-09
32	Gbp3	0.670807	0.65782	0.662261	0.570651	-1.02225	-0.980143	-0.797562	-0.693426	1.18962	1.14662	1.14716	1.21513	0.469131	0.447839	0.497781	0.563829	1.9925e-09	8.80301e-07	1.03778e-06	5.07437e-06	8.77562e-11	1.41407e-09	4.15013e-07	4.08413e-06
33	Unc5a	0.323152	1.15514	0.716517	0.159863	-1.16928	-1.26789	-0.994535	-1.17027	0.803125	1.15136	0.986698	0.728803	0.3128	0.298139	0.333773	0.286133	0.00258376	1.16638e-15	1.19868e-06	0.272685	1.76283e-11	4.42567e-08	1.85465e-07	1.85943e-11
34	Gbp9	0.705572	1.04629	0.807697	0.522097	-1.32811	-1.13798	-1.19442	-1.17172	0.766455	0.807323	0.784829	0.7183	0.228687	0.231889	0.237296	0.224622	2.34876e-06	1.82853e-11	1.19868e-06	0.000126939	1.27111e-10	3.56376e-06	1.63796e-10	6.89371e-08
35	Zyx	0.237526	0.426935	0.558551	0.346042	-0.424493	-0.714247	-0.3836	-0.388919	2.11136	2.35039	2.68536	2.2164	1.379	1.12512	1.406	1.58671	0.0915882	0.000346304	1.36915e-06	0.00692894	0.0452047	3.68202e-08	0.0111735	0.0155574
36	Cd274	0.654808	0.739023	0.564941	0.527171	-1.12378	-1.1513	-1.25742	-0.709338	1.4173	1.59928	1.38656	1.37189	0.535657	0.473087	0.496563	0.613932	1.40237e-09	1.52976e-09	1.60464e-06	0.000270637	3.50918e-12	4.35196e-12	2.25552e-17	2.44648e-05
37	Parp14	0.49243	0.839989	0.606055	0.319681	-0.911251	-1.0392	-1.27096	-0.961842	1.33949	1.65952	1.44189	1.19994	0.544696	0.566345	0.512441	0.557726	1.20098e-06	1.95578e-17	2.30158e-06	0.00509983	9.94042e-09	2.68324e-11	2.3851e-20	1.40345e-12
38	Pros1	-0.123908	0.0536786	0.628018	0.119522	-0.404739	-0.113856	-0.138398	-0.215122	0.513441	0.581295	0.808968	0.613065	0.4483	0.502381	0.515265	0.519093	0.41748	0.976246	2.46407e-06	0.623429	0.0108836	0.858031	0.631818	0.329476
39	Igtp	0.839473	0.990034	0.856545	0.428964	-2.02482	-1.66922	-1.70876	-1.59612	0.834662	0.987724	0.868242	0.749464	0.139434	0.204937	0.200465	0.175628	1.04591e-06	2.07954e-11	5.32299e-06	0.0124043	1.51936e-12	6.11196e-11	7.98231e-15	5.61576e-10
40	Mir342	0.0407586	0.647012	0.746027	0.137709	-0.844538	-0.838887	-0.494728	-1.03494	0.600608	0.71016	0.851127	0.592248	0.316945	0.364909	0.378952	0.272467	0.96501	0.0121933	7.86744e-06	0.973495	0.000715806	0.159128	0.490819	7.96015e-05
41	Irgm2	0.570786	0.805785	0.516087	0.429536	-1.09951	-1.01246	-1.05527	-0.841127	1.23005	1.40653	1.24445	1.19239	0.453689	0.516901	0.484517	0.519511	1.15999e-05	9.5955e-11	8.12877e-06	0.0123033	1.41416e-10	5.2819e-08	1.58643e-11	2.97201e-07
42	Mmp25	0.830506	0.686191	0.871629	0.552146	-0.54767	-1.03363	-1.00286	-0.753375	0.54736	0.504137	0.557984	0.523853	0.232038	0.192298	0.200475	0.202666	5.72849e-06	0.000213478	1.151e-05	0.00477867	0.0117493	0.0021091	2.66214e-05	0.00231597
43	Crisp2	0.429982	0.803364	1.57156	0.0529899	-0.113623	-0.790249	-0.1486	-0.731198	0.150161	0.196292	0.23663	0.122766	0.11205	0.0694658	0.100897	0.0708994	0.244649	0.0422383	1.57948e-05	0.826761	0.407811	0.437459	0.628065	0.247297
44	Arhgef10	0.0853091	0.108225	0.676463	0.278053	-0.535625	-0.287257	-0.0553986	-0.680286	0.545958	0.571875	0.829273	0.668	0.425333	0.446786	0.458521	0.33105	0.873654	0.519926	1.90293e-05	0.30003	0.00740307	0.14981	0.846832	7.72639e-05
45	Pdcd1lg2	0.137223	0.289804	0.608887	0.346673	-0.878503	-0.5863	-0.211432	-0.109197	0.767139	0.742422	0.895356	0.834605	0.38148	0.435014	0.596101	0.643825	0.190823	0.0636402	3.52742e-05	0.01071	6.2923e-10	9.16331e-05	0.241047	0.546774
46	Ciita	0.500488	0.134071	0.504205	0.622477	-0.761968	-1.16528	-0.407133	-0.201498	1.24433	0.959621	1.26629	1.27075	0.571669	0.466337	0.763994	0.812674	1.44369e-05	0.283585	4.21296e-05	7.5763e-06	3.14899e-08	1.48412e-15	0.0155119	0.402732
47	Sectm1a	0.619034	0.868233	0.673261	0.573697	-0.843436	-1.12335	-1.29076	-1.25471	0.795272	0.882351	0.862895	0.696528	0.309191	0.260452	0.26938	0.260058	0.000379362	4.54369e-06	4.71248e-05	4.86168e-05	8.93639e-06	4.41662e-06	3.26995e-12	1.37077e-10
48	Slc25a47	0.091922	0.461302	1.25077	0.474525	-0.996309	-1.62621	-1.58557	-1.39567	0.265308	0.346305	0.515298	0.391246	0.105683	0.106425	0.103954	0.0935553	0.558898	0.562998	0.00018854	0.1352	0.00273058	0.000116851	1.69071e-05	0.0123075
49	Slamf8	0.502068	0.543164	0.726923	0.899378	-1.60555	-1.54792	-0.184067	-0.886076	0.922894	0.900428	1.11588	1.17168	0.247857	0.286389	0.530541	0.426284	0.000270117	0.00826946	0.000227489	3.00834e-07	5.68656e-14	3.07128e-09	0.232497	2.38638e-05
50	Gm4759	0.726465	0.532057	0.7301	0.466186	-1.22758	-1.12708	-0.787362	-0.598186	0.393875	0.365125	0.373608	0.299333	0.121794	0.118813	0.141682	0.153366	2.60399e-08	2.77029e-07	0.000259155	0.000270637	1.41415e-16	7.19329e-07	1.53632e-06	0.000260672
51	Gbp5	0.757177	1.00671	0.639684	0.436182	-1.28668	-1.33423	-1.07457	-1.24071	1.076	1.1963	1.02372	0.928421	0.293738	0.295772	0.360167	0.311203	2.42005e-10	1.30807e-12	0.000269685	0.00243322	2.5357e-09	3.61452e-08	5.35302e-09	6.06697e-10
52	Rarg	-0.25677	-0.0680561	0.580023	0.479246	-0.205117	-0.420275	0.0703887	0.16309	0.711483	0.753415	1.03987	0.8808	0.742865	0.609793	0.8737	0.918491	0.826539	0.996136	0.000300835	0.0386672	0.135794	0.0871252	0.807761	0.672509
53	Mir467h	-0.105758	0.0300567	0.747403	0.34421	-0.83688	-0.426767	0.560924	-0.238323	0.402439	0.497758	0.617561	0.514258	0.277712	0.379962	0.554491	0.374358	0.749581	0.973404	0.000300835	0.370026	5.80625e-05	0.489564	0.0210977	0.301724
54	Gbp11	0.327807	0.513503	0.858915	0.75012	-1.34068	-1.46024	-0.717417	-0.91873	0.381292	0.441305	0.431821	0.51274	0.149401	0.13747	0.214163	0.175668	0.00938741	0.00520687	0.000353798	0.000113653	3.03317e-08	1.14414e-06	0.014542	0.00111772
55	Gm19990	0.0160153	0.218156	1.09457	0.351378	-0.837786	-0.709561	-0.417615	-0.980111	0.110443	0.117714	0.14333	0.114298	0.0504879	0.0556936	0.0671871	0.0714688	0.872718	0.0750159	0.000360812	0.457673	0.203904	0.17825	0.890655	0.0158476
56	Zup1	0.408821	0.461498	0.535387	0.137447	-0.527411	-0.374246	-0.84283	-0.814731	0.569211	0.59223	0.523716	0.528167	0.302161	0.307284	0.259903	0.244441	0.036259	0.00126197	0.0003706	0.845808	0.0665012	0.368546	6.16556e-05	0.00125951
57	C6	0.185897	0.394413	0.82605	0.679466	-0.924714	-0.939907	-0.844357	-0.598195	0.161553	0.199992	0.222352	0.217673	0.0760181	0.077373	0.0758008	0.084169	0.877975	0.0275507	0.000505563	0.000684844	6.17549e-07	0.000327324	0.0192061	0.0102542
58	F830016B08Rik	0.215559	1.54919	1.06655	0.616407	-1.88003	-2.55262	-1.8507	-2.1025	0.235835	0.336871	0.389173	0.298496	0.0500988	0.0378125	0.0557485	0.0440745	0.0950123	3.81307e-07	0.000511514	0.00367838	7.21066e-09	2.54782e-08	2.24842e-08	4.4631e-07
59	Ifi211	0.519476	0.810777	0.681122	0.608689	-0.890533	-0.950704	-1.06752	-0.698568	0.671702	0.726482	0.609249	0.639359	0.270633	0.283938	0.249879	0.275314	0.000418766	4.92681e-08	0.00055534	0.00178839	5.97211e-05	1.97816e-06	7.92438e-12	0.000864332
60	Il33	-0.13632	0.451891	0.586325	0.23367	-0.398706	-0.158927	-0.00229894	-0.161006	0.342342	0.415228	0.427511	0.385943	0.270232	0.297746	0.338704	0.302288	0.929127	0.0365898	0.000697146	0.783732	0.0132425	0.779218	0.857117	0.348227
61	Bcl9	-0.0355105	0.399624	0.540707	0.209976	-0.319941	-0.328326	-0.17837	-0.174465	0.748248	0.950311	0.964833	0.872544	0.580177	0.598305	0.669503	0.644829	0.985892	0.0210221	0.00106946	0.438518	0.153158	0.461841	0.453756	0.430511
62	Ipcef1	-0.169634	0.489667	0.574006	0.328118	-0.502396	-0.8409	-0.239482	-0.22602	0.335759	0.483028	0.473988	0.409663	0.285	0.240577	0.359845	0.310481	0.775711	0.0137581	0.00112017	0.5143	0.0105655	7.86894e-05	0.268922	0.729942
63	Ppp1r16b	-0.068079	0.474864	0.772898	-0.024522	-0.277662	-0.168333	-0.362938	-0.350936	0.404109	0.499039	0.58565	0.430901	0.311002	0.370389	0.348022	0.310567	0.929127	0.103654	0.00172427	0.974375	0.551403	0.438143	0.216598	0.0381275
64	Endov	0.152827	1.08458	0.64854	0.00328268	-0.654219	-0.511141	-0.755574	-0.840932	0.56241	0.885143	0.778795	0.55326	0.368524	0.424728	0.361121	0.319467	0.599472	1.52271e-08	0.00206443	0.97009	0.000660585	0.0995659	0.000246383	0.000151131
65	Kif1a	0.108649	-0.0767025	0.568073	0.338032	-0.81396	-0.50959	0.0912439	-0.0969311	0.602634	0.566099	0.768982	0.706476	0.350058	0.432339	0.592481	0.5634	0.845787	0.781592	0.0021818	0.0382723	3.31554e-06	0.0204435	0.707896	0.765331
66	Pou3f1	-0.048392	0.45575	0.647901	0.400607	-0.752983	0.0257053	-0.0489058	-0.309138	0.945513	1.08953	1.29588	1.13632	0.604452	0.878308	0.859183	0.716364	0.884345	0.0708868	0.00241243	0.0721336	0.000473583	0.932081	0.632333	0.0195478
67	Gbp6	0.929197	1.17447	0.543904	1.16308	-2.58612	-2.48728	-1.84288	-2.45009	0.288712	0.377845	0.269388	0.362252	0.0390081	0.037619	0.0563059	0.0367666	4.81938e-05	1.4826e-05	0.00259556	2.74823e-05	1.39121e-16	2.33155e-09	3.02261e-11	5.16545e-12
68	Ifi203	0.695281	0.544255	0.609986	0.384717	-0.750348	-0.861511	-0.641279	-0.270888	0.578763	0.53731	0.536921	0.550744	0.264819	0.244048	0.27103	0.310831	0.000613355	0.000471856	0.0032361	0.0562045	0.000695259	0.000182955	0.000283361	0.330349
69	Fstl4	0.209288	0.104379	0.502015	0.19477	-0.469579	-0.228535	0.158594	-0.284482	0.4863	0.473861	0.54407	0.468635	0.343321	0.397839	0.472022	0.384982	0.335078	0.879141	0.00359147	0.744018	0.144418	0.76568	0.62085	0.127373
70	Slc25a18	-0.194245	0.0240641	0.727249	-0.261831	-0.0519803	0.0738126	0.225501	0.0305021	0.353493	0.456881	0.522185	0.361081	0.367883	0.421452	0.418767	0.400282	0.781854	0.976456	0.00376929	0.282963	0.814515	0.946908	0.628679	0.865141
71	2010310C07Rik	-0.0587749	0.528845	1.06592	0.306129	-1.34197	-0.676212	0.53745	-0.482015	0.177416	0.365129	0.349264	0.256867	0.0959415	0.135165	0.293809	0.168	0.636333	0.21251	0.00390194	0.705744	0.000479398	0.424793	0.0642306	0.0942376
72	Tox	-0.24889	-0.00220471	0.516141	0.0689397	-0.587879	-0.370844	0.291964	0.141015	0.352119	0.426409	0.504203	0.405002	0.29522	0.346885	0.442628	0.395911	0.378987	0.959126	0.00401435	0.97009	0.0452047	0.447643	0.261277	0.802065
73	Arhgap27os3	-0.289411	0.0394462	0.565322	0.178967	-0.188985	-0.229777	-0.135413	-0.0959831	0.737324	0.897619	1.14103	0.894661	0.741679	0.800542	0.764602	0.790841	0.262506	0.975464	0.00409113	0.793387	0.696398	0.75996	0.706326	0.304975
74	Majin	0.591484	0.563472	0.83223	0.165418	-1.36744	-0.192642	-0.936862	-1.02	0.240215	0.288429	0.267557	0.204065	0.0863508	0.147554	0.0916378	0.0888833	0.0125602	0.00175448	0.00409113	0.306703	1.85693e-06	0.333829	0.00156529	0.00107033
75	Pmvk	0.173365	0.0786529	0.563348	0.291835	-0.656707	-0.36269	-0.252031	-0.448401	0.49571	0.483792	0.696147	0.537077	0.346288	0.399698	0.392058	0.359537	0.879013	0.889101	0.00409113	0.761571	0.00628445	0.323805	0.769302	0.295332
76	Stat2	0.342922	0.662257	0.535496	0.180427	-0.12226	-0.399934	-0.593208	-0.698492	0.636018	0.725073	0.733481	0.567365	0.511897	0.407335	0.334306	0.341871	0.0731163	0.000654981	0.00429513	0.430333	0.640295	0.518085	0.000664103	0.000362081
77	Gm5142	0.861475	0.464047	0.705274	0.773519	-1.67599	-1.42825	-1.32536	-1.4584	0.193986	0.159897	0.206233	0.234909	0.0368225	0.0502278	0.0553461	0.0487928	0.00663644	0.0619548	0.00448403	0.000850012	3.58352e-05	0.0341725	0.000112027	0.000162843
78	AI413582	0.157346	-0.0724358	0.773751	0.303994	-0.278394	-0.0996321	-0.470851	-0.680674	0.900735	0.889389	1.22892	1.10081	0.753875	0.82296	0.631171	0.561443	0.776786	1	0.00516546	0.369591	0.56708	0.911707	0.0442607	0.00297355
79	Neo1	-0.322496	0.402494	0.507699	-0.261824	-0.54463	-0.131357	-0.017824	-0.387205	0.310805	0.525141	0.496081	0.340929	0.289722	0.346224	0.380284	0.314769	0.234988	0.0810851	0.0053008	0.384275	0.0252834	0.90658	0.892013	0.0289466
80	Itpka	0.353208	-0.0628106	0.600916	0.539937	-0.345081	-0.471646	-0.311344	-0.257964	0.69637	0.547476	0.660084	0.728435	0.414599	0.424921	0.419235	0.433936	0.0819706	0.951867	0.00538157	0.0102576	0.321687	0.0206386	0.272906	0.315149
81	Prm1	0.87705	1.16437	0.687443	0.195628	-1.14486	-0.687581	-1.81285	-1.41208	0.430081	0.463468	0.362829	0.333869	0.113879	0.189258	0.0779758	0.103676	1.88233e-05	7.05231e-05	0.00541049	0.475003	0.00128966	0.0183341	5.89132e-07	3.35574e-05
82	Nrip2	-0.131138	0.076227	0.95668	-0.531045	-1.16027	-0.352746	-0.445566	-1.09261	0.226414	0.217482	0.288489	0.196413	0.116189	0.177448	0.221294	0.143586	0.98827	0.642478	0.00555247	0.372806	0.00950518	0.561593	0.438317	0.0387594
83	Btbd16	-0.148901	0.0473602	0.740445	0.184619	-0.134155	-0.474054	-0.0639951	-0.481359	0.293215	0.339034	0.378183	0.334798	0.235575	0.217421	0.287932	0.22698	0.273193	0.877432	0.00568658	0.598509	0.995199	0.401039	0.942112	0.364976
84	Pcca	0.052651	0.429876	0.501425	0.0183691	-0.781779	-0.190141	-0.314592	-0.317374	0.609352	0.7402	0.786968	0.617252	0.379716	0.498698	0.522451	0.474535	0.959262	0.00254892	0.0060656	0.761571	1.53778e-07	0.807806	0.110143	0.208357
85	Mb21d2	0.208283	0.274756	0.589033	0.372471	-0.735831	-0.555411	-0.72071	-0.741684	0.408986	0.434206	0.529968	0.449222	0.234484	0.261423	0.244348	0.235026	0.253353	0.161584	0.0063315	0.143438	6.61908e-05	0.0128948	9.20502e-05	8.73625e-06
86	E130018N17Rik	-0.154152	0.0678133	0.521977	0.145772	0.049841	-0.0313565	0.0128259	-0.518883	0.388457	0.451599	0.54536	0.460982	0.439952	0.4275	0.412616	0.353871	0.573364	0.606788	0.00634043	0.441163	0.586502	0.974776	0.994665	0.0986468
87	Cnn3	0.610056	0.886551	0.604608	0.516913	-0.95763	-1.15622	-0.758621	-1.03853	0.548841	0.616812	0.553181	0.483419	0.212609	0.1597	0.245573	0.216441	0.000556018	5.31746e-07	0.00634043	0.00146525	2.54254e-09	5.86351e-05	6.18622e-06	9.53278e-06
88	Lime1	-0.274634	-0.0572213	1.32195	0.704294	-0.61717	-0.484093	0.268497	0.370048	0.135292	0.213748	0.251064	0.215722	0.125992	0.10605	0.163974	0.163529	0.929199	0.821064	0.00635453	0.828702	0.454842	0.824621	0.767836	0.851067
89	Pipox	-0.423555	-0.0552463	1.1809	0.0773984	-0.144586	-0.818788	0.0915836	-0.608688	0.13671	0.122143	0.232515	0.146046	0.111516	0.0969556	0.135022	0.100974	0.590216	0.643564	0.00678194	0.864773	0.894081	0.191464	0.763409	0.229799
90	Ccl12	0.790864	0.271204	0.518501	0.370769	-0.643465	-0.438473	-0.923713	-0.536305	1.55687	1.28135	1.49094	1.41749	0.714663	0.654809	0.63435	0.730901	2.69847e-06	0.140812	0.00713493	0.0578745	1.20015e-05	0.00455622	5.93465e-06	9.45585e-05
91	AU016765	0.388908	0.642684	0.703668	0.36552	-0.054528	-0.886893	-0.522655	-0.623459	0.170573	0.191762	0.181284	0.205587	0.120464	0.0802278	0.11574	0.103616	0.467081	0.0006332	0.00739847	0.177543	0.366	0.00200436	0.0100785	0.00364678
92	P3h2	-0.493416	0.155755	0.530147	0.14181	-0.451821	0.136564	0.210338	-0.148962	0.225887	0.316978	0.386052	0.310206	0.252792	0.284095	0.321455	0.243477	0.129644	0.454626	0.0083666	1	0.028618	0.623228	0.797587	0.867684
93	Hcar1	0.866052	0.127474	0.546707	0.605172	-0.685461	-1.12765	-0.424637	-0.538416	0.46769	0.312563	0.385107	0.367193	0.213139	0.152691	0.217177	0.199014	0.000257343	0.305842	0.00838939	0.143791	0.0104065	0.000170019	0.0845436	0.0105478
94	Cmpk2	0.703849	0.580546	0.69115	0.68545	-0.642259	-0.457153	-0.372393	-0.362921	0.700797	0.622341	0.761306	0.738516	0.350347	0.363145	0.400419	0.432857	0.000437688	0.0114675	0.0088746	0.00756354	0.0132694	0.331625	0.0600812	0.0699447
95	Ggact	-0.0505011	0.417988	0.747038	0.125589	-0.528955	-0.0437462	-0.515155	-0.705544	0.323364	0.406849	0.457976	0.338939	0.225288	0.295421	0.246897	0.212038	0.995973	0.103051	0.00903748	0.811814	0.112253	0.998194	0.205851	0.00214152
96	Tex19.2	0.968039	0.744525	0.708283	0.528065	-1.57821	-0.676039	-0.924562	-1.62663	0.413859	0.393958	0.434298	0.339931	0.100681	0.183296	0.180686	0.108181	8.42187e-05	0.00147246	0.00979124	0.00477867	2.27341e-06	0.0621842	0.000149968	1.93509e-08
97	Bst1	0.325858	0.601448	0.527253	0.4738	-0.46671	-0.624835	-0.544504	-0.29347	0.61233	0.629262	0.624525	0.61348	0.339748	0.315895	0.329213	0.408147	0.0755551	0.00167954	0.00991768	0.00632752	0.162113	0.0186094	0.00232909	0.133098
98	Cxcl9	0.776148	1.23513	0.869409	0.432708	-0.855077	-1.94271	-0.900621	-0.7216	0.501223	0.704803	0.546849	0.470478	0.225087	0.110544	0.18609	0.202284	0.0165161	1.06607e-05	0.00992201	0.0611992	0.112352	1.08856e-05	0.0825215	0.213293

## Sheet: Cluster 4
	gene	C1_log2fc	C2_log2fc	C3_log2fc	C4_log2fc	C5_log2fc	C6_log2fc	C7_log2fc	C8_log2fc	C1_mean	C2_mean	C3_mean	C4_mean	C5_mean	C6_mean	C7_mean	C8_mean	C1_fdr	C2_fdr	C3_fdr	C4_fdr	C5_fdr	C6_fdr	C7_fdr	C8_fdr
1	Gbp2	0.894083	1.00393	0.806904	0.77886	-2.46006	-2.6831	-2.1336	-1.78356	1.81668	2.01649	1.88308	1.90746	0.24381	0.214385	0.293954	0.346648	5.67645e-19	6.01573e-20	1.63618e-16	4.28229e-16	1.38901e-40	6.44408e-38	1.81221e-24	3.40723e-20
2	Gbp2b	0.743224	0.749034	0.588295	0.561852	-1.33341	-1.41959	-1.03141	-0.893397	2.04549	2.03768	1.94918	2.01829	0.605661	0.554266	0.732332	0.782612	1.82464e-21	1.58171e-21	4.66865e-13	7.27729e-13	3.99861e-31	5.77904e-25	6.49309e-18	3.54659e-13
3	Gbp10	0.817292	1.34105	0.789701	0.942715	-2.75694	-2.35055	-1.8203	-2.2696	0.386581	0.501928	0.384086	0.482476	0.0448609	0.0508186	0.0781328	0.0562756	1.40436e-09	2.65395e-15	9.91618e-11	3.82356e-10	3.36011e-29	6.32277e-15	2.14615e-14	3.15988e-19
4	Irgm1	0.523709	0.67808	0.427626	0.651632	-0.754274	-1.07666	-0.839532	-0.727071	2.54334	2.55409	2.48426	2.67938	1.1845	0.981516	1.05647	1.11143	2.34464e-08	1.66027e-11	1.41289e-05	1.78943e-08	1.96345e-07	3.54428e-15	1.98e-10	1.87341e-06
5	Mir6381	0.855891	1.49692	0.839287	0.609031	-3.02525	-2.79131	-3.8667	-2.62896	2.0456	2.66051	2.1183	1.93084	0.174609	0.210034	0.108515	0.197594	8.17684e-13	2.04503e-22	8.05425e-13	1.78943e-08	2.83941e-30	4.25443e-23	1.53558e-40	2.42887e-24
6	Gbp4	1.12747	1.03535	0.896761	0.711803	-2.79652	-2.55344	-2.24455	-2.30802	1.13817	0.966825	0.87209	0.863488	0.0836875	0.100935	0.129008	0.125732	3.15992e-20	2.61361e-12	9.27264e-12	2.14595e-08	2.14308e-24	1.24876e-18	4.58141e-19	1.53114e-18
7	Ifi47	0.78029	0.741207	0.280675	0.610494	-0.859839	-1.0399	-1.12327	-0.851531	1.31738	1.30047	0.984933	1.12794	0.496909	0.465218	0.389113	0.474861	5.96333e-14	8.43239e-13	0.0395264	7.7731e-08	1.04142e-08	1.411e-11	2.84705e-14	3.3708e-10
8	Irf1	0.749201	0.93523	0.672088	0.549635	-1.22704	-1.31459	-1.21752	-1.24587	2.76362	2.85416	2.63646	2.411	0.865778	0.817768	0.856541	0.848459	2.88394e-17	4.94819e-18	9.23898e-13	1.08494e-07	2.77323e-17	8.17827e-20	1.30228e-17	1.8675e-18
9	Serpina3f	0.7108	0.671986	0.791943	0.716704	-1.45251	-0.941616	-0.914379	-1.36348	1.06556	1.05245	1.15457	1.1102	0.283742	0.363026	0.418499	0.307123	3.05907e-05	8.17296e-05	1.04e-07	2.45916e-07	1.67167e-13	0.0112676	4.54259e-05	3.06384e-08
10	Slamf8	0.502068	0.543164	0.726923	0.899378	-1.60555	-1.54792	-0.184067	-0.886076	0.922894	0.900428	1.11588	1.17168	0.247857	0.286389	0.530541	0.426284	0.000270117	0.00826946	0.000227489	3.00834e-07	5.68656e-14	3.07128e-09	0.232497	2.38638e-05
11	Zbp1	0.680363	0.804138	0.845317	0.612129	-1.40309	-1.3856	-1.46268	-1.80169	0.975903	0.873133	0.993543	0.956254	0.251026	0.221712	0.25495	0.211314	3.01038e-05	2.39644e-07	1.00623e-08	3.43081e-07	4.52422e-11	3.72245e-08	1.0179e-12	8.39286e-17
12	Stat1	0.787029	0.570228	0.663184	0.552796	-0.936128	-0.846174	-1.11507	-0.745536	1.32989	1.26494	1.32992	1.32383	0.505288	0.582194	0.48274	0.511857	5.34858e-11	5.56436e-05	1.63771e-09	1.30536e-06	8.03743e-10	2.8962e-07	2.17174e-13	9.31421e-05
13	Olfr1396	0.744463	0.717929	0.201508	0.631378	-0.896242	-0.8882	-1.15502	-0.879872	1.41861	1.40121	0.999939	1.17319	0.536704	0.546799	0.414936	0.508157	5.34858e-11	5.61079e-10	0.204191	1.30536e-06	2.82579e-06	4.18088e-08	5.80794e-13	2.74479e-08
14	Nod1	0.179152	0.424484	0.482821	0.520773	-0.861824	-0.746414	-0.562261	-0.283666	1.19559	1.26464	1.32588	1.43186	0.612153	0.640841	0.692817	0.821602	0.202546	0.000175935	2.57026e-05	2.48059e-06	2.0918e-10	8.34362e-05	3.67697e-06	0.121451
15	Tgtp2	0.751998	0.78947	0.275065	0.577193	-0.817421	-1.14484	-1.12456	-0.808694	1.02878	1.05238	0.793151	0.869228	0.405157	0.357403	0.306235	0.377443	9.28948e-12	1.59381e-12	0.0471839	3.48761e-06	5.06472e-07	1.89371e-11	3.85201e-12	6.12035e-08
16	Gbp3	0.670807	0.65782	0.662261	0.570651	-1.02225	-0.980143	-0.797562	-0.693426	1.18962	1.14662	1.14716	1.21513	0.469131	0.447839	0.497781	0.563829	1.9925e-09	8.80301e-07	1.03778e-06	5.07437e-06	8.77562e-11	1.41407e-09	4.15013e-07	4.08413e-06
17	Ciita	0.500488	0.134071	0.504205	0.622477	-0.761968	-1.16528	-0.407133	-0.201498	1.24433	0.959621	1.26629	1.27075	0.571669	0.466337	0.763994	0.812674	1.44369e-05	0.283585	4.21296e-05	7.5763e-06	3.14899e-08	1.48412e-15	0.0155119	0.402732
18	Slc44a3	0.309899	0.458184	0.291002	0.518925	-0.600261	-0.451431	-0.478154	-0.466179	0.819091	0.87473	0.782336	0.854651	0.443764	0.498147	0.517851	0.50965	0.00400364	0.000231861	0.0742765	7.83772e-06	0.000109577	0.000326426	0.000224608	0.00857205
19	Gm4951	0.696389	0.967467	1.44488	1.26466	-2.30488	-2.32899	-1.91496	-2.26538	0.264728	0.336012	0.392899	0.296946	0.04325	0.0390787	0.0425232	0.0405251	0.000123948	2.15692e-09	1.12501e-09	1.80399e-05	8.77562e-11	3.08377e-09	1.04933e-06	3.59803e-14
20	Gbp6	0.929197	1.17447	0.543904	1.16308	-2.58612	-2.48728	-1.84288	-2.45009	0.288712	0.377845	0.269388	0.362252	0.0390081	0.037619	0.0563059	0.0367666	4.81938e-05	1.4826e-05	0.00259556	2.74823e-05	1.39121e-16	2.33155e-09	3.02261e-11	5.16545e-12
21	Ifit2	0.692426	0.444252	0.515203	0.701961	-0.451941	-0.706537	-0.929576	-0.663294	0.741402	0.728579	0.689396	0.855272	0.390333	0.334258	0.318179	0.381054	1.26397e-05	0.0192847	0.0106241	3.20546e-05	0.022539	0.0117533	6.39636e-07	0.00231597
22	Sectm1a	0.619034	0.868233	0.673261	0.573697	-0.843436	-1.12335	-1.29076	-1.25471	0.795272	0.882351	0.862895	0.696528	0.309191	0.260452	0.26938	0.260058	0.000379362	4.54369e-06	4.71248e-05	4.86168e-05	8.93639e-06	4.41662e-06	3.26995e-12	1.37077e-10
23	Gbp11	0.327807	0.513503	0.858915	0.75012	-1.34068	-1.46024	-0.717417	-0.91873	0.381292	0.441305	0.431821	0.51274	0.149401	0.13747	0.214163	0.175668	0.00938741	0.00520687	0.000353798	0.000113653	3.03317e-08	1.14414e-06	0.014542	0.00111772
24	Gbp9	0.705572	1.04629	0.807697	0.522097	-1.32811	-1.13798	-1.19442	-1.17172	0.766455	0.807323	0.784829	0.7183	0.228687	0.231889	0.237296	0.224622	2.34876e-06	1.82853e-11	1.19868e-06	0.000126939	1.27111e-10	3.56376e-06	1.63796e-10	6.89371e-08
25	Serpina3g	0.743049	0.988454	1.14489	0.866268	-2.47563	-2.01741	-1.50139	-2.16788	0.663736	0.839044	0.852139	0.772337	0.089379	0.102831	0.178382	0.117793	1.91346e-07	9.9461e-08	5.12528e-08	0.000153333	1.41757e-16	1.99785e-10	7.61021e-12	1.85341e-12
26	Gm12250	0.798998	0.901202	0.892854	0.708252	-1.19286	-0.951648	-1.2215	-1.49084	0.929376	1.11853	1.03345	0.923834	0.269879	0.339375	0.309567	0.221602	3.75044e-07	9.9461e-08	1.41244e-07	0.000153935	9.49177e-08	2.24614e-05	9.42674e-09	9.87681e-13
27	Bicdl2	0.894674	0.813606	0.928683	0.927223	-1.02283	-1.3541	-1.41247	-1.65865	0.684354	0.667456	0.692672	0.654933	0.194807	0.177631	0.170378	0.140748	1.7326e-06	6.93477e-05	7.87844e-07	0.000166736	0.000937776	3.78981e-05	7.39331e-08	9.34778e-09
28	Mir7671	0.472268	0.431682	0.383347	0.534481	-0.499258	-0.693601	-0.367535	-0.390261	3.24403	3.22887	3.48763	3.53775	1.88711	1.6224	1.97492	1.99599	0.000153001	0.000466822	0.0145569	0.000172808	0.00212908	1.97555e-06	0.302377	0.00722142
29	Cd274	0.654808	0.739023	0.564941	0.527171	-1.12378	-1.1513	-1.25742	-0.709338	1.4173	1.59928	1.38656	1.37189	0.535657	0.473087	0.496563	0.613932	1.40237e-09	1.52976e-09	1.60464e-06	0.000270637	3.50918e-12	4.35196e-12	2.25552e-17	2.44648e-05
30	Gbp8	0.612325	0.654137	0.645341	0.692842	-1.65426	-1.04254	-0.798355	-1.31502	0.474189	0.463855	0.467312	0.523097	0.0979737	0.163613	0.193632	0.128761	6.21557e-05	1.59807e-05	2.36151e-07	0.000352059	3.53489e-13	1.66273e-05	0.000128948	4.16241e-10
31	Wars	0.13582	0.515535	0.988499	0.515224	-1.20332	-1.50549	-1.04792	-1.02982	0.728471	0.850569	1.10316	1.04105	0.280675	0.277085	0.348111	0.354966	0.232523	0.00265372	1.8894e-14	0.000616487	1.15998e-09	8.38764e-15	8.69537e-09	9.53145e-09
32	C6	0.185897	0.394413	0.82605	0.679466	-0.924714	-0.939907	-0.844357	-0.598195	0.161553	0.199992	0.222352	0.217673	0.0760181	0.077373	0.0758008	0.084169	0.877975	0.0275507	0.000505563	0.000684844	6.17549e-07	0.000327324	0.0192061	0.0102542
33	Gm5142	0.861475	0.464047	0.705274	0.773519	-1.67599	-1.42825	-1.32536	-1.4584	0.193986	0.159897	0.206233	0.234909	0.0368225	0.0502278	0.0553461	0.0487928	0.00663644	0.0619548	0.00448403	0.000850012	3.58352e-05	0.0341725	0.000112027	0.000162843
34	Kcnab1	0.449924	0.0859328	0.051906	0.526666	-0.353972	-0.67304	-0.229447	-0.357085	0.814966	0.714	0.645581	0.813399	0.502143	0.418841	0.527591	0.457326	0.00108233	0.345015	0.391397	0.000904443	0.00525513	0.000237653	0.0916118	0.017832
35	Trim34a	0.212139	0.423196	0.479452	0.530388	-0.832398	-0.474425	-0.487453	-0.545903	0.619606	0.619391	0.549264	0.668147	0.310865	0.340234	0.375527	0.336336	0.184782	0.00687033	0.0243206	0.00101678	1.06371e-06	0.181667	0.00580371	0.0192418
36	Tvp23a	0.606125	0.0471473	0.413755	0.520409	-0.830771	-1.01122	-0.179528	-0.0369021	0.959286	0.692964	0.738014	0.910937	0.403514	0.36302	0.598072	0.601726	2.61261e-06	0.929231	0.0315151	0.00119993	1.53896e-06	4.9869e-08	0.544354	0.946181
37	Rsad2	0.411322	0.300548	0.038758	0.553338	-0.346672	-0.22927	-0.0951738	-0.382155	0.684215	0.551708	0.520821	0.696683	0.392601	0.402482	0.467268	0.367839	0.211693	0.213612	0.770302	0.00131634	0.148579	0.862433	0.783393	0.0545197
38	Cnn3	0.610056	0.886551	0.604608	0.516913	-0.95763	-1.15622	-0.758621	-1.03853	0.548841	0.616812	0.553181	0.483419	0.212609	0.1597	0.245573	0.216441	0.000556018	5.31746e-07	0.00634043	0.00146525	2.54254e-09	5.86351e-05	6.18622e-06	9.53278e-06
39	Serpina3h	0.377553	0.96554	1.4141	1.03961	-2.42422	-2.09918	-1.59789	-1.89655	0.404557	0.575208	0.598706	0.508712	0.0614899	0.0665705	0.115058	0.093175	0.00890032	0.000438535	1.68356e-08	0.00160968	1.67167e-13	4.82467e-07	2.49781e-09	8.18066e-10
40	Ifi211	0.519476	0.810777	0.681122	0.608689	-0.890533	-0.950704	-1.06752	-0.698568	0.671702	0.726482	0.609249	0.639359	0.270633	0.283938	0.249879	0.275314	0.000418766	4.92681e-08	0.00055534	0.00178839	5.97211e-05	1.97816e-06	7.92438e-12	0.000864332
41	Gm4841	0.681481	0.817344	1.50571	0.883605	-1.99414	-2.89215	-1.65973	-2.05448	0.327493	0.351329	0.440042	0.30874	0.0678346	0.0310061	0.0601408	0.0516297	0.111116	2.34745e-05	4.83713e-08	0.00220834	2.55674e-09	4.28533e-09	2.01139e-06	1.93864e-08
42	Cpox	0.0201944	0.216809	0.410017	0.582697	-0.512357	-0.514231	-0.362679	0.0590545	0.276211	0.330357	0.43108	0.371903	0.204014	0.216841	0.232859	0.259708	0.904987	0.389121	0.0367142	0.0022996	0.224937	0.331515	0.339466	0.976521
43	Klk1b11	-0.624584	-0.497895	0.265804	0.81675	-0.267742	-0.476155	0.535476	0.723059	0.231585	0.281704	0.415469	0.541524	0.329962	0.278635	0.497895	0.575569	0.460352	0.675791	0.781314	0.00253123	0.0476404	0.657522	0.138054	0.00204773
44	Gpr15	-0.176854	0.370014	0.472159	0.641714	-0.531768	-0.334321	-0.322806	-0.0466255	0.349038	0.48092	0.529302	0.521522	0.2598	0.296526	0.354441	0.341032	0.657342	0.224732	0.0472604	0.00276023	0.115845	0.533843	0.30215	0.725205
45	F830016B08Rik	0.215559	1.54919	1.06655	0.616407	-1.88003	-2.55262	-1.8507	-2.1025	0.235835	0.336871	0.389173	0.298496	0.0500988	0.0378125	0.0557485	0.0440745	0.0950123	3.81307e-07	0.000511514	0.00367838	7.21066e-09	2.54782e-08	2.24842e-08	4.4631e-07
46	Selp	-0.208115	-0.472588	0.338145	0.519569	-0.207105	-0.157005	0.167161	0.677806	0.446761	0.426909	0.502002	0.634083	0.45698	0.389669	0.508589	0.746644	0.364267	0.00778416	0.490758	0.00369626	0.548735	0.825608	0.41406	0.000100434
47	Vmn2r83	0.538076	0.459823	0.411486	0.844969	-1.02849	-0.254606	-0.0469402	-0.873078	0.194974	0.177919	0.179207	0.186258	0.075125	0.101867	0.11042	0.0783823	0.0389246	0.0509867	0.785153	0.00401158	7.87392e-05	0.754362	0.878261	0.000281958
48	Prg4	-0.0297549	-0.0351157	0.54672	0.968115	-0.484887	-0.418304	-0.115901	0.336385	0.250191	0.306877	0.317342	0.383655	0.216325	0.191645	0.294107	0.333095	0.751869	0.720847	0.0147877	0.0042228	0.0333548	0.47974	0.960827	0.624303
49	Tex19.2	0.968039	0.744525	0.708283	0.528065	-1.57821	-0.676039	-0.924562	-1.62663	0.413859	0.393958	0.434298	0.339931	0.100681	0.183296	0.180686	0.108181	8.42187e-05	0.00147246	0.00979124	0.00477867	2.27341e-06	0.0621842	0.000149968	1.93509e-08
50	Mmp25	0.830506	0.686191	0.871629	0.552146	-0.54767	-1.03363	-1.00286	-0.753375	0.54736	0.504137	0.557984	0.523853	0.232038	0.192298	0.200475	0.202666	5.72849e-06	0.000213478	1.151e-05	0.00477867	0.0117493	0.0021091	2.66214e-05	0.00231597
51	Mroh2b	0.421117	0.501579	0.371363	0.603693	-1.01853	-1.10397	-0.340738	-0.453061	0.138819	0.146804	0.145461	0.165538	0.0495222	0.0577298	0.0853501	0.0693541	0.580943	0.0755848	0.0453107	0.0047916	3.4156e-08	3.22085e-05	0.0516223	0.0149177
52	Gm12185	1.19547	0.623497	0.141927	0.703184	-1.01918	-1.68304	-1.38429	-0.672522	0.312962	0.283048	0.189505	0.259066	0.0829738	0.057254	0.0775373	0.0849276	3.0585e-08	0.0295291	0.756373	0.00481441	0.0037386	2.62066e-07	3.17819e-06	0.106472
53	Ndst4	0.204197	0.504098	-0.132085	1.39608	-0.103843	-0.914397	-0.0189333	0.340325	0.0882414	0.0746573	0.0630241	0.11126	0.0617923	0.0520544	0.0622656	0.0929538	0.652942	0.595412	1	0.00497034	0.565288	0.808838	0.936294	0.267429
54	Armc8	0.459488	0.549167	0.14318	0.590642	-0.0444136	-0.318808	-0.267568	-0.0161939	0.460103	0.488125	0.404539	0.508544	0.367693	0.313758	0.348185	0.357527	0.00364546	0.104249	0.722407	0.00506169	0.946887	0.463474	0.341694	0.865395
55	H2-T24	0.333969	0.356487	0.480324	0.577363	-0.671234	-0.824499	-0.702145	-0.654099	0.847736	0.804442	0.854887	0.924879	0.418597	0.431601	0.450944	0.474769	0.00385434	0.136376	0.0055057	0.00535952	3.05259e-05	9.98834e-06	0.00212603	0.000246692
56	Mndal	0.57352	0.959139	0.524174	0.584938	-0.841095	-0.88744	-1.01317	-0.663965	0.577998	0.627915	0.451895	0.526075	0.238462	0.251038	0.218887	0.243469	0.000696436	4.92681e-08	0.0154456	0.00660023	0.00017492	1.88653e-05	4.57456e-10	0.00356409
57	Ly6i	0.676269	0.28913	0.249393	0.704818	-0.276031	-0.525253	-0.865637	-0.623496	0.983678	0.726383	0.871704	0.98827	0.541718	0.489266	0.379573	0.464595	2.84637e-05	0.336842	0.282799	0.00679759	0.0904908	0.0467318	4.79097e-06	0.00250896
58	Crip1	0.150154	-0.282932	-0.0334625	0.725951	0.0033822	0.0193889	-0.377512	-0.0457542	1.00293	0.862972	1.02968	1.31203	1.04747	0.852954	0.921237	0.962483	0.373852	0.385902	0.78966	0.00747438	0.982773	0.93346	0.396473	1
59	Cmpk2	0.703849	0.580546	0.69115	0.68545	-0.642259	-0.457153	-0.372393	-0.362921	0.700797	0.622341	0.761306	0.738516	0.350347	0.363145	0.400419	0.432857	0.000437688	0.0114675	0.0088746	0.00756354	0.0132694	0.331625	0.0600812	0.0699447
60	Fam3b	0.475254	0.39706	-0.0473818	0.638177	-0.697743	-0.826167	-0.530331	-0.273896	0.375441	0.332478	0.285388	0.408079	0.191002	0.190059	0.212573	0.241831	0.015232	0.262788	0.829704	0.00859348	0.000701441	0.00166476	0.0642563	0.228299
61	4930471G03Rik	0.0136386	-0.0973182	0.178246	0.533104	-0.166194	-0.779198	-0.188676	0.204009	0.551855	0.466627	0.563869	0.680613	0.402435	0.302744	0.418686	0.501489	0.566292	0.904806	0.0623018	0.0097337	0.727857	5.14427e-06	0.372998	0.619675

## Sheet: Cluster 5
	gene	C1_log2fc	C2_log2fc	C3_log2fc	C4_log2fc	C5_log2fc	C6_log2fc	C7_log2fc	C8_log2fc	C1_mean	C2_mean	C3_mean	C4_mean	C5_mean	C6_mean	C7_mean	C8_mean	C1_fdr	C2_fdr	C3_fdr	C4_fdr	C5_fdr	C6_fdr	C7_fdr	C8_fdr
1	Lrp1	-0.26215	-0.469463	-0.522572	-0.317222	0.551798	0.603802	0.0948693	0.0741841	1.73982	1.57028	1.52617	1.75218	2.75323	2.92641	2.11901	2.28995	0.0218535	2.56781e-05	2.23419e-09	0.00276023	3.92609e-14	3.28575e-18	0.356304	0.350993
2	Cx3cr1	-0.154993	-0.435503	-0.782189	-0.397526	0.85566	0.413976	0.0195445	0.232219	0.843501	0.648143	0.563986	0.744494	1.55786	1.1775	0.873358	1.04074	0.979101	0.00525857	5.76373e-06	0.182407	8.74064e-14	0.00118079	0.492824	0.0694496
3	1600002D24Rik	0.0995605	-0.140948	-0.405683	-0.259955	0.576676	0.377638	-0.207626	-0.0117462	1.09336	0.911387	0.83635	0.893728	1.48133	1.28247	0.86132	1.01893	0.728362	0.442476	0.00026739	0.239938	4.12127e-13	0.000220606	0.0195635	0.92615
4	Dab2	-0.428709	-0.0159054	-0.59123	-0.337401	0.524759	0.527884	-0.242321	-0.112966	1.19332	1.39721	0.993771	1.13898	1.9511	1.88285	1.23928	1.37733	0.000496751	0.976456	3.10913e-08	0.0666204	8.15076e-11	6.42258e-08	0.0755173	0.90549
5	Fgd3	-0.106547	-0.333672	-0.391412	-0.398629	0.508224	0.459049	-0.0304774	0.0479464	1.26605	1.14939	1.16553	1.19106	1.88978	1.80237	1.47655	1.57327	0.46777	0.00938985	0.00861177	0.00276023	2.5357e-09	5.70986e-06	0.927429	0.824653
6	Mdm1	-0.156243	-0.323506	-0.225646	-0.10605	0.549641	-0.0758592	0.00927344	0.247117	0.85301	0.701041	0.748728	0.813927	1.17122	0.867609	0.870048	1.04342	0.525533	0.0160689	0.27754	0.65387	2.77334e-08	0.983147	0.915142	0.0434259
7	St3gal5	0.444546	0.0858311	-0.677985	-0.396564	0.602123	0.11605	-0.553944	-0.260494	0.948459	0.801254	0.512783	0.620248	1.02404	0.894335	0.535813	0.642426	0.000379768	0.99726	5.66582e-05	0.0125589	3.26107e-08	0.674192	0.000150154	0.31134
8	BC039771	0.0261144	-0.17978	-0.422739	-0.0717017	0.734986	-0.0326306	0.0810648	0.209848	0.646996	0.573631	0.48208	0.540595	0.855445	0.571036	0.642445	0.698539	1	0.651605	0.00259556	0.953016	7.97849e-08	1	0.936022	0.468599
9	Pkd1l2	-0.11296	-0.422436	-0.660227	-0.176631	0.609057	0.274151	0.057312	0.0270326	0.790515	0.602504	0.556284	0.745385	1.04405	0.957603	0.741139	0.835201	0.490276	0.00578391	1.21512e-05	0.623955	9.20682e-08	0.0385862	0.868218	0.785395
10	A230028O05Rik	0.0875026	-0.0541447	-0.458582	-0.156462	0.501788	0.309721	-0.235024	0.161248	2.27628	2.00707	1.4663	1.76504	2.78963	2.46771	1.70179	2.18131	0.258105	0.93067	0.000218208	0.761571	9.38282e-08	0.00318431	0.0178151	0.567987
11	Hist1h2ab	0.696432	-0.630955	-0.699407	0.456653	0.733006	-0.51129	-0.744904	0.653478	2.65764	1.11895	1.09464	2.26722	2.67338	1.26899	1.08665	2.72273	9.95138e-06	0.0011698	0.00319682	0.0187215	2.09406e-07	0.0214316	0.000527108	7.06424e-06
12	H2afy3	-0.179501	-0.476096	-0.828656	-0.37348	0.750875	0.641718	-0.0583103	-0.0756436	0.529342	0.490452	0.339718	0.482593	0.931419	0.79582	0.53035	0.592666	0.729409	0.00766903	1.35853e-05	0.0451285	2.57396e-07	0.000389634	0.942327	0.593996
13	Clec4d	-0.0553944	-0.321875	-0.677777	-0.702694	0.715458	0.660525	0.410037	0.433318	0.653889	0.550561	0.434272	0.455726	0.971606	1.02296	0.838461	0.950414	0.846822	0.106051	0.00424776	0.00433304	3.74972e-07	0.000247016	0.0867652	0.0115615
14	Hist1h3b	0.65595	-0.676684	-0.740685	0.43088	0.754947	-0.524546	-0.802791	0.615478	2.23254	0.951651	0.929867	1.91771	2.35736	1.08153	0.883276	2.20688	0.000267707	0.00076591	0.00389326	0.0988837	4.24469e-07	0.0444528	0.0024917	0.000515182
15	Dnmt1	0.316806	-0.458615	-0.478748	0.0419595	0.761789	0.0375698	-0.00588184	0.0571896	0.625201	0.465093	0.445137	0.575212	0.734264	0.592347	0.5304	0.616585	0.248577	0.0424049	0.0123829	0.970732	5.3906e-07	0.910164	0.901316	0.934179
16	Mir133a-2	-0.437506	-0.435485	-0.385938	-0.241243	0.662399	-0.0325829	-0.0546312	0.541544	0.413316	0.380841	0.397746	0.431226	0.752532	0.447784	0.502493	0.689177	0.0652155	0.163576	0.00713493	0.612901	6.12382e-07	1	0.944059	0.00279738
17	Id1	0.341302	0.0752363	-0.526501	-0.0992095	0.737171	0.101708	-0.554976	-0.135659	2.20887	1.81553	1.28791	1.64218	2.57784	1.77112	1.35583	1.54984	0.00544764	0.721955	0.0121577	0.816514	6.46755e-07	0.702064	0.00741018	0.730883
18	Susd3	-0.222563	-0.593688	-0.248447	-0.139325	0.622006	0.270487	0.0711845	0.318035	0.880849	0.729434	0.846652	0.839097	1.36117	1.22555	1.13597	1.16059	0.395642	0.00026662	0.262102	0.789334	6.77386e-07	0.03097	0.733272	0.0731684
19	Rassf6	-0.0537312	-0.344903	-0.500732	-0.474393	0.658233	0.195131	-0.0374741	0.256435	0.412535	0.372609	0.321292	0.342696	0.695675	0.54094	0.425245	0.519137	0.704904	0.0135658	0.00499727	0.0104122	7.57025e-07	0.707718	0.876009	0.0803809
20	6430531B16Rik	-0.218314	-0.486214	-0.70454	-0.31256	0.540561	0.576604	0.0412323	0.297404	1.67487	1.48613	1.12142	1.5546	2.46387	2.40511	1.84764	2.3036	0.245255	0.00213077	1.41266e-05	0.105128	1.03631e-06	4.11455e-06	0.879569	0.0206879
21	Slco4a1	-0.179984	-0.71358	-0.406449	0.120302	0.576897	0.207497	-0.00858338	0.359803	0.641219	0.481925	0.540374	0.669671	0.982566	0.71378	0.705728	0.860629	0.418087	0.00143052	0.0212782	0.995022	1.12753e-06	0.420769	0.913766	0.00812927
22	4933431G14Rik	0.365167	0.128207	-0.602779	-0.774386	0.664223	0.0663816	-0.451089	-0.137628	0.884322	0.728784	0.479368	0.462181	0.925786	0.836139	0.555799	0.640077	0.00371282	0.85014	0.000885754	0.000126939	1.35724e-06	0.415397	0.0188962	0.868731
23	Cit	0.303751	-0.576448	-0.205675	0.20403	0.572562	-0.014126	-0.200632	0.432951	0.737823	0.451776	0.54893	0.704296	0.858988	0.601829	0.558597	0.755249	0.0854048	0.000276591	0.463651	0.490462	1.38693e-06	1	0.510284	0.00803695
24	Hist1h3c	0.75194	-0.607141	-0.660296	0.473666	0.792608	-0.552389	-0.776028	0.769312	2.26415	0.930996	0.906551	1.77722	2.17245	1.02199	0.915668	2.34698	9.15024e-06	0.00813461	0.0153751	0.0499053	1.39941e-06	0.0416904	0.00115203	6.11639e-06
25	Hist1h1d	0.544934	-0.984284	-0.801281	0.401594	0.755859	-0.294997	-0.680209	0.55719	1.83697	0.709974	0.858139	1.72458	2.19346	1.05829	0.921032	1.93021	0.00509758	3.91636e-05	0.000442999	0.239137	1.99471e-06	0.463474	0.00800171	0.000632958
26	Hist1h2ah	0.316517	-1.0732	-0.74536	-0.0180503	0.785344	-0.454444	-0.381191	0.645209	1.53304	0.684448	0.857227	1.39148	1.84063	1.00916	1.00932	1.95385	0.0314474	1.42338e-05	0.0421056	0.96398	2.08649e-06	0.285991	0.21414	0.000197362
27	Hist1h4f	0.574737	-1.01045	-0.777245	0.382841	0.722935	-0.305592	-0.68234	0.537895	2.03026	0.767688	0.932992	1.84978	2.36396	1.14216	1.00267	2.076	0.00326623	2.10643e-05	0.000920565	0.298721	2.17441e-06	0.513425	0.00816359	0.000622215
28	Cenpf	0.298434	-0.716387	-0.252146	0.375655	0.845531	-0.406949	-0.182228	0.458204	0.535761	0.268492	0.323813	0.572425	0.680935	0.320716	0.390807	0.621201	0.116678	0.00706142	0.80891	0.0782157	2.45337e-06	0.267238	0.305356	0.0266032
29	Mir7081	0.295096	-0.57535	-0.310605	0.162051	0.811877	-0.0152893	-0.00280304	0.0135497	0.738069	0.495184	0.549386	0.699107	0.849413	0.70099	0.644567	0.688229	0.324399	0.03718	0.0842413	0.89697	2.57149e-06	0.957991	0.720319	0.900987
30	Hist1h2ad	0.262981	-0.678144	-0.465553	0.493312	0.744699	-0.0459668	-0.15755	0.512179	1.75721	1.02242	1.14078	1.94575	2.2546	1.43259	1.4002	2.04088	0.0887594	0.00520687	0.0215361	0.026804	2.83477e-06	0.960284	0.534887	0.00283927
31	Cdc25b	0.199185	-1.11141	-0.962027	0.425779	0.807433	0.0490611	-0.472966	0.876894	0.556843	0.248546	0.283451	0.610197	0.825359	0.485216	0.423622	0.867294	0.35654	1.31433e-06	5.86315e-05	0.167574	2.83486e-06	0.810726	0.480532	2.06159e-06
32	Hist1h2bb	0.741758	-0.555253	-0.656924	0.501685	0.786603	-0.825141	-0.692831	0.796673	1.87506	0.862143	0.765153	1.54225	1.8194	0.792341	0.819744	2.0679	2.01403e-05	0.018127	0.0243018	0.0895733	2.86252e-06	0.000419957	0.012199	4.11456e-05
33	Hist1h2ae	0.266161	-0.676975	-0.460003	0.491137	0.736275	-0.0469351	-0.153276	0.514622	2.06445	1.20232	1.34299	2.28728	2.63807	1.68432	1.64853	2.39837	0.0866455	0.00535553	0.0234716	0.0277182	2.96122e-06	0.960284	0.555739	0.00286579
34	Ambp	-0.398179	-0.239262	-0.144605	-0.163138	0.857937	0.0822526	0.531246	0.292918	0.28459	0.309944	0.305388	0.35478	0.619199	0.414756	0.451928	0.464086	0.37914	0.206378	0.655144	0.787321	3.56007e-06	0.898803	0.189506	0.452973
35	Hspb7	-0.0785343	-0.372707	-0.751606	-0.326218	0.731804	0.455045	-0.106195	0.235095	0.926789	0.800831	0.679105	0.817244	1.4703	1.25191	0.956094	1.03092	0.510714	0.382088	0.00359147	0.272685	5.90617e-06	0.0787079	0.953028	0.527559
36	Gm12610	-0.109707	-0.213123	-0.291369	-0.0419906	0.511088	0.270528	0.0357877	0.0123479	0.816471	0.75603	0.734288	0.78946	1.09129	1.0891	0.891223	0.851903	0.617566	0.212528	0.131625	0.901953	8.14236e-06	0.0587367	0.998883	1
37	1700016C15Rik	0.0406125	-0.34473	-0.376909	-0.184272	0.553322	0.188599	-0.182691	0.241469	0.531706	0.431163	0.415881	0.483446	0.716383	0.59373	0.512278	0.610815	0.596207	0.0723761	0.0538954	0.667815	8.82594e-06	0.721974	0.406055	0.0795639
38	B930018H19Rik	-0.14927	-0.32702	-0.301224	-0.280199	0.637514	0.0226557	0.325327	0.0690596	0.44297	0.451228	0.436565	0.43354	0.693072	0.604724	0.604004	0.583777	0.66793	0.048485	0.256169	0.547578	9.62318e-06	0.829633	0.141066	0.605769
39	Emp1	-0.251231	-0.446265	-0.320355	-0.0412823	0.502771	0.169078	0.228818	0.470195	0.724946	0.574266	0.611594	0.806714	1.1698	0.913284	0.93702	1.06435	0.232922	0.0215775	0.0814072	0.960468	1.44948e-05	0.517589	0.196021	0.00347806
40	Itpr3	0.0100449	-0.16977	-0.271017	-0.487246	0.526576	0.364253	-0.126892	-0.366826	0.625233	0.531176	0.525109	0.497377	0.841752	0.799488	0.549443	0.540348	0.953447	0.266324	0.252969	0.112986	1.61212e-05	0.020333	0.720319	0.0917359
41	1700049E22Rik	0.328449	-0.0382344	-0.0260915	0.101165	0.526951	0.110005	-0.285092	0.0589131	0.603465	0.528355	0.487956	0.544171	0.664548	0.553046	0.426809	0.518239	0.0668337	0.900233	0.675919	1	2.41509e-05	0.887876	0.437869	0.919999
42	Hist1h2bl	0.244598	-0.729173	-0.568572	0.372572	0.742294	-0.0802792	-0.207257	0.430664	1.85689	1.17337	1.35942	2.34684	2.5256	1.73483	1.40465	2.49913	0.353878	6.17828e-05	0.00250603	0.170187	3.46514e-05	0.983486	0.625861	0.0052057
43	Depdc1b	0.035501	-0.262886	-0.310725	0.00293703	0.535368	-0.177509	-0.245171	0.325451	0.564352	0.487075	0.472887	0.603726	0.788177	0.55406	0.52199	0.712187	0.930782	0.311727	0.138307	0.959023	3.67016e-05	0.49254	0.499226	0.0976635
44	Hist1h2bm	0.31219	-0.726245	-0.537076	0.33451	0.684192	-0.0349115	-0.093621	0.446765	1.82645	1.11229	1.29341	2.18014	2.37274	1.69556	1.39671	2.44824	0.133826	0.000487572	0.012317	0.293651	4.447e-05	0.997822	0.899784	0.00233561
45	Gm10782	-0.186126	-0.501035	-0.0575315	0.229606	0.661708	0.553216	0.0951892	-0.0851172	0.43566	0.379371	0.443346	0.58396	0.657978	0.696873	0.497865	0.512409	0.583885	0.667716	0.961753	0.711973	4.81237e-05	0.00224158	0.824175	0.803943
46	Il22	0.0460158	0.0106229	-0.214953	-0.0531029	0.723832	0.000125636	0.0454054	0.166125	0.175145	0.168919	0.159589	0.163817	0.255631	0.160196	0.175022	0.192356	0.850266	0.927517	0.754688	0.680291	4.826e-05	0.979193	0.872072	0.574421
47	Dennd2c	0.0425217	-0.240778	-0.154955	-0.162828	0.550113	0.278947	-0.125385	0.0298123	0.623433	0.537986	0.58399	0.611349	0.810946	0.792087	0.579036	0.628596	0.545481	0.199282	0.528442	0.576366	5.62951e-05	0.270965	0.494908	0.971099
48	Cdk20	-0.041926	-0.569569	-0.463128	-0.0925204	0.579507	0.191096	-0.130516	0.402197	1.00063	0.680734	0.764396	0.891784	1.30381	1.1029	0.945811	1.24551	0.925768	0.0101209	0.0130544	0.525047	7.34461e-05	0.55213	0.662341	0.00914862
49	Hist1h4d	0.303366	-0.641913	-0.468336	-0.141569	0.904073	-0.0923499	-0.249434	0.305986	1.0461	0.569206	0.598867	0.899417	1.20447	0.763381	0.721028	1.18882	0.544907	0.119244	0.160199	0.927126	8.25477e-05	0.979776	0.550531	0.165469
50	C5ar2	-0.342446	0.198884	-0.958397	-0.262747	0.908836	0.587317	0.076685	0.28327	0.406509	0.422204	0.26774	0.38179	0.755772	0.705732	0.477426	0.604171	0.146889	0.971747	0.000411124	0.46867	8.35651e-05	0.00201339	0.883979	0.43182
51	Cd244a	0.0273496	-0.278263	-0.335198	0.0590755	0.580305	0.00368327	0.205988	0.36632	0.615161	0.486298	0.514149	0.651401	0.816403	0.608403	0.670543	0.793266	0.876061	0.14504	0.396096	0.996472	9.48748e-05	1	0.604361	0.071873
52	Mir202	-0.322903	-0.389996	-0.293832	-0.185847	0.728173	0.688304	0.0968541	0.0250874	0.469857	0.475407	0.422328	0.526167	0.804218	0.693554	0.594173	0.656843	0.1949	0.16389	0.136722	0.396392	0.000100423	0.00986777	0.734628	0.861166
53	Ctsl	-0.399627	-0.603494	-0.450394	-0.356469	0.552195	0.480864	0.118755	0.00397853	0.701895	0.600293	0.640956	0.708615	1.15649	1.10717	0.946962	0.962413	0.00565017	0.00289571	0.0111535	0.314162	0.000102355	0.0017197	0.61048	0.426815
54	S100a2	0.126244	-0.291636	-0.722863	-0.0186687	0.546876	0.248895	-0.240392	0.0765004	1.50151	1.25906	0.957457	1.45878	2.20787	1.58742	1.23683	1.60862	0.634072	0.33806	4.13858e-06	0.850661	0.000102355	0.53469	0.294058	0.856058
55	Hist1h3h	0.214117	-0.630385	-0.605921	0.269014	0.900215	-0.125608	-0.22052	0.438379	1.23723	0.805899	0.893407	1.51934	1.79717	1.12815	0.908171	1.68015	0.578488	0.00114089	0.00850928	0.42584	0.000117469	0.856415	0.45671	0.0228686
56	Ect2	0.328297	-0.268235	-0.614569	0.0472967	0.669879	-0.0342011	-0.209697	0.393045	0.537982	0.381409	0.298408	0.483133	0.656187	0.417607	0.381213	0.575777	0.288637	0.698472	0.00743316	0.88688	0.000127149	0.98612	0.291463	0.0942376
57	Uck2	-0.013419	-0.226994	0.122477	0.277567	0.538252	-0.124542	-0.220792	0.0299087	0.707867	0.54322	0.623155	0.733228	0.893855	0.633444	0.599249	0.718081	0.975342	0.449547	0.80891	0.308462	0.000153544	0.769725	0.144064	0.889965
58	2210417A02Rik	0.382157	-0.312634	-0.211492	0.144634	0.515506	0.156296	-0.113921	0.303695	1.56096	1.0913	1.18009	1.40249	1.65762	1.44942	1.26857	1.6125	0.0264235	0.548602	0.290698	0.869698	0.00017761	0.866781	0.822945	0.209512
59	Knstrn	0.509298	-0.389669	-0.637966	0.462082	0.72332	-0.486743	-0.57843	0.795619	0.406666	0.189133	0.223181	0.348431	0.438062	0.2333	0.223928	0.458714	0.0399207	0.351354	0.327258	0.429092	0.000184007	0.346001	0.0629522	0.00297355
60	Hist1h2ai	0.06094	-0.31501	-0.407196	0.347409	0.726625	-0.140808	-0.236757	0.333564	1.51855	1.278	1.24664	1.84854	1.99646	1.40301	1.19584	1.90498	0.888127	0.310794	0.101961	0.278035	0.000185099	0.903814	0.424589	0.123272
61	4933405E24Rik	-0.140096	0.0445865	-0.316835	0.0149369	0.644962	-0.0165987	-0.121083	0.17768	0.441942	0.40873	0.370344	0.411381	0.635768	0.434252	0.426598	0.477477	0.744355	0.923898	0.454923	0.954768	0.000198424	0.786499	0.396413	0.388174
62	Gm17745	-0.00923319	-0.278914	-0.374482	-0.179149	0.642692	0.180996	-0.139628	0.170652	0.573344	0.452952	0.433581	0.469337	0.766941	0.575125	0.492032	0.610326	0.760171	0.745866	0.331225	0.814783	0.000217267	0.883219	0.561291	0.148035
63	Sncaip	-0.101101	-0.434413	-0.327113	-0.37429	0.524724	0.180933	-0.15989	0.225393	0.419906	0.401673	0.370004	0.359347	0.62858	0.565325	0.423553	0.479714	0.673893	0.011272	0.139817	0.0673457	0.000241596	0.674446	0.78914	0.653408
64	Fmnl1	0.216312	0.0566718	-0.218269	-0.123484	0.553387	0.145653	-0.298052	-0.164596	0.921463	0.867137	0.710678	0.778016	1.14	0.893222	0.688946	0.767724	0.561992	0.995668	0.572892	0.887895	0.000247678	0.536945	0.228171	0.483704
65	Hist1h1a	0.0545537	-0.176656	-0.421121	-0.00185366	0.631039	0.38318	-0.539215	0.506775	1.52941	1.19038	1.21541	1.48935	2.08413	1.83204	1.02843	2.08479	0.833841	0.520738	0.145082	0.96156	0.000260029	0.458472	0.0117313	0.00593946
66	Pilra	-0.260284	-0.503216	-0.394005	-0.000829229	0.704012	0.0392336	0.0897832	0.273796	0.485358	0.418928	0.465197	0.492216	0.789147	0.539587	0.597579	0.638883	0.389933	0.260347	0.255495	0.955894	0.000279744	0.638189	0.467047	0.320529
67	Cxcl5	-0.408432	-0.600875	-0.477617	-0.409866	0.50444	0.0210872	0.102166	0.366898	0.467284	0.435288	0.456752	0.507954	0.777464	0.669798	0.70832	0.690249	0.0693844	0.000484423	0.0254453	0.118702	0.000337999	0.840014	0.648865	0.0157452
68	Tnfsf9	-0.129345	0.0139048	0.00867506	-0.195482	0.545299	0.162271	-0.0817388	0.0326538	0.871055	0.824228	0.713118	0.692325	1.06842	0.865817	0.754563	0.845976	0.970338	0.830632	0.915115	0.234912	0.000358331	0.510679	0.867779	0.889029
69	Lrrc17	-0.236847	-0.535868	-0.365481	-0.306348	0.676744	0.452832	0.0125382	0.347862	0.397268	0.32305	0.361026	0.347071	0.586774	0.540587	0.38002	0.483875	0.387731	0.0172074	0.14976	0.484526	0.000367014	0.136318	0.781907	0.125307
70	Tmem179	-0.095145	-0.307761	-0.850892	-0.107855	0.632123	0.0886884	0.398637	0.230618	0.386928	0.359307	0.266751	0.343913	0.54027	0.514472	0.456133	0.428553	0.953876	0.423109	0.000885754	0.631822	0.000382358	0.854794	0.237643	0.257632
71	Hist1h4a	0.043369	-0.158385	-0.380348	-0.0146419	0.608173	0.387049	-0.529111	0.500169	1.53422	1.227	1.25215	1.53194	2.12386	1.88365	1.06543	2.13082	0.897569	0.637306	0.250722	0.965537	0.000382882	0.475107	0.0111175	0.00832709
72	Pcp4l1	0.0175253	-0.427776	-0.567601	-0.427485	0.538195	0.131221	-0.168488	0.287971	0.591743	0.479401	0.442654	0.496318	0.839962	0.707049	0.50807	0.676668	0.945217	0.039701	0.00241374	0.19953	0.000385415	0.318319	0.69301	0.461026
73	Cd14	0.010162	-0.561669	-0.319902	-0.202888	0.596922	0.249569	0.023351	0.47411	1.08642	0.842306	0.871976	0.96766	1.65268	1.33553	1.20947	1.45663	0.653831	0.000850865	0.0791632	0.188722	0.000385772	0.329318	1	0.000904063
74	Hist1h2bf	0.302606	-0.629639	-0.68066	0.341594	0.883629	0.0780112	-0.0758491	0.369512	1.16114	0.663861	0.631774	1.17983	1.39751	0.929685	0.906165	1.38224	0.304258	0.0362832	0.0328104	0.20358	0.000492608	0.64801	0.821392	0.0277941
75	Hist1h3a	0.00408016	-0.142413	-0.296249	0.00780547	0.565036	0.456923	-0.48831	0.479023	1.53995	1.23463	1.34009	1.5187	2.10876	1.92104	1.10404	2.15686	0.995955	0.587349	0.443313	0.992361	0.000509845	0.275201	0.0111175	0.0176037
76	Emp2	-0.211158	0.071262	-0.255718	0.263036	0.654106	0.073928	-0.429798	-0.387539	0.448179	0.449571	0.390827	0.536409	0.591212	0.468315	0.400889	0.344982	0.789045	0.936186	0.747355	0.379351	0.000611219	0.608564	0.0634993	0.0611664
77	Anln	0.295828	-0.492479	-0.187269	0.0249477	0.721247	0.0132142	-0.55261	0.10546	0.618447	0.384555	0.441235	0.520484	0.709683	0.476714	0.354549	0.542656	0.123046	0.108382	0.540231	0.849054	0.000690043	0.873985	0.0037	0.895269
78	1700025J12Rik	-0.399564	-0.682915	-0.441707	-0.430355	0.525878	0.731594	0.528312	0.610588	0.238181	0.178782	0.219423	0.233865	0.413494	0.429633	0.328171	0.366046	0.232764	0.0466833	0.0579495	0.304871	0.000705144	0.00201555	0.0639063	0.0424365
79	Rcc1	0.14686	-0.290075	-0.077591	0.202837	0.812562	-0.0936849	-0.668975	0.331586	0.3946	0.327909	0.249177	0.336296	0.456141	0.34344	0.253897	0.36127	0.696866	0.489201	0.893506	0.870367	0.000748974	0.973194	0.0183759	0.794916
80	Ugt1a7c	-0.27439	-0.477368	-0.338969	-0.239746	0.524578	0.116884	0.112381	0.306582	0.485151	0.462889	0.482583	0.508681	0.745024	0.627569	0.607008	0.731318	0.0568876	0.0260049	0.124389	0.491474	0.000800722	0.671754	0.777032	0.251484
81	Mir1927	0.254091	-0.0189586	-0.477235	-0.137452	0.754236	0.205795	-0.139108	0.240233	1.28088	1.04063	0.80238	1.10644	1.56543	1.23286	0.973233	1.14475	0.449452	0.834286	0.191202	0.466554	0.000827478	0.706075	0.660996	0.649414
82	Arap3	-0.346501	-0.0602713	-0.391206	-0.0200359	0.600852	0.510499	-0.180169	-0.236582	0.457905	0.457524	0.436616	0.489018	0.726361	0.734579	0.548865	0.475302	0.360536	0.857798	0.160199	0.854008	0.000827478	0.0173418	0.193387	0.457158
83	Nuf2	0.433053	-0.16729	-0.666893	0.694423	0.83173	-0.116423	-0.265493	0.436863	0.308551	0.25652	0.164682	0.350919	0.366367	0.247734	0.224553	0.317911	0.0506991	0.88549	0.227486	0.124054	0.000836065	0.924163	0.516109	0.789646
84	Mir6980	-0.341197	0.00137983	-0.328474	-0.0555386	0.628768	0.466653	-0.262462	-0.162872	1.08982	1.07384	1.03188	1.13091	1.72199	1.68294	1.24994	1.13575	0.312286	1	0.237288	0.833295	0.000842185	0.0274804	0.0503801	0.700068
85	Srarp	-0.118124	-0.416761	-0.460435	-0.332784	0.528304	0.739647	-0.100623	0.012335	0.320751	0.27922	0.303431	0.307559	0.568413	0.455827	0.33834	0.366658	0.971089	0.518382	0.109151	0.461816	0.000891984	0.0437793	0.925322	0.831498
86	Prkd2	0.120831	-0.200154	-0.031066	-0.390539	0.642229	0.128269	0.0952189	-0.243743	0.308332	0.273875	0.291666	0.237189	0.431964	0.279958	0.284757	0.264706	0.713996	0.920952	0.853773	0.511831	0.00102067	0.857906	0.989044	0.690497
87	5033406O09Rik	0.121152	-0.0143934	-0.136968	-0.0626941	0.658841	0.151449	-0.257959	0.203477	1.07156	0.936782	0.872829	0.953155	1.23691	1.02051	0.808867	0.99334	0.760576	0.973949	0.786165	0.901953	0.00103567	0.763825	0.526264	0.776625
88	Tmem273	-0.155802	-0.313824	-0.341788	-0.130069	0.501952	0.102216	0.0398262	0.29765	0.708966	0.575663	0.630708	0.74929	0.994661	0.797581	0.808195	0.932372	0.526545	0.314971	0.155609	0.467823	0.00106891	0.722495	0.399678	0.222731
89	Lect2	0.222221	-0.42062	-0.171404	0.0510073	0.586179	-0.257023	-0.128027	0.0602845	0.397316	0.305409	0.323036	0.388058	0.501328	0.360123	0.358388	0.385161	0.949852	0.582219	0.603018	0.881392	0.00123598	0.143785	0.411912	0.498495
90	Mir6945	0.267442	-0.066961	-0.448826	0.228028	0.61014	-0.0357791	-0.12092	-0.642493	1.00019	0.889561	0.641712	0.947544	1.2845	0.888168	0.912038	0.729712	0.42219	0.865321	0.341753	0.857218	0.00128927	0.988714	0.663005	0.035125
91	Cdh20	0.291613	-0.25793	-0.220027	0.348631	1.19518	-0.0241211	-0.175987	-0.17332	0.116946	0.0888306	0.0936359	0.126913	0.152028	0.096879	0.0943441	0.108718	0.782017	0.416382	0.398979	0.642254	0.00130575	0.825608	0.951314	0.858402
92	Troap	-0.130772	-0.691345	0.233742	0.275012	0.71925	0.0896544	-0.248146	0.440031	0.473081	0.351252	0.582451	0.61731	0.708234	0.528782	0.495624	0.65696	0.692662	0.255939	0.708416	0.537115	0.00133035	0.862589	0.469202	0.304845
93	4930567H12Rik	-0.0826193	-0.415373	-0.35674	-0.101313	0.593128	0.218816	0.0999565	0.289403	0.360741	0.299276	0.281485	0.391958	0.564361	0.497123	0.411141	0.444229	0.891468	0.133372	0.362958	0.904077	0.00135529	0.347436	0.807682	0.0951461
94	Sema6b	-0.0529011	-0.143097	-0.105989	0.0401867	0.578053	0.0677568	-0.25417	0.295118	0.697455	0.55499	0.683787	0.738431	0.898764	0.73624	0.589654	0.903123	0.685864	0.416382	0.905349	0.74659	0.00135814	0.918058	0.179498	0.433891
95	Fanci	0.00577009	-0.338975	-0.0665086	0.0774548	0.76331	0.0092046	-0.517798	-0.116511	0.277254	0.216885	0.222312	0.275266	0.387389	0.29945	0.196107	0.248569	0.873132	0.909116	0.928813	0.873891	0.00139846	0.975743	0.266602	0.932953
96	Clec4e	-0.534997	-0.876442	-0.438392	-0.237096	0.891167	0.949249	0.190562	0.609998	0.172748	0.162964	0.182386	0.18277	0.357238	0.249183	0.216487	0.303426	0.473617	0.0345404	0.260889	0.865555	0.00144174	0.00622957	0.559217	0.131477
97	Ankle1	0.369852	-0.520208	-0.162455	0.0249566	0.862581	-0.464435	-0.100724	0.345156	0.636885	0.42672	0.434382	0.578957	0.815895	0.396615	0.47366	0.731374	0.178299	0.316375	0.92506	0.985452	0.00149548	0.533125	0.529988	0.616308
98	Nup37	0.459116	-0.218997	-0.163722	0.16691	0.782727	-0.23868	-0.357553	0.360998	0.28995	0.199813	0.186014	0.231685	0.322706	0.202339	0.151835	0.273922	0.137929	0.757517	0.641534	0.860944	0.00157509	0.839982	0.746111	0.407961
99	Mir7119	0.288923	-0.740297	-0.0601517	-0.210868	0.716264	-0.326404	-0.662206	-0.135318	1.04623	0.639022	0.706829	0.810663	1.219	0.796599	0.607133	0.871451	0.521105	0.265757	0.826574	0.649333	0.00163589	0.700796	0.0237387	0.87825
100	Gm19897	0.149663	-0.398622	-0.208766	0.086871	0.704995	0.0155036	-0.182676	0.421197	0.419437	0.41027	0.334227	0.39374	0.575619	0.433895	0.413527	0.520391	0.556252	0.530236	0.3797	0.948079	0.00163689	0.816848	0.848768	0.246281
101	Hpgd	-0.576336	-0.51266	-0.52049	-0.267221	0.527918	0.331482	0.0886368	0.487358	0.397978	0.407926	0.405402	0.491772	0.72271	0.645526	0.582135	0.742863	3.89249e-05	0.0429755	0.0395472	0.522483	0.00193339	0.127312	0.399085	0.00182534
102	Hist1h2bg	0.237667	-0.839742	-0.413209	0.658351	0.698305	-0.173998	-0.278573	0.747757	1.03427	0.582426	0.756419	1.21482	1.4422	0.826321	0.812861	1.18208	0.202083	0.00355254	0.117733	0.0915493	0.00195328	0.523693	0.409545	0.00637766
103	Mir6960	-0.125796	-0.57853	0.253518	0.304525	0.804743	0.0694551	-0.204164	0.444351	0.737541	0.548083	0.916376	0.986399	1.06691	0.799931	0.787314	1.05762	0.725905	0.314525	0.632478	0.464944	0.00212908	0.901431	0.562992	0.405328
104	Clec5a	0.294858	-0.371224	-0.371704	-0.0534382	0.534503	0.128142	-0.0576941	0.209214	0.778684	0.573698	0.609976	0.721139	0.891595	0.743484	0.610767	0.83901	0.451986	0.103001	0.230615	0.818451	0.00215	0.578127	0.800112	0.605021
105	Igsf9	0.115514	-0.220912	-0.540112	-0.0150907	0.604635	0.123446	-0.132145	0.29217	0.434648	0.341958	0.273958	0.363428	0.487802	0.366631	0.325658	0.397587	0.916363	0.799134	0.287562	0.960459	0.00219549	0.932113	0.847053	0.261041
106	Ulbp1	0.442707	-0.24205	-0.293194	0.112108	0.551159	0.179802	-0.439287	0.0907798	0.534921	0.369915	0.345545	0.448754	0.575288	0.461754	0.338362	0.459887	0.136379	0.529211	0.525437	0.983126	0.00247413	0.806325	0.0150301	0.676437
107	Gpr12	0.119845	-0.0638775	0.230181	0.0366916	0.503076	0.132927	-0.253636	-0.324901	0.413159	0.346373	0.381048	0.362403	0.500141	0.420242	0.32201	0.344881	0.920655	0.781766	0.798693	0.744508	0.00254588	0.315765	0.330266	0.452202
108	Pak6	-0.0330814	-0.244586	-0.75193	-0.374938	0.761518	-0.247665	-0.492215	0.219342	0.234107	0.176677	0.144469	0.164629	0.243833	0.181809	0.188678	0.212913	0.884348	0.944967	0.0740144	0.80322	0.0026473	0.756333	0.00816573	0.671714
109	4930581F22Rik	-0.272112	-0.434658	0.101394	-0.250648	0.541907	0.0894924	0.280948	0.0324483	0.47698	0.437226	0.595402	0.503264	0.737083	0.62223	0.557139	0.561155	0.393688	0.166629	0.950569	0.570234	0.0026473	0.882498	0.204097	0.966523
110	Srxn1	-0.286494	-0.261231	0.00454025	0.0937634	0.65918	0.248258	-0.561629	0.315894	0.525459	0.524958	0.694109	0.631834	0.84407	0.712038	0.495008	0.738581	0.661731	0.575819	0.991526	0.959867	0.00294104	0.610808	0.0632396	0.313432
111	Vmn2r79	0.328237	-0.287405	-0.362751	-0.0252335	0.967795	0.551925	-0.125266	1.4041	0.0257726	0.0224032	0.0175755	0.0206068	0.0270101	0.0212218	0.0172636	0.0412535	0.866458	0.760059	0.597555	0.866163	0.00295411	1	0.962787	0.44135
112	Clspn	0.209596	-0.701604	-0.333669	-0.149009	0.605378	0.0065981	-0.443841	-0.110076	0.485069	0.309758	0.314119	0.402829	0.602839	0.45576	0.341099	0.431543	0.576081	0.0708868	0.216281	0.651494	0.00302787	0.938848	0.167496	0.966392
113	Cxcl14	-0.196614	-0.332023	-0.168393	-0.0486323	0.505939	0.521242	-0.208553	0.0518828	0.367338	0.335341	0.330583	0.415274	0.467974	0.552853	0.389706	0.439841	0.479442	0.112491	0.777642	0.827099	0.00306362	0.0196687	0.991943	0.840691
114	Magix	0.257349	0.0209158	-0.0652779	0.220916	0.673253	-0.442033	-0.797103	0.0658602	0.38795	0.360657	0.310058	0.393857	0.612004	0.280982	0.212292	0.32808	0.496368	0.956501	0.635793	0.866163	0.00334617	0.355327	0.0265705	0.852872
115	Hist1h4b	0.581656	-0.583202	-0.664918	0.485523	0.610257	-0.160413	-0.55962	0.269812	1.68965	0.721059	0.779897	1.51099	1.71979	0.910137	0.74305	1.60284	0.0110385	0.0280295	0.0623583	0.0171246	0.00374177	0.873595	0.155301	0.336488
116	Cyp2f2	0.592482	-0.113287	0.02725	0.69668	1.19471	0.125782	-0.385103	0.373726	0.0812254	0.0734557	0.0692837	0.0884072	0.0951734	0.0738307	0.0616479	0.0957203	0.192177	0.95303	0.963468	0.743072	0.00383864	0.712941	0.338449	0.646856
117	Inf2	-0.137559	-0.567532	-0.480477	-0.0899228	0.54029	0.163442	0.179888	0.309436	0.716418	0.601091	0.571616	0.697055	0.950768	0.853732	0.775638	0.889201	0.909528	0.121023	0.00241243	0.945313	0.00389616	0.585583	0.43371	0.233447
118	Hist1h4j	0.201282	-0.0541937	-0.208376	-0.0243253	0.874427	-0.120012	-0.226681	0.689448	0.799694	0.527885	0.475334	0.719125	0.927768	0.663385	0.514593	0.894108	0.168242	0.836413	0.927011	0.942952	0.00409163	0.747775	0.53389	0.0070881
119	Bub1b	0.276387	-0.122553	-0.337183	0.0248619	0.527776	-0.249196	-0.287485	0.443181	0.504759	0.414966	0.354324	0.461508	0.600887	0.416887	0.360217	0.587447	0.112734	0.851416	0.304324	0.916648	0.00409188	0.626624	0.376707	0.0492063
120	Fbxo48	0.276791	-0.115463	-0.411987	0.0486897	0.509621	0.0134779	-0.40281	0.167095	1.10864	0.835089	0.761885	1.06535	1.2275	0.994458	0.733785	1.08812	0.169684	0.898239	0.150453	0.76557	0.0043593	1	0.0247253	0.338932
121	Cenpi	0.472892	-0.199908	-0.542153	0.142931	0.809429	0.147608	-0.651159	0.162157	0.290151	0.213331	0.181483	0.240694	0.341089	0.258256	0.183457	0.280479	0.043832	0.838207	0.181313	0.906147	0.00453693	0.951515	0.0237387	0.517185
122	Pdlim7	0.192029	-0.192451	-0.599121	0.10715	0.527608	-0.0332676	-0.150051	-0.572045	0.434626	0.356103	0.268867	0.403073	0.572591	0.411976	0.399728	0.334091	0.564199	0.590199	0.0328638	0.949431	0.00454335	0.750412	0.641251	0.0311451
123	Aspm	0.41686	-0.564236	-0.725453	0.377039	0.738244	-0.400966	-0.197813	0.589858	0.389447	0.232802	0.197302	0.41395	0.429764	0.233746	0.286097	0.452425	0.00798388	0.162549	0.0240462	0.37376	0.00464469	0.602181	0.705115	0.0104124
124	Kif18b	0.624665	-1.12455	-0.751754	0.295003	0.759498	-0.651756	-0.703325	0.343518	0.37058	0.152042	0.181801	0.283423	0.38801	0.193571	0.184388	0.33362	0.026944	0.00213077	0.0892076	0.406885	0.00464469	0.254414	0.10554	0.412455
125	Tmco6	-0.24361	-0.494694	-0.0557828	0.287265	0.503593	0.386098	0.230289	0.246751	0.5773	0.513587	0.628565	0.734115	0.842089	0.637554	0.636934	0.690376	0.407024	0.131539	0.946795	0.770152	0.00471146	0.324751	0.390862	0.968183
126	Rrm1	0.116604	0.214503	-0.250043	0.0218691	0.613942	-0.0615505	-0.605621	0.399651	0.323887	0.319367	0.352797	0.344552	0.448885	0.328202	0.233948	0.34671	0.634795	0.620345	0.61661	0.976167	0.00476895	0.953945	0.020806	0.442422
127	Slc27a4	0.107217	-0.157248	-0.0279739	-0.391815	0.614807	-0.0389723	0.0318748	0.147325	0.449239	0.413452	0.410386	0.362698	0.539814	0.421643	0.405897	0.430741	1	0.723123	0.978286	0.487068	0.00493538	0.981821	0.627481	1
128	Tyms	0.513846	-0.438565	-0.417428	-0.17291	0.602306	-0.00739991	-0.869194	0.187253	0.329384	0.178135	0.211761	0.238073	0.378449	0.318314	0.175054	0.245372	0.0707214	0.546379	0.448826	0.737553	0.00520357	1	0.0219767	0.431179
129	Gm16291	-0.533035	0.205397	0.360907	-0.414101	0.837697	0.613157	0.0867365	-0.523469	0.118189	0.18726	0.212318	0.140085	0.237183	0.249927	0.2063	0.134139	0.082593	1	0.377099	0.20276	0.00542585	0.0552953	0.669151	0.154834
130	Xrcc2	-0.00100575	-0.126564	-0.576021	0.264446	0.578962	-0.324962	-0.0545057	0.0885291	0.251748	0.234183	0.181974	0.252429	0.302732	0.212268	0.220658	0.26708	0.776042	0.937683	0.369572	0.591696	0.00553231	0.875587	0.957784	0.988676
131	Hist1h2be	0.225193	-0.184769	-0.501095	0.222345	0.517837	0.0116888	-0.588362	0.273373	0.396714	0.353962	0.294159	0.432704	0.460137	0.32204	0.261815	0.450227	0.378849	0.338014	0.1215	0.352145	0.00569039	0.943113	0.0205211	0.427572
132	Cav2	-0.167901	-0.587308	-0.306677	0.254767	0.609181	0.147068	0.0750544	0.13659	0.616674	0.468746	0.595131	0.718996	0.84752	0.71071	0.648441	0.775879	0.222157	0.0287656	0.306273	0.672139	0.00571044	0.769725	0.749837	0.662452
133	Tfdp1	0.00862851	-0.314466	-0.586307	-0.349378	0.652063	0.142377	-0.143093	0.117236	0.405966	0.319462	0.264948	0.349218	0.542609	0.440343	0.374276	0.428461	0.912372	0.339448	0.00260763	0.698229	0.00596499	0.88642	0.304833	0.614021
134	Nckap5	0.0712554	0.0343975	0.087003	-0.071043	0.6	-0.19813	-0.354207	-0.110631	0.360064	0.414552	0.318344	0.35555	0.378988	0.293972	0.274809	0.334006	0.621367	0.520393	0.739676	0.94187	0.0060985	0.66788	0.247807	0.739359
135	Mir7062	-0.65857	-0.521105	-0.548297	-0.45117	0.500723	0.783059	-0.277344	0.225742	0.889867	0.978968	0.754781	0.772764	1.51263	1.71459	0.926785	1.30951	0.287428	0.0861142	0.014829	0.131221	0.0061428	2.91257e-05	0.44931	0.533323
136	Arhgef19	-0.065495	-0.483336	-0.314837	-0.193621	0.501225	0.222074	-0.198138	-0.00266363	0.452097	0.364575	0.377662	0.439024	0.583994	0.543593	0.411483	0.466262	0.939685	0.0113233	0.25182	0.794541	0.00627395	0.413708	0.850517	0.959418
137	4930524O08Rik	0.152241	-0.107685	-0.283429	-0.071012	0.583919	0.192659	-0.0321311	-0.141086	0.357294	0.360347	0.282155	0.337845	0.470466	0.360637	0.328014	0.326157	0.70397	0.950499	0.255118	0.953161	0.0063261	0.818054	0.946641	0.474829
138	Krtdap	0.157604	-0.110306	-0.304943	0.248251	0.592436	-0.255845	0.0593328	0.0180148	0.450869	0.34403	0.338793	0.51653	0.529222	0.343512	0.383199	0.459113	0.784585	1	0.58519	0.74659	0.00642645	0.924062	1	0.750899
139	4930429H19Rik	1.65708	0.314199	-0.668683	0.881401	1.22625	-0.254197	-0.373533	0.0396468	0.0893079	0.0425404	0.0275332	0.0731412	0.0790061	0.0404153	0.0287626	0.046678	0.00135433	0.892929	1	0.431156	0.00684089	0.86516	0.825265	0.967009
140	Slc6a18	0.383785	-0.446865	-0.495725	-0.314516	0.934984	0.401009	-0.0434885	-0.0933829	0.247654	0.194407	0.175666	0.188163	0.359119	0.313948	0.195302	0.187976	0.23534	0.811387	0.530994	0.67919	0.006943	0.331515	0.929086	0.736988
141	Cd81	0.141997	-0.514742	-0.252673	0.0968884	0.551327	0.448521	-0.418161	0.33774	0.532324	0.415319	0.407461	0.516821	0.676379	0.624698	0.373433	0.5976	0.311692	0.0533017	0.59451	0.780026	0.00719591	0.255214	0.0634993	0.0507102
142	Xkr5	-0.00256092	-0.412315	-0.303748	0.0754492	0.526258	-0.0493205	-0.263537	0.554748	0.687696	0.519069	0.621777	0.733518	0.98003	0.671276	0.644445	1.00361	0.975206	0.316969	0.821779	0.950497	0.00721529	0.784144	0.512705	2.44648e-05
143	4930518J21Rik	-0.534741	-0.06186	0.0429156	-0.0995398	0.575768	0.0881014	0.193282	0.330743	0.131964	0.163698	0.146477	0.142522	0.203272	0.1738	0.169	0.170897	0.0810379	0.929231	0.814786	0.497894	0.00731682	0.931131	0.593313	0.200222
144	Gm11545	-0.0436797	-0.487818	-0.441261	-0.559532	0.631948	0.492204	-0.506233	0.0137738	0.245473	0.226361	0.20492	0.18726	0.385685	0.323502	0.192453	0.275378	0.936839	0.520916	0.777365	0.353994	0.00775777	0.600684	0.33609	0.870816
145	Olfr460	0.164957	-0.881336	-0.90608	0.240802	0.580282	0.0200364	0.399382	0.39537	0.348483	0.227762	0.255519	0.378034	0.435933	0.380522	0.372483	0.54408	0.693314	0.00298697	0.0212782	0.762712	0.00777468	0.774955	0.552798	0.0695427
146	Cxcl2	-0.118163	-0.26305	-0.475422	-0.0518786	0.71707	0.106508	0.00752039	0.551842	0.622086	0.533341	0.501537	0.627754	1.01212	0.865164	0.71936	0.959227	0.531743	0.482823	0.158392	0.652559	0.00779155	1	0.814173	0.031733
147	Hist1h2bj	0.311222	-0.765785	-0.343627	0.339997	0.551956	-0.253494	0.0121943	0.718975	1.59022	0.800877	0.979821	1.47293	1.6969	1.17823	1.1966	2.01465	0.0231236	0.00356055	0.263402	0.368765	0.00800899	0.722928	0.775167	0.0026089
148	Uchl1os	-0.0971751	0.0463454	-0.399491	0.064753	0.571858	-0.143677	-0.103234	0.0343591	0.266805	0.260417	0.224193	0.252921	0.401	0.281774	0.251875	0.278404	0.78678	0.975434	0.339713	0.88696	0.00808613	0.895148	0.631774	0.87474
149	Foxm1	0.210269	-0.186596	-0.408595	0.259806	0.572846	-0.22732	-0.280069	0.207753	0.486469	0.297478	0.291602	0.414571	0.477766	0.336024	0.301801	0.422724	0.445836	0.597039	0.384253	0.763893	0.00822963	0.825608	0.0606875	0.661007
150	Mir7003	0.333376	-1.30573	-0.580565	-0.356732	1.59373	0.53063	-1.71214	-0.055686	0.131006	0.0373427	0.0588209	0.107357	0.181929	0.117026	0.0468652	0.107199	0.375965	0.436289	0.748572	0.754382	0.00844789	0.565913	0.486146	0.894135
151	Clcnkb	0.0200283	-0.635139	-0.778882	0.0364965	0.562697	0.391991	-0.296336	0.279035	0.481491	0.324796	0.333366	0.436318	0.619693	0.548075	0.430791	0.499982	0.897901	0.171574	0.00409113	0.942524	0.00863853	0.441441	0.417052	0.77518
152	Plp2	0.529022	-0.234431	-0.485463	0.327148	0.5567	-0.353656	-0.879439	0.285975	0.796105	0.511012	0.506016	0.786919	0.975351	0.496677	0.404169	0.692169	0.049029	0.950152	0.157035	0.669056	0.00867754	0.373653	0.0016899	0.50411
153	Hmgb2	0.0898529	-0.264498	-0.650475	0.360397	0.615448	-0.199173	-0.244139	0.432033	1.18478	0.885891	0.768982	1.34407	1.57856	0.962113	0.961141	1.48707	0.735619	0.410184	0.00219047	0.155886	0.009016	0.513539	0.192411	0.00604332
154	Carmil2	-0.317854	-0.88967	-1.12875	-0.00112532	1.41092	0.551493	-0.720978	0.0327323	0.114831	0.05875	0.0574789	0.122125	0.220075	0.135901	0.0797746	0.102481	0.711015	0.49932	0.172166	0.970626	0.00912263	0.6257	0.441547	0.924949
155	Gm17751	0.452666	-0.4653	0.219732	0.208567	2.57234	0.212647	-0.787055	0.592262	0.0306821	0.0183992	0.0292354	0.0194778	0.0349173	0.0250524	0.0196881	0.0290865	0.454852	0.929694	0.974619	0.942952	0.00921226	0.977939	0.470467	0.614021
156	Vmn2r14	0.187564	0.452053	-1.47875	1.58368	3.34469	-0.562547	-0.570603	-0.626059	0.0210443	0.0115948	0.00757948	0.0229899	0.0184657	0.00430444	0.00503018	0.0136781	0.964813	0.887782	0.756071	0.429092	0.0093262	0.79813	0.856776	0.897661
157	Rccd1	0.262117	-0.447777	-0.215932	0.299385	0.571121	-0.103889	0.164541	0.227012	0.520382	0.353089	0.387396	0.599536	0.57095	0.443863	0.452231	0.574893	0.578186	0.230734	0.764255	0.757327	0.00998312	1	0.978028	0.519405

## Sheet: Cluster 6
	gene	C1_log2fc	C2_log2fc	C3_log2fc	C4_log2fc	C5_log2fc	C6_log2fc	C7_log2fc	C8_log2fc	C1_mean	C2_mean	C3_mean	C4_mean	C5_mean	C6_mean	C7_mean	C8_mean	C1_fdr	C2_fdr	C3_fdr	C4_fdr	C5_fdr	C6_fdr	C7_fdr	C8_fdr
1	Lrp1	-0.26215	-0.469463	-0.522572	-0.317222	0.551798	0.603802	0.0948693	0.0741841	1.73982	1.57028	1.52617	1.75218	2.75323	2.92641	2.11901	2.28995	0.0218535	2.57e-05	2.23e-09	0.00276023	3.93e-14	3.29e-18	0.356304	0.350993
2	Apobec1	-0.323511	-0.24448	-0.606649	-0.424985	0.409034	0.596712	0.280379	0.173349	1.22981	1.34288	1.06296	1.18821	1.93965	2.09881	1.86375	1.65007	0.00172659	0.0262678	9.05e-08	0.00563712	2.17e-06	4.29e-09	0.00047686	0.0899187
3	Igf1	-0.668936	-0.619382	-0.642982	-0.383732	0.413094	0.672303	0.35786	0.358654	0.541312	0.61174	0.542809	0.624796	1.07315	1.28627	1.07176	1.01209	4.82e-05	3.33e-06	2.57e-05	0.0833885	0.00032597	4.61e-09	0.00022372	9.46e-05
4	Fgd4	-0.370538	-0.20993	-0.369734	-0.402267	0.329357	0.533083	0.207424	0.0927602	0.944978	1.01076	0.929083	0.926694	1.39797	1.57594	1.28191	1.19929	0.015572	0.176726	0.0107824	0.00118838	0.00060941	3.61e-08	0.150746	0.448216
5	Dab2	-0.428709	-0.0159054	-0.59123	-0.337401	0.524759	0.527884	-0.242321	-0.112966	1.19332	1.39721	0.993771	1.13898	1.9511	1.88285	1.23928	1.37733	0.00049675	0.976456	3.11e-08	0.0666204	8.15e-11	6.42e-08	0.0755173	0.90549
6	Ctsd	-0.744637	-0.947993	-0.744061	-0.348211	0.216327	0.532925	0.716737	0.406909	1.01056	0.880089	1.01019	1.30713	1.85416	1.97984	2.38298	2.05216	1.98e-08	1.31e-12	2.89e-07	0.27126	0.0936392	1.41e-07	1.63e-13	0.00015157
7	Adam8	-0.468326	-0.517638	-0.688106	-0.299396	0.496838	0.663195	-0.150704	0.319963	0.903266	0.914123	0.667334	0.817577	1.4309	1.61834	0.971813	1.2717	0.18168	0.00839438	1.21e-05	0.291678	0.00016296	2.66e-07	0.541994	0.0993307
8	Stab1	-0.612322	-1.0382	-0.991701	-0.512064	0.421225	0.768696	0.379459	0.485591	0.551493	0.473135	0.458917	0.576526	1.04025	1.18066	1.02434	1.1074	0.00130368	5.39e-08	1.01e-08	0.0254637	0.00876578	5.33e-07	0.00765595	0.00108782
9	Lyz2	-0.72149	-1.19842	-0.681657	-0.679367	0.0509209	0.865712	1.1522	0.70838	0.834288	0.675369	0.849624	0.823036	1.29242	1.99889	2.13872	1.94117	0.0032786	2.53e-07	0.0005354	0.00261891	0.638996	6.96e-07	3.91e-14	2.21e-07
10	Slc7a13	-0.376112	-0.414396	-0.622696	-0.390467	0.224783	0.614926	0.607208	0.611359	0.2867	0.288744	0.254523	0.29977	0.43174	0.508429	0.57165	0.482744	0.376137	0.0267706	0.00325574	0.00433304	0.078959	1.01e-06	1.58e-06	0.00068534
11	Mir3971	-0.540052	-0.486625	-0.330586	-0.105496	0.163222	0.622647	0.355047	0.0961581	1.02649	1.05416	1.13904	1.31124	1.49184	1.85841	1.65004	1.51958	0.00024204	0.00233123	0.131779	0.712709	0.275404	3.2e-06	0.0033277	0.52764
12	6430531B16Rik	-0.218314	-0.486214	-0.70454	-0.31256	0.540561	0.576604	0.0412323	0.297404	1.67487	1.48613	1.12142	1.5546	2.46387	2.40511	1.84764	2.3036	0.245255	0.00213077	1.41e-05	0.105128	1.04e-06	4.11e-06	0.879569	0.0206879
13	Xylt2	-0.359968	-0.125831	-0.690144	-0.387019	0.129688	0.811129	0.233172	-0.0071979	0.423097	0.438234	0.328966	0.400576	0.508728	0.7485	0.57661	0.532572	0.112354	0.838134	0.00214231	0.0161762	0.860293	4.22e-06	0.153121	0.946505
14	C5ar1	-0.552108	-0.387341	-1.02496	-0.571	0.462369	0.588062	0.24936	0.259968	0.715819	0.775663	0.551169	0.719571	1.26925	1.40564	1.06213	1.12871	0.0116083	0.160941	2.27e-06	0.00301323	0.00307489	5.14e-06	0.097487	0.162233
15	C9	-0.195529	0.136794	-0.355126	-0.406297	0.361705	0.600462	-0.0569694	0.0755628	0.523242	0.64244	0.483875	0.45271	0.735417	0.772778	0.54499	0.559167	0.384505	0.700652	0.00040328	0.0124043	0.00140628	2.43e-05	0.892474	0.673177
16	Mir7062	-0.65857	-0.521105	-0.548297	-0.45117	0.500723	0.783059	-0.277344	0.225742	0.889867	0.978968	0.754781	0.772764	1.51263	1.71459	0.926785	1.30951	0.287428	0.0861142	0.014829	0.131221	0.0061428	2.91e-05	0.44931	0.533323
17	Syt8	-0.602078	-0.351872	-0.260691	-0.212721	0.233482	0.529517	0.192528	0.378466	0.540431	0.51371	0.559034	0.579514	0.740353	0.849486	0.794382	0.798334	0.0003306	0.0766742	0.0590483	0.776394	0.268985	8.6e-05	0.146219	0.0344715
18	Hsf3	-0.435061	-0.202244	-0.910358	-0.513168	0.108221	1.08414	0.555802	0.150863	0.0831368	0.100514	0.0549155	0.0786895	0.127597	0.163571	0.16832	0.131736	0.268943	0.692447	0.0395583	0.411468	0.725997	0.00015696	0.0359229	0.357955
19	Clec4d	-0.0553944	-0.321875	-0.677777	-0.702694	0.715458	0.660525	0.410037	0.433318	0.653889	0.550561	0.434272	0.455726	0.971606	1.02296	0.838461	0.950414	0.846822	0.106051	0.00424776	0.00433304	3.75e-07	0.00024702	0.0867652	0.0115615
20	Adarb2	-0.379022	-0.0087985	-0.193762	-0.329813	0.366529	0.561954	-0.0491602	-0.0407575	0.413334	0.496629	0.450062	0.467349	0.625026	0.696976	0.546952	0.530463	0.150277	0.947631	0.362843	0.156702	0.0156267	0.0002503	0.794054	0.952163
21	9530003J23Rik	-1.13409	-0.544357	-1.0277	-0.890483	-0.184757	0.773072	1.57517	0.31216	0.0733884	0.0980928	0.0632214	0.0643548	0.124669	0.203325	0.258781	0.180575	0.00018741	0.00021262	0.00033533	0.00263752	0.813909	0.00027449	2.78e-11	0.0208588
22	H2afy3	-0.179501	-0.476096	-0.828656	-0.37348	0.750875	0.641718	-0.0583103	-0.0756436	0.529342	0.490452	0.339718	0.482593	0.931419	0.795821	0.53035	0.592666	0.729409	0.00766903	1.36e-05	0.0451285	2.57e-07	0.00038963	0.942327	0.593996
23	Mrpl33	-0.131283	-0.25382	-0.161545	-0.269827	0.271788	0.569436	-0.142666	0.0712411	0.502193	0.485833	0.466752	0.484185	0.645782	0.692823	0.516825	0.562752	0.334682	0.478104	0.555803	0.17872	0.059431	0.00052066	0.660318	0.761395
24	Tmem246	-0.463656	-0.617185	0.136307	0.436226	0.11829	1.07905	0.472818	0.388103	0.126638	0.131788	0.195501	0.209792	0.186891	0.268998	0.200453	0.200666	0.525533	0.527978	0.935501	1	0.682014	0.00182139	0.201606	0.192698
25	Gm6583	-0.629636	-0.0693016	-0.702519	-0.308377	-0.0834768	1.03212	0.133745	0.257455	0.217553	0.312192	0.208332	0.256885	0.285944	0.594579	0.355439	0.373028	0.19082	0.815185	0.314898	0.347917	0.531765	0.00199164	0.906274	0.895152
26	C5ar2	-0.342446	0.198884	-0.958397	-0.262747	0.908836	0.587317	0.076685	0.28327	0.406509	0.422204	0.26774	0.38179	0.755772	0.705732	0.477426	0.604171	0.146889	0.971747	0.00041112	0.46867	8.36e-05	0.00201339	0.883979	0.43182
27	Ndst3	0.329683	0.0517229	-0.27513	-0.248498	0.183706	0.676845	-0.341066	-0.428334	0.363549	0.311659	0.231082	0.260401	0.344764	0.383978	0.20661	0.241326	0.0571429	0.904754	0.782725	0.781419	0.321839	0.00201555	0.173676	0.0374186
28	1700025J12Rik	-0.399564	-0.682915	-0.441707	-0.430354	0.525878	0.731594	0.528312	0.610588	0.238181	0.178782	0.219423	0.233865	0.413494	0.429633	0.328171	0.366046	0.232764	0.0466833	0.0579495	0.304871	0.00070514	0.00201555	0.0639063	0.0424365
29	Gm10782	-0.186126	-0.501035	-0.0575315	0.229606	0.661708	0.553216	0.0951892	-0.0851172	0.43566	0.379371	0.443346	0.58396	0.657978	0.696873	0.497865	0.512409	0.583885	0.667716	0.961753	0.711973	4.81e-05	0.00224158	0.824175	0.803943
30	Cpe	-0.290813	-0.101027	-0.326035	-0.296185	0.0632398	0.541582	0.548562	-0.268079	0.274189	0.319929	0.283608	0.290133	0.350129	0.461629	0.425378	0.303539	0.318851	0.948566	0.266244	0.467075	0.884331	0.00265934	0.0249076	0.484791
31	Ctla2a	-0.164828	-0.809018	-1.12588	-0.720374	0.184373	1.74951	0.47651	0.238193	0.133225	0.105643	0.0943943	0.100698	0.183734	0.315851	0.175171	0.15272	0.935754	0.896361	0.0226311	0.343997	0.919961	0.00310851	0.248695	0.870189
32	Kcna4	0.286493	0.676375	0.0129894	-0.268492	0.200888	0.567746	-0.583695	-0.607941	0.282527	0.391202	0.232125	0.205966	0.276071	0.321855	0.167529	0.16195	0.101044	2.16e-05	0.982269	0.847391	0.47832	0.00315234	0.0441416	0.00165003
33	Olfr67	0.0285932	0.220655	-0.0487808	-0.136887	0.573147	1.20967	0.463471	-0.248563	0.104731	0.111383	0.0839356	0.105972	0.125089	0.152488	0.149054	0.0875895	0.820578	0.568105	0.871825	0.968761	0.507757	0.00315796	0.250845	0.837056
34	Ndufb9	0.0263655	-0.0110787	-0.182493	-0.534553	0.181431	0.616513	-0.0616223	-0.18468	0.608423	0.661512	0.518008	0.504185	0.680917	0.810913	0.601539	0.536143	1	0.95058	0.630846	0.294823	0.502596	0.00387398	0.715783	0.950658
35	Rims2	0.109301	0.323902	0.0376413	-0.329932	0.00581773	0.532666	-0.0056825	-0.18481	0.613199	0.693936	0.55129	0.4912	0.595581	0.704371	0.566936	0.488598	0.960202	0.0657355	0.85377	0.0776475	0.962977	0.0039351	1	0.301987
36	Best1	-0.56227	-0.838932	-0.48538	-0.348022	0.166629	0.751583	0.874026	0.205323	0.41736	0.375294	0.466523	0.436187	0.653976	0.856925	0.942127	0.695668	0.0755546	0.00047159	0.120634	0.504308	0.418779	0.00401626	6.95e-08	0.503791
37	BC048403	-0.205732	0.112318	-0.0284388	-0.009419	0.353065	0.61109	-0.336064	-0.0061748	0.273678	0.409286	0.291092	0.307935	0.356804	0.428252	0.3073	0.302897	0.328407	0.939439	0.936794	0.646196	0.685147	0.00433316	0.636562	0.977115
38	Mir25	0.153138	-0.0949218	-0.293671	-0.41088	0.200361	1.04434	0.200125	-0.077303	0.542986	0.593298	0.529431	0.425193	0.62417	0.779744	0.695352	0.540197	0.975873	0.888402	0.848982	0.402517	1	0.00435804	0.710981	0.740866
39	A930024E05Rik	-0.0172529	-0.156508	-0.480654	0.108073	-0.0276879	0.924065	0.400622	-0.258998	0.308551	0.297363	0.265859	0.344036	0.382349	0.405807	0.38897	0.320292	0.918957	0.400414	0.781314	0.901953	0.907915	0.00474952	0.613005	0.912742
40	Rbm46	-0.129346	-0.494314	-0.163165	-0.186532	0.0273204	0.700835	0.0685348	-0.115762	0.185708	0.167034	0.178912	0.167835	0.235177	0.246605	0.2314	0.195012	0.217942	0.0528842	0.54589	0.460662	0.919091	0.00563517	0.986965	0.777387
41	Clec4e	-0.534996	-0.876442	-0.438392	-0.237096	0.891167	0.949249	0.190562	0.609997	0.172748	0.162964	0.182386	0.18277	0.357238	0.249183	0.216487	0.303426	0.473617	0.0345404	0.260889	0.865555	0.00144174	0.00622957	0.559217	0.131477
42	Tmem202	-0.474029	-0.0702248	0.0567373	-0.322139	0.420522	0.648027	-0.127145	0.356521	0.267266	0.351932	0.295018	0.26553	0.385173	0.486655	0.33237	0.326905	0.0744982	0.974713	0.927404	0.798729	0.377122	0.00665214	0.701764	0.447026
43	Mrps10	0.0540706	-0.0665941	0.117267	-0.0337137	0.0726747	0.638315	0.0417153	-0.543254	0.300032	0.280333	0.345443	0.276214	0.339516	0.39881	0.29668	0.241634	0.876072	0.927929	0.717171	1	0.687617	0.00786607	0.657121	0.163325
44	Mir5624	-0.433088	0.0180778	-0.0319305	-0.263665	0.327943	0.599463	0.405589	-0.0710975	0.275932	0.380907	0.287318	0.297349	0.38278	0.408141	0.410678	0.36838	0.00117084	0.535172	0.844028	0.522994	0.177971	0.00842907	0.277467	0.671202
45	Gm45924	0.0403736	-0.455697	-0.397344	0.00813551	0.299895	0.55459	0.0641987	0.180255	0.386529	0.313534	0.292704	0.346869	0.522381	0.524573	0.456259	0.446714	0.83882	0.439211	0.24482	0.965033	0.0734048	0.00964737	0.493136	0.561943
46	2400006E01Rik	0.0330549	-0.112616	-0.107893	-0.349559	0.151674	0.850855	0.400294	-0.046736	0.102276	0.10844	0.11635	0.0821452	0.142272	0.161014	0.155859	0.106213	0.984335	0.870152	0.621832	0.76908	0.55082	0.00964737	0.406055	0.880944
47	Olfr66	-0.392658	-0.509795	-0.127264	-0.380023	-0.252832	0.693999	-0.676065	-0.130103	0.0802756	0.120974	0.0851952	0.0681693	0.0929677	0.125347	0.0873702	0.113099	0.789045	0.711923	0.791293	0.987067	0.858865	0.00973517	0.660996	0.911051
48	Rflna	-0.256828	-0.549681	-0.442597	-0.462605	0.130803	0.574346	-0.0057808	0.0405635	0.307097	0.279512	0.263551	0.304407	0.373125	0.485659	0.349296	0.327394	0.417098	0.244648	0.210404	0.0627686	0.229294	0.00986777	0.944985	0.992683
49	Mir202	-0.322903	-0.389996	-0.293832	-0.185847	0.728173	0.688304	0.0968541	0.0250874	0.469857	0.475407	0.422328	0.526167	0.804218	0.693554	0.594173	0.656843	0.1949	0.16389	0.136722	0.396392	0.00010042	0.00986777	0.734628	0.861166

## Sheet: Cluster 7
	gene	C1_log2fc	C2_log2fc	C3_log2fc	C4_log2fc	C5_log2fc	C6_log2fc	C7_log2fc	C8_log2fc	C1_mean	C2_mean	C3_mean	C4_mean	C5_mean	C6_mean	C7_mean	C8_mean	C1_fdr	C2_fdr	C3_fdr	C4_fdr	C5_fdr	C6_fdr	C7_fdr	C8_fdr
1	Fam20c	-0.496388	-0.497622	-0.132742	-0.262272	-0.145511	0.109363	1.05738	0.377598	0.577092	0.59869	0.744817	0.635567	0.708179	0.892732	1.38622	0.951109	0.00175249	0.014612	0.291661	0.28083	0.488651	0.812028	2.50141e-20	0.00363551
2	Dhrs3	-0.520626	-0.892081	-0.306731	-0.107332	0.167494	0.12624	0.667999	0.630788	1.22681	0.963065	1.44428	1.60891	2.09868	1.92568	2.52874	2.56484	9.05156e-08	8.41705e-15	0.0672846	0.575131	0.0140399	0.298487	1.16243e-18	6.0661e-16
3	Ctsb	-0.433834	-0.284244	-0.0281266	-0.327637	-0.285978	0.245365	0.658199	0.121883	1.28518	1.41554	1.72145	1.53245	1.48119	2.01591	2.39943	1.8832	0.000262411	0.0899962	0.951108	0.052666	0.0804264	0.331625	1.60705e-16	0.41871
4	Abca1	-0.247367	-0.525733	-0.329153	-0.033367	-0.250751	0.0103838	0.670395	0.496888	0.952587	0.83803	0.977223	1.15813	0.994044	1.10984	1.71585	1.5104	0.0752858	0.00249641	0.137438	1	0.08441	0.864822	9.25896e-16	6.3042e-08
5	Ms4a7	-0.449748	-0.664488	-0.477503	-0.641398	-0.161852	0.34406	1.09359	0.536323	0.46958	0.473151	0.501648	0.42801	0.563736	0.72427	1.13152	0.953093	0.0162753	0.0119831	0.139693	0.0681966	0.735514	0.117612	5.06929e-15	0.00152903
6	F7	-1.05493	-0.67786	0.312924	0.330072	-0.623472	-0.599424	1.15656	0.776759	0.314479	0.394752	0.796175	0.668324	0.413048	0.483085	1.03955	0.961747	4.35691e-08	0.00185137	0.124065	0.124054	0.00296502	0.323805	2.04446e-14	5.6575e-08
7	Lyz2	-0.72149	-1.19842	-0.681657	-0.679367	0.0509209	0.865712	1.1522	0.70838	0.834288	0.675369	0.849624	0.823036	1.29242	1.99889	2.13872	1.94117	0.0032786	2.53317e-07	0.000535404	0.00261891	0.638996	6.96239e-07	3.91043e-14	2.21216e-07
8	Itm2b	-0.326977	-0.388851	-0.0720607	-0.0860013	-0.10366	0.00938391	0.672356	0.190954	1.09051	0.989389	1.26695	1.22083	1.16838	1.28012	1.78287	1.45382	0.00680586	2.20273e-05	0.725096	0.824245	0.480824	0.928523	7.90527e-14	0.219879
9	Ctsd	-0.744636	-0.947993	-0.744061	-0.348211	0.216327	0.532925	0.716737	0.406909	1.01056	0.880089	1.01019	1.30713	1.85416	1.97984	2.38298	2.05216	1.98291e-08	1.30807e-12	2.88569e-07	0.27126	0.0936392	1.41112e-07	1.6252e-13	0.000151568
10	Fnip2	-0.310565	-0.393793	-0.432185	-0.285695	0.0686663	0.0594982	0.540954	0.377306	1.32467	1.2786	1.29149	1.3598	1.65839	1.69	2.21012	1.87945	0.00768259	0.000347907	0.00010222	0.0271777	0.529078	0.50571	6.44505e-12	0.000430881
11	Atp6v0d2	-0.316642	-0.643724	-0.206321	-0.0484497	0.00171546	0.0539237	0.669018	0.488963	0.84929	0.729292	0.954618	1.00341	1.07861	1.0851	1.51347	1.31658	0.00847021	1.31433e-06	0.182375	0.876468	0.966607	0.766629	2.59406e-11	9.68167e-06
12	9530003J23Rik	-1.13409	-0.544357	-1.0277	-0.890483	-0.184757	0.773072	1.57517	0.31216	0.0733883	0.0980928	0.0632214	0.0643548	0.124669	0.203325	0.258781	0.180575	0.000187407	0.000212615	0.000335325	0.00263752	0.813909	0.000274487	2.77554e-11	0.0208588
13	Ccdc152	-1.31675	-0.292737	0.369455	-0.55849	-0.81759	0.518529	1.43726	-0.154615	0.0822595	0.100367	0.180541	0.12277	0.102651	0.19023	0.392324	0.15659	0.0531459	0.365366	0.202247	0.119622	0.150788	0.372106	4.2731e-11	0.515983
14	4930512J16Rik	-0.159559	-0.527187	-0.293867	0.111512	-0.0617239	0.0152314	0.619645	0.438756	0.875262	0.715379	0.858261	1.13473	0.996312	0.956151	1.37345	1.3425	0.332647	0.00209866	0.228615	0.941576	0.766713	0.866643	1.33987e-10	2.6048e-05
15	Ms4a4a	-0.564386	-0.72514	-0.156873	-0.444997	-0.288328	-0.0284712	1.18719	0.585593	0.204433	0.221256	0.28897	0.218266	0.230843	0.299835	0.616543	0.467491	0.00331625	0.0116444	0.742575	0.595771	0.496206	0.998994	1.83658e-10	0.000839153
16	F10	-1.25932	-0.899236	-0.0558228	0.0161813	-0.574228	-0.487717	1.39758	1.13292	0.0833018	0.110175	0.222952	0.148748	0.122004	0.190728	0.405895	0.330078	2.37315e-06	0.0184783	0.8736	0.999736	0.0893554	0.715019	3.47679e-10	3.71958e-05
17	Arhgap25	-0.169474	-0.353092	0.0743318	-0.082133	0.0590409	0.0265518	0.517721	0.145024	1.33544	1.36142	1.6789	1.62562	1.61865	1.77322	2.17005	1.73946	0.348603	0.00347262	0.611803	0.791445	0.62574	0.689244	9.27413e-10	0.23857
18	Shisa9	-0.731036	-0.563539	-0.301486	-0.495282	-0.0258031	0.274796	0.654381	0.61083	0.440227	0.553002	0.599767	0.579766	0.709542	0.85648	1.06183	1.06107	8.03087e-08	0.000125967	0.141337	0.0255111	0.940538	0.136986	1.36892e-09	2.79602e-06
19	Cerk	-0.618995	-0.824124	-0.170105	-0.102214	-0.0710531	0.208582	0.504241	0.239676	0.791141	0.80699	1.14459	1.16401	1.30651	1.32326	1.70422	1.47181	6.33534e-10	7.03511e-13	0.565787	0.769199	0.708779	0.223005	1.72475e-09	0.0171466
20	Large1	-0.0225206	-0.305808	0.104592	-0.0131211	-0.447554	0.100493	0.666462	0.0899491	0.993998	0.886355	1.12843	1.03511	0.772161	1.08687	1.36252	1.10182	0.852641	0.208185	0.72194	0.973516	0.00103236	0.799395	2.20987e-09	0.653627
21	Ctsa	-0.553752	-0.266065	0.211323	-0.154916	-0.398675	0.0541191	0.76773	-0.145412	0.844849	0.954234	1.18799	0.930202	0.747881	1.08381	1.70069	0.925054	0.0314432	0.404903	0.160964	0.721908	0.121069	1	2.2629e-09	0.664174
22	Ldlrad3	-0.347724	-0.182345	0.0140095	-0.0223122	-0.156074	-0.00234276	0.500468	0.298662	0.977382	1.03126	1.19516	1.17977	1.06719	1.13922	1.66255	1.48484	0.0005783	0.482878	0.910515	0.927052	0.413335	0.963239	2.35959e-09	0.00237494
23	Fth1	-0.260185	-0.527832	-0.283431	-0.247683	0.257772	0.404451	0.535592	0.29253	2.04789	1.77091	2.0536	2.07573	2.80574	2.73729	3.19551	2.85056	0.102057	0.000150898	0.0666244	0.21845	0.0906001	0.0018677	1.23583e-08	0.00792779
24	Hey1	-0.0225379	-0.0541459	0.143066	-0.186126	-0.0445729	-0.293214	0.675821	0.135431	0.89803	0.929123	1.07694	0.858958	0.950171	0.862924	1.22288	1.08457	0.790504	0.969277	0.580911	0.60481	0.848035	0.237616	1.30858e-08	0.0950584
25	Gpnmb	-0.340108	-0.549257	-0.542602	-0.0385643	-0.222323	0.16625	0.82557	0.52647	0.637889	0.556395	0.622233	0.706464	0.685639	0.898541	1.3106	1.01666	0.026117	0.0484363	0.0614673	0.991098	0.505582	0.784144	1.41413e-08	0.00181044
26	Neurl2	-0.570819	-0.212763	0.158138	-0.242432	-0.312363	0.0141783	0.754675	-0.170007	1.07426	1.15947	1.45315	1.12928	0.94802	1.27512	2.11294	1.12261	0.0181579	0.347483	0.32199	0.57472	0.331345	0.887876	1.65313e-08	0.533978
27	4933417E11Rik	-0.777928	-0.595547	-0.189242	-0.000403395	-0.0847475	0.0521037	0.689759	0.351124	0.303571	0.35143	0.452225	0.46699	0.461311	0.544147	0.728924	0.712984	1.08559e-06	0.00160386	0.717981	0.917396	0.409147	0.647689	2.34627e-08	0.0151547
28	Selenop	-0.406637	-0.328586	0.00270485	0.0385477	-0.44208	0.226152	0.645461	0.213258	0.660115	0.696474	0.886278	0.903982	0.680415	0.916988	1.33197	0.996034	0.090387	0.37145	0.859558	0.845446	0.0346282	0.34568	2.47388e-08	0.26855
29	Fdft1	-0.615639	-0.112066	0.0460628	-0.191434	-0.450865	0.188711	0.923754	0.0365147	0.40659	0.531327	0.636235	0.506923	0.459976	0.676831	0.863113	0.593336	0.000244232	0.968874	0.770962	0.646387	0.0825662	0.81492	2.73007e-08	0.774886
30	P2rx4	-0.318582	0.0881258	0.0758603	-0.0123331	-0.380457	0.136947	0.785846	0.175185	0.561252	0.611609	0.690062	0.699433	0.549669	0.70496	0.965539	0.74872	0.234949	0.699566	0.899445	0.901568	0.0440759	0.825608	3.64571e-08	0.673177
31	Tnfrsf8	-0.57395	-0.499724	0.0453149	-0.0642716	-0.00367972	0.0925439	0.573253	0.621253	0.483103	0.485448	0.706922	0.724564	0.69673	0.716304	0.976827	1.03656	8.42187e-05	0.00693468	0.965266	0.965168	0.801629	0.772973	5.52386e-08	1.48818e-07
32	Best1	-0.56227	-0.838932	-0.48538	-0.348022	0.166629	0.751583	0.874026	0.205323	0.41736	0.375294	0.466523	0.436187	0.653976	0.856925	0.942127	0.695668	0.0755546	0.000471588	0.120634	0.504308	0.418779	0.00401626	6.95122e-08	0.503791
33	4930405O22Rik	-0.371613	0.448732	-0.0778142	-0.261583	-0.369916	0.266357	0.977561	0.13203	0.242547	0.383609	0.29865	0.272655	0.283816	0.376075	0.515406	0.367346	0.0407438	0.284735	0.863569	0.595167	0.217174	0.854794	1.78327e-07	0.899616
34	Adam22	-0.822496	-0.529463	-0.073784	-0.0238851	-0.0515818	0.0677923	0.620502	0.339023	0.358712	0.43351	0.536463	0.519587	0.531641	0.521877	0.790527	0.6743	3.48357e-05	0.00590427	0.818475	0.97375	0.94603	0.995732	1.78327e-07	0.0329367
35	Ppfibp2	-0.321311	0.0181027	0.534377	0.194544	-0.526295	-0.0756807	0.61866	-0.0587368	0.713135	0.863331	1.13373	0.963996	0.642072	0.860393	1.14903	0.844879	0.0414485	0.716994	1.30611e-07	0.482138	0.00134171	0.825608	5.41123e-07	0.523429
36	Gm13710	-0.377398	-0.460582	-0.392001	-0.0859023	0.0492991	0.274236	0.731919	0.0536587	0.387869	0.376173	0.419082	0.503141	0.495796	0.590343	0.708493	0.607835	0.158636	0.0949334	0.722574	0.608773	0.882092	0.82583	5.89132e-07	0.36959
37	Rab11fip5	-0.193097	-0.242011	0.0124646	-0.204688	0.0283661	-0.0494193	0.50549	0.165333	0.881702	0.819823	0.996658	0.971641	1.05121	0.982899	1.36436	1.20344	0.525477	0.256258	0.968106	0.648997	0.716212	0.887876	7.49294e-07	0.378554
38	Nisch	-0.547483	-0.548468	-0.0730922	-0.016109	-0.0437516	0.318036	0.572123	0.367597	0.620765	0.617286	0.768531	0.799	0.852355	1.06361	1.19956	1.05091	0.0601587	0.000366741	0.66817	0.824298	1	0.214753	7.57276e-07	0.00715629
39	Nuak1	-0.603716	-0.234232	-0.180167	-0.272773	-0.178369	0.406802	0.606001	0.575962	0.381211	0.461573	0.504187	0.454434	0.513524	0.700559	0.775533	0.763668	4.71139e-05	0.480375	0.843672	0.182944	0.789677	0.0470014	1.4566e-06	1.07568e-06
40	Timp2	-0.529961	-0.271871	0.0421785	-0.136666	-0.440336	-0.143282	0.747813	0.18569	0.326594	0.38173	0.468169	0.436244	0.386427	0.399182	0.621545	0.505638	0.00162564	0.193561	0.942491	0.896189	0.244013	0.933929	1.56852e-06	0.449593
41	Slc7a13	-0.376112	-0.414396	-0.622696	-0.390467	0.224783	0.614926	0.607208	0.611359	0.2867	0.288744	0.254523	0.29977	0.43174	0.508429	0.57165	0.482744	0.376137	0.0267706	0.00325574	0.00433304	0.078959	1.00747e-06	1.58034e-06	0.000685341
42	Rxra	-0.393006	-0.229273	0.123713	-0.129068	-0.291916	0.159072	0.500377	0.0689685	0.900374	0.930385	1.15277	0.963446	1.01165	1.18678	1.40237	1.15598	0.000627122	0.144995	0.547768	0.354371	0.0227202	0.279583	1.72803e-06	0.614021
43	Gm5294	-0.459671	-0.511008	-0.138165	-0.660902	-0.211476	0.0933936	1.01385	0.321013	0.252974	0.307518	0.36601	0.250024	0.352561	0.467401	0.694549	0.39274	0.334729	0.312683	0.53436	0.0302714	0.415068	0.840014	3.50324e-06	0.461492
44	Cd300lb	-0.580054	-0.704968	-0.557708	-0.276176	0.38775	0.486518	0.507394	0.635913	0.785757	0.692204	0.825378	0.909625	1.38534	1.39921	1.53501	1.53403	6.1162e-05	1.32102e-06	0.00137734	0.392598	0.00226273	0.000144474	3.55143e-06	2.66708e-08
45	Arhgap19	-0.442899	-0.16133	-0.0208931	-0.179393	-0.112913	0.177623	0.509432	0.175213	0.630648	0.744381	0.8093	0.782859	0.760829	0.877071	1.11448	0.921958	0.0110385	0.59154	0.791319	0.428695	0.442941	0.722928	3.59727e-06	0.431119
46	Coro2b	-0.815873	-0.101523	0.188405	-0.327453	-0.274769	0.266507	0.765632	-0.0968518	0.284052	0.408065	0.456564	0.353107	0.377012	0.500825	0.616296	0.444145	9.81648e-06	0.740318	0.413993	0.238751	0.425235	0.589213	4.06705e-06	0.889904
47	Slc16a7	-0.480246	-0.175205	0.0115792	0.179005	-0.0523189	-0.0367447	0.514359	0.272056	0.528813	0.626296	0.699471	0.754413	0.629466	0.710367	0.961958	0.9313	0.0027902	0.1685	0.843595	0.428695	0.671619	0.982245	4.99044e-06	0.00423603
48	Lyzl4os	-0.567724	-0.536574	-0.364951	-0.157178	0.407818	0.490793	0.578653	0.488072	0.433469	0.415303	0.468352	0.553478	0.718119	0.822365	0.790823	0.743986	0.00403586	0.0145305	0.196285	0.589008	0.05007	0.004012	4.99169e-06	0.00106568
49	Sulf2	-0.401869	-0.184094	0.0865374	0.0562475	-0.124574	0.0641091	0.522979	0.314502	0.584292	0.670901	0.785402	0.71422	0.663814	0.738633	0.926429	0.827485	0.036259	0.120605	0.797878	0.97158	0.683305	0.789329	6.18622e-06	0.0170417
50	Mir511	-0.653613	-0.453086	-0.461633	-0.275562	0.293427	0.373725	0.762234	0.202674	0.429586	0.474004	0.497582	0.472536	0.783012	0.721389	0.975424	0.774358	0.000399799	0.140232	0.0895319	0.160705	0.406563	0.219855	7.76773e-06	0.288081
51	Fabp5	-0.416197	-0.352773	0.0171686	0.0326644	-0.0784704	-0.0772721	0.660923	0.204396	0.810565	0.809811	1.05761	1.07401	0.928978	0.89881	1.3702	1.20598	0.106881	0.12852	0.887879	1	0.565815	0.875295	7.79546e-06	0.163509
52	Ermard	0.0826486	-0.415393	-0.639233	-0.246499	0.288717	0.0751059	0.765428	0.215012	0.234584	0.209385	0.166829	0.229488	0.298708	0.2783	0.377614	0.319253	0.776786	0.104751	0.0956948	0.723723	0.474977	0.967764	9.23399e-06	0.428809
53	Calml3	-0.130956	-0.232977	0.338719	0.153358	-0.140339	0.178911	0.55334	0.142328	0.409382	0.444837	0.570109	0.476143	0.455129	0.54325	0.66567	0.627282	0.522707	0.812494	0.467944	0.416966	0.602786	0.891466	1.18343e-05	0.203103
54	Plxnd1	-0.443145	-0.673517	0.163061	0.0430057	-0.114884	-0.0429279	0.610069	0.358546	0.661237	0.570797	0.961791	0.898167	0.869982	0.85096	1.16913	1.13889	0.00160665	4.43664e-06	0.58519	0.849665	0.879368	0.662722	1.23895e-05	0.0053869
55	Glp2r	-0.611444	-0.456637	0.126316	-0.0345517	-0.0399816	-0.275413	0.790674	0.37418	0.178179	0.19872	0.232095	0.211331	0.2082	0.200429	0.334702	0.295497	0.0527748	0.342829	0.9642	0.965168	0.930798	0.775745	1.44709e-05	0.165204
56	Gm15413	-0.360974	-0.0202653	0.160471	-0.0172053	-0.497329	-0.0456648	0.611994	0.188692	0.384849	0.495514	0.540863	0.484129	0.391651	0.540722	0.766079	0.593278	0.262315	0.926479	0.586359	0.980311	0.000748283	1	1.48515e-05	0.531591
57	Plxna1	-0.240906	-0.543425	-0.529453	-0.0183673	0.150384	-0.0767593	0.675311	0.463676	0.432853	0.35443	0.355547	0.475077	0.543639	0.432153	0.701982	0.665177	0.281121	0.00506604	0.0307453	0.999736	0.466816	0.920708	1.89606e-05	0.00180734
58	Gsta1	-0.677438	-0.912575	-0.00252861	-0.248969	-0.11528	0.174918	1.48459	0.29719	0.0426378	0.0684819	0.074833	0.0891693	0.0799778	0.102373	0.139376	0.131024	0.37883	0.357411	0.919016	0.607898	0.825003	0.989625	1.95228e-05	0.895787
59	Mmp12	-0.900777	-0.655236	-0.574101	-0.463586	0.0552767	0.198635	0.896713	0.357911	0.298525	0.300522	0.321887	0.385218	0.450171	0.450286	0.669292	0.540169	5.85797e-05	0.0444362	0.161397	0.168577	0.983096	0.435064	2.66354e-05	0.0381275
60	Lcn4	-0.505829	-0.473979	-0.193525	-0.383012	0.0124677	0.140947	0.503373	0.576231	0.353439	0.37554	0.460324	0.424659	0.498437	0.518954	0.691791	0.668171	0.110524	0.011272	0.284572	0.246791	0.684789	0.698474	2.84548e-05	0.000622215
61	Gm11729	-0.430278	-0.0968344	0.189051	-0.191168	-0.109117	0.591039	0.822202	-0.283514	0.43001	0.537149	0.638781	0.55448	0.584986	0.704192	0.895839	0.468761	0.486615	0.873	0.524229	0.504308	0.82208	0.257937	3.45989e-05	0.816371
62	Cd163	-0.708629	-0.49596	-0.162206	-0.139572	0.0256957	0.138554	0.672319	0.506434	0.296463	0.286413	0.353459	0.380931	0.439849	0.469262	0.636435	0.576211	0.000701752	0.0551541	0.89884	0.928061	0.407635	0.795118	3.46581e-05	0.0177676
63	Angptl4	-0.314451	-0.345533	-0.111538	0.0022516	-0.242639	0.0990201	0.859089	0.322372	0.366507	0.399272	0.417632	0.500929	0.428389	0.546687	0.744446	0.691582	0.174881	0.54877	0.756071	0.976706	0.403933	0.688413	4.7516e-05	0.0165661
64	Apoc1	-0.865781	-1.11044	-1.5316	-0.445187	-0.447266	0.327815	1.17986	0.946982	0.186382	0.178343	0.132181	0.214248	0.212365	0.339321	0.689195	0.655364	0.00559423	0.0177179	0.0151483	0.672935	0.459744	0.345648	4.99029e-05	3.07449e-05
65	Gas6	-0.396363	-0.51134	-0.54621	-0.512366	0.26866	0.44715	0.545418	0.365546	0.459316	0.430692	0.44005	0.435913	0.721824	0.77572	0.808449	0.73241	0.037788	0.0271418	0.0660671	0.00179103	0.131216	0.00551813	6.40205e-05	0.0177433
66	2700070H01Rik	-0.624572	-0.485626	0.21619	-0.216915	-0.0937448	-0.296024	0.505143	0.31039	0.271219	0.311401	0.381565	0.357639	0.352792	0.336923	0.519754	0.401408	0.00115487	0.0808003	0.548232	0.647532	0.610926	0.564791	6.5141e-05	0.0257042
67	Tdo2	-0.661625	-0.368585	-0.582417	-0.288201	-0.168306	0.552041	0.707135	0.559403	0.117942	0.14072	0.126932	0.126073	0.162647	0.221331	0.274807	0.265672	0.00951264	0.462912	0.258359	0.627271	0.948429	0.0259724	6.94113e-05	0.0715974
68	Gm9833	-0.630549	-0.306327	0.124606	0.103065	-0.439195	-0.203511	0.676576	0.326792	0.341364	0.368157	0.520087	0.495679	0.363258	0.388109	0.700429	0.559453	0.0254665	0.0764591	0.530423	0.934925	0.342304	0.610808	7.3546e-05	0.138372
69	Hvcn1	-0.329826	-0.383063	-0.250167	0.0512614	-0.155306	0.00432185	0.602864	0.169211	0.411602	0.422315	0.453513	0.508139	0.468554	0.515048	0.790046	0.602531	0.0596347	0.137372	0.459454	1	0.810046	0.954746	8.0416e-05	0.467267
70	Tacc2	-0.0134636	-0.361931	-0.108875	-0.0258162	0.213095	0.0156099	0.524644	0.165552	0.591352	0.485067	0.625378	0.56445	0.670089	0.631191	0.776974	0.676074	0.824856	0.0372522	0.988188	0.981631	0.494105	0.986972	9.79213e-05	0.378118
71	Mgll	-0.376481	-0.423338	0.159255	-0.0760299	0.0581531	-0.0124072	0.55305	0.189773	0.42391	0.421621	0.532076	0.49321	0.500443	0.480696	0.661477	0.54973	0.0254665	0.150571	0.305149	0.942524	0.860959	0.825608	0.000120107	0.580937
72	Cbr1	0.00797613	0.0926443	-0.372053	-0.158698	-0.0776367	0.0912768	0.888772	-0.38651	0.0531027	0.0849859	0.0650402	0.0514214	0.0661028	0.0808548	0.115503	0.056	0.830464	0.948409	0.76102	0.792835	0.927129	0.769093	0.000121081	0.227128
73	Fcgrt	-0.628115	-0.179728	-0.37742	0.226254	-0.233868	-0.217189	0.645035	0.523634	0.407938	0.532492	0.48596	0.707935	0.595492	0.576355	0.931966	0.979525	0.0046273	0.695891	0.162735	0.422274	0.691465	0.91959	0.000121081	0.0279725
74	Kif3a	-0.285923	-0.509307	-0.263706	-0.0679096	-0.346107	0.0899711	0.791981	0.0717078	0.218638	0.201613	0.247924	0.265327	0.240194	0.271867	0.453419	0.31933	0.281103	0.236242	0.35421	0.895684	0.545845	0.858031	0.000122398	0.579029
75	Pltp	-0.277115	-0.263212	0.287982	0.220479	-0.595529	-0.114371	0.533375	0.260177	0.865344	0.966421	1.25129	1.12322	0.770008	0.982669	1.43842	1.20404	0.0873414	0.195743	0.0360281	0.0859509	7.21334e-06	0.56589	0.00012288	0.0691399
76	Atp13a2	-0.258563	-0.225545	0.197988	-0.136344	0.0612064	-0.0907905	0.5771	0.218556	0.664775	0.675026	0.785167	0.75774	0.769631	0.718284	1.01473	0.850437	0.299524	0.563554	0.779022	0.761571	0.830837	0.702667	0.000132057	0.297159
77	Tesk2	-0.182696	-0.491481	-0.216121	-0.242011	0.00526844	0.242787	0.506551	0.387982	0.445149	0.414315	0.48002	0.487819	0.552675	0.587325	0.68901	0.665207	0.556925	0.0572776	0.311567	0.417032	0.768745	0.184737	0.000149968	0.0453272
78	Galnt9	-0.576504	-0.554549	0.122934	0.40133	-0.199101	-0.285422	0.655945	0.536252	0.334149	0.368992	0.515946	0.578397	0.421734	0.398746	0.616859	0.634483	0.00420989	0.0287656	0.693934	0.143617	0.458432	0.245073	0.000162334	0.0202681
79	Hgsnat	-0.467082	-0.464323	-0.130274	-0.32031	0.134352	0.285402	0.656573	0.366487	0.318131	0.30946	0.34406	0.365236	0.439772	0.4973	0.60238	0.493501	0.159043	0.135114	0.951878	0.21845	0.73641	0.488328	0.000202513	0.0465344
80	Rassf9	0.224927	0.160095	0.21511	0.675161	-0.667447	0.225883	0.968995	0.0610406	0.0678994	0.074246	0.0769779	0.0770564	0.0509798	0.0713931	0.123121	0.0864306	0.199276	0.826294	0.731832	0.726	0.439847	0.96243	0.000202618	0.761037
81	Stab2	-0.39639	-0.236355	-0.0838322	-0.543075	-0.496067	-0.0266053	0.788391	0.0775641	0.228421	0.267899	0.288553	0.231538	0.222107	0.324244	0.431356	0.295895	0.246583	0.621786	0.995369	0.101382	0.206309	0.722495	0.000208477	0.752611
82	Tmem119	-0.886269	-0.0654951	-0.150381	-0.0286745	-0.520983	-0.00816375	0.958166	0.584916	0.207769	0.30498	0.330982	0.322375	0.250563	0.347553	0.534364	0.496497	0.000453148	0.756867	0.914983	0.869738	0.101927	0.931477	0.000219721	0.0159862
83	Mamdc2	-0.475501	-0.537073	0.288422	0.107294	-0.546877	-0.190601	0.603229	0.193067	0.306972	0.302206	0.447376	0.404405	0.269212	0.329554	0.543322	0.447433	0.0784183	0.236901	0.0536399	0.791679	9.60251e-05	0.451784	0.000269137	0.412421
84	Gm3776	-0.764878	-1.16308	-0.455698	-0.236327	-0.0286481	0.167573	1.58703	0.452052	0.0232012	0.0333609	0.0327263	0.052887	0.0495564	0.0632883	0.0807123	0.0826902	0.222076	0.0744801	0.929671	0.783732	0.968917	0.907594	0.000281611	0.986395
85	Tecpr1	-0.33116	-0.420222	-0.318822	-0.228872	-0.166478	0.363607	0.79135	0.0443817	0.36362	0.323377	0.346614	0.379282	0.406518	0.500829	0.647604	0.454871	0.366495	0.243263	0.419506	0.692994	0.735614	0.333498	0.000283361	0.951154
86	Cd28	-0.325047	-0.248194	-0.0914862	0.277575	0.257657	-0.133122	0.509548	0.641639	0.438364	0.419694	0.474767	0.564163	0.617597	0.50652	0.66728	0.765366	0.113076	0.314684	0.835805	0.614684	0.501575	0.899813	0.000291275	0.00058477
87	Dhx8	-0.298554	0.0442447	0.0389058	-0.530439	-0.342324	0.0921264	0.600843	-0.15516	0.166437	0.180556	0.177058	0.130316	0.154835	0.198095	0.206129	0.156728	0.108956	0.978167	0.941523	0.0255111	0.545789	0.826267	0.000312208	0.696328
88	Fam219a	-0.283722	-0.220491	0.430072	0.110011	-0.307372	-0.249257	0.586112	0.335703	0.560972	0.506903	0.737773	0.680716	0.537066	0.520258	0.874704	0.768624	0.217942	0.504273	0.0472604	0.794367	0.113039	0.540688	0.000312667	0.0613848
89	Mrc1	-0.33646	-0.258577	-0.380415	0.00249444	0.115205	0.187561	0.533734	0.313356	0.598718	0.621202	0.552797	0.644667	0.817212	0.766109	0.884376	0.887491	0.0755546	0.0750159	0.103714	0.996344	0.516206	0.380718	0.000313416	0.0117718
90	Tmem87b	-0.26292	-0.0489077	0.0900843	-0.286716	-0.145759	0.037333	0.56468	-0.0766531	0.62532	0.672665	0.746211	0.573349	0.66473	0.690776	0.955425	0.692147	0.274352	0.928413	0.839647	0.0895733	0.451968	0.919562	0.000332173	0.664417
91	Atp2c2	-0.180643	-0.322909	-0.216186	-0.0760799	-0.0252709	0.0565208	0.502797	0.517275	0.299085	0.271843	0.342481	0.326038	0.343464	0.338506	0.472877	0.432429	0.828312	0.163574	0.512739	0.97009	0.999151	0.998215	0.000368813	0.0109392
92	Olfr552	-0.785699	-0.960386	-0.344126	-0.546683	0.0606296	0.356024	0.948997	0.258429	0.194754	0.221262	0.248342	0.244655	0.322343	0.448506	0.521231	0.413145	0.160648	0.0632211	0.593423	0.313294	0.972256	0.555408	0.000390419	0.261236
93	Coq8a	0.0143237	-0.113008	-0.234208	-0.0974252	-0.109994	-0.0572087	0.669908	0.144136	0.427755	0.366784	0.391632	0.378312	0.417504	0.401998	0.555107	0.467934	0.865881	0.940724	0.350738	0.84373	0.767936	0.919562	0.000436707	0.646299
94	Nxpe5	-0.195506	-0.15131	-0.00969108	-0.291748	-0.433529	0.228859	0.627652	0.16316	0.260078	0.251438	0.326974	0.249952	0.255841	0.324022	0.432022	0.324823	0.70085	0.441817	0.806803	0.821733	0.246142	0.548051	0.000450252	0.872248
95	Rfx8	-0.106984	-0.283543	-0.135024	0.200271	0.125089	-0.0519234	0.538297	-0.0608482	0.438225	0.387805	0.419125	0.484653	0.433022	0.45599	0.587227	0.483083	0.891518	0.0443498	0.291726	0.712709	0.483532	0.815286	0.000460209	0.814445
96	Mir3078	-0.495798	0.0362676	-0.161192	-0.277169	0.228642	0.200547	0.554323	0.407296	0.43767	0.451478	0.471109	0.43855	0.579635	0.573742	0.715229	0.68134	0.173894	0.926335	0.703492	0.37376	0.436918	0.385719	0.000460209	0.277014
97	Mfap4	-0.663477	0.0304056	-0.2986	-0.0184735	0.0128075	0.326488	0.937054	0.747283	0.102445	0.127432	0.116402	0.127514	0.136444	0.153052	0.212972	0.19224	0.374938	0.419391	0.87147	0.792835	0.752875	0.322952	0.000488979	0.00495801
98	Syt6	-0.202415	-0.44692	-0.150949	-0.576403	0.220246	0.0156549	0.586135	0.223896	0.347576	0.33175	0.389076	0.30225	0.468562	0.408583	0.566123	0.453394	0.513225	0.235626	0.360183	0.0022996	0.279322	0.890712	0.000598749	0.180066
99	Gm3646	-0.093381	-0.640114	-0.416759	0.0219661	0.185873	-0.281798	0.531644	0.0854991	0.556254	0.439682	0.510767	0.537155	0.629125	0.533492	0.766101	0.692787	0.639666	0.000596925	0.0325249	0.954768	0.750051	0.371288	0.000599366	0.500174
100	Mir7047	-0.662446	-0.393949	0.155349	0.188795	-0.00868201	0.194652	0.558902	0.421943	0.259753	0.295191	0.368097	0.411526	0.365732	0.459556	0.543139	0.490133	0.00819248	0.45902	0.951306	0.648641	0.932412	1	0.000608977	0.0482776
101	Anpep	-0.198112	0.346381	0.399791	0.117634	-0.724769	-0.600859	0.526148	0.0414557	0.440682	0.632619	0.670638	0.554169	0.369554	0.400609	0.739547	0.577829	0.43578	0.42344	0.023994	0.808692	3.58352e-05	0.000921182	0.000641582	0.688068
102	Slc17a8	-0.338315	-0.36037	-0.208143	0.0395375	0.0964385	-0.0196556	0.678663	0.562391	0.278048	0.264647	0.28432	0.277883	0.341276	0.319419	0.424342	0.403449	0.273261	0.18513	0.734675	0.964356	0.51264	0.887876	0.000665173	0.121435
103	Dnajb6	-0.257411	-0.175252	0.0291929	-0.172979	-0.023956	0.297541	0.538945	0.0291574	0.512861	0.507516	0.576753	0.493311	0.52227	0.636192	0.711475	0.60338	0.455907	0.608708	0.938344	0.44793	0.803699	0.29286	0.000670537	0.998799
104	Tmem204	-0.22259	-0.215055	-0.0902873	-0.328785	-0.546444	0.556231	0.747815	0.0469756	0.163885	0.168758	0.196694	0.143565	0.153786	0.262444	0.299668	0.195384	0.452405	0.430694	0.916828	0.777043	0.448157	0.0574505	0.000675996	0.914918
105	Ms4a5	0.424309	0.0861414	-0.0178767	-0.291764	-0.537445	0.22326	0.715065	-0.163609	0.129583	0.0935727	0.112573	0.0951311	0.0763468	0.121014	0.172809	0.135968	0.95951	0.99912	0.480387	0.66043	0.358772	0.895739	0.000698353	0.964707
106	Galns	-0.176622	-0.0406996	-0.0690244	-0.468092	0.0356123	0.35953	0.540498	-0.135885	0.517915	0.562889	0.566378	0.435897	0.588216	0.662046	0.732082	0.541044	0.725896	1	0.671356	0.158695	0.874977	0.257937	0.00074622	0.329479
107	Mrpl2	-0.137771	0.111998	-0.0230127	-0.287022	0.0109744	-0.126639	0.675414	-0.210813	0.770598	0.820427	0.83403	0.783188	0.874578	0.753673	1.13367	0.746014	0.769582	0.916429	0.935675	0.507492	0.7175	0.680014	0.000829925	0.536713
108	Malsu1	-0.266493	0.0789667	-0.194533	-0.376786	-0.476544	-0.461082	0.626752	0.325742	0.338219	0.374307	0.378328	0.313232	0.310772	0.36571	0.633598	0.462209	0.407559	0.963115	0.832864	0.217015	0.265336	0.19771	0.00100146	0.773502
109	Gm20750	0.148482	0.126181	0.114245	-0.0217522	-0.440945	-0.0571027	0.546093	-0.111398	0.366598	0.330163	0.33037	0.312772	0.219853	0.295298	0.417479	0.269767	0.376285	0.951009	0.880824	0.858595	0.0678502	0.737607	0.00104637	0.992139
110	Mir28b	0.0110719	-0.448474	0.500914	-0.512821	-0.258333	-0.385245	0.835597	-0.101755	0.171964	0.126103	0.165626	0.153474	0.112014	0.138746	0.216161	0.164535	0.918353	0.832477	0.31561	0.885176	0.547028	0.455616	0.00109396	0.912105
111	F2rl2	-0.593721	-0.406095	0.148232	0.224395	-0.402343	-0.19938	0.585267	0.120749	0.360227	0.369805	0.523505	0.515194	0.360633	0.452811	0.612366	0.531139	0.000153001	0.142122	0.465432	0.400476	0.0213211	0.32689	0.00114315	0.360745
112	Tex33	-0.360494	0.156658	-0.314977	-0.33953	0.12498	-0.0929068	1.1439	-0.222225	0.106209	0.141936	0.127499	0.103857	0.163121	0.103129	0.22074	0.119825	0.279134	0.943955	0.785153	0.756762	0.545932	0.96847	0.00114315	0.52579
113	Ear14	-0.771981	-0.553029	-0.103449	0.348912	-0.832299	-0.691752	0.743978	0.895858	0.358909	0.335004	0.490624	0.559716	0.352927	0.304546	0.719201	0.865587	0.00851495	0.135114	0.915666	0.891202	0.00047559	0.505011	0.00124618	0.000304493
114	Atp1a3	-0.555369	-0.372	0.068138	0.123271	0.103424	0.0980593	0.529774	0.329399	0.309501	0.364341	0.424767	0.470552	0.449157	0.494661	0.560567	0.531394	0.00257259	0.619244	0.875273	0.858768	0.978768	0.815013	0.00150145	0.245486
115	Ang5	-0.639727	-0.200248	0.393482	0.278082	-1.1837	-0.538664	0.847622	0.910947	0.149757	0.200591	0.282473	0.332466	0.116119	0.153238	0.378891	0.408259	0.0602076	0.508026	0.155351	0.357024	5.54931e-05	0.14718	0.00155587	0.00194578
116	Ercc6	-0.173489	0.252188	0.0422272	-0.220724	0.00922289	0.0165076	0.52539	-0.249949	0.276062	0.330226	0.353936	0.277893	0.35772	0.377573	0.428994	0.304652	0.518542	0.755661	0.756113	0.741365	0.938416	0.678009	0.00158756	0.503791
117	Hsf1	-0.473356	0.240077	0.117855	-0.0808182	-0.0597072	0.0090804	0.635294	-0.176693	0.400469	0.514353	0.442451	0.44304	0.446544	0.487683	0.587221	0.405899	0.0735206	0.389068	0.893245	0.970811	0.936778	0.793727	0.00158934	0.676098
118	Vmn2r27	-0.317706	-0.203638	-0.00327381	0.00290288	-0.173567	0.085594	0.500322	0.252524	0.209628	0.202165	0.226541	0.232649	0.19997	0.25597	0.318195	0.287769	0.0213347	0.402355	0.965871	0.951387	0.907763	0.919562	0.00158934	0.216313
119	Cep295nl	-0.38912	-0.376505	0.0417541	-0.0568725	-0.139106	-0.085966	0.540039	0.24231	0.453324	0.419176	0.562809	0.551948	0.551818	0.554928	0.752948	0.647773	0.0189042	0.0358517	0.87745	0.951387	0.939933	0.947804	0.00167202	0.229553
120	4930562C15Rik	-0.676605	-0.349393	-0.290899	-0.190612	-0.31028	0.0702686	0.57562	0.181682	0.313135	0.411165	0.398911	0.394121	0.407556	0.473482	0.65099	0.57405	0.00243139	0.489427	0.446608	0.53787	0.349929	0.61562	0.0016899	0.633359
121	Klrb1a	-0.904808	-0.385047	0.416746	0.765308	-1.02117	-0.055522	1.17021	0.270983	0.0838712	0.124428	0.208708	0.189478	0.0797621	0.125216	0.254996	0.169087	0.269386	0.610347	0.436276	0.679273	0.0065958	0.946125	0.0016899	0.973836
122	Zfp422	-0.130715	-0.617942	0.649912	0.299644	-0.616811	-0.308563	0.712118	-0.0993154	0.645787	0.540345	0.971413	0.824315	0.473538	0.539069	0.974412	0.667241	0.725911	0.0885476	0.0141636	0.289277	0.0101971	0.203963	0.00169703	0.90344
123	Gm27021	-0.244477	-0.557767	-0.0725222	-0.212847	-0.209496	-0.221367	0.532502	0.00331666	0.43061	0.452421	0.507435	0.504942	0.46703	0.502242	0.679326	0.549133	0.326456	0.0183781	0.828779	0.448807	0.789605	0.469542	0.00177405	0.970878
124	Klc4	-0.248499	0.00100063	-0.00650809	-0.297147	-0.025129	-0.0669206	0.583364	-0.215806	0.602068	0.626119	0.686928	0.623655	0.719502	0.611419	0.892734	0.610143	0.342358	0.759585	0.841702	0.529612	0.878795	0.887876	0.00185063	0.335571
125	Sorbs3	-0.077872	-0.450858	-0.0722736	-0.288034	0.38039	0.149663	0.668396	0.315577	0.373227	0.298623	0.365451	0.350883	0.484605	0.505417	0.519296	0.513072	0.708085	0.160652	0.93435	0.438518	0.411256	0.844243	0.00186906	0.107483
126	2900097C17Rik	-0.0916178	0.362313	0.104614	0.0284141	-0.208516	-0.139283	0.551953	-0.126308	0.449901	0.513365	0.510081	0.448518	0.399216	0.432169	0.590153	0.440769	0.605629	0.694363	0.722474	0.974375	0.323661	0.741334	0.00187023	0.729546
127	Fxyd2	-0.57294	-0.304554	0.24161	-0.1912	-0.535278	-0.0162559	0.801427	0.365538	0.298903	0.38774	0.486734	0.40874	0.32681	0.439067	0.64365	0.617078	0.0303903	0.765571	0.858897	0.608773	0.0272361	0.957417	0.00187023	0.113008
128	Fcrla	-0.232477	-0.523146	-0.237347	0.0463077	0.202585	-0.211597	0.551298	0.222185	0.292509	0.267363	0.305217	0.362811	0.36782	0.302925	0.417807	0.443895	0.0847847	0.0344157	0.834173	0.919785	0.66327	0.452823	0.00201181	0.530425
129	Clpsl2	-0.91907	0.538851	-0.0192488	-0.670419	-0.351414	1.2022	0.967137	-0.168581	0.0848874	0.130732	0.138656	0.0845242	0.0950222	0.150345	0.153787	0.0988411	0.275286	0.473394	0.547768	0.823284	0.729073	0.614065	0.00208044	0.445398
130	Rilpl2	-0.14469	-0.114392	-0.255611	-0.128766	0.134313	0.00155085	0.562137	0.298739	0.585113	0.585045	0.551491	0.614345	0.690046	0.679151	0.778976	0.695972	0.352949	0.767541	0.302259	0.792835	0.48845	0.993853	0.00225775	0.490123
131	Mir8115	-0.104607	0.211859	-0.0128947	-0.391936	-0.307953	0.176207	0.571447	-0.144713	0.448018	0.436413	0.484974	0.388359	0.416226	0.461119	0.683722	0.42441	0.529489	0.421078	0.973063	0.437052	0.167934	0.766966	0.0023282	0.82603
132	Clps	-0.993857	0.598019	0.120087	0.166963	-0.792498	0.820719	1.23035	-0.236718	0.0640785	0.150492	0.122815	0.0836209	0.0753689	0.113921	0.191758	0.0874488	0.370721	0.237119	0.758058	0.870502	0.453888	0.751269	0.00232887	0.845502
133	Apoc2	-1.34412	-0.23549	-0.509606	-0.281616	-0.587374	0.36947	0.868747	0.50408	0.0795452	0.158528	0.131105	0.174544	0.158689	0.303768	0.397972	0.383801	0.000404964	0.313496	0.685352	0.87274	0.18821	0.697937	0.00234099	0.0141654
134	Gm19424	-0.278733	-0.39615	0.104994	-0.191637	0.12919	0.0552374	0.858721	1.14243	0.147113	0.142421	0.176203	0.157135	0.203397	0.188036	0.290151	0.29002	0.634795	0.284857	0.908412	0.832979	0.957099	0.919562	0.0024917	0.00410354
135	Gxylt2	0.0675897	0.108318	0.0585718	0.00723471	0.342661	-0.0683544	0.740724	-0.132277	0.215026	0.214313	0.211608	0.211607	0.252919	0.255236	0.271738	0.211135	0.92498	0.776222	0.898454	0.744148	0.391339	0.974608	0.00251612	0.888844
136	Sdhb	-0.314468	-0.105141	0.188499	-0.0428088	-0.135198	0.445074	0.505038	0.114305	0.76335	0.818577	0.89437	0.846808	0.823389	0.983395	1.14809	0.926962	0.0735206	0.714612	0.404812	0.960459	0.41512	0.0828986	0.00268591	0.814886
137	Arpp21	-0.476253	0.0215409	0.310709	0.161642	0.0491159	-0.101014	0.864867	-0.0610917	0.139034	0.208853	0.199316	0.17553	0.175433	0.194768	0.288199	0.154378	0.309214	0.999842	0.716043	0.916648	0.859967	0.988979	0.00280118	0.980973
138	Btbd3	-0.175354	-0.151489	0.179371	-0.227448	-0.710638	-0.115199	0.611671	-0.188588	0.284648	0.331228	0.342378	0.312808	0.227595	0.300968	0.456286	0.338412	0.539476	0.886027	0.469682	0.498819	0.00105199	0.86813	0.00292796	0.508489
139	4930452N14Rik	-0.122814	0.399868	-0.186293	0.288501	-0.375451	-0.631033	1.11005	-0.387186	0.12536	0.17206	0.122024	0.158454	0.123946	0.1168	0.240473	0.152286	0.886607	0.961132	0.768434	0.672935	0.851242	0.377224	0.00313811	0.488001
140	Mir6349	-0.142533	-0.275078	0.34719	-0.184378	-0.299862	-0.318034	0.657821	0.136327	0.512449	0.50501	0.582881	0.494002	0.44053	0.464292	0.670684	0.51596	0.529575	0.682864	0.254191	0.445768	0.233473	0.919562	0.00315354	0.861781
141	Gm7168	-0.914201	-0.209905	0.740379	-0.758006	-0.659914	0.0212913	1.0254	0.614315	0.0816077	0.167436	0.204579	0.102196	0.103468	0.206204	0.262185	0.201899	0.582132	0.426012	0.478955	0.140384	0.942572	0.787471	0.00328974	0.20953
142	Tarm1	-0.183225	-0.246955	0.279209	-0.0422387	-0.480156	-0.0600224	0.580886	0.24802	0.36299	0.396621	0.483541	0.452708	0.299851	0.433083	0.561579	0.45168	0.649602	0.765288	0.526009	0.782473	0.108192	0.920747	0.0034266	0.706782
143	D630023F18Rik	-0.654869	-0.685144	0.230951	0.136903	-0.0556329	0.14132	0.562365	0.492101	0.229056	0.222571	0.331125	0.316137	0.29824	0.36549	0.471752	0.472038	0.0663957	0.0715391	0.53436	0.973272	0.571401	0.909874	0.00357364	0.000337916
144	Plxna4os1	-0.312004	0.288506	0.206616	-0.368669	-0.402041	0.308876	0.642305	-0.0970792	0.418694	0.572833	0.629449	0.476069	0.458949	0.566274	0.81375	0.488419	0.155078	0.0628796	0.464999	0.61339	0.0875016	0.45134	0.00358663	0.531459
145	Lax1	-0.459681	-0.402633	0.269573	0.246124	-0.58956	-0.512344	1.26913	0.111988	0.118716	0.100788	0.129489	0.100512	0.0992761	0.108327	0.24008	0.146048	0.243852	0.698366	0.89157	0.998659	0.23051	0.685333	0.00368307	0.922801
146	Mir7670	0.295203	0.4403	0.167185	0.430952	-0.83842	-0.484621	0.846208	-0.129664	0.266326	0.237587	0.248344	0.211357	0.146738	0.204643	0.368155	0.167958	0.616065	0.369906	0.832864	0.981211	0.0738031	0.887132	0.00377475	0.472594
147	Mst1r	0.449776	-0.400375	0.262611	0.282074	-0.0824218	0.192015	0.841394	-0.502447	0.25074	0.208641	0.269388	0.22877	0.178564	0.203807	0.327795	0.159441	0.385403	0.361349	0.398827	0.954652	0.5533	0.928457	0.00380161	0.307087
148	Gm15987	-0.702845	-0.783283	-0.135815	0.461433	-1.11954	0.398719	1.18066	0.641778	0.0584708	0.0454678	0.0791731	0.0863891	0.050625	0.0998387	0.140523	0.116187	0.107462	0.438761	0.969034	0.392408	0.0581576	0.850655	0.00388257	0.563192
149	Lbhd2	-0.571113	-1.38542	-1.29493	-0.507008	-0.193796	-0.126851	1.26926	1.25068	0.0151187	0.0147157	0.0158089	0.0168428	0.0244879	0.0187137	0.0565694	0.0542636	0.41632	0.0721208	0.1738	0.708055	0.920137	0.75996	0.00393375	0.00668388
150	Gm2663	-0.696816	-0.177008	-0.0294818	0.18376	-0.0878342	0.394029	0.939824	0.289141	0.066316	0.102577	0.0988632	0.106482	0.106413	0.159748	0.177972	0.153626	0.00629766	0.819702	0.852112	0.568862	0.829542	0.447643	0.00393768	0.0348732
151	Tusc3	-0.132436	-0.244816	0.263783	-0.0694154	-0.291486	0.48768	0.565148	0.0875961	0.378038	0.406851	0.47063	0.409296	0.372341	0.50548	0.561362	0.42038	0.560953	0.662805	0.263351	0.841744	0.295765	0.0587638	0.00442762	0.904947
152	Mrap2	-0.592913	-0.0613372	0.347248	0.136914	-0.506074	-0.027787	0.727697	-0.361195	0.13901	0.163702	0.172795	0.15727	0.0986895	0.163341	0.232219	0.144984	0.548379	0.819995	0.404812	0.950497	0.414672	0.974201	0.00448654	0.359165
153	4930532M18Rik	-0.0693013	0.511929	0.0685227	0.260456	-0.249268	-0.280466	1.09868	-0.282662	0.147722	0.215474	0.157742	0.194036	0.14996	0.156982	0.235644	0.173624	0.868734	0.804785	0.874096	0.506014	0.949911	0.871419	0.00451918	0.54976
154	Ackr4	0.00469259	-0.734721	0.105578	-0.325911	0.208875	-0.309928	0.83552	0.242171	0.123761	0.084871	0.138415	0.123857	0.145123	0.107075	0.167767	0.142636	0.444035	0.134309	0.64269	0.858768	0.774868	0.713132	0.00461412	0.760218
155	Ptgfrn	-0.391213	-0.0524994	-0.184743	-0.136356	0.0740376	0.139523	0.598398	0.0522	0.170131	0.234359	0.202223	0.203815	0.232181	0.27304	0.310004	0.272318	0.277353	0.934587	0.947235	0.81472	0.83505	0.766187	0.00464545	0.675084
156	Tsc1	0.00589496	-0.565223	0.0999473	0.174225	0.0352212	-0.0389498	0.634885	-0.108978	0.346841	0.244472	0.354841	0.317216	0.329603	0.34852	0.440668	0.320734	0.891761	0.0372752	0.899576	0.44593	0.823354	0.91959	0.00465626	0.926577
157	Gm10684	-0.306747	0.02657	0.136386	0.160898	-0.576662	-0.10381	0.621494	-0.658608	0.268551	0.319823	0.305738	0.305585	0.204379	0.239704	0.367022	0.221829	0.514952	0.780708	0.659913	0.867047	0.0475259	0.981821	0.00471548	0.29011
158	Olfm5	-0.0799122	-0.394025	-0.387169	-0.506625	0.391456	-0.0511541	1.06725	-0.281673	0.100759	0.0996653	0.111676	0.097127	0.16376	0.162373	0.225189	0.122191	0.685555	0.55063	0.486106	0.625026	0.715439	0.950567	0.00500323	0.538461
159	Slc13a4	0.250085	-0.291998	-0.70417	-0.931022	0.427025	0.164474	0.959806	0.39743	0.0895694	0.056625	0.0513622	0.0463508	0.109419	0.104885	0.107451	0.108547	0.763996	0.641113	0.275673	0.13054	0.648759	0.889562	0.0051285	0.734571
160	Gm13031	-0.0158956	0.136066	0.466158	0.0449581	-0.132181	0.213976	0.608134	0.0346414	0.582578	0.627645	0.729324	0.610538	0.59024	0.593335	0.838593	0.6197	0.988616	0.84483	0.0185378	0.866163	0.774166	0.875725	0.00520568	0.97607
161	Pfn2	-0.237105	0.286323	0.0669499	-0.179091	-0.208068	-0.0249466	0.766334	-0.237816	0.333785	0.343002	0.388727	0.336181	0.314528	0.390526	0.439863	0.345419	0.773801	0.665056	0.844116	0.773326	0.825001	0.863762	0.00525964	0.534824
162	Gm44805	-1.4865	-0.360277	-0.482389	-0.219701	-0.354904	0.355659	0.812589	0.615861	0.074668	0.160377	0.145523	0.184593	0.187857	0.326433	0.401421	0.406338	7.33409e-05	0.403633	0.668819	0.882977	0.382693	0.684743	0.00526798	0.00325124
163	2310075C17Rik	-0.188088	0.200359	0.623923	0.163107	0.0611465	-0.274672	1.29169	-0.394112	0.144284	0.195343	0.221491	0.151581	0.17347	0.16173	0.299829	0.144493	0.185652	0.995611	0.342141	0.92909	1	0.913346	0.0056723	0.892342
164	Rab6b	-0.286948	-0.19484	-0.141128	-0.0239561	-0.0348354	0.285583	0.502814	-0.0452729	0.315457	0.34879	0.360161	0.361867	0.417131	0.408798	0.453569	0.372595	0.251386	0.31838	0.688908	0.987998	0.720821	0.351062	0.00571888	0.785987
165	Plin1	-0.00326248	0.0358531	0.426984	-0.413201	-0.241017	0.250076	0.74468	0.0204419	0.245948	0.231341	0.26174	0.188546	0.219915	0.255125	0.33795	0.242107	0.670261	0.997277	0.568196	0.781663	0.684304	0.80812	0.00589389	0.911318
166	Pdcl	0.0110449	-0.604416	-0.526398	-0.210029	0.445548	0.470717	0.802944	-0.645471	0.07767	0.0754072	0.0520402	0.0725121	0.0940342	0.0890666	0.108712	0.081338	0.697445	0.755661	0.707732	0.164073	0.571401	0.218211	0.00633569	0.261045
167	D630033O11Rik	-0.012349	-0.447882	0.138111	-0.0422379	-0.0513049	0.126687	0.903357	0.235512	0.139352	0.13494	0.185394	0.146325	0.142671	0.165934	0.239121	0.163839	0.477306	0.248016	0.777365	0.810948	0.92236	0.776972	0.00633569	0.652708
168	Klhl24	-0.23089	-0.330152	-0.0170299	-0.0986596	0.0869496	0.186781	0.534772	0.377094	0.383133	0.385591	0.444489	0.459671	0.496393	0.503427	0.632084	0.585225	0.48744	0.193457	0.859558	0.698443	0.480688	0.375639	0.00636721	0.292847
169	4930463O16Rik	-0.589163	-0.104579	-0.18039	0.00534178	-0.296055	-0.260141	0.83801	0.188264	0.180807	0.25575	0.246087	0.261464	0.216333	0.227546	0.357447	0.328418	0.0752941	0.416092	1	0.889506	0.558706	0.745332	0.00638576	0.313747
170	Ulk1	-0.020463	-0.131436	0.245915	0.206536	-0.391734	0.225161	0.67688	0.223151	0.420251	0.426619	0.490519	0.463591	0.440244	0.538696	0.658422	0.528988	0.923687	0.720332	0.462515	0.936541	0.172277	0.757042	0.00656204	0.63611
171	Trf	-0.680361	-0.734903	-0.269722	0.0353449	-0.127753	0.420755	0.533284	0.548163	0.373775	0.366091	0.41666	0.506316	0.493208	0.658311	0.734899	0.731421	0.000399799	0.00680401	0.614501	0.94035	0.919091	0.0684879	0.00682841	0.000825095
172	Stac2	-0.422664	-0.585738	-0.150024	0.0644436	0.143753	-0.252127	0.695921	0.127903	0.307944	0.247585	0.358107	0.363222	0.394752	0.301952	0.490684	0.399219	0.0189042	0.0679527	0.746084	0.823204	0.8863	0.624303	0.00702984	1
173	Mro	0.144661	-0.160453	0.00265554	-0.223588	0.111914	-0.258143	0.815947	0.506828	0.17366	0.134595	0.160998	0.122198	0.192897	0.141339	0.185042	0.185738	0.89972	0.820939	0.917111	0.988685	0.875991	0.732423	0.00702984	0.476803
174	Hamp2	0.551613	-0.469846	0.867758	-0.49046	-0.449259	0.575738	1.13979	-0.27571	0.136553	0.0968367	0.237352	0.128006	0.0703427	0.140357	0.198567	0.129314	0.375273	0.555294	0.357221	0.61339	0.201551	0.610808	0.007131	0.866891
175	Sgsm1	-0.223899	-0.300057	-0.331968	-0.099428	-0.168751	0.0303153	0.674665	-0.145204	0.156642	0.194248	0.175111	0.176994	0.192667	0.210032	0.272394	0.159791	0.654862	0.746381	0.569416	0.514167	0.785017	0.622699	0.00733159	0.434829
176	Hamp	-0.355231	-0.796991	0.662322	0.238866	-0.914119	0.00159181	0.90261	0.686525	0.155248	0.115	0.228889	0.228601	0.124306	0.18073	0.353171	0.361233	0.529575	0.153374	0.398979	0.717979	0.229447	0.748902	0.00733159	0.341903
177	Mir5623	-0.487914	-0.255894	0.11854	-0.218009	-0.266178	-0.0633056	0.555191	-0.0987514	0.291662	0.286583	0.398839	0.299958	0.2718	0.314397	0.422924	0.300795	0.185652	0.781199	0.675018	0.630308	0.216231	0.998086	0.00739423	0.984666
178	1810058I24Rik	-0.378208	-0.417706	-0.281344	-0.141551	0.332394	0.290274	0.547254	0.177756	0.544219	0.479078	0.517372	0.61647	0.709449	0.677901	0.765865	0.730052	0.0820308	0.329719	0.62758	0.37078	0.127789	0.555408	0.00741636	0.617175
179	Gsr	-0.159403	-0.0695883	-0.0252955	-0.267385	0.129099	-0.0164202	0.506961	0.206798	0.413318	0.414	0.45062	0.43245	0.490982	0.471603	0.584429	0.556115	0.750008	0.719911	0.877546	0.17872	0.436703	0.974894	0.00741636	0.371555
180	Olfr551	-0.205538	-0.541606	-0.508742	-0.413078	0.206751	0.461143	0.562237	0.565958	0.293093	0.282734	0.246461	0.277528	0.363343	0.502811	0.468929	0.474509	0.649287	0.152866	0.629098	0.743654	0.885357	0.100877	0.00749087	0.0880754
181	Dmxl2	-0.463464	0.0190189	-0.179037	-0.549527	-0.145334	0.274666	0.503165	0.0341313	0.331366	0.451514	0.40061	0.311649	0.399189	0.519617	0.558696	0.473722	0.0531083	0.993155	0.859558	0.0451285	0.792449	0.375584	0.00769777	0.97607
182	Tnfrsf17	-0.0638196	-0.23719	-0.128906	-0.0169752	-0.429779	-0.0429817	0.705344	0.0802067	0.289461	0.274135	0.312163	0.298133	0.259032	0.339923	0.466328	0.242175	0.833786	0.625817	0.706138	0.975859	0.506216	0.972489	0.00845552	0.911303
183	Cib2	-0.151538	0.00215867	0.208667	-0.207328	-0.736023	-0.362215	0.528947	0.154214	0.326632	0.39175	0.431304	0.376141	0.249018	0.311341	0.491469	0.400944	0.664428	0.7413	0.997056	0.885172	0.00812468	0.685986	0.00872702	0.86818
184	Skint3	-0.442128	0.294224	0.0652086	0.0760597	-0.363188	-0.343371	0.623888	0.359518	0.173	0.228361	0.205328	0.225881	0.161153	0.176002	0.276398	0.238278	0.389933	0.535436	1	1	0.388919	0.788901	0.00927676	0.445009
185	Gm20619	-0.710143	-0.535733	-0.272321	-0.336643	0.188429	0.259825	0.641313	0.305362	0.235716	0.242024	0.276813	0.277226	0.389339	0.370676	0.476288	0.443539	0.00944326	0.334718	0.66817	0.177425	0.77594	0.773821	0.00946641	0.177164
186	Bpifc	-0.164973	0.0192713	-0.0714425	-0.155265	-0.536004	0.0293201	0.711497	0.0969833	0.166567	0.194296	0.180185	0.160159	0.167855	0.192706	0.248793	0.249473	0.911338	0.812918	0.971212	0.929232	0.365771	0.764831	0.009629	1

## Sheet: Cluster 8
	gene	C1_log2fc	C2_log2fc	C3_log2fc	C4_log2fc	C5_log2fc	C6_log2fc	C7_log2fc	C8_log2fc	C1_mean	C2_mean	C3_mean	C4_mean	C5_mean	C6_mean	C7_mean	C8_mean	C1_fdr	C2_fdr	C3_fdr	C4_fdr	C5_fdr	C6_fdr	C7_fdr	C8_fdr
1	Dhrs3	-0.520626	-0.892081	-0.306731	-0.107332	0.167494	0.12624	0.667999	0.630788	1.22681	0.963065	1.44428	1.60891	2.09868	1.92568	2.52874	2.56484	9.05156e-08	8.41705e-15	0.0672846	0.575131	0.0140399	0.298487	1.16243e-18	6.0661e-16
2	Tpcn1	-0.436193	-0.603831	-0.273984	-0.0140574	0.209541	0.00796566	0.45493	0.560109	0.800531	0.752111	0.848123	1.07425	1.13657	0.992121	1.33956	1.36091	0.000766611	5.68275e-05	0.160517	0.949035	0.174897	0.999366	5.37825e-06	2.96484e-09
3	Klhl33	-0.0966953	-0.790977	-0.222453	-0.034285	-0.162728	-0.176306	0.327322	0.999712	0.580352	0.40455	0.528052	0.688355	0.637716	0.652111	0.762213	1.15576	0.728033	0.000774536	0.826574	0.944064	0.974804	0.608564	0.198825	1.93509e-08
4	Cd300lb	-0.580054	-0.704968	-0.557708	-0.276176	0.38775	0.486518	0.507394	0.635913	0.785757	0.692204	0.825378	0.909625	1.38534	1.39921	1.53501	1.53403	6.1162e-05	1.32102e-06	0.00137734	0.392598	0.00226273	0.000144474	3.55143e-06	2.66708e-08
5	F7	-1.05493	-0.67786	0.312924	0.330072	-0.623472	-0.599424	1.15656	0.776759	0.314479	0.394752	0.796175	0.668324	0.413048	0.483085	1.03955	0.961747	4.35691e-08	0.00185137	0.124065	0.124054	0.00296502	0.323805	2.04446e-14	5.6575e-08
6	S1pr1	-0.514632	-0.3937	-0.200467	-0.0647868	0.278514	0.239473	0.225448	0.533786	1.24607	1.25073	1.34312	1.56891	1.99714	1.84298	1.80117	2.24831	6.05297e-07	0.00209866	0.151184	0.693908	0.00233716	0.246789	0.0298217	7.24546e-08
7	Tnfrsf8	-0.57395	-0.499724	0.0453149	-0.0642716	-0.00367972	0.0925439	0.573253	0.621253	0.483103	0.485448	0.706922	0.724564	0.69673	0.716304	0.976827	1.03656	8.42187e-05	0.00693468	0.965266	0.965168	0.801629	0.772973	5.52386e-08	1.48818e-07
8	Lyz2	-0.72149	-1.19842	-0.681657	-0.679367	0.0509209	0.865712	1.1522	0.70838	0.834288	0.675369	0.849624	0.823036	1.29242	1.99889	2.13872	1.94117	0.0032786	2.53317e-07	0.000535404	0.00261891	0.638996	6.96239e-07	3.91043e-14	2.21216e-07
9	Ccl3	-0.400996	-0.61495	-0.418583	-0.298054	0.333562	0.150861	0.428675	0.549796	1.23973	1.0169	1.19648	1.23893	1.81698	1.72867	1.84331	1.93777	0.0727365	0.000255755	0.00899185	0.416966	0.0275625	0.678604	0.000410806	5.7422e-07
10	Nuak1	-0.603716	-0.234232	-0.180167	-0.272773	-0.178369	0.406802	0.606001	0.575962	0.381211	0.461573	0.504187	0.454434	0.513524	0.700559	0.775533	0.763668	4.71139e-05	0.480375	0.843672	0.182944	0.789677	0.0470014	1.4566e-06	1.07568e-06
11	Cdc25b	0.199185	-1.11141	-0.962027	0.425779	0.807433	0.0490611	-0.472966	0.876894	0.556843	0.248546	0.283451	0.610197	0.825359	0.485216	0.423622	0.867294	0.35654	1.31433e-06	5.86315e-05	0.167574	2.83486e-06	0.810726	0.480532	2.06159e-06
12	Shisa9	-0.731036	-0.563539	-0.301486	-0.495282	-0.0258031	0.274796	0.654381	0.61083	0.440227	0.553002	0.599767	0.579766	0.709542	0.85648	1.06183	1.06107	8.03087e-08	0.000125967	0.141337	0.0255111	0.940538	0.136986	1.36892e-09	2.79602e-06
13	4930522O17Rik	-0.269782	-0.617285	-0.319134	-0.375118	0.194239	0.377251	0.438363	0.693509	0.534515	0.461528	0.625068	0.670307	0.790073	0.776918	0.890322	1.04335	0.609489	0.0398625	0.199989	0.575367	0.439847	0.0723957	0.000972138	2.80972e-06
14	E230016K23Rik	-0.270398	-0.461978	-0.529687	-0.21464	0.284869	0.0658365	0.314268	0.7197	0.664201	0.5915	0.678539	0.72072	0.915157	0.87004	1.00434	1.12322	0.164904	0.0084632	0.00782145	0.499541	0.13212	0.82442	0.0374881	3.25228e-06
15	Hist1h3c	0.75194	-0.607141	-0.660296	0.473666	0.792608	-0.552389	-0.776028	0.769312	2.26415	0.930996	0.906551	1.77722	2.17245	1.02199	0.915668	2.34698	9.15024e-06	0.00813461	0.0153751	0.0499053	1.39941e-06	0.0416904	0.00115203	6.11639e-06
16	Hist1h2ab	0.696432	-0.630955	-0.699407	0.456653	0.733006	-0.51129	-0.744904	0.653478	2.65764	1.11895	1.09464	2.26722	2.67338	1.26899	1.08665	2.72273	9.95138e-06	0.0011698	0.00319682	0.0187215	2.09406e-07	0.0214316	0.000527108	7.06424e-06
17	9530052E02Rik	-0.411426	-0.404866	-0.133372	0.0313961	0.0028137	0.187744	0.275213	0.582345	0.590928	0.618768	0.704684	0.817099	0.796679	0.860266	0.922801	1.09391	0.000743399	0.115674	0.486482	0.882722	0.877889	0.697937	0.0272006	7.95618e-06
18	Ccl6	-0.284029	-0.30767	-0.346895	-0.0465793	0.0285259	0.0222996	0.220063	0.579382	0.644735	0.60697	0.745026	0.738798	0.729939	0.777222	0.95362	1.05205	0.0960543	0.0785126	0.00569736	0.721464	0.722141	0.934734	0.061931	9.52745e-06
19	Gstt2	-0.484032	-0.380369	-0.13144	0.113487	-0.172531	0.0502466	0.300811	0.689515	0.871155	0.803105	1.14707	1.30586	1.2029	1.07724	1.41887	1.7789	0.0231983	0.815185	0.741181	0.707637	0.804416	0.998045	0.335892	1.07263e-05
20	Ptger2	-0.0697589	-0.371847	-0.0605545	0.0343963	0.0804907	0.00872861	0.0466933	0.559971	0.805841	0.669163	0.797205	0.858022	0.877117	0.854992	0.952362	1.16931	0.560463	0.0612705	0.91067	0.960868	0.491239	0.88733	0.892474	1.7085e-05
21	Xkr5	-0.00256092	-0.412315	-0.303748	0.0754492	0.526258	-0.0493205	-0.263537	0.554748	0.687696	0.519069	0.621777	0.733518	0.98003	0.671276	0.644445	1.00361	0.975206	0.316969	0.821779	0.950497	0.00721529	0.784144	0.512705	2.44648e-05
22	Tsc22d3	-0.28113	-0.640116	-0.248026	0.268893	0.142387	-0.0273218	0.180345	0.587339	0.611074	0.465774	0.611475	0.78169	0.76375	0.708851	0.779012	0.974505	0.127378	0.000262027	0.289859	0.268847	0.394152	0.789726	0.265107	2.58325e-05
23	Ang6	-0.661394	-0.212851	0.414202	0.20185	-0.696735	-0.501557	0.494347	0.615376	0.287129	0.360371	0.495642	0.597551	0.288443	0.355944	0.585956	0.644726	0.026226	0.54877	0.242073	0.377834	0.0210263	0.237616	0.0473456	2.85021e-05
24	Apoe	-0.263393	-0.608129	-0.459193	-0.478185	-0.0448917	0.0559049	0.736573	0.793428	0.412891	0.391361	0.444187	0.444746	0.60623	0.611431	0.873934	0.973968	0.612302	0.13391	0.199023	0.118702	0.822065	0.741334	0.0203965	2.95273e-05
25	Apoc1	-0.865781	-1.11044	-1.5316	-0.445187	-0.447266	0.327815	1.17986	0.946982	0.186382	0.178343	0.132181	0.214248	0.212365	0.339321	0.689195	0.655364	0.00559423	0.0177179	0.0151483	0.672935	0.459744	0.345648	4.99029e-05	3.07449e-05
26	F10	-1.25932	-0.899236	-0.0558228	0.0161813	-0.574228	-0.487717	1.39758	1.13292	0.0833018	0.110175	0.222952	0.148748	0.122004	0.190728	0.405895	0.330078	2.37315e-06	0.0184783	0.8736	0.999736	0.0893554	0.715019	3.47679e-10	3.71958e-05
27	Sh2d1b1	-0.0365274	-0.742762	-0.105437	0.109707	0.111076	0.0839098	0.130971	0.620616	0.709688	0.506177	0.692525	0.797482	0.844917	0.778815	0.884744	1.02998	0.781774	0.0212168	0.551953	0.942524	0.697845	0.955903	0.618211	3.90881e-05
28	Adgre5	-0.298012	-0.467536	0.0908803	0.0921499	0.0463868	-0.0777655	0.383039	0.518637	0.837187	0.830065	1.08015	1.16296	1.10017	0.937823	1.32223	1.43953	0.101617	0.000595308	0.961323	0.840353	0.768745	0.939602	0.0209162	3.90881e-05
29	Hist1h2bb	0.741758	-0.555253	-0.656924	0.501685	0.786603	-0.825141	-0.692831	0.796673	1.87506	0.862143	0.765153	1.54225	1.8194	0.792341	0.819744	2.0679	2.01403e-05	0.018127	0.0243018	0.0895733	2.86252e-06	0.000419957	0.012199	4.11456e-05
30	Aicda	-0.464353	-0.228011	-0.305403	-0.396446	-0.0969536	0.060078	0.43083	0.502141	0.461879	0.46919	0.472129	0.482704	0.585659	0.64932	0.784197	0.806529	0.000999738	0.176281	0.344232	0.0752799	0.916122	0.729194	0.00664551	7.37e-05
31	Hist1h3f	0.177025	-0.653331	-0.605959	0.240554	0.474697	-0.344724	-0.608707	0.601171	1.32556	0.741948	0.816173	1.29866	1.42694	0.943601	0.815547	1.73139	0.526154	0.0124078	0.161397	0.666553	0.014628	0.647248	0.00538995	0.000100095
32	Selp	-0.208115	-0.472588	0.338145	0.519569	-0.207105	-0.157005	0.167161	0.677806	0.446761	0.426909	0.502002	0.634083	0.45698	0.389669	0.508589	0.746644	0.364267	0.00778416	0.490758	0.00369626	0.548735	0.825608	0.41406	0.000100434
33	Cdh1	-0.431351	-0.247633	0.0768152	0.196893	0.0651432	0.165182	0.00969764	0.861338	0.253688	0.29019	0.302602	0.338018	0.339198	0.319288	0.3716	0.449014	0.04034	0.385971	0.934523	0.504802	0.952993	0.75996	0.551263	0.000114923
34	C730014E05Rik	-0.586331	-1.15594	-0.226555	0.211076	0.440126	-0.00767979	0.237333	0.73482	0.269239	0.2013	0.296845	0.371355	0.457585	0.392353	0.456928	0.580233	0.0820308	2.28106e-08	0.499036	0.608773	0.279322	0.887876	0.405386	0.000116222
35	Lypd4	-0.0118956	-0.623539	-0.606846	0.0368893	-0.00217027	0.19616	0.501411	0.587227	0.201372	0.176159	0.148499	0.246107	0.228317	0.25022	0.28436	0.318531	0.92892	0.0234781	0.399562	0.785329	0.838759	0.804566	0.012199	0.000129666
36	Shld1	-0.383166	-0.209157	-0.296511	-0.172246	0.175472	-0.0700006	0.399167	0.64007	0.385889	0.440901	0.367579	0.424558	0.509433	0.454315	0.59598	0.698606	0.0167481	0.181112	0.146996	0.716959	0.494987	0.933287	0.0350393	0.000160729
37	Ang2	-0.282083	-0.32099	-0.103993	0.476384	-0.400232	-0.535439	0.327567	0.694037	0.651636	0.603718	0.748777	0.922546	0.654714	0.558581	0.887903	1.15076	0.822867	0.619813	0.834908	0.111177	0.155023	0.129998	0.622079	0.000165142
38	Gm4832	-0.506044	-0.424969	-0.448629	0.110662	0.230058	0.405275	0.325891	0.534349	0.860264	0.838206	0.844012	1.18137	1.35985	1.50647	1.42835	1.49473	0.001827	0.0993502	0.0819659	0.878773	0.374296	0.168562	0.128301	0.000183947
39	Hist1h2ah	0.316517	-1.0732	-0.74536	-0.0180503	0.785344	-0.454444	-0.381191	0.645209	1.53304	0.684448	0.857227	1.39148	1.84063	1.00916	1.00932	1.95385	0.0314474	1.42338e-05	0.0421056	0.96398	2.08649e-06	0.285991	0.21414	0.000197362
40	Cd33	-0.280379	-0.60822	0.0264199	0.0111628	0.0812237	-0.00575322	0.453558	0.653282	0.802725	0.698799	1.00897	0.942808	1.06548	0.913194	1.26478	1.39995	0.250221	6.31719e-05	0.966169	0.933682	0.769519	0.879022	0.00418913	0.000233396
41	AU019990	-0.335619	-0.687518	-0.504685	-0.118613	0.411459	0.062948	0.468577	0.516753	0.346376	0.310946	0.308239	0.415512	0.549236	0.4603	0.569978	0.607791	0.150778	0.0166732	0.0740144	0.865807	0.0898162	0.902725	0.0218951	0.000242368
42	Ear14	-0.771981	-0.553029	-0.103449	0.348912	-0.832299	-0.691752	0.743978	0.895858	0.358909	0.335004	0.490624	0.559716	0.352927	0.304546	0.719201	0.865587	0.00851495	0.135114	0.915666	0.891202	0.00047559	0.505011	0.00124618	0.000304493
43	Gm11651	-0.346857	-0.413815	0.178284	0.205151	0.0762957	-0.0835889	0.45971	1.13972	0.13499	0.14904	0.167664	0.164823	0.202611	0.167081	0.243831	0.323924	0.537596	0.644095	0.565955	0.763893	0.715439	0.99253	0.0841026	0.000326677
44	Ccl9	-0.13362	-0.424549	-0.515542	-0.277107	0.375989	0.201208	0.313419	0.709994	0.979982	0.786843	0.865187	0.965133	1.28994	1.22614	1.19702	1.45313	0.670009	0.0249321	0.219707	0.450227	0.0193338	0.891466	0.253603	0.000328136
45	Ccdc54	-0.0991631	-0.516796	-0.469813	-0.262748	0.211884	0.141335	0.220042	0.562621	0.468089	0.390393	0.437767	0.454576	0.550877	0.596556	0.636744	0.675881	0.507912	0.0830103	0.0632241	0.650434	0.592682	0.872626	0.436766	0.000378611
46	Hist1h3b	0.65595	-0.676684	-0.740685	0.43088	0.754947	-0.524546	-0.802791	0.615478	2.23254	0.951651	0.929867	1.91771	2.35736	1.08153	0.883276	2.20688	0.000267707	0.00076591	0.00389326	0.0988837	4.24469e-07	0.0444528	0.0024917	0.000515182
47	Cd28	-0.325047	-0.248194	-0.0914862	0.277575	0.257657	-0.133122	0.509548	0.641639	0.438364	0.419694	0.474767	0.564163	0.617597	0.50652	0.66728	0.765366	0.113076	0.314684	0.835805	0.614684	0.501575	0.899813	0.000291275	0.00058477
48	Slc6a12	0.00413661	-0.140189	0.126617	-0.0796093	0.405822	-0.218398	0.127387	0.668363	0.452728	0.396115	0.486642	0.472446	0.551873	0.395077	0.544718	0.672775	0.556925	0.75941	0.619991	0.98195	0.135896	0.776488	0.692371	0.000610536
49	Hist1h4f	0.574737	-1.01045	-0.777245	0.382841	0.722935	-0.305592	-0.68234	0.537895	2.03026	0.767688	0.932992	1.84978	2.36396	1.14216	1.00267	2.076	0.00326623	2.10643e-05	0.000920565	0.298721	2.17441e-06	0.513425	0.00816359	0.000622215
50	Lcn4	-0.505829	-0.473979	-0.193525	-0.383012	0.0124677	0.140947	0.503373	0.576231	0.353439	0.37554	0.460324	0.424659	0.498437	0.518954	0.691791	0.668171	0.110524	0.011272	0.284572	0.246791	0.684789	0.698474	2.84548e-05	0.000622215
51	Hist1h1d	0.544934	-0.984284	-0.801281	0.401594	0.755859	-0.294997	-0.680209	0.55719	1.83697	0.709974	0.858139	1.72458	2.19346	1.05829	0.921032	1.93021	0.00509758	3.91636e-05	0.000442999	0.239137	1.99471e-06	0.463474	0.00800171	0.000632958
52	Slc7a13	-0.376112	-0.414396	-0.622696	-0.390467	0.224783	0.614926	0.607208	0.611359	0.2867	0.288744	0.254523	0.29977	0.43174	0.508429	0.57165	0.482744	0.376137	0.0267706	0.00325574	0.00433304	0.078959	1.00747e-06	1.58034e-06	0.000685341
53	Thbd	-0.241165	-0.564156	-0.345301	0.183118	0.274407	0.126928	-0.0214233	0.530512	1.04556	0.729432	0.810984	1.23258	1.32267	1.19023	1.05447	1.50209	0.491646	0.000498118	0.168688	0.944319	0.19937	0.789329	0.867456	0.000818083
54	Trf	-0.680361	-0.734903	-0.269722	0.0353449	-0.127753	0.420755	0.533284	0.548163	0.373775	0.366091	0.41666	0.506316	0.493208	0.658311	0.734899	0.731421	0.000399799	0.00680401	0.614501	0.94035	0.919091	0.0684879	0.00682841	0.000825095
55	Ms4a4a	-0.564386	-0.72514	-0.156873	-0.444997	-0.288328	-0.0284712	1.18719	0.585593	0.204433	0.221256	0.28897	0.218266	0.230843	0.299835	0.616543	0.467491	0.00331625	0.0116444	0.742575	0.595771	0.496206	0.998994	1.83658e-10	0.000839153
56	Rtkn	-0.604199	-0.563202	0.298663	0.377839	0.0290994	-0.13621	0.0741562	0.866484	0.179515	0.161484	0.305952	0.263962	0.213038	0.215347	0.27561	0.363016	0.103488	0.148081	0.569416	0.482138	0.873912	0.929162	0.827419	0.000849747
57	Snap47	-0.126615	-0.371198	-0.0674389	0.373713	0.279988	-0.303975	0.169182	0.563636	0.436338	0.372645	0.419491	0.550044	0.568915	0.417667	0.563877	0.671107	0.690444	0.0299682	0.844028	0.47805	0.380277	0.379179	0.239483	0.000920676
58	Prss45	-0.674132	-0.822859	0.0112978	0.652434	-0.243763	-0.186985	0.329436	0.98525	0.171314	0.152083	0.207952	0.290095	0.222064	0.188871	0.240429	0.354744	0.048513	0.442505	0.928196	0.178276	0.775955	0.986143	0.510879	0.000995441
59	4930542D17Rik	-0.412339	-0.413084	-0.49433	-0.178416	0.292897	0.0499268	0.172743	0.692608	0.300642	0.284194	0.303807	0.334218	0.434185	0.42854	0.427662	0.509553	0.0264132	0.353981	0.378092	0.612901	0.195386	0.868353	0.322725	0.00106954
60	Prss46	-0.371613	-0.844866	-0.245857	0.337028	-0.0808348	0.100061	0.300426	0.643111	0.287658	0.2405	0.26697	0.368472	0.374171	0.35279	0.388688	0.474487	0.22741	0.0515359	0.85277	0.447441	1	0.883237	0.315158	0.00109839
61	Lmnb2	0.235911	-0.0425788	-0.366794	-0.1742	0.187996	-0.184803	-0.0833864	0.648774	0.693079	0.553885	0.465608	0.569919	0.665915	0.615147	0.564968	0.861026	0.386675	0.824927	0.0833295	0.888015	0.475611	0.676716	0.827419	0.00129167
62	Ms4a7	-0.449748	-0.664488	-0.477503	-0.641398	-0.161852	0.34406	1.09359	0.536323	0.46958	0.473151	0.501648	0.42801	0.563736	0.72427	1.13152	0.953093	0.0162753	0.0119831	0.139693	0.0681966	0.735514	0.117612	5.06929e-15	0.00152903
63	Ace3	-1.29876	0.00469347	0.295565	0.455159	-0.15781	-0.1564	0.662482	1.17671	0.0754708	0.108468	0.112469	0.128123	0.141669	0.118121	0.189392	0.217048	0.0227418	0.957459	0.647568	0.746648	0.91615	0.947861	0.0927287	0.00162563
64	Gpnmb	-0.340108	-0.549257	-0.542602	-0.0385643	-0.222323	0.16625	0.82557	0.52647	0.637889	0.556395	0.622233	0.706464	0.685639	0.898541	1.3106	1.01666	0.026117	0.0484363	0.0614673	0.991098	0.505582	0.784144	1.41413e-08	0.00181044
65	Ace	-0.332484	-0.236134	-0.0249674	0.0291654	-0.020379	-0.0245886	0.324612	0.904402	0.188559	0.210819	0.19163	0.205607	0.267536	0.21755	0.301177	0.371807	0.561415	0.76626	0.935501	0.835415	0.987904	0.887876	0.554336	0.00194001
66	Ang5	-0.639727	-0.200248	0.393482	0.278082	-1.1837	-0.538664	0.847622	0.910947	0.149757	0.200591	0.282473	0.332466	0.116119	0.153238	0.378891	0.408259	0.0602076	0.508026	0.155351	0.357024	5.54931e-05	0.14718	0.00155587	0.00194578
67	Crygb	-1.0603	-0.462802	-0.622945	-0.27145	0.00310657	0.365709	0.488167	1.12125	0.136984	0.160867	0.187404	0.248008	0.271657	0.328992	0.371364	0.481326	0.00203174	0.256714	0.0602496	0.816624	0.938288	0.625504	0.0533122	0.00200185
68	Klk1b11	-0.624584	-0.497895	0.265804	0.81675	-0.267742	-0.476155	0.535476	0.723059	0.231585	0.281704	0.415469	0.541524	0.329962	0.278635	0.497895	0.575569	0.460352	0.675791	0.781314	0.00253123	0.0476404	0.657522	0.138054	0.00204773
69	Klk15	-0.0569504	-0.526846	0.0472187	0.108981	-0.384631	-0.163494	0.513987	0.641261	0.33694	0.266563	0.355724	0.391333	0.277935	0.311099	0.483821	0.465396	0.661068	0.345474	0.820855	0.677497	0.479176	0.919562	0.0219667	0.0023517
70	Acta2	-0.0564004	-0.336679	-0.095311	0.221135	0.0249038	-0.360471	0.140932	0.690895	0.409911	0.408671	0.395773	0.46806	0.400538	0.353407	0.441276	0.533891	0.906139	0.349647	0.9642	0.965168	0.965163	0.701404	0.508743	0.00247983
71	Sdr16c6	-0.826286	-0.345099	-0.21659	-0.243027	0.164011	0.601862	0.576984	0.76442	0.107209	0.165645	0.196694	0.161133	0.158377	0.23949	0.271962	0.243423	0.0120374	0.161584	0.689548	0.813071	0.987277	0.318685	0.0321708	0.00248008
72	Hist1h4i	0.279438	-0.770416	-0.310381	0.339437	0.526936	-0.237264	0.0373951	0.689067	1.56431	0.793712	0.997507	1.47252	1.6984	1.17845	1.20811	2.01814	0.0526563	0.00453897	0.346519	0.35068	0.0117399	0.758065	0.72783	0.00250896
73	Hist1h2bj	0.311222	-0.765785	-0.343627	0.339997	0.551956	-0.253494	0.0121943	0.718975	1.59022	0.800877	0.979821	1.47293	1.6969	1.17823	1.1966	2.01465	0.0231236	0.00356055	0.263402	0.368765	0.00800899	0.722928	0.775167	0.0026089
74	Cntn5	0.422496	0.0848603	0.0317693	0.536865	0.390402	-0.507366	0.0352226	0.626794	0.334133	0.279875	0.308761	0.348002	0.329704	0.201246	0.263688	0.348698	0.541792	0.569831	0.863569	0.430812	0.232929	0.348989	0.731002	0.00270033
75	Ndc80	0.103056	-0.257232	-0.137555	0.0717332	0.405542	-0.386723	-0.38371	0.543822	0.693883	0.530432	0.545821	0.682806	0.716754	0.462554	0.517533	0.761137	0.159362	0.760574	0.494101	0.781419	0.105375	0.0756036	0.0144556	0.00271326
76	Kmt5c	0.0166855	-0.357341	-0.163237	0.0956151	0.341819	-0.132408	-0.123707	0.54478	1.1254	0.884575	1.0076	1.34317	1.42095	1.04835	1.18522	1.43957	0.951741	0.149355	0.468564	0.881456	0.138409	0.97048	0.862778	0.00272104
77	Cntnap5a	-0.0010561	-0.285891	-0.73456	0.54028	0.191659	-0.0207511	-0.313926	0.979591	0.165638	0.15403	0.109107	0.219526	0.174377	0.160942	0.147044	0.27367	0.69547	0.631875	0.153449	0.560809	0.638658	0.685636	0.721421	0.00276331
78	Mir133a-2	-0.437506	-0.435485	-0.385938	-0.241243	0.662399	-0.0325829	-0.0546312	0.541544	0.413316	0.380841	0.397746	0.431226	0.752532	0.447784	0.502493	0.689177	0.0652155	0.163576	0.00713493	0.612901	6.12382e-07	1	0.944059	0.00279738
79	Pim3	-0.183675	-0.418312	0.0908662	0.397666	-0.157091	0.0668761	0.164828	0.508253	1.18396	1.0119	1.38125	1.52536	1.22777	1.27374	1.36957	1.66518	0.610125	0.309722	0.490758	0.352185	0.841255	1	0.305229	0.00282013
80	Hist1h2ad	0.262981	-0.678144	-0.465553	0.493312	0.744699	-0.0459668	-0.15755	0.512179	1.75721	1.02242	1.14078	1.94575	2.2546	1.43259	1.4002	2.04088	0.0887594	0.00520687	0.0215361	0.026804	2.83477e-06	0.960284	0.534887	0.00283927
81	Hist1h2ae	0.266161	-0.676975	-0.460003	0.491137	0.736275	-0.0469351	-0.153276	0.514622	2.06445	1.20232	1.34299	2.28728	2.63807	1.68432	1.64853	2.39837	0.0866455	0.00535553	0.0234716	0.0277182	2.96122e-06	0.960284	0.555739	0.00286579
82	Knstrn	0.509298	-0.389669	-0.637966	0.462082	0.72332	-0.486743	-0.57843	0.795619	0.406666	0.189133	0.223181	0.348431	0.438062	0.2333	0.223928	0.458714	0.0399207	0.351354	0.327258	0.429092	0.000184007	0.346001	0.0629522	0.00297355
83	Olfr215	-0.494975	-0.746451	0.120404	0.242963	-0.689396	-0.281806	0.754307	1.04068	0.0694165	0.0581915	0.104686	0.128948	0.0943891	0.0919597	0.187326	0.178698	0.366319	0.0372067	0.881101	0.925339	0.389857	0.637211	0.0278108	0.00311833
84	Gm44805	-1.4865	-0.360277	-0.482389	-0.219701	-0.354904	0.355659	0.812589	0.615861	0.074668	0.160377	0.145523	0.184593	0.187857	0.326433	0.401421	0.406338	7.33409e-05	0.403633	0.668819	0.882977	0.382693	0.684743	0.00526798	0.00325124
85	Mir5135	-0.186075	-0.534611	-0.238533	0.31519	0.443841	-0.19376	-0.0711616	0.515147	1.62444	1.22904	1.45581	2.2031	2.38005	1.41822	1.65672	2.39935	0.346477	0.0330256	0.531959	0.460446	0.0336826	0.697937	0.994217	0.0034165
86	Ms4a6b	-0.448902	-0.0709352	0.161245	0.271217	-0.530359	0.0769817	0.332864	0.623114	0.329879	0.35346	0.364547	0.425361	0.285341	0.36977	0.49071	0.564495	0.254646	0.725831	0.985002	0.435102	0.132596	0.953642	0.101601	0.00345891
87	5830416I19Rik	-0.324174	-0.858642	-0.316168	0.00971474	0.158603	-0.0211253	0.214475	0.561202	0.503499	0.349004	0.546469	0.642083	0.692536	0.550298	0.673722	0.798946	0.37914	0.000583223	0.171958	0.942524	0.715566	0.98084	0.200566	0.00345891
88	Tuft1	-0.393481	-0.219726	-0.0230983	-0.0552282	-0.167823	-0.00561622	0.385067	0.524007	0.22433	0.260808	0.28236	0.287665	0.236006	0.272948	0.366507	0.393773	0.0470302	0.55994	0.604064	1	0.649237	0.92828	0.234729	0.00360659
89	Tspyl3	-0.135258	-0.683692	-0.626309	-0.0394472	0.333401	-0.161886	0.148859	0.590555	0.528491	0.481629	0.440358	0.551252	0.733373	0.549837	0.739489	0.858193	0.192682	0.00383133	0.0902681	0.761571	0.163514	0.946944	0.693047	0.00377507
90	Lyz1	-0.341955	-0.597319	-0.226636	-0.601904	0.349431	0.489466	0.424777	0.617374	0.56836	0.494109	0.57165	0.486885	0.796071	0.967986	0.922173	0.963054	0.0752941	0.0295291	0.681974	0.0122215	0.129863	0.0141381	0.0187881	0.00386686
91	Atp6v1fnb	-0.312854	-0.285751	-0.388984	-0.0817873	0.298723	0.435478	-0.396729	0.682466	0.57096	0.543643	0.538535	0.640686	0.686272	0.693694	0.602411	0.823587	0.432132	0.339269	0.0811863	0.897068	0.549081	0.518085	0.122239	0.00389812
92	Hist1h2bh	0.193595	-0.513609	-0.572772	0.165133	0.549248	-0.482119	-0.663995	0.507378	1.2022	0.711643	0.731465	1.13167	1.34105	0.818228	0.707306	1.51885	0.533477	0.198399	0.19124	0.841341	0.0220268	0.345352	0.0255287	0.00393047
93	Lrr1	0.139612	-0.859813	-0.102301	0.247861	0.231394	-0.177739	0.372689	1.01323	0.273829	0.14802	0.1876	0.303514	0.26878	0.189817	0.255742	0.381366	0.84318	0.18948	0.834173	0.722535	0.573084	0.950139	0.270932	0.00403629
94	4933425L06Rik	-0.420026	-0.869259	0.0392121	0.397935	0.232068	0.146747	0.70602	1.70233	0.0534588	0.0484819	0.0665755	0.0801996	0.0737379	0.0715504	0.0945955	0.101771	0.585392	0.207455	0.530994	0.852759	0.639407	0.854794	0.379406	0.0040374
95	Mir5622	0.00855738	-0.575529	-0.00899429	0.270534	0.229525	-0.430671	-0.0918955	0.504581	0.534199	0.353635	0.502793	0.658873	0.642145	0.444214	0.505062	0.612481	0.340334	0.00044469	1	0.517306	0.454842	0.289685	0.601325	0.0040374
96	Gm19424	-0.278733	-0.39615	0.104994	-0.191637	0.12919	0.0552374	0.858721	1.14243	0.147113	0.142421	0.176203	0.157135	0.203397	0.188036	0.290151	0.29002	0.634795	0.284857	0.908412	0.832979	0.957099	0.919562	0.0024917	0.00410354
97	Klhl4	0.101904	-0.592267	-0.383181	0.224316	0.280157	-0.268578	-0.124944	1.46631	0.0546942	0.0322843	0.039008	0.0532318	0.0575202	0.0327157	0.0379779	0.070497	0.760576	0.570977	0.710492	0.960459	0.489024	0.98202	0.825265	0.00425999
98	Ctps2	-0.00197793	-0.383403	-0.363771	0.0556647	-0.0395473	0.12061	0.0494356	0.562777	0.377783	0.298401	0.286583	0.356635	0.383562	0.351204	0.326384	0.449318	0.91731	0.303628	0.154005	0.888015	0.998522	0.814389	0.839044	0.00426654
99	Tecrl	0.494274	0.449409	-0.664477	0.692485	0.502807	-0.988048	-0.899868	1.30244	0.033668	0.0247016	0.0173763	0.0411452	0.0389959	0.0186331	0.0141771	0.0511086	0.634837	0.89944	0.623013	0.411937	0.446429	0.157571	0.265137	0.00449244
100	Cryga	-0.38826	-0.302943	-0.162066	-0.102258	-0.276795	0.357821	0.566296	0.531977	0.176004	0.183264	0.19028	0.222839	0.213437	0.300728	0.301133	0.335193	0.0805134	0.245521	0.289332	0.867437	0.787946	0.785422	0.0483245	0.00472755
101	Elovl3	-0.403575	-0.0894172	0.349582	0.284601	0.0742257	-0.0116429	-0.109485	0.798423	0.371157	0.368635	0.510813	0.477952	0.527383	0.422714	0.440863	0.592777	0.294534	0.943963	0.597269	0.761571	0.545852	0.971727	0.97102	0.00486677
102	Mfap4	-0.663477	0.0304056	-0.2986	-0.0184735	0.0128075	0.326488	0.937054	0.747283	0.102445	0.127432	0.116402	0.127514	0.136444	0.153052	0.212972	0.19224	0.374938	0.419391	0.87147	0.792835	0.752875	0.322952	0.000488979	0.00495801
103	Ifitm2	-0.347529	-0.507166	-0.0559695	-0.0198085	0.114681	-0.110049	0.306922	0.65793	0.896521	0.779274	0.964221	0.946619	1.0707	0.982766	1.07428	1.38292	0.137337	0.145893	0.845961	0.946008	0.730641	0.970217	0.305085	0.00518782
104	Fopnl	-0.301245	-0.440679	-0.207669	-0.54404	0.0784576	0.414825	-0.200304	0.560789	0.202871	0.18425	0.220417	0.185345	0.267623	0.24348	0.23602	0.320938	0.482938	0.12357	0.377099	0.279331	0.797868	0.342343	0.869694	0.00584746
105	Hist1h1a	0.0545537	-0.176656	-0.421121	-0.00185366	0.631039	0.38318	-0.539215	0.506775	1.52941	1.19038	1.21541	1.48935	2.08413	1.83204	1.02843	2.08479	0.833841	0.520738	0.145082	0.96156	0.000260029	0.458472	0.0117313	0.00593946
106	Fam83d	0.161076	-0.59173	-0.268454	0.127588	0.533674	-0.358681	-0.213205	0.612055	0.592344	0.342809	0.418068	0.597968	0.658258	0.40697	0.451376	0.76306	0.516259	0.0429382	0.398587	0.396392	0.0795965	0.174761	0.424126	0.00625629
107	Hist1h2bg	0.237667	-0.839742	-0.413209	0.658351	0.698305	-0.173998	-0.278573	0.747757	1.03427	0.582426	0.756419	1.21482	1.4422	0.826321	0.812861	1.18208	0.202083	0.00355254	0.117733	0.0915493	0.00195328	0.523693	0.409545	0.00637766
108	Lbhd2	-0.571113	-1.38542	-1.29493	-0.507008	-0.193796	-0.126851	1.26926	1.25068	0.0151187	0.0147157	0.0158089	0.0168428	0.0244879	0.0187137	0.0565694	0.0542636	0.41632	0.0721208	0.1738	0.708055	0.920137	0.75996	0.00393375	0.00668388
109	Fam213b	-0.0671335	-0.0450507	0.0390088	-0.147021	0.178811	-0.113468	0.189756	0.531002	0.935913	0.871002	1.02005	0.961462	1.04549	1.00487	1.15829	1.17734	0.61015	0.769927	0.958523	0.964207	0.59368	0.934734	0.352019	0.00682867
110	Hist1h4j	0.201282	-0.0541937	-0.208376	-0.0243253	0.874427	-0.120012	-0.226681	0.689448	0.799694	0.527885	0.475334	0.719125	0.927768	0.663385	0.514593	0.894108	0.168242	0.836413	0.927011	0.942952	0.00409163	0.747775	0.53389	0.0070881
111	Sez6l2	-0.0889	-0.354753	0.228707	0.190709	0.059237	-0.182996	-0.557175	1.12184	0.159817	0.1367	0.144775	0.174825	0.195696	0.16124	0.13707	0.264921	0.698009	0.508083	0.640944	0.958314	0.848726	0.959033	0.176098	0.00744267
112	Dgka	0.183313	0.0965738	0.0586791	-0.0365323	0.321866	-0.0648575	-0.0129074	0.551467	0.519211	0.487909	0.519769	0.492548	0.623224	0.521772	0.497261	0.639585	0.3009	0.511146	0.963564	0.834564	0.449091	0.952192	0.906262	0.00784582
113	Adipoq	-0.48948	-0.412989	-0.0985571	-0.0469412	-0.402634	0.306731	0.347598	0.501542	0.22061	0.249111	0.295209	0.319736	0.292601	0.379032	0.419322	0.467821	0.222328	0.0348068	0.77454	0.91849	0.331599	0.515547	0.337286	0.00794332
114	4833420G17Rik	-0.0909594	-0.185216	0.358215	-0.0538554	0.161263	0.396557	-0.289257	0.778724	0.228356	0.237218	0.321736	0.261161	0.265903	0.289996	0.253346	0.303906	0.464276	0.843952	0.534572	0.858969	0.723584	0.345648	0.372104	0.00796729
115	Dupd1	-0.369277	-0.34137	-0.224127	0.0442703	0.0901949	-0.193216	0.211699	0.633988	0.264525	0.277754	0.295268	0.33203	0.391667	0.33077	0.40537	0.512159	0.21475	0.112939	0.509307	0.983684	0.723274	0.779939	0.295688	0.00812927
116	Hist1h4a	0.043369	-0.158385	-0.380348	-0.0146419	0.608173	0.387049	-0.529111	0.500169	1.53422	1.227	1.25215	1.53194	2.12386	1.88365	1.06543	2.13082	0.897569	0.637306	0.250722	0.965537	0.000382882	0.475107	0.0111175	0.00832709
117	Asphd1	-0.240112	-0.314998	0.246246	0.198515	0.0709287	-0.23887	-0.531383	1.10845	0.221012	0.203976	0.235044	0.271893	0.299258	0.251192	0.205944	0.382929	0.657425	0.575	0.63766	0.959023	0.868202	0.972304	0.261232	0.00837663
