# Supplementary material for: Macrophage inflammatory and regenerative response periodicity is programmed by cell cycle and chromatin state
Source: Mol Cell. Author manuscript; Available in PMC 2024 Jan 5. (PMC9831293; doi:10.1016/j.molcel.2022.11.017)
Supplement: Table S9 — Table 9: Z-scores of cell cycle sensitive genes in M1 and M2 MFs. Related to Figure 4. [file NIHMS1855552-supplement-Table_S9.xls]

## Sheet: CC_sensitive_IFNG_induced
	CTR_G1	CTR_S	CTR_G2/M	IFNG_G1	IFNG_S	IFNG_G2/M
Ctsc	0.328	-1.244	-0.597	2.09	0.067	0.715
Irf8	-0.104	-0.803	-0.667	2.035	0.756	0.883
Samhd1	0.019	-0.961	-0.682	1.98	0.642	1.01
Dtx3l	0.078	-1.303	-0.67	1.978	0.509	0.957
Fcgr4	0.057	-0.763	-0.623	1.952	0.494	1.166
Ifi204	0.09	-1.099	-0.65	1.952	0.518	1.07
Ifit2	0.133	-0.754	-0.609	1.923	0.822	0.95
Rnf213	0.029	-0.72	-0.88	1.922	0.521	1.037
Gbp4	-0.752	-0.752	-0.752	1.911	0.731	1.159
Iigp1	-0.542	-0.727	-0.66	1.895	0.843	1.236
Nampt	-0.505	-1.074	-1.042	1.872	0.847	1.005
Cxcl9	-0.585	-0.593	-0.793	1.87	0.771	1.325
Fcgr1	0.367	-0.315	-0.415	1.857	0.469	0.985
Ifit1	0.439	-0.668	-0.289	1.848	0.418	1.057
Ifi211	-0.172	-0.932	-0.84	1.845	0.745	1.122
Irgm2	-0.338	-0.877	-0.768	1.841	0.956	1.151
Csf2rb	0.524	-0.759	-1.204	1.82	0.171	-0.585
Gbp7	-0.603	-0.987	-0.769	1.813	0.868	1.258
Fcgr3	0.413	-1.424	-0.96	1.79	-0.317	0.186
Parp14	0.08	-1.385	-0.558	1.763	0.586	1.188
Slfn5	1.329	-1.135	-0.249	1.762	-0.492	0.281
Sp110	-0.291	-0.944	-0.698	1.76	0.812	1.34
Batf2	-0.555	-0.957	-0.749	1.747	0.945	1.292
Igtp	-0.668	-0.735	-0.743	1.746	1.037	1.263
Fgl2	-0.478	-1.081	-0.744	1.736	0.793	1.356
Gbp2	-0.636	-0.702	-0.69	1.716	1.074	1.277
Ifi47	-0.718	-0.894	-0.884	1.716	0.874	1.356
Gbp3	-0.567	-0.647	-0.657	1.714	1.028	1.314
Isg15	0.027	-0.655	-0.639	1.703	0.961	1.131
Stat1	-0.35	-0.9	-0.723	1.691	1.09	1.236
Irgm1	-0.432	-0.648	-0.756	1.682	1.19	1.171
Trafd1	0.177	-1.165	-0.444	1.649	0.802	1.267
Mndal	-0.221	-0.752	-0.384	1.619	0.781	1.498
Trim30a	0.734	-1.504	-0.213	1.576	0.411	0.961
Ifi203	0.012	-0.504	-0.365	1.565	0.763	1.424
Zyx	-0.118	-1.881	0	1.441	1.25	0.397
Wfdc17	1.104	0.59	-0.753	1.351	-0.583	-0.605
Ch25h	-1.929	-0.504	-0.896	1.065	0.133	0.218
Cd274	-1.291	-1.229	-1.516	0.979	0.846	0.462
Rnf19b	-0.816	-1.021	-1.136	0.022	-0.463	-0.374
Ccl2	-1.346	-0.621	-1.402	0.283	0.01	-0.245
Ccl12	-1.201	-1.012	-1.129	1.056	1.593	0.703
Apobec3	-1.486	0.4	-0.022	0.18	1.072	1.61
Pnp	-0.897	-0.709	0.483	-0.35	1.168	1.828

## Sheet: CC_sensitive_IFNG_repressed
	CTR_G1	CTR_S	CTR_G2/M	IFNG_G1	IFNG_S	IFNG_G2/M
Ifngr1	2.161	-0.556	0.799	0.139	-1.24	-0.819
Fgd4	2.158	-0.187	0.704	0.621	-0.673	-0.073
Plin2	2.145	-0.544	0.682	0.618	0.247	-0.472
Sesn1	2.121	0.128	0.609	0.439	-1.449	-0.529
Sh3bp5	2.1	-0.399	0.538	0.923	-0.607	-0.156
Wwp1	2.03	-0.174	0.696	0.869	-0.79	-0.177
C5ar1	2.021	0.758	0.689	0.321	-0.407	-0.724
Sqstm1	1.914	0.68	0.599	0.451	-0.489	-0.826
Xylt2	1.907	0.288	0.702	0.69	-0.546	0.05
Hmox1	1.771	-0.009	0.816	0.633	0.324	-0.094
Cdk18	1.752	1.192	0.495	-0.238	-0.084	-1.471
Sec14l1	1.736	-0.159	1.44	-0.419	-1.139	-0.14
Rasgrp3	1.644	0.964	1.111	-0.524	-0.774	-1.259
Zmiz1	1.608	-0.601	0.757	-0.962	-1.036	-1.32
Osbpl8	1.581	0.646	0.98	0.194	0.331	-0.137
Stk17b	1.457	0.486	0.97	0.608	-0.262	0.416
Cxcr4	1.449	0.875	1.508	-0.576	-0.202	-0.23
Mafg	1.356	-1.416	1.25	-1.07	0.167	0.286
Hpgd	1.309	0.838	0.824	0.261	-1.315	-0.4
Rgs10	1.124	1.754	-0.019	0.656	-1.171	-0.794
Lhfpl2	0.976	1.06	1.311	-0.922	0.57	-0.396
Fmnl1	0.928	2.008	-0.154	0.03	-1.095	-0.507
Irf2bp2	0.883	-1.251	0.27	-0.705	-1.234	-0.78
Cx3cr1	0.648	1.016	1.165	0.136	0.435	0.484
Ldlrap1	0.604	1.488	-0.275	0.977	0.438	0.197
Adam8	0.273	-0.211	-0.642	-0.62	-0.707	-1.491
Dhrs3	-0.103	0.553	-0.581	-0.643	-1.104	-1.322
Cd300lb	-0.235	-0.611	-0.486	-0.75	-0.917	-0.959
Rps28	-0.25	2.472	-0.567	0.145	-0.204	-0.596
Rps21	-0.269	2.654	-0.36	-0.034	-0.357	-0.329
Rps29	-0.444	2.57	-0.497	-0.036	-0.212	-0.281
Slbp	-0.67	2.195	-0.529	-0.881	0.789	-0.48
Rpl38	-0.715	2.583	-0.458	-0.02	0.023	-0.247
Gmnn	-1.013	2.096	0.161	-0.901	0.742	-0.041

## Sheet: CC_sensitive_IL4_induced
	CTR_G1	CTR_S	CTR_G2/M	IL4_G1	IL4_S	IL4_G2/M
Retnla	-0.662	-0.711	-0.614	2.069	0.764	1.047
Ap2m1	-0.424	-0.298	-0.902	2.048	0.816	0.91
Csf2rb	-0.252	-1.311	-1.055	1.995	0.739	0.501
Atp6v0a1	0.038	-0.578	-0.781	1.989	0.975	0.75
Klf4	-0.54	-1.22	-0.74	1.88	0.811	1.115
Igf1	-0.17	-0.417	-0.851	1.879	0.807	1.137
Fyn	-0.983	-0.685	-0.696	1.824	0.991	1.171
Fam20c	0.249	-0.769	-0.583	1.789	1.056	0.857
Ccl7	-0.902	-0.602	-0.91	1.787	1.197	0.98
Mrc1	-0.006	-0.991	-0.703	1.776	0.951	1.081
Clic4	-0.771	-1.236	-1.025	1.759	1.019	0.954
Cd300ld	1.249	-0.768	-0.471	1.754	0.234	0.259
Rnf19b	-0.816	-1.021	-1.136	1.726	0.902	1.16
Batf3	-0.715	-0.727	-0.743	1.719	1.01	1.314
Sdc4	-0.354	-0.855	-0.485	1.703	0.98	1.324
Smap2	-0.148	-0.686	-0.829	1.68	1.167	1.12
Ccl2	-1.346	-0.621	-1.402	1.676	0.859	0.786
Egr2	-0.427	-0.838	-0.756	1.663	1.261	1.122
Tmem26	-0.595	-0.632	-0.674	1.603	1.327	1.162
Flt1	-0.828	-0.828	-0.767	1.503	1.373	1.209
Hbegf	-1.064	-0.656	-0.609	1.665	1.374	0.898
Slc7a2	-0.706	-0.514	-0.751	1.474	1.403	1.223
Plek	-1.035	0.338	-1.194	1.449	1.469	0.655
Wdfy2	-0.266	-1.263	-0.352	1.407	1.1	1.435
Bhlhe40	-1.605	-0.354	-0.89	0.763	1.673	1.067
Flrt2	-0.871	-0.871	-0.995	0.762	1.977	0.785
Fn1	-1.48	0.439	-0.3	0.736	1.687	0.31
Atp6v0d2	0.234	0.522	-1.274	0.515	1.58	-0.617
Itgax	-0.273	0.569	-1.147	0.155	1.756	-0.597
Angptl2	-0.739	-0.063	-0.237	0.429	1.751	1.412
Mgl2	-0.964	-0.436	-0.471	0.262	1.732	1.656
Chil3	-1.238	-0.201	0.747	-0.823	0.227	1.791
Mpo	-1.17	-0.09	0.881	-1.165	0.24	1.61

## Sheet: CC_sensitive_IL4_repressed
	CTR_G1	CTR_S	CTR_G2/M	IL4_G1	IL4_S	IL4_G2/M
Sesn1	2.121	0.128	0.609	0.034	-0.919	-0.434
Wwp1	2.03	-0.174	0.696	-0.29	-1.198	-0.966
C5ar1	2.021	0.758	0.689	-0.56	-0.88	-1.219
Cd93	1.951	-0.191	0.5	-0.438	-1.13	-1.284
B4galt6	1.924	0.001	0.723	-0.88	-1.225	-1.064
Gas6	1.77	-0.362	0.232	0.737	-1.14	-0.834
Maf	1.769	-0.465	0.235	0.338	-1.348	-1.054
Serpinb6a	1.768	0.371	0.372	0.128	-1.377	-1.11
Hpgds	1.644	0.67	0.297	-0.441	-1.398	-1.261
Igfbp4	1.633	0.612	0.268	0.246	-1.355	-0.979
Coro1a	1.603	0.022	1.131	-0.894	-0.99	-1.255
Lgmn	1.598	0.274	-0.108	1.027	-1.317	-0.868
Pou2f2	1.541	0.269	0.804	-1.192	-1.064	-1.306
Sema4d	1.516	-0.392	0.418	-0.943	-1.307	-1.225
Cybb	1.487	-1.155	0.094	-0.001	-1.211	-1.047
Cxcr4	1.449	0.875	1.508	-1.342	-0.773	-0.709
Mpeg1	1.379	-0.662	-0.352	0.545	-1.125	-1.279
Marcksl1	1.37	0.611	-0.348	-0.301	-1.528	-1.332
Ifitm2	1.362	-0.902	0.118	0.605	-1.465	-0.701
Selenop	1.335	-0.429	-0.276	1.104	-1.242	-0.716
Hpgd	1.309	0.838	0.824	0.666	-1.638	-0.547
Clec4d	1.303	0.073	0.881	-1.18	-1.167	-1.462
Clec12a	1.271	-0.466	0.495	-0.664	-1.397	-1.37
Cd14	1.172	1.055	0.986	-0.736	-1.6	-1.23
Pid1	1.075	0.11	0.406	-1.1	-1.344	-1.436
Lst1	0.954	0.515	-0.334	1.291	-1.533	-0.762
Itga6	0.93	-0.12	0.915	-1.744	-0.845	-1.218
Rab32	0.917	-0.345	0.364	-0.892	-1.521	-1.154
Cxcl16	0.895	0.778	0.275	-0.397	-1.915	-1.214
Rtp4	0.753	0.568	-0.515	0.292	-1.506	-1.364
Cx3cr1	0.648	1.016	1.165	-1.642	-1.089	-1.153
Tmsb4x	0.602	2.01	-0.074	0.127	-1.554	-1.043
Ifitm3	0.381	0.441	-0.075	-0.292	-1.767	-1.374
St3gal5	0.329	1.776	0.724	-1.25	-0.462	-1.411
Ywhah	0.182	2.276	0.127	-1.189	-0.375	-1.041
Lsp1	-0.329	1.661	0.896	-1.835	0.011	-0.385
Ifi27l2a	-0.617	1.916	0.121	0.377	-1.849	-0.265
Spp1	-0.628	2.171	-0.366	-0.656	0.678	-0.923
Sod1	-0.688	2.11	0.463	-1.076	-0.708	-0.303
Pf4	-0.693	2.251	-0.157	-0.717	0.446	-0.461
Arsb	-1.213	1.839	0.465	-1.337	0.593	-0.159
