# Supplementary material for: Macrophage inflammatory and regenerative response periodicity is programmed by cell cycle and chromatin state
Source: Mol Cell. Author manuscript; Available in PMC 2024 Jan 5. (PMC9831293; doi:10.1016/j.molcel.2022.11.017)
Supplement: Table S10 — Table 10: Primer/sgRNA sequences used in this study. Related to Figure 4. [file NIHMS1855552-supplement-Table_S10.xls]

## Sheet: mRNA_primers
mEgr2 Fw	ctacccggtggaagacctc
mEgr2 Rev	gtcaatgttgatcatgccatct
mBatf3 Fw	agaaggctgacaagctccac
mBatf3 Rev	ccttcagcttcgaaatctcc
mMki67 Fw	agggtaactcgtggaaccaa
mMki67 Rev	tcttaacttcttggtgcatacaatg
mPold2 Fw	tgagaccgttcctggtgag
mPold2 Rev	agggacatggctttgaacag
mActa2 Fw	ctctcttccagccatctttcat
mActa2 Rev	tataggtggtttcgtggatgc
mCol1a1 Fw	agacatgttcagctttgtggac
mCol1a1 Rev	gcagctgacttcagggatg
mFn1 Fw	cggagagagtgcccctacta
mFn1 Rev	cgatattggtgaatcgcaga
mMgl2 Fw	gagtctccaaagtttgctctaacag
mMgl2 Rev	aggtgggtccaagagaggat
mMpo Fw	ttcttcactggcctcaactg
mMpo Rev	ggttcttgattcgagggtca
mPpia Fw	Gggttcctcctttcacagaa
mPpia Rev	gatgccaggacctgtatgct
mChil3 Fw	AATGATTCCTGCTCCTGTGG
mChil3 Rev	ACTTTGATGGCCTCAACCTG
mRetnla Fw	CCTCCACTGTAACGAAGACTC
mRetnla Rev	ACACCCAGTAGCAGTCATC
mArg1 Fw	gaatctgcatgggcaacc
mArg1 Rev	gaatcctggtacatctgggaac
mHbegf Fw	tcttcttgtcatcgtgggact
mHbegf Rev	cacgcccaacttcactttct
mIrf8 mRNA Fw	ccggcaagcaggattaca
mIrf8 mRNA Rev	gctttgtctccctctttaaacttc
mCxcl9 Fw	ccatgaagtccgctgttctt
mCxcl9 Rev	gcatcgtgcattccttatca
mCxcl10 Fw	gacggtccgctgcaactg
mCxcl10 Rev	cttccctatggccctcattct
mIl4 Fw	tgttctcatggagctgcaga
mIl4 Rev	ggactcattcatggtgcagc
mMuc5ac Fw	ggcttgtcccaatgtcaaga
mMuc5ac Rev	atggaccactggcgttagtc

## Sheet: eRNA_primers
Mgl2 -14kb e1 Fw	ctgtggttggcaagagcata
Mgl2 -14kb e1 Rev	TTTCATTCacagccagcatc
Mgl2 -1kb e1 Fw	CGTGAACTTCCTCCGAATGT
Mgl2 -1kb e1 Rev	AGATCACAGCCACCAAAAGG
Retnla -11kb e1 Fw	tgatatcccaacgcacagaa
Retnla -11kb e1 Rev	caagtgccagggatctgact

## Sheet: guide_RNAs
Mgl2-14kb	CGACTGTAAGGTAAGAATTC	STAT motif targeting - presented in paper.
Retnla-11kb	CTGTAAAACAAAATTTGTTT	STAT motif targeting - presented in paper.
Mgl2-14kb	ACTCATTACGGTGTGCTCTG	For optimization of electroporation conditions.
Retnla-11kb	TCGTGGAGATTACAGTACAG	For optimization of electroporation conditions.
Mrc1	TTCTGGAATGACATCAACTG	Used as a non-targeting control guide in the study.
